# Supplementary material for: 3D X-ray tomographic analysis reveals how coesite is preserved in Muong Nong-type tektites
Source: Sci Rep. 2020 Nov 26;10:20608. doi: 10.1038/s41598-020-76727-6 (PMC7691353; doi:10.1038/s41598-020-76727-6)
Supplement: Supplementary file 1 — Supplementary Information 1. [file 41598_2020_76727_MOESM1_ESM.zip]

Archive with 23 entries (20 files):
- Object Analysis/
- Object Analysis/SR-┬╡CT_2.5┬╡m_1180x1200x920.xlsm
- __MACOSX/
- __MACOSX/Object Analysis/
- __MACOSX/Object Analysis/._SR-┬╡CT_2.5┬╡m_1180x1200x920.xlsm
- Object Analysis/┬╡CT_5.0┬╡m_1000x1000x1000.xlsm
- __MACOSX/Object Analysis/._┬╡CT_5.0┬╡m_1000x1000x1000.xlsm
- Object Analysis/.DS_Store
- __MACOSX/Object Analysis/._.DS_Store
- Object Analysis/XRM 4.2446┬╡m 1200x1300x501 circle.xlsm
- __MACOSX/Object Analysis/._XRM 4.2446┬╡m 1200x1300x501 circle.xlsm
- Object Analysis/SR-┬╡CT_0.9┬╡m_.xlsm
- __MACOSX/Object Analysis/._SR-┬╡CT_0.9┬╡m_.xlsm
- Object Analysis/XRM 1.09┬╡m.xlsm
- __MACOSX/Object Analysis/._XRM 1.09┬╡m.xlsm
- Object Analysis/XRM 12.48┬╡m 650x650x748 circle.xlsm
- __MACOSX/Object Analysis/._XRM 12.48┬╡m 650x650x748 circle.xlsm
- Object Analysis/~$XRM 1.09┬╡m.xlsm
- __MACOSX/Object Analysis/._~$XRM 1.09┬╡m.xlsm
- Object Analysis/SR-┬╡CT_2.5um_vesicles.xlsm
- __MACOSX/Object Analysis/._SR-┬╡CT_2.5um_vesicles.xlsm
- Object Analysis/SR-┬╡CT_2.5um_inclusions.xlsm
- __MACOSX/Object Analysis/._SR-┬╡CT_2.5um_inclusions.xlsm
