# Supplementary material for: 3D X-ray tomographic analysis reveals how coesite is preserved in Muong Nong-type tektites
Source: Sci Rep. 2020 Nov 26;10:20608. doi: 10.1038/s41598-020-76727-6 (PMC7691353; doi:10.1038/s41598-020-76727-6)
Supplement: Supplementary file 1 — Supplementary Information 1. [file 41598_2020_76727_MOESM1_ESM.zip › Object Analysis/SR-┬╡CT_2.5┬╡m_1180x1200x920.xlsm]

## Sheet: µCT_2.5µm MP26b 1180x1200x920
Volume (mm^3)	Max Sphere Diam. (mm)	Eq. Sphere Diam. (mm)	Min. Axis Length (mm)	Max. Axis Length (mm)	Aspect Ratio	Sphericity	Sphericity	Eq. Sphere Diam. (µm)		Info Volume	pixels		Bin_diam = 5µm
2.65625e-06	0.015	0.0171826	0.0121637	0.0209182	0.581486	0.872974	0.872974	17.1826		Width	1180		5
3.09375e-06	0.015	0.0180785	0.0125637	0.0218517	0.574956	0.829715	0.829715	18.0785		Depth	1200		10
2.03125e-06	0.0141421	0.0157128	0.0098604	0.0194785	0.506221	0.900036	0.900036	15.7128		Height	920		15
3.1875e-06	0.015	0.0182593	0.0128635	0.0230647	0.557715	0.8215	0.8215	18.2593		scale pxl:µm	2.5		20
1.79687e-06	0.0122474	0.0150836	0.00928655	0.0188912	0.49158	0.811969	0.811969	15.0836		scale pxl:mm	0.0025		25
1.5625e-07	0.005	0.00668252	0.0025	0.0116691	0.214241	0.74822	0.74822	6.68252		VOI (mm3)	20.355		30
6.25e-08	0.005	0.00492373	0.0025	0.00618837	0.403983	1.01549	1	4.92373		Vol_ves. (mm3)	1.55612		35
1.39062e-06	0.0111803	0.0138485	0.00910265	0.0179997	0.505712	0.80733	0.80733	13.8485		N_ves.	87042		40
2.20312e-06	0.0141421	0.0161441	0.00969775	0.0191012	0.507704	0.875995	0.875995	16.1441		Vol_incl. (mm3)	ND		45
1.1875e-06	0.01	0.0131385	0.00750001	0.0183704	0.408266	0.761123	0.761123	13.1385		% Vol B (fi)	7.64488		50
1.17187e-06	0.0122474	0.0130806	0.00793468	0.0165745	0.478727	0.936307	0.936307	13.0806		VND (mm-3)	4276.2		55
3.28125e-07	0.00707107	0.0085575	0.0025	0.0104618	0.238964	0.826301	0.826301	8.5575					60
3.65625e-06	0.0165831	0.0191137	0.0139519	0.0227418	0.613493	0.867602	0.867602	19.1137		Threshold	3-infinity		65
5.46875e-07	0.00866025	0.010146	0.0056212	0.0123328	0.455793	0.85356	0.85356	10.146					70
6.25e-08	0.005	0.00492373	0.0025	0.00594087	0.420814	1.01549	1	4.92373					75
9.375e-08	0.005	0.00563626	0.0025	0.00955084	0.261757	0.887113	0.887113	5.63626					80
9.375e-08	0.005	0.00563626	0.0025	0.00976658	0.255975	0.887113	0.887113	5.63626					85
1.5625e-07	0.005	0.00668252	0.0025	0.0103214	0.242216	0.74822	0.74822	6.68252					90
5.15625e-07	0.00707107	0.00994898	0.0025	0.0187882	0.133062	0.710733	0.710733	9.94898					95
1.20312e-06	0.005	0.0131959	0.00500001	0.0214292	0.233326	0.378907	0.378907	13.1959					100
6.09375e-07	0.00866025	0.0105187	0.00581803	0.0128609	0.452383	0.82332	0.82332	10.5187					105
6.40625e-07	0.00866025	0.0106955	0.00562407	0.0131781	0.426775	0.809709	0.809709	10.6955					110
3.85937e-06	0.0165831	0.0194613	0.0142042	0.0231805	0.612762	0.852106	0.852106	19.4613					115
2.5e-07	0.00707107	0.00781593	0.0025	0.0103705	0.241068	0.9047	0.9047	7.81593					120
4.57812e-06	0.01	0.0206014	0.00896435	0.032804	0.27327	0.485404	0.485404	20.6014					125
3.125e-07	0.005	0.00841945	0.0025	0.0141726	0.176397	0.593863	0.593863	8.41945					130
7.8125e-08	0.005	0.00530392	0.0025	0.00638477	0.391557	0.942699	0.942699	5.30392					135
1.5625e-08	0.005	0.00310175	0.0025	0.0025	1	1.61199	1	3.10175					140
3.125e-08	0.005	0.00390796	0.0025	0.00549751	0.454751	1.27944	1	3.90796					145
7.42187e-06	0.0212132	0.0242013	0.0183341	0.0289497	0.633307	0.876532	0.876532	24.2013					150
2.09375e-06	0.0141421	0.0158724	0.00988714	0.0194085	0.509424	0.89099	0.89099	15.8724					155
5.625e-07	0.00866025	0.0102418	0.00618837	0.0126538	0.489053	0.845583	0.845583	10.2418					160
6.71875e-07	0.00866025	0.0108667	0.00556755	0.0144079	0.386424	0.796955	0.796955	10.8667					165
3.125e-08	0.005	0.00390796	0.0025	0.00549751	0.454751	1.27944	1	3.90796					170
5.9375e-07	0.00707107	0.010428	0.00533284	0.0142433	0.37441	0.678084	0.678084	10.428					175
7.8125e-08	0.005	0.00530392	0.0025	0.0063014	0.396737	0.942699	0.942699	5.30392					180
1.28125e-06	0.0111803	0.0134755	0.00860611	0.0173097	0.497185	0.829679	0.829679	13.4755					185
5.85937e-06	0.0206155	0.0223675	0.015908	0.0259105	0.613959	0.921673	0.921673	22.3675					190
1.5625e-07	0.005	0.00668252	0.0025	0.00991876	0.252048	0.74822	0.74822	6.68252					195
4.01562e-06	0.0187083	0.0197205	0.0142074	0.0229006	0.620396	0.948671	0.948671	19.7205					200
5e-07	0.00866025	0.00984745	0.00547573	0.0125729	0.435519	0.879441	0.879441	9.84745					205
0.00012675	0.0567891	0.0623232	0.053106	0.067015	0.79245	0.911203	0.911203	62.3232					210
6.51562e-06	0.0206155	0.0231732	0.0169025	0.0265653	0.636264	0.889628	0.889628	23.1732					215
4.21875e-07	0.00866025	0.00930526	0.0057154	0.0120087	0.475937	0.930684	0.930684	9.30526					220
1.01562e-06	0.005	0.0124713	0.00500001	0.0215653	0.231854	0.400921	0.400921	12.4713					225
1.25e-07	0.005	0.0062035	0.0025	0.0103035	0.242636	0.805996	0.805996	6.2035					230
3.1875e-06	0.015	0.0182593	0.0128096	0.0214427	0.597386	0.8215	0.8215	18.2593					235
7.1875e-07	0.0111803	0.0111137	0.00771628	0.0142967	0.539722	1.00599	1	11.1137					240
1.40625e-07	0.005	0.0064519	0.0025	0.0103705	0.241068	0.774965	0.774965	6.45191					245
4.21875e-07	0.00707107	0.00930526	0.00546107	0.0116235	0.469832	0.7599	0.7599	9.30526					250
9.21875e-07	0.0111803	0.0120751	0.00800074	0.0148333	0.539379	0.9259	0.9259	12.0751					255
1.96875e-06	0.01	0.01555	0.00750001	0.0219212	0.342136	0.643086	0.643086	15.55					260
7.65625e-07	0.00866025	0.0113503	0.00640175	0.0141543	0.452282	0.763	0.763	11.3503					265
2.34375e-07	0.00707107	0.00764958	0.0025	0.00999181	0.250205	0.924373	0.924373	7.64958					270
2.0625e-06	0.0141421	0.015793	0.00951958	0.0192771	0.493829	0.895468	0.895468	15.793					275
8.75e-07	0.0111803	0.0118669	0.00778154	0.0154587	0.503377	0.942147	0.942147	11.8669					280
1.45312e-06	0.0111803	0.014053	0.00904264	0.0172976	0.522768	0.795586	0.795586	14.053					285
9.375e-07	0.01	0.0121429	0.00778534	0.0157432	0.49452	0.823523	0.823523	12.1429					290
2.03125e-07	0.005	0.00729326	0.0025	0.0103035	0.242636	0.685565	0.685565	7.29326					295
6.25e-07	0.00707107	0.0106078	0.0025	0.0179244	0.139475	0.666589	0.666589	10.6078					300
2.25625e-05	0.0316228	0.0350587	0.0303091	0.0387642	0.781883	0.901994	0.901994	35.0587					305
2.03125e-07	0.005	0.00729326	0.0025	0.00999181	0.250205	0.685565	0.685565	7.29326					310
2.53125e-06	0.0141421	0.0169088	0.0114352	0.021334	0.536011	0.836379	0.836379	16.9088					315
3.125e-08	0.005	0.00390796	0.0025	0.00553929	0.451321	1.27944	1	3.90796					320
4.6875e-08	0.005	0.0044735	0.0025	0.00586048	0.426587	1.11769	1	4.4735					325
4.1875e-06	0.0173205	0.0199979	0.0146384	0.0234535	0.624148	0.866114	0.866114	19.9979					330
3.10937e-06	0.0165831	0.0181089	0.0137377	0.0212191	0.647422	0.915746	0.915746	18.1089					335
2.96875e-07	0.00707107	0.00827672	0.0025	0.0102318	0.244336	0.854332	0.854332	8.27672					340
4.28125e-06	0.0173205	0.0201461	0.0142538	0.0229225	0.621825	0.859746	0.859746	20.1461					345
1.5e-06	0.0141421	0.0142025	0.00890827	0.0182676	0.487653	0.995751	0.995751	14.2025					350
2.23437e-06	0.0141421	0.0162201	0.0105317	0.0190856	0.551812	0.871892	0.871892	16.2201					355
1.71875e-07	0.005	0.00689824	0.0025	0.0117005	0.213666	0.724823	0.724823	6.89824					360
1.5625e-08	0.005	0.00310175	0.0025	0.0025	1	1.61199	1	3.10175					365
1.74062e-05	0.025	0.032154	0.0243629	0.0372932	0.653281	0.777507	0.777507	32.154					370
3.4375e-07	0.00707107	0.00869123	0.00526892	0.0109976	0.479095	0.813586	0.813586	8.69123					375
1.5625e-08	0.005	0.00310175	0.0025	0.0025	1	1.61199	1	3.10175					380
1.29687e-06	0.0122474	0.0135301	0.0088905	0.0170429	0.521655	0.905203	0.905203	13.5301					385
2.1875e-06	0.0141421	0.0161058	0.010659	0.0182213	0.584974	0.878075	0.878075	16.1058					390
2.57812e-06	0.015	0.0170125	0.0131827	0.0192771	0.68385	0.881704	0.881704	17.0125					395
1.375e-06	0.0122474	0.0137965	0.00844306	0.0172362	0.489844	0.887723	0.887723	13.7965					400
3.75e-07	0.00707107	0.008947	0.00549966	0.0117438	0.468303	0.790328	0.790328	8.947					405
1.79531e-05	0.0295804	0.0324873	0.0272382	0.0361717	0.753024	0.910522	0.910522	32.4873					410
4.3125e-06	0.0173205	0.020195	0.0137045	0.0257988	0.531207	0.857664	0.857664	20.195					415
7.8125e-07	0.01	0.011427	0.00809986	0.0140985	0.574519	0.875124	0.875124	11.427					420
5.3125e-07	0.00707107	0.0100485	0.00511984	0.0138776	0.368928	0.703696	0.703696	10.0485					425
2.34375e-07	0.005	0.00764958	0.0025	0.0118706	0.210605	0.653631	0.653631	7.64958					430
1.10937e-06	0.01	0.0128438	0.00847562	0.0163577	0.518144	0.778586	0.778586	12.8438					435
9.15625e-06	0.0234521	0.0259561	0.0208564	0.029006	0.719039	0.903528	0.903528	25.9561					440
4.0625e-07	0.00707107	0.00918893	0.0025	0.0140977	0.177334	0.76952	0.76952	9.18893					445
2.8125e-07	0.00707107	0.00812889	0.0025	0.0102887	0.242985	0.869869	0.869869	8.12889					450
2.14062e-06	0.0122474	0.01599	0.0103034	0.0209914	0.490841	0.765946	0.765946	15.99					455
3.14062e-06	0.015	0.0181693	0.0138394	0.0215248	0.642951	0.825567	0.825567	18.1693					460
2.82812e-06	0.01	0.0175455	0.0075	0.0284012	0.264073	0.569946	0.569946	17.5455					465
1.25e-06	0.0111803	0.013365	0.00853791	0.0167952	0.508353	0.836536	0.836536	13.365					470
1.82812e-06	0.0122474	0.0151706	0.00941711	0.0192304	0.489699	0.807315	0.807315	15.1706					475
5e-06	0.0158114	0.0212157	0.00859938	0.0351805	0.244436	0.745269	0.745269	21.2157					480
3.51562e-06	0.0165831	0.0188655	0.0134102	0.0225677	0.594219	0.879019	0.879019	18.8655					485
9.21875e-07	0.0111803	0.0120751	0.00789414	0.0153699	0.51361	0.9259	0.9259	12.0751					490
9.375e-08	0.005	0.00563626	0.0025	0.00981758	0.254645	0.887113	0.887113	5.63626					495
1.40625e-07	0.005	0.0064519	0.0025	0.0025	1	0.774965	0.774965	6.45191					500
1.5625e-08	0.005	0.00310175	0.0025	0.0025	1	1.61199	1	3.10175					505
1.90625e-06	0.0122474	0.0153837	0.00977468	0.0176734	0.553073	0.796132	0.796132	15.3837					510
1.09375e-07	0.005	0.00593344	0.0025	0.0025	1	0.842682	0.842682	5.93344					515
1.5625e-08	0.005	0.00310175	0.0025	0.0025	1	1.61199	1	3.10175					520
2.04687e-06	0.0141421	0.015753	0.0097265	0.018818	0.516872	0.89774	0.89774	15.753					525
1.28125e-06	0.0111803	0.0134755	0.00884191	0.0174234	0.507473	0.829679	0.829679	13.4755					530
2.39062e-06	0.0141421	0.0165897	0.0126899	0.0197951	0.641061	0.852467	0.852467	16.5897					535
4.15625e-06	0.0173205	0.0199481	0.0150478	0.0236525	0.636205	0.86828	0.86828	19.9481					540
0.000134391	0.0595819	0.0635512	0.0571447	0.0672136	0.850195	0.937542	0.937542	63.5512					545
1.73437e-06	0.0122474	0.0149067	0.00963607	0.0182219	0.528819	0.821607	0.821607	14.9067					550
1.5625e-08	0.005	0.00310175	0.0025	0.0025	1	1.61199	1	3.10175					555
6.25e-08	0.005	0.00492373	0.0025	0.00591769	0.422462	1.01549	1	4.92373					560
1.09219e-05	0.0244949	0.0275275	0.0219135	0.0301428	0.726987	0.889835	0.889835	27.5275					565
9.0625e-07	0.01	0.0120065	0.00821155	0.0151483	0.542077	0.832882	0.832882	12.0065					570
2.03125e-07	0.005	0.00729326	0.0025	0.00986811	0.253341	0.685565	0.685565	7.29326					575
6.25e-07	0.00866025	0.0106078	0.00595856	0.0134319	0.443613	0.816401	0.816401	10.6078					580
4.04687e-06	0.0165831	0.0197715	0.0151483	0.0234769	0.645241	0.838737	0.838737	19.7715					585
5.46875e-07	0.00866025	0.010146	0.00543937	0.0124514	0.436849	0.85356	0.85356	10.146					590
1.71875e-06	0.0122474	0.0148618	0.0091191	0.0181817	0.501555	0.824089	0.824089	14.8618					595
3.125e-08	0.005	0.00390796	0.0025	0.00550991	0.453728	1.27944	1	3.90796					600
2.96875e-07	0.00707107	0.00827672	0.0025	0.0106101	0.235625	0.854332	0.854332	8.27672					605
5.625e-07	0.00866025	0.0102418	0.00584999	0.0123438	0.473921	0.845583	0.845583	10.2418					610
1.375e-06	0.0111803	0.0137965	0.00915807	0.0172323	0.531448	0.810377	0.810377	13.7965					615
9.21875e-07	0.01	0.0120751	0.00795038	0.0151094	0.526188	0.82815	0.82815	12.0751					620
6.5e-06	0.0206155	0.0231547	0.0175737	0.0268154	0.655359	0.890341	0.890341	23.1547					625
1.9375e-06	0.0122474	0.0154673	0.00920741	0.0193199	0.476576	0.791829	0.791829	15.4673					630
1.875e-07	0.005	0.00710124	0.005	0.010736	0.465723	0.704102	0.704102	7.10124					635
4.6875e-08	0.005	0.0044735	0.0025	0.00595856	0.419565	1.11769	1	4.4735					640
2.03125e-07	0.005	0.00729326	0.0025	0.0112555	0.222114	0.685565	0.685565	7.29326					645
1.39062e-06	0.0122474	0.0138485	0.00861678	0.0171085	0.503655	0.884386	0.884386	13.8485					650
2.1875e-07	0.005	0.00747566	0.0025	0.0101686	0.245856	0.668837	0.668837	7.47566					655
3.11719e-05	0.0353553	0.039047	0.0338435	0.0430589	0.785981	0.905455	0.905455	39.047					660
1.65625e-06	0.0122474	0.0146794	0.00898116	0.019511	0.460313	0.834327	0.834327	14.6794					665
8.625e-06	0.0229129	0.0254441	0.0189921	0.028399	0.668759	0.900519	0.900519	25.4441					670
1.1875e-06	0.0111803	0.0131385	0.00868612	0.0161708	0.537149	0.850962	0.850962	13.1385					675
6.25e-07	0.01	0.0106078	0.00751934	0.0137248	0.547866	0.942699	0.942699	10.6078					680
1.26562e-06	0.01	0.0134205	0.00762243	0.0175251	0.434943	0.745129	0.745129	13.4205					685
3.4375e-07	0.00707107	0.00869123	0.0025	0.0111369	0.22448	0.813586	0.813586	8.69123					690
1.16094e-05	0.0254951	0.0280933	0.0221257	0.0315028	0.702343	0.907514	0.907514	28.0933					695
1.75e-06	0.0141421	0.0149513	0.00904191	0.0191291	0.472678	0.945878	0.945878	14.9513					700
4.6875e-08	0.005	0.0044735	0.0025	0.0058284	0.428934	1.11769	1	4.4735					705
3.23437e-06	0.015	0.0183484	0.0133398	0.0224027	0.595452	0.817512	0.817512	18.3484					710
3.125e-08	0.005	0.00390796	0.0025	0.00550962	0.453752	1.27944	1	3.90796					715
5.46875e-06	0.02	0.021859	0.0159322	0.0270282	0.589465	0.914956	0.914956	21.859					720
7.96875e-07	0.01	0.0115026	0.00754447	0.0138249	0.545714	0.869366	0.869366	11.5026					725
1.5625e-08	0.005	0.00310175	0.0025	0.0025	1	1.61199	1	3.10175					730
1.42187e-06	0.0111803	0.0139515	0.00840531	0.0182219	0.461276	0.801372	0.801372	13.9515					735
3.90625e-07	0.00707107	0.00906958	0.00558528	0.0114836	0.48637	0.779647	0.779647	9.06958					740
1.04687e-06	0.01	0.0125979	0.00820505	0.0155449	0.527828	0.793782	0.793782	12.5979					745
6.09375e-06	0.02	0.0226618	0.0170429	0.0260068	0.655325	0.882541	0.882541	22.6618					750
6.40625e-07	0.00866025	0.0106955	0.0053595	0.0166041	0.322781	0.809709	0.809709	10.6955					755
6.25e-08	0.005	0.00492373	0.0025	0.00907995	0.275332	1.01549	1	4.92373					760
1.5625e-08	0.005	0.00310175	0.0025	0.0025	1	1.61199	1	3.10175					765
8.28125e-07	0.00866025	0.0116511	0.0066826	0.0145161	0.460357	0.743301	0.743301	11.6511					770
5.3125e-07	0.00866025	0.0100485	0.00560644	0.0122217	0.458727	0.861848	0.861848	10.0485					775
3.125e-08	0.005	0.00390796	0.0025	0.00550962	0.453752	1.27944	1	3.90796					780
1.71875e-06	0.0122474	0.0148618	0.00890808	0.0188646	0.472211	0.824089	0.824089	14.8618					785
1.48437e-06	0.0141421	0.014153	0.00920809	0.0170429	0.540289	0.999233	0.999233	14.153					790
1.34375e-06	0.0111803	0.0136912	0.00880492	0.0162383	0.542231	0.816611	0.816611	13.6912					795
1.09375e-06	0.0111803	0.0127832	0.00825156	0.0161332	0.511464	0.874612	0.874612	12.7832					800
6.25e-08	0.005	0.00492373	0.0025	0.0061991	0.403284	1.01549	1	4.92373					805
2.25e-06	0.0122474	0.0162578	0.00989544	0.0204158	0.484696	0.753328	0.753328	16.2578					810
1.34375e-06	0.0111803	0.0136912	0.0086301	0.016923	0.509964	0.816611	0.816611	13.6912					815
1.71875e-07	0.005	0.00689824	0.0025	0.0117391	0.212964	0.724823	0.724823	6.89824					820
2.69219e-05	0.034641	0.0371851	0.0319576	0.040807	0.78314	0.931583	0.931583	37.1851					825
2.1875e-06	0.015	0.0161058	0.0105088	0.0191351	0.54919	0.93134	0.93134	16.1058					830
2.10937e-06	0.0141421	0.0159118	0.0106101	0.0193059	0.549577	0.888785	0.888785	15.9118					835
1.5625e-08	0.005	0.00310175	0.0025	0.0025	1	1.61199	1	3.10175					840
1.04687e-05	0.0244949	0.0271414	0.0226632	0.0300383	0.754477	0.902492	0.902492	27.1414					845
4.375e-07	0.00707107	0.00941875	0.0025	0.0148327	0.168546	0.750744	0.750744	9.41875					850
1.40625e-07	0.00707107	0.0064519	0.0025	0.00881321	0.283665	1.09597	1	6.45191					855
6.5625e-07	0.00866025	0.0107818	0.00650441	0.0133464	0.487354	0.803231	0.803231	10.7818					860
1.28437e-05	0.0269258	0.0290557	0.0234615	0.0323787	0.724597	0.926697	0.926697	29.0557					865
3.125e-08	0.005	0.00390796	0.0025	0.00550502	0.454131	1.27944	1	3.90796					870
1.5625e-08	0.005	0.00310175	0.0025	0.0025	1	1.61199	1	3.10175					875
4.6875e-08	0.005	0.0044735	0.0025	0.00651583	0.383681	1.11769	1	4.4735					880
2.51562e-06	0.0141421	0.0168739	0.0119083	0.0209141	0.569391	0.838107	0.838107	16.8739					885
1.76562e-06	0.0122474	0.0149957	0.00979956	0.018838	0.520201	0.816731	0.816731	14.9957					890
1.875e-07	0.005	0.00710124	0.0025	0.0102115	0.244822	0.704102	0.704102	7.10124					895
1.35937e-06	0.0111803	0.013744	0.00915807	0.0174174	0.525801	0.81347	0.81347	13.744					900
3.125e-08	0.005	0.00390796	0.0025	0.00550962	0.453752	1.27944	1	3.90796					905
1.875e-06	0.01	0.0152992	0.0075	0.0222581	0.336955	0.653631	0.653631	15.2992					910
1.45312e-06	0.0111803	0.014053	0.00874957	0.0175495	0.498564	0.795586	0.795586	14.053					915
5.46875e-07	0.00866025	0.010146	0.00598706	0.0123188	0.486012	0.85356	0.85356	10.146					920
7.8125e-08	0.005	0.00530392	0.0025	0.00633429	0.394677	0.942699	0.942699	5.30392					925
5.3125e-07	0.00866025	0.0100485	0.00575833	0.0128453	0.448282	0.861848	0.861848	10.0485					930
5.46875e-07	0.00707107	0.010146	0.00584999	0.011825	0.494714	0.696929	0.696929	10.146					935
1.8125e-06	0.0122474	0.0151272	0.00947608	0.0180856	0.523956	0.809629	0.809629	15.1272					940
5.3125e-07	0.00866025	0.0100485	0.00585862	0.0133141	0.440032	0.861848	0.861848	10.0485					945
1.64062e-06	0.0122474	0.0146331	0.00869783	0.0176734	0.492142	0.836968	0.836968	14.6331					950
1.71875e-07	0.005	0.00689824	0.0025	0.0102629	0.243595	0.724823	0.724823	6.89824					955
2.82812e-06	0.015	0.0175455	0.0131188	0.0220896	0.593892	0.854918	0.854918	17.5455					960
2.8125e-07	0.005	0.00812889	0.0025	0.0111243	0.224734	0.61509	0.61509	8.12889					965
2.28125e-06	0.0141421	0.0163327	0.0100596	0.0205301	0.489992	0.865878	0.865878	16.3327					970
7.8125e-08	0.005	0.00530392	0.0025	0.00647621	0.386028	0.942699	0.942699	5.30392					975
2.39062e-06	0.0141421	0.0165897	0.0123042	0.0192304	0.639828	0.852467	0.852467	16.5897					980
6.71875e-07	0.00866025	0.0108667	0.00571897	0.0131527	0.434814	0.796955	0.796955	10.8667					985
1.09375e-07	0.005	0.00593344	0.0025	0.00941093	0.265648	0.842682	0.842682	5.93344					990
4.82812e-06	0.02	0.0209698	0.015595	0.0246896	0.631642	0.953755	0.953755	20.9698					995
2.96875e-07	0.00707107	0.00827672	0.0025	0.0100867	0.247851	0.854332	0.854332	8.27672					1000
1.21719e-05	0.0254951	0.0285399	0.0227672	0.0312578	0.728367	0.893313	0.893313	28.5399					1005
1.5625e-08	0.005	0.00310175	0.0025	0.0025	1	1.61199	1	3.10175					1010
4.0625e-07	0.00866025	0.00918893	0.0025	0.0108652	0.230092	0.942466	0.942466	9.18893					1015
2.04687e-06	0.0141421	0.015753	0.00981055	0.0188243	0.521163	0.89774	0.89774	15.753					1020
3.125e-08	0.005	0.00390796	0.0025	0.00550991	0.453728	1.27944	1	3.90796					1025
1.09375e-07	0.005	0.00593344	0.0025	0.0065795	0.379968	0.842682	0.842682	5.93344					1030
2.51562e-06	0.0111803	0.0168739	0.00833698	0.0265402	0.314127	0.662581	0.662581	16.8739					1035
3.125e-08	0.005	0.00390796	0.0025	0.00550991	0.453728	1.27944	1	3.90796					1040
3.125e-08	0.005	0.00390796	0.0025	0.00550962	0.453752	1.27944	1	3.90796					1045
6.09375e-07	0.00866025	0.0105187	0.00595092	0.0136941	0.434562	0.82332	0.82332	10.5187					1050
1.875e-07	0.00707107	0.00710124	0.0025	0.00958126	0.260926	0.995751	0.995751	7.10124					1055
8.125e-07	0.01	0.0115773	0.00802553	0.0138776	0.578308	0.863757	0.863757	11.5773					1060
3.07812e-06	0.0165831	0.018048	0.0135571	0.0213112	0.636146	0.918834	0.918834	18.048					1065
3.125e-08	0.005	0.00390796	0.0025	0.00550502	0.454131	1.27944	1	3.90796					1070
7.8125e-08	0.005	0.00530392	0.0025	0.00633429	0.394677	0.942699	0.942699	5.30392					1075
1.64062e-06	0.0141421	0.0146331	0.00890808	0.0184863	0.481875	0.966447	0.966447	14.6331					1080
6.875e-07	0.01	0.0109503	0.00763977	0.0136248	0.560726	0.91322	0.91322	10.9503					1085
1.01562e-06	0.0111803	0.0124713	0.00826575	0.0163219	0.506422	0.896486	0.896486	12.4713					1090
1.71875e-07	0.005	0.00689824	0.0025	0.00996968	0.25076	0.724823	0.724823	6.89824					1095
1.03125e-06	0.0111803	0.0125349	0.00789289	0.0158823	0.496962	0.891935	0.891935	12.5349					1100
1.875e-07	0.005	0.00710124	0.0025	0.0102323	0.244323	0.704102	0.704102	7.10124					1105
5.92187e-06	0.0206155	0.0224468	0.0166503	0.0266626	0.624481	0.918419	0.918419	22.4468					1110
1.5625e-08	0.005	0.00310175	0.0025	0.0025	1	1.61199	1	3.10175					1115
6.5625e-06	0.02	0.0232286	0.0181717	0.0265402	0.684687	0.861007	0.861007	23.2286					1120
6.3125e-06	0.02	0.0229298	0.0169983	0.0265402	0.640474	0.872226	0.872226	22.9298					1125
1.46875e-06	0.01	0.0141032	0.00821942	0.0181176	0.45367	0.709061	0.709061	14.1032					1130
1.87656e-05	0.0304138	0.0329702	0.0265264	0.0363398	0.729955	0.922464	0.922464	32.9702					1135
1.65625e-06	0.0122474	0.0146794	0.00913014	0.0185874	0.4912	0.834327	0.834327	14.6794					1140
2.1875e-07	0.005	0.00747566	0.0025	0.010669	0.234324	0.668837	0.668837	7.47566					1145
7.96875e-07	0.00866025	0.0115026	0.00612457	0.014776	0.414493	0.752893	0.752893	11.5026					1150
4.67187e-06	0.0187083	0.0207411	0.0159447	0.0246043	0.648046	0.901993	0.901993	20.7411					1155
3.90625e-07	0.005	0.00906958	0.0025	0.0145396	0.171944	0.551293	0.551293	9.06958					1160
4.6875e-08	0.005	0.0044735	0.0025	0.00595856	0.419565	1.11769	1	4.4735					1165
3.125e-08	0.005	0.00390796	0.0025	0.00550502	0.454131	1.27944	1	3.90796					1170
2.5625e-06	0.0141421	0.0169781	0.0127512	0.0207687	0.613963	0.832965	0.832965	16.9781					1175
1.71875e-07	0.00707107	0.00689824	0.0025	0.00956058	0.26149	1.02505	1	6.89824					1180
1.4375e-06	0.0122474	0.0140024	0.00863469	0.0170308	0.507005	0.874667	0.874667	14.0024					1185
1.875e-06	0.0141421	0.0152992	0.00957922	0.0179647	0.533225	0.924373	0.924373	15.2992					1190
1.5625e-08	0.005	0.00310175	0.0025	0.0025	1	1.61199	1	3.10175					1195
3.6875e-06	0.0173205	0.019168	0.0140648	0.0230024	0.611451	0.903614	0.903614	19.168					1200
1.75e-06	0.0141421	0.0149513	0.00914124	0.0176734	0.517231	0.945878	0.945878	14.9513					1205
5.46875e-07	0.00707107	0.010146	0.00585804	0.0131274	0.446245	0.696929	0.696929	10.146					1210
1.71875e-07	0.005	0.00689824	0.0025	0.0102629	0.243595	0.724823	0.724823	6.89824					1215
5.3125e-07	0.01	0.0100485	0.00755529	0.0131024	0.576634	0.995176	0.995176	10.0485					1220
2.10937e-06	0.0141421	0.0159118	0.00929253	0.0193388	0.480511	0.888785	0.888785	15.9118					1225
4.6875e-08	0.005	0.0044735	0.0025	0.00589626	0.423997	1.11769	1	4.4735					1230
3.125e-08	0.005	0.00390796	0.0025	0.00550502	0.454131	1.27944	1	3.90796					1235
2.89062e-06	0.0141421	0.0176738	0.00929712	0.0283138	0.32836	0.800173	0.800173	17.6738					1240
2.78125e-06	0.015	0.0174481	0.0127459	0.020991	0.607206	0.859694	0.859694	17.4481					1245
5.15625e-07	0.00866025	0.00994898	0.00552072	0.0125367	0.440365	0.870467	0.870467	9.94898					1250
1.96875e-06	0.0122474	0.01555	0.00948717	0.0204345	0.464272	0.787617	0.787617	15.55					1255
3.95312e-06	0.01	0.0196177	0.009411	0.0271417	0.346736	0.509745	0.509745	19.6177					1260
5.625e-07	0.005	0.0102418	0.0025	0.0216535	0.115455	0.488197	0.488197	10.2418					1265
1.57812e-06	0.0122474	0.0144449	0.00915807	0.0182479	0.50187	0.847874	0.847874	14.4449					1270
1.28125e-06	0.0111803	0.0134755	0.00832634	0.0172931	0.481483	0.829679	0.829679	13.4755					1275
2.34375e-07	0.005	0.00764958	0.0025	0.0108652	0.230092	0.653631	0.653631	7.64958					1280
6.09375e-07	0.01	0.0105187	0.0075	0.0147674	0.507877	0.950688	0.950688	10.5187					1285
5.92187e-06	0.02	0.0224468	0.0167453	0.0265402	0.630941	0.890997	0.890997	22.4468					1290
4.48437e-06	0.0180278	0.0204598	0.0159421	0.0250271	0.636994	0.881131	0.881131	20.4598					1295
9.375e-08	0.005	0.00563626	0.0025	0.00641793	0.389534	0.887113	0.887113	5.63626					1300
7.54687e-06	0.0212132	0.0243364	0.0188142	0.0271485	0.693013	0.871666	0.871666	24.3364					1305
1.95312e-06	0.0141421	0.0155088	0.00979956	0.0197547	0.496063	0.91188	0.91188	15.5088					1310
2.41406e-05	0.0331662	0.0358578	0.0308006	0.0392981	0.783767	0.924939	0.924939	35.8578					1315
1.5625e-08	0.005	0.00310175	0.0025	0.0025	1	1.61199	1	3.10175					1320
2.65625e-07	0.00707107	0.00797548	0.0025	0.00989655	0.252613	0.886601	0.886601	7.97548					1325
3.125e-06	0.0165831	0.0181392	0.0134102	0.0216229	0.620184	0.914217	0.914217	18.1392					1330
4.6875e-08	0.005	0.0044735	0.0025	0.0058284	0.428934	1.11769	1	4.4735					1335
6.09375e-07	0.01	0.0105187	0.00760109	0.0133737	0.56836	0.950688	0.950688	10.5187					1340
1.53125e-06	0.0141421	0.0143004	0.00880492	0.0172712	0.509805	0.988931	0.988931	14.3004					1345
6.5625e-07	0.00707107	0.0107818	0.0025	0.0189725	0.13177	0.655835	0.655835	10.7818					1350
7.39062e-06	0.0223607	0.0241673	0.0178715	0.0276675	0.645937	0.925247	0.925247	24.1673					1355
1.92187e-06	0.0122474	0.0154256	0.00958126	0.0196551	0.487468	0.793969	0.793969	15.4256					1360
1.67187e-06	0.0141421	0.0147254	0.00924414	0.018173	0.508673	0.960388	0.960388	14.7254					1365
1.23437e-06	0.0111803	0.0133091	0.00854539	0.0176734	0.483517	0.840051	0.840051	13.3091					1370
3.4375e-07	0.00707107	0.00869123	0.00529598	0.0103891	0.509762	0.813586	0.813586	8.69123					1375
5.15625e-07	0.00866025	0.00994898	0.00588398	0.0126639	0.464626	0.870467	0.870467	9.94898					1380
2.7625e-05	0.034641	0.037506	0.0309871	0.0418231	0.740908	0.923612	0.923612	37.506					1385
2.03125e-07	0.00707107	0.00729326	0.0025	0.0103197	0.242254	0.969535	0.969535	7.29326					1390
3.85937e-06	0.0158114	0.0194613	0.0140673	0.024121	0.583196	0.812451	0.812451	19.4613					1395
1.975e-05	0.0308221	0.0335369	0.0272382	0.0365229	0.745783	0.91905	0.91905	33.5369					1400
1.98437e-06	0.0122474	0.015591	0.00928356	0.0192304	0.482754	0.785544	0.785544	15.591					1405
6.40625e-07	0.00866025	0.0106955	0.00566953	0.0145201	0.390461	0.809709	0.809709	10.6955					1410
6.09375e-07	0.01	0.0105187	0.0075	0.0154423	0.485679	0.950688	0.950688	10.5187					1415
1.04687e-06	0.01	0.0125979	0.00820505	0.0163725	0.501147	0.793782	0.793782	12.5979					1420
2.65625e-07	0.00707107	0.00797548	0.0025	0.0119331	0.209501	0.886601	0.886601	7.97548					1425
1.5625e-07	0.005	0.00668252	0.0025	0.00956058	0.26149	0.74822	0.74822	6.68252					1430
5.9375e-07	0.01	0.010428	0.0075	0.0135901	0.551874	0.958955	0.958955	10.428					1435
1.04687e-06	0.0111803	0.0125979	0.00822767	0.0169739	0.484726	0.887475	0.887475	12.5979					1440
7.65625e-07	0.00866025	0.0113503	0.00627981	0.0149941	0.418819	0.763	0.763	11.3503					1445
3.125e-08	0.005	0.00390796	0.0025	0.00550502	0.454131	1.27944	1	3.90796					1450
1.46875e-06	0.0111803	0.0141032	0.00899534	0.0176192	0.510541	0.792754	0.792754	14.1032					1455
4.6875e-08	0.005	0.0044735	0.0025	0.00851981	0.293434	1.11769	1	4.4735					1460
2.96875e-07	0.005	0.00827672	0.0025	0.0147688	0.169276	0.604104	0.604104	8.27672					1465
7.65625e-07	0.01	0.0113503	0.00762243	0.0139602	0.54601	0.881037	0.881037	11.3503					1470
8.10937e-06	0.0229129	0.0249266	0.0192304	0.0283099	0.679282	0.919214	0.919214	24.9266					1475
1.64062e-06	0.0122474	0.0146331	0.00915807	0.0172323	0.531448	0.836968	0.836968	14.6331					1480
2.8125e-06	0.015	0.0175132	0.0131254	0.0206981	0.634139	0.856499	0.856499	17.5132					1485
1.5625e-07	0.005	0.00668252	0.0025	0.00998415	0.250397	0.74822	0.74822	6.68252					1490
1.42187e-06	0.0122474	0.0139515	0.00912687	0.0175703	0.519447	0.877859	0.877859	13.9515					1495
8.67187e-06	0.0229129	0.0254901	0.0205011	0.0288086	0.711632	0.898893	0.898893	25.4901					1500
3.125e-08	0.005	0.00390796	0.0025	0.00550502	0.454131	1.27944	1	3.90796					1505
3.79687e-06	0.0165831	0.0193557	0.0137262	0.0230862	0.594565	0.856756	0.856756	19.3557					1510
9.3125e-06	0.0229129	0.0261029	0.0188243	0.0296389	0.635123	0.87779	0.87779	26.1029					1515
6.5625e-06	0.0206155	0.0232286	0.0174267	0.0275956	0.631504	0.887505	0.887505	23.2286					1520
1.19219e-05	0.025	0.0283432	0.0229225	0.0312578	0.733337	0.882046	0.882046	28.3432					1525
2.625e-06	0.0158114	0.017115	0.0100028	0.0216351	0.46234	0.923832	0.923832	17.115					1530
9.65625e-06	0.0234521	0.0264202	0.0214748	0.0301263	0.712824	0.887656	0.887656	26.4202					1535
2.15625e-06	0.0122474	0.0160288	0.0103359	0.0190856	0.541553	0.764092	0.764092	16.0288					1540
3.17187e-06	0.0165831	0.0182294	0.0107461	0.0231537	0.464118	0.909691	0.909691	18.2294					1545
6.20312e-06	0.0180278	0.0227966	0.0118469	0.0404555	0.292837	0.790808	0.790808	22.7966					1550
2.1875e-07	0.00707107	0.00747566	0.0025	0.00987926	0.253055	0.945878	0.945878	7.47566					1555
8.59375e-07	0.01	0.0117958	0.00816509	0.014411	0.566589	0.847758	0.847758	11.7958					1560
8.64062e-06	0.0229129	0.0254594	0.0211584	0.0288756	0.732743	0.899976	0.899976	25.4594					1565
7.96875e-07	0.00866025	0.0115026	0.00602037	0.0170925	0.352224	0.752893	0.752893	11.5026					1570
1.09375e-07	0.00707107	0.00593344	0.0025	0.00851981	0.293434	1.19173	1	5.93344					1575
8.14062e-06	0.0223607	0.0249586	0.0196331	0.028616	0.68609	0.895912	0.895912	24.9586					1580
9.0625e-07	0.01	0.0120065	0.00820505	0.0151796	0.540533	0.832882	0.832882	12.0065					1585
6.25e-08	0.005	0.00492373	0.0025	0.00941711	0.265474	1.01549	1	4.92373					1590
2.03125e-07	0.005	0.00729326	0.0025	0.0106051	0.235735	0.685565	0.685565	7.29326					1595
3.125e-08	0.005	0.00390796	0.0025	0.00550962	0.453752	1.27944	1	3.90796					1600
6.76719e-05	0.0455522	0.0505596	0.0447444	0.0541529	0.826261	0.900961	0.900961	50.5596					1605
6.875e-07	0.01	0.0109503	0.00763157	0.0151141	0.50493	0.91322	0.91322	10.9503					1610
1.39062e-06	0.0122474	0.0138485	0.00855092	0.0178594	0.47879	0.884386	0.884386	13.8485					1615
4.53125e-07	0.00707107	0.00952957	0.00514077	0.0123438	0.416465	0.742014	0.742014	9.52957					1620
1.96875e-06	0.015	0.01555	0.00996968	0.0192231	0.51863	0.96463	0.96463	15.55					1625
2.27187e-05	0.0327872	0.0351395	0.0286218	0.0524573	0.54562	0.933059	0.933059	35.1395					1630
7.34375e-07	0.00866025	0.0111937	0.00635575	0.0142637	0.445589	0.773673	0.773673	11.1937					1635
5.78125e-07	0.01	0.0103357	0.00755097	0.0133594	0.565215	0.967518	0.967518	10.3357					1640
1.25e-07	0.005	0.0062035	0.0025	0.00879391	0.284288	0.805996	0.805996	6.2035					1645
1.53125e-06	0.0111803	0.0143004	0.00879142	0.017988	0.488739	0.781818	0.781818	14.3004					1650
6.875e-07	0.00866025	0.0109503	0.00558528	0.0134612	0.414917	0.790872	0.790872	10.9503					1655
2.52187e-05	0.025	0.0363838	0.0245537	0.0434116	0.565602	0.687119	0.687119	36.3838					1660
9.53125e-07	0.01	0.01221	0.00803607	0.0163725	0.490826	0.818998	0.818998	12.21					1665
1.25e-07	0.005	0.0062035	0.005	0.0066826	0.748212	0.805996	0.805996	6.2035					1670
5.9375e-07	0.00866025	0.010428	0.00629335	0.0126211	0.498637	0.83048	0.83048	10.428					1675
2.96875e-07	0.00707107	0.00827672	0.0025	0.0110673	0.22589	0.854332	0.854332	8.27672					1680
1.15156e-05	0.0254951	0.0280175	0.0225622	0.0313667	0.719306	0.90997	0.90997	28.0175					1685
9.84375e-07	0.01	0.0123421	0.00820505	0.0165441	0.49595	0.810238	0.810238	12.3421					1690
5.3125e-07	0.00866025	0.0100485	0.00573738	0.0123188	0.465743	0.861848	0.861848	10.0485					1695
1.46875e-06	0.0141421	0.0141032	0.00890808	0.0169472	0.525637	1.00276	1	14.1032					1700
1.3125e-06	0.0111803	0.0135842	0.00863469	0.0169126	0.510548	0.823041	0.823041	13.5842					1705
3.90625e-07	0.00707107	0.00906958	0.00556505	0.0114836	0.484608	0.779647	0.779647	9.06958					1710
1.10937e-06	0.01	0.0128438	0.00837518	0.0166114	0.504182	0.778586	0.778586	12.8438					1715
1.71875e-07	0.005	0.00689824	0.0025	0.0135901	0.183958	0.724823	0.724823	6.89824					1720
1.40625e-07	0.005	0.0064519	0.0025	0.0103762	0.240937	0.774965	0.774965	6.45191					1725
2.34375e-07	0.00707107	0.00764958	0.0025	0.00960177	0.260369	0.924373	0.924373	7.64958					1730
7.8125e-08	0.005	0.00530392	0.0025	0.00941093	0.265648	0.942699	0.942699	5.30392					1735
2.5e-07	0.005	0.00781593	0.0025	0.0151094	0.16546	0.639719	0.639719	7.81593					1740
4.84375e-07	0.00866025	0.00974378	0.00575833	0.0135492	0.424994	0.888798	0.888798	9.74378					1745
3.25e-06	0.015	0.0183779	0.0134756	0.0217143	0.620584	0.8162	0.8162	18.3779					1750
4.6875e-08	0.005	0.0044735	0.0025	0.00595856	0.419565	1.11769	1	4.4735					1755
1e-06	0.0111803	0.012407	0.00830317	0.0155203	0.534988	0.901131	0.901131	12.407					1760
9.0625e-07	0.01	0.0120065	0.00617398	0.0162158	0.38074	0.832882	0.832882	12.0065					1765
4.375e-07	0.00707107	0.00941875	0.00545337	0.0127066	0.429176	0.750744	0.750744	9.41875					1770
1.1875e-06	0.0111803	0.0131385	0.00845794	0.0167657	0.504479	0.850962	0.850962	13.1385					1775
1.5625e-07	0.005	0.00668252	0.0025	0.0102318	0.244336	0.74822	0.74822	6.68252					1780
2.64062e-06	0.0141421	0.0171489	0.0106571	0.0209389	0.508964	0.824668	0.824668	17.1489					1785
3.625e-06	0.0158114	0.0190591	0.0141063	0.021986	0.641605	0.829596	0.829596	19.0591					1790
6.25e-08	0.005	0.00492373	0.0025	0.0061991	0.403284	1.01549	1	4.92373					1795
8.125e-07	0.01	0.0115773	0.00796226	0.0140029	0.568617	0.863757	0.863757	11.5773					1800
3.90625e-07	0.00707107	0.00906958	0.0025	0.0118886	0.210286	0.779647	0.779647	9.06958					1805
2.3125e-06	0.0141421	0.0164069	0.0105088	0.0204158	0.51474	0.86196	0.86196	16.4069					1810
2.85937e-06	0.015	0.0176099	0.0125896	0.0217444	0.578978	0.851792	0.851792	17.6099					1815
1.71875e-07	0.005	0.00689824	0.0025	0.00964762	0.259131	0.724823	0.724823	6.89824					1820
2.96875e-07	0.00707107	0.00827672	0.0025	0.0098982	0.252571	0.854332	0.854332	8.27672					1825
2.96875e-07	0.00707107	0.00827672	0.0025	0.0106101	0.235625	0.854332	0.854332	8.27672					1830
3.125e-08	0.005	0.00390796	0.0025	0.00550502	0.454131	1.27944	1	3.90796					1835
9.375e-08	0.005	0.00563626	0.0025	0.0065845	0.379679	0.887113	0.887113	5.63626					1840
6.25e-08	0.005	0.00492373	0.0025	0.0061991	0.403284	1.01549	1	4.92373					1845
4.21875e-07	0.005	0.00930526	0.0025	0.0180374	0.138601	0.537331	0.537331	9.30526					1850
9.0625e-07	0.01	0.0120065	0.00815215	0.015488	0.526352	0.832882	0.832882	12.0065					1855
3.00937e-05	0.035	0.0385916	0.0329494	0.0427466	0.770807	0.906934	0.906934	38.5916					1860
1.5625e-08	0.005	0.00310175	0.0025	0.0025	1	1.61199	1	3.10175					1865
1.78125e-06	0.0122474	0.0150398	0.0089516	0.018537	0.482904	0.814336	0.814336	15.0398					1870
0.00171673	0.141686	0.14856	0.139935	0.156218	0.895768	0.953732	0.953732	148.56					1875
3.125e-08	0.005	0.00390796	0.0025	0.00550991	0.453728	1.27944	1	3.90796					1880
2.89062e-06	0.0141421	0.0176738	0.0123722	0.0225969	0.547517	0.800173	0.800173	17.6738					1885
4.14062e-06	0.0180278	0.019923	0.0154907	0.023202	0.667645	0.904869	0.904869	19.923					1890
1.15625e-06	0.0111803	0.0130222	0.00864285	0.0161124	0.536411	0.85856	0.85856	13.0222					1895
3.4375e-07	0.00707107	0.00869123	0.0025	0.0120253	0.207896	0.813586	0.813586	8.69123					1900
1.40625e-07	0.005	0.0064519	0.0025	0.0101686	0.245856	0.774965	0.774965	6.45191					1905
7.8125e-08	0.005	0.00530392	0.0025	0.00640171	0.390521	0.942699	0.942699	5.30392					1910
9.21875e-07	0.01	0.0120751	0.00655257	0.0147688	0.443677	0.82815	0.82815	12.0751					1915
4.6875e-08	0.005	0.0044735	0.0025	0.00591082	0.422953	1.11769	1	4.4735					1920
1.125e-06	0.0111803	0.0129038	0.00790299	0.016297	0.484935	0.866437	0.866437	12.9038					1925
1.15625e-06	0.01	0.0130222	0.00806245	0.016535	0.4876	0.767919	0.767919	13.0222					1930
3.90625e-07	0.005	0.00906958	0.0025	0.0163418	0.152982	0.551293	0.551293	9.06958					1935
1.71875e-07	0.005	0.00689824	0.0025	0.0129435	0.193147	0.724823	0.724823	6.89824					1940
1.46875e-06	0.00866025	0.0141032	0.00538288	0.0243647	0.22093	0.614065	0.614065	14.1032					1945
1.40625e-07	0.005	0.0064519	0.0025	0.00935326	0.267287	0.774965	0.774965	6.45191					1950
1.375e-06	0.0111803	0.0137965	0.00887429	0.0175181	0.506579	0.810377	0.810377	13.7965					1955
4.21875e-07	0.00707107	0.00930526	0.00559891	0.0118371	0.472998	0.7599	0.7599	9.30526					1960
9.21875e-07	0.01	0.0120751	0.00803784	0.0165441	0.485843	0.82815	0.82815	12.0751					1965
3.48437e-06	0.0158114	0.0188094	0.0131827	0.021986	0.599593	0.84061	0.84061	18.8094					1970
2.57812e-06	0.015	0.0170125	0.0119123	0.0201511	0.59115	0.881704	0.881704	17.0125					1975
3.15625e-06	0.015	0.0181994	0.0131188	0.0214562	0.611424	0.824202	0.824202	18.1994					1980
1.5625e-08	0.005	0.00310175	0.0025	0.0025	1	1.61199	1	3.10175					1985
4.6875e-08	0.005	0.0044735	0.0025	0.0058284	0.428934	1.11769	1	4.4735					1990
1.0625e-06	0.0111803	0.0126603	0.00840673	0.0162383	0.517709	0.883103	0.883103	12.6603					1995
4.53125e-07	0.005	0.00952957	0.005	0.0140956	0.354722	0.524683	0.524683	9.52957					2000
1.5625e-08	0.005	0.00310175	0.0025	0.0025	1	1.61199	1	3.10175
3.125e-08	0.005	0.00390796	0.0025	0.00550502	0.454131	1.27944	1	3.90796
1.25e-07	0.005	0.0062035	0.0025	0.0105442	0.237098	0.805996	0.805996	6.2035
1.875e-06	0.0141421	0.0152992	0.0098186	0.0186779	0.525681	0.924373	0.924373	15.2992
1.29687e-06	0.0122474	0.0135301	0.00880205	0.0163072	0.539765	0.905203	0.905203	13.5301
3.4375e-07	0.00707107	0.00869123	0.00535781	0.0107959	0.496283	0.813586	0.813586	8.69123
3.4375e-07	0.00866025	0.00869123	0.0025	0.00998424	0.250395	0.996436	0.996436	8.69123
4.6875e-08	0.005	0.0044735	0.0025	0.00590257	0.423544	1.11769	1	4.4735
2.64062e-06	0.0141421	0.0171489	0.0108652	0.0207582	0.523417	0.824668	0.824668	17.1489
2.875e-06	0.015	0.0176419	0.0106051	0.0215394	0.492359	0.850246	0.850246	17.6419
3.85937e-06	0.0158114	0.0194613	0.014776	0.0230862	0.640039	0.812451	0.812451	19.4613
3.125e-08	0.005	0.00390796	0.0025	0.00550962	0.453752	1.27944	1	3.90796
5.9375e-07	0.00866025	0.010428	0.00562389	0.0137309	0.409577	0.83048	0.83048	10.428
1.5625e-08	0.005	0.00310175	0.0025	0.0025	1	1.61199	1	3.10175
1.90625e-06	0.0122474	0.0153837	0.00928356	0.0196551	0.472322	0.796132	0.796132	15.3837
1.53125e-06	0.0111803	0.0143004	0.00904191	0.018243	0.495639	0.781818	0.781818	14.3004
6.5625e-07	0.00866025	0.0107818	0.00615527	0.0137852	0.446514	0.803231	0.803231	10.7818
1.09375e-07	0.005	0.00593344	0.0025	0.00662303	0.377471	0.842682	0.842682	5.93344
4.02656e-05	0.03937	0.0425251	0.0371945	0.0454991	0.817479	0.925807	0.925807	42.5251
1.85937e-06	0.0141421	0.0152565	0.0098186	0.017923	0.547821	0.926955	0.926955	15.2565
8e-06	0.0223607	0.024814	0.0198053	0.0280253	0.706693	0.901131	0.901131	24.814
1.77344e-05	0.0291548	0.0323548	0.026678	0.0370547	0.719964	0.901095	0.901095	32.3548
3.20312e-06	0.0158114	0.0182891	0.0136433	0.0215376	0.633464	0.864526	0.864526	18.2891
3.28125e-07	0.00707107	0.0085575	0.0025	0.00986811	0.253341	0.826301	0.826301	8.5575
6.09375e-07	0.00866025	0.0105187	0.00655257	0.0124852	0.524827	0.82332	0.82332	10.5187
2.1875e-07	0.005	0.00747566	0.0025	0.0112527	0.22217	0.668837	0.668837	7.47566
1.5625e-08	0.005	0.00310175	0.0025	0.0025	1	1.61199	1	3.10175
4.6875e-08	0.005	0.0044735	0.0025	0.00851981	0.293434	1.11769	1	4.4735
5.65625e-06	0.02	0.022106	0.0169041	0.0253716	0.66626	0.904732	0.904732	22.106
1.25e-07	0.005	0.0062035	0.0025	0.0104524	0.239179	0.805996	0.805996	6.2035
3.82812e-06	0.0165831	0.0194087	0.0138028	0.0231736	0.595625	0.854418	0.854418	19.4087
4.6875e-08	0.005	0.0044735	0.0025	0.0058284	0.428934	1.11769	1	4.4735
2.8125e-06	0.015	0.0175132	0.0127495	0.0212411	0.600229	0.856499	0.856499	17.5132
3.625e-06	0.0165831	0.0190591	0.0134549	0.0227628	0.591092	0.870088	0.870088	19.0591
6.25e-08	0.005	0.00492373	0.0025	0.00611181	0.409044	1.01549	1	4.92373
1.25e-07	0.005	0.0062035	0.0025	0.00970204	0.257678	0.805996	0.805996	6.2035
2.44687e-05	0.0324037	0.0360195	0.0310538	0.0390973	0.794269	0.899616	0.899616	36.0195
9.84375e-07	0.0111803	0.0123421	0.00796967	0.015289	0.521267	0.905874	0.905874	12.3421
1.5625e-08	0.005	0.00310175	0.0025	0.0025	1	1.61199	1	3.10175
6.17187e-06	0.0206155	0.0227583	0.0171959	0.0274126	0.6273	0.905847	0.905847	22.7583
1.40625e-07	0.005	0.0064519	0.0025	0.00903375	0.27674	0.774965	0.774965	6.45191
5e-07	0.00866025	0.00984745	0.00566207	0.0124767	0.453813	0.879441	0.879441	9.84745
8.59375e-07	0.01	0.0117958	0.0059281	0.0162241	0.365388	0.847758	0.847758	11.7958
2.71875e-06	0.015	0.0173164	0.0121849	0.0214212	0.568826	0.866232	0.866232	17.3164
5.96875e-06	0.0187083	0.0225058	0.0166041	0.026596	0.624308	0.831264	0.831264	22.5058
2.29687e-06	0.0141421	0.0163699	0.0108652	0.0191872	0.566275	0.863911	0.863911	16.3699
1.5875e-05	0.0282843	0.0311821	0.0246567	0.0342294	0.720339	0.907068	0.907068	31.1821
1.42187e-06	0.0111803	0.0139515	0.00829566	0.0172931	0.479709	0.801372	0.801372	13.9515
0.000451156	0.0911043	0.0951574	0.0889644	0.0988389	0.900094	0.957406	0.957406	95.1574
2.04687e-06	0.0141421	0.015753	0.0098186	0.0197547	0.497027	0.89774	0.89774	15.753
4.21875e-06	0.0165831	0.0200476	0.0148411	0.0233088	0.636717	0.827189	0.827189	20.0476
1.64062e-06	0.01	0.0146331	0.00908147	0.0211844	0.428686	0.683381	0.683381	14.6331
1.5625e-08	0.005	0.00310175	0.0025	0.0025	1	1.61199	1	3.10175
5.3125e-07	0.005	0.0100485	0.005	0.0152231	0.328449	0.497588	0.497588	10.0485
2.58437e-05	0.034641	0.0366819	0.0310443	0.040136	0.773477	0.944362	0.944362	36.6819
1.64062e-06	0.01	0.0146331	0.0025	0.0025	1	0.683381	0.683381	14.6331
9.375e-08	0.005	0.00563626	0.0025	0.00655505	0.381385	0.887113	0.887113	5.63626
9.375e-08	0.005	0.00563626	0.0025	0.00958993	0.26069	0.887113	0.887113	5.63626
1.5625e-08	0.005	0.00310175	0.0025	0.0025	1	1.61199	1	3.10175
2.21875e-06	0.015	0.0161822	0.0102323	0.0193464	0.528901	0.926947	0.926947	16.1822
6.75e-06	0.0212132	0.0234478	0.0172362	0.0272274	0.633047	0.9047	0.9047	23.4478
4.46875e-06	0.0180278	0.020436	0.0154495	0.0236726	0.652634	0.882157	0.882157	20.436
4.6875e-07	0.00707107	0.00963787	0.00545337	0.0128983	0.422796	0.733676	0.733676	9.63787
1.375e-06	0.0122474	0.0137965	0.00890827	0.0169041	0.526989	0.887723	0.887723	13.7965
3.4375e-07	0.00707107	0.00869123	0.00548596	0.00998424	0.549462	0.813586	0.813586	8.69123
5.32812e-06	0.0187083	0.02167	0.0150353	0.0255601	0.588232	0.863327	0.863327	21.67
1.375e-06	0.01	0.0137965	0.00880469	0.017556	0.501521	0.724823	0.724823	13.7965
1.01562e-06	0.0111803	0.0124713	0.00787475	0.0159447	0.493878	0.896486	0.896486	12.4713
4.6875e-07	0.00866025	0.00963787	0.00560537	0.0117005	0.47907	0.898566	0.898566	9.63787
3.125e-06	0.015	0.0181392	0.0134658	0.0232328	0.579604	0.82694	0.82694	18.1392
1.125e-06	0.01	0.0129038	0.0079349	0.016923	0.468884	0.774965	0.774965	12.9038
0.000132734	0.0604152	0.063289	0.0577461	0.0669986	0.8619	0.954593	0.954593	63.289
5.85937e-06	0.02	0.0223675	0.0170469	0.0246043	0.69284	0.894154	0.894154	22.3675
2.20312e-06	0.0141421	0.0161441	0.00988558	0.0197547	0.500417	0.875995	0.875995	16.1441
9.6875e-07	0.01	0.0122764	0.00833339	0.0150277	0.554534	0.814571	0.814571	12.2764
1.78125e-06	0.0141421	0.0150398	0.00904751	0.0181176	0.499377	0.940314	0.940314	15.0398
4.75e-06	0.02	0.020856	0.0159162	0.0238452	0.667481	0.958955	0.958955	20.856
2.50312e-05	0.0327872	0.0362934	0.0310443	0.0398589	0.778855	0.903392	0.903392	36.2934
2.98437e-06	0.015	0.0178629	0.0131188	0.0215413	0.609009	0.83973	0.83973	17.8629
1.875e-07	0.005	0.00710124	0.005	0.0108652	0.460185	0.704102	0.704102	7.10124
6.25e-08	0.005	0.00492373	0.0025	0.00592663	0.421825	1.01549	1	4.92373
1.875e-06	0.0141421	0.0152992	0.0098186	0.0184049	0.533479	0.924373	0.924373	15.2992
1.5625e-08	0.005	0.00310175	0.0025	0.0025	1	1.61199	1	3.10175
1.5625e-07	0.005	0.00668252	0.0025	0.0112112	0.222991	0.74822	0.74822	6.68252
2.03125e-07	0.005	0.00729326	0.0025	0.00962264	0.259804	0.685565	0.685565	7.29326
1.85937e-06	0.0141421	0.0152565	0.00929323	0.0181597	0.511751	0.926955	0.926955	15.2565
9.375e-08	0.005	0.00563626	0.0025	0.00655505	0.381385	0.887113	0.887113	5.63626
2.07812e-06	0.0141421	0.0158328	0.0102318	0.0192231	0.532267	0.893218	0.893218	15.8328
1.48594e-05	0.0282843	0.0305024	0.0251788	0.0338435	0.743979	0.92728	0.92728	30.5024
1.07812e-06	0.0111803	0.012722	0.00807264	0.0159527	0.506035	0.878816	0.878816	12.722
3.03906e-05	0.025	0.0387181	0.0238279	0.0484688	0.491613	0.645693	0.645693	38.7181
2.34375e-07	0.005	0.00764958	0.0025	0.0102318	0.244336	0.653631	0.653631	7.64958
7.8125e-08	0.005	0.00530392	0.0025	0.00941711	0.265474	0.942699	0.942699	5.30392
7.8125e-07	0.00866025	0.011427	0.00613672	0.0151832	0.404178	0.75788	0.75788	11.427
2.5e-07	0.00707107	0.00781593	0.0025	0.0107688	0.232151	0.9047	0.9047	7.81593
5.46875e-07	0.00866025	0.010146	0.00614978	0.0125663	0.489388	0.85356	0.85356	10.146
1.34375e-06	0.0141421	0.0136912	0.00881377	0.0166041	0.530819	1.03294	1	13.6912
1.71875e-07	0.005	0.00689824	0.0025	0.0102323	0.244323	0.724823	0.724823	6.89824
2.04687e-06	0.0141421	0.015753	0.00962177	0.018818	0.511307	0.89774	0.89774	15.753
4.09375e-06	0.0173205	0.0198476	0.0151876	0.022472	0.675848	0.872676	0.872676	19.8476
3.57812e-06	0.0173205	0.0189766	0.0140196	0.0221873	0.631875	0.912729	0.912729	18.9766
1.09375e-07	0.005	0.00593344	0.0025	0.00863802	0.289418	0.842682	0.842682	5.93344
3.59375e-07	0.00866025	0.00882097	0.0025	0.010669	0.234324	0.98178	0.98178	8.82097
3.125e-08	0.005	0.00390796	0.0025	0.00611181	0.409044	1.27944	1	3.90796
5.3125e-07	0.00866025	0.0100485	0.00614396	0.0125062	0.491274	0.861848	0.861848	10.0485
9.375e-08	0.005	0.00563626	0.0025	0.0091191	0.27415	0.887113	0.887113	5.63626
4.6875e-08	0.005	0.0044735	0.0025	0.00591082	0.422953	1.11769	1	4.4735
1.5625e-08	0.005	0.00310175	0.0025	0.0025	1	1.61199	1	3.10175
3.28125e-07	0.00707107	0.0085575	0.0025	0.0120423	0.207601	0.826301	0.826301	8.5575
9.53125e-07	0.01	0.01221	0.00822261	0.0149296	0.550761	0.818998	0.818998	12.21
3.125e-08	0.005	0.00390796	0.0025	0.00550502	0.454131	1.27944	1	3.90796
8.59375e-07	0.01	0.0117958	0.00782258	0.0149941	0.521711	0.847758	0.847758	11.7958
8.59375e-07	0.005	0.0117958	0.0025	0.0226671	0.110292	0.423879	0.423879	11.7958
2.67187e-06	0.0122474	0.0172163	0.0104665	0.0226791	0.461502	0.711388	0.711388	17.2163
4.6875e-07	0.00866025	0.00963787	0.00571203	0.0129298	0.441771	0.898566	0.898566	9.63787
2.51562e-06	0.0141421	0.0168739	0.0127069	0.0193027	0.658296	0.838107	0.838107	16.8739
3.125e-08	0.005	0.00390796	0.0025	0.00550991	0.453728	1.27944	1	3.90796
3.125e-08	0.005	0.00390796	0.0025	0.00550502	0.454131	1.27944	1	3.90796
2.875e-06	0.0158114	0.0176419	0.0134564	0.0209286	0.642967	0.896239	0.896239	17.6419
1.44531e-05	0.0269258	0.0302218	0.0247866	0.0335517	0.738758	0.890939	0.890939	30.2218
1.10937e-06	0.0111803	0.0128438	0.008224	0.0170857	0.481339	0.870486	0.870486	12.8438
3.125e-08	0.005	0.00390796	0.0025	0.00550991	0.453728	1.27944	1	3.90796
3.5625e-06	0.0165831	0.018949	0.013412	0.0232058	0.57796	0.875147	0.875147	18.949
1.0625e-06	0.00707107	0.0126603	0.00584999	0.0189063	0.309419	0.558524	0.558524	12.6603
3.01562e-06	0.015	0.017925	0.0129808	0.0219073	0.59253	0.836819	0.836819	17.925
3.29687e-06	0.0158114	0.0184658	0.0136433	0.0221873	0.614916	0.856253	0.856253	18.4658
1.26562e-06	0.01	0.0134205	0.00837518	0.0175181	0.478088	0.745129	0.745129	13.4205
1.5625e-07	0.005	0.00668252	0.0025	0.0102323	0.244323	0.74822	0.74822	6.68252
1.09375e-06	0.0111803	0.0127832	0.00829696	0.0163039	0.508895	0.874612	0.874612	12.7832
1.03125e-06	0.0111803	0.0125349	0.00829566	0.0153759	0.539525	0.891935	0.891935	12.5349
3.90625e-07	0.00866025	0.00906958	0.00568714	0.0108652	0.523427	0.954868	0.954868	9.06958
1.09375e-07	0.005	0.00593344	0.0025	0.0065795	0.379968	0.842682	0.842682	5.93344
1.5625e-08	0.005	0.00310175	0.0025	0.0025	1	1.61199	1	3.10175
4.46875e-06	0.0180278	0.020436	0.0149723	0.0248851	0.601656	0.882157	0.882157	20.436
3.125e-08	0.005	0.00390796	0.0025	0.00550502	0.454131	1.27944	1	3.90796
6.5625e-06	0.0187083	0.0232286	0.0110869	0.0275907	0.401836	0.805398	0.805398	23.2286
1.6375e-05	0.0291548	0.0315061	0.0251055	0.0346266	0.725035	0.92537	0.92537	31.5061
7.8125e-08	0.005	0.00530392	0.0025	0.00629335	0.397245	0.942699	0.942699	5.30392
9.6875e-07	0.0111803	0.0122764	0.00828463	0.0154423	0.536489	0.910718	0.910718	12.2764
4.6875e-08	0.005	0.0044735	0.0025	0.00591082	0.422953	1.11769	1	4.4735
1.125e-06	0.01	0.0129038	0.00640171	0.0175737	0.364277	0.774965	0.774965	12.9038
2.8125e-07	0.00707107	0.00812889	0.0025	0.0100867	0.247851	0.869869	0.869869	8.12889
1.15625e-06	0.0111803	0.0130222	0.00873985	0.0160937	0.543062	0.85856	0.85856	13.0222
1.71875e-06	0.0141421	0.0148618	0.00966651	0.0177315	0.545159	0.951576	0.951576	14.8618
2.82812e-06	0.015	0.0175455	0.013184	0.020627	0.639161	0.854918	0.854918	17.5455
1.5625e-07	0.005	0.00668252	0.0025	0.0102323	0.244323	0.74822	0.74822	6.68252
1.09375e-07	0.005	0.00593344	0.0025	0.00655505	0.381385	0.842682	0.842682	5.93344
1.46875e-06	0.0122474	0.0141032	0.00893793	0.016833	0.530976	0.868419	0.868419	14.1032
6.40625e-07	0.00866025	0.0106955	0.00558528	0.0139374	0.400741	0.809709	0.809709	10.6955
7.8125e-07	0.01	0.011427	0.0075	0.0154423	0.485679	0.875124	0.875124	11.427
1.60937e-06	0.0122474	0.0145396	0.00845942	0.0182261	0.464137	0.84235	0.84235	14.5396
9.375e-08	0.005	0.00563626	0.0025	0.00655505	0.381385	0.887113	0.887113	5.63626
1.46875e-06	0.0122474	0.0141032	0.00890808	0.0171066	0.52074	0.868419	0.868419	14.1032
5.46875e-07	0.00707107	0.010146	0.00595786	0.0128664	0.463056	0.696929	0.696929	10.146
8.44062e-05	0.0494975	0.0544242	0.0475089	0.0576252	0.824448	0.909476	0.909476	54.4242
3.45312e-06	0.0158114	0.018753	0.0133031	0.0231537	0.574554	0.843138	0.843138	18.753
4.6875e-08	0.005	0.0044735	0.0025	0.00595856	0.419565	1.11769	1	4.4735
1.21875e-06	0.0122474	0.0132527	0.00877044	0.0163072	0.537826	0.924145	0.924145	13.2527
5.9375e-06	0.02	0.0224665	0.0164483	0.025697	0.640085	0.890215	0.890215	22.4665
2.01562e-06	0.0141421	0.0156725	0.00981705	0.0194693	0.504231	0.902356	0.902356	15.6725
5.625e-07	0.01	0.0102418	0.0075	0.0133331	0.56251	0.976395	0.976395	10.2418
6.40625e-07	0.00866025	0.0106955	0.00615527	0.0140031	0.439564	0.809709	0.809709	10.6955
1.5625e-08	0.005	0.00310175	0.0025	0.0025	1	1.61199	1	3.10175
6.25e-08	0.005	0.00492373	0.0025	0.00602603	0.414867	1.01549	1	4.92373
4.6875e-08	0.005	0.0044735	0.0025	0.00595856	0.419565	1.11769	1	4.4735
1.71875e-07	0.005	0.00689824	0.0025	0.0130093	0.19217	0.724823	0.724823	6.89824
1.40625e-07	0.005	0.0064519	0.0025	0.00977145	0.255847	0.774965	0.774965	6.45191
4.6875e-08	0.005	0.0044735	0.0025	0.00595856	0.419565	1.11769	1	4.4735
4.625e-06	0.0180278	0.0206715	0.0157145	0.0251617	0.624542	0.872109	0.872109	20.6715
5.46875e-07	0.00866025	0.010146	0.00588228	0.0124635	0.47196	0.85356	0.85356	10.146
1.5625e-07	0.005	0.00668252	0.0025	0.0111243	0.224734	0.74822	0.74822	6.68252
7.8125e-07	0.01	0.011427	0.00807028	0.0140985	0.572421	0.875124	0.875124	11.427
4.21875e-07	0.005	0.00930526	0.0025	0.0166212	0.150411	0.537331	0.537331	9.30526
6.00312e-05	0.0455522	0.0485802	0.0426583	0.0533818	0.799116	0.937669	0.937669	48.5802
3.98437e-06	0.0180278	0.0196692	0.0152486	0.0232513	0.655815	0.916546	0.916546	19.6692
3.59375e-07	0.00707107	0.00882097	0.0025	0.0117016	0.213647	0.80162	0.80162	8.82097
1.0625e-06	0.0111803	0.0126603	0.00847748	0.0147602	0.574347	0.883103	0.883103	12.6603
1.25e-07	0.005	0.0062035	0.005	0.0066826	0.748212	0.805996	0.805996	6.2035
1.09375e-07	0.005	0.00593344	0.0025	0.00930553	0.268657	0.842682	0.842682	5.93344
1.25e-07	0.005	0.0062035	0.005	0.0066826	0.748212	0.805996	0.805996	6.2035
6.25e-08	0.005	0.00492373	0.0025	0.00611181	0.409044	1.01549	1	4.92373
8.3125e-06	0.0234521	0.025133	0.0185633	0.0302253	0.614165	0.933119	0.933119	25.133
1.70312e-06	0.0111803	0.0148166	0.00921608	0.0187202	0.492307	0.754581	0.754581	14.8166
6.09375e-07	0.00866025	0.0105187	0.00525536	0.0136942	0.383766	0.82332	0.82332	10.5187
1.51562e-06	0.0111803	0.0142516	0.00845942	0.0175251	0.482702	0.784496	0.784496	14.2516
3.125e-08	0.005	0.00390796	0.0025	0.00550991	0.453728	1.27944	1	3.90796
3.4375e-07	0.00707107	0.00869123	0.00515549	0.0109639	0.470224	0.813586	0.813586	8.69123
4.67187e-06	0.0180278	0.0207411	0.0154243	0.0247866	0.622285	0.869182	0.869182	20.7411
5.78125e-07	0.00866025	0.0103357	0.00588326	0.0134519	0.437357	0.837895	0.837895	10.3357
2.03125e-07	0.005	0.00729326	0.0025	0.0111126	0.224969	0.685565	0.685565	7.29326
9.59375e-06	0.0244949	0.0263631	0.0212771	0.0297183	0.71596	0.929135	0.929135	26.3631
7.51562e-05	0.0494975	0.0523587	0.0466864	0.0558829	0.835433	0.945353	0.945353	52.3587
1.51562e-06	0.0122474	0.0142516	0.00919113	0.0167952	0.547246	0.859372	0.859372	14.2516
2.34375e-07	0.005	0.00764958	0.0025	0.010659	0.234544	0.653631	0.653631	7.64958
1.46875e-06	0.0111803	0.0141032	0.00890887	0.0173887	0.512337	0.792754	0.792754	14.1032
1.5625e-08	0.005	0.00310175	0.0025	0.0025	1	1.61199	1	3.10175
2.34375e-07	0.005	0.00764958	0.0025	0.0111033	0.225158	0.653631	0.653631	7.64958
5.3125e-07	0.005	0.0100485	0.005	0.0152231	0.328449	0.497588	0.497588	10.0485
4.6875e-08	0.005	0.0044735	0.0025	0.00595856	0.419565	1.11769	1	4.4735
2.5e-07	0.00707107	0.00781593	0.0025	0.010562	0.236698	0.9047	0.9047	7.81593
1.5625e-08	0.005	0.00310175	0.0025	0.0025	1	1.61199	1	3.10175
7.34375e-07	0.00866025	0.0111937	0.00650441	0.0142674	0.455892	0.773673	0.773673	11.1937
2.96875e-06	0.0158114	0.0178317	0.0139101	0.020287	0.685665	0.886703	0.886703	17.8317
3.90625e-06	0.0180278	0.0195398	0.0145829	0.0230862	0.631672	0.922616	0.922616	19.5398
1.875e-07	0.005	0.00710124	0.0025	0.0102887	0.242985	0.704102	0.704102	7.10124
3.125e-07	0.00707107	0.00841945	0.00556602	0.0102318	0.543992	0.839849	0.839849	8.41945
1.40625e-06	0.0111803	0.0139002	0.00864629	0.0197463	0.437869	0.804329	0.804329	13.9002
6.71875e-07	0.01	0.0108667	0.0075	0.0131349	0.570998	0.920245	0.920245	10.8667
1.5625e-08	0.005	0.00310175	0.0025	0.0025	1	1.61199	1	3.10175
1.5625e-08	0.005	0.00310175	0.0025	0.0025	1	1.61199	1	3.10175
5.3125e-07	0.00866025	0.0100485	0.0025	0.0128269	0.194903	0.861848	0.861848	10.0485
4.375e-07	0.00707107	0.00941875	0.00569525	0.0117455	0.484887	0.750744	0.750744	9.41875
7.03125e-07	0.005	0.0110326	0.005	0.017836	0.280333	0.453202	0.453202	11.0326
9.0625e-07	0.00866025	0.0120065	0.00603961	0.0152803	0.395255	0.721297	0.721297	12.0065
3.125e-07	0.00707107	0.00841945	0.0053004	0.0110594	0.479266	0.839849	0.839849	8.41945
9.21875e-07	0.01	0.0120751	0.00623197	0.0156248	0.39885	0.82815	0.82815	12.0751
8.75e-07	0.01	0.0118669	0.00753665	0.0153699	0.49035	0.842682	0.842682	11.8669
7.8125e-08	0.005	0.00530392	0.0025	0.00781074	0.320072	0.942699	0.942699	5.30392
4.92187e-06	0.02	0.0211046	0.0162053	0.0236949	0.683914	0.94766	0.94766	21.1046
1.25e-07	0.005	0.0062035	0.0025	0.00956497	0.26137	0.805996	0.805996	6.2035
7.8125e-08	0.005	0.00530392	0.0025	0.00941711	0.265474	0.942699	0.942699	5.30392
1.40156e-05	0.0291548	0.0299138	0.0236222	0.0333871	0.707525	0.974626	0.974626	29.9138
1.09687e-05	0.0229129	0.0275668	0.0221588	0.0312754	0.708507	0.831177	0.831177	27.5668
1.40625e-07	0.005	0.0064519	0.0025	0.0106183	0.235443	0.774965	0.774965	6.45191
1.71875e-07	0.005	0.00689824	0.0025	0.00964762	0.259131	0.724823	0.724823	6.89824
1.5625e-08	0.005	0.00310175	0.0025	0.0025	1	1.61199	1	3.10175
3.125e-08	0.005	0.00390796	0.0025	0.00550502	0.454131	1.27944	1	3.90796
1.96094e-05	0.03	0.0334571	0.0292884	0.0368103	0.795659	0.89667	0.89667	33.4571
2.9375e-06	0.0158114	0.0177689	0.0133128	0.0217722	0.611459	0.889837	0.889837	17.7689
1.31406e-05	0.0269258	0.0292778	0.0241069	0.0322601	0.747269	0.919665	0.919665	29.2778
8.92187e-06	0.0244949	0.0257327	0.0189921	0.0301437	0.630052	0.951897	0.951897	25.7327
1.96875e-06	0.0122474	0.01555	0.00938501	0.018537	0.506285	0.787617	0.787617	15.55
1.21875e-06	0.0111803	0.0132527	0.00858186	0.016535	0.519013	0.843625	0.843625	13.2527
2.66719e-05	0.0331662	0.0370696	0.0313612	0.0416031	0.753818	0.894701	0.894701	37.0696
1.09375e-07	0.005	0.00593344	0.0025	0.00851376	0.293642	0.842682	0.842682	5.93344
2.9375e-06	0.0165831	0.0177689	0.0100028	0.0219626	0.455444	0.933268	0.933268	17.7689
2.96875e-07	0.00707107	0.00827672	0.0025	0.0119265	0.209618	0.854332	0.854332	8.27672
2.65625e-07	0.005	0.00797548	0.0025	0.0109795	0.227697	0.626922	0.626922	7.97548
7.23125e-05	0.0482183	0.0516898	0.0461869	0.0555411	0.831581	0.932839	0.932839	51.6898
9.0625e-07	0.01	0.0120065	0.00813776	0.015289	0.532261	0.832882	0.832882	12.0065
1.20312e-06	0.0111803	0.0131959	0.00801072	0.0172931	0.463232	0.847262	0.847262	13.1959
4.375e-07	0.00707107	0.00941875	0.00518165	0.016045	0.322945	0.750744	0.750744	9.41875
1.40625e-07	0.005	0.0064519	0.0025	0.0102323	0.244323	0.774965	0.774965	6.45191
0.00657337	0.216852	0.232415	0.214796	0.271243	0.791893	0.933042	0.933042	232.415
7.23437e-06	0.0212132	0.0239957	0.0185633	0.0267099	0.694998	0.88404	0.88404	23.9957
7.1875e-07	0.00866025	0.0111137	0.00629335	0.0135492	0.464481	0.779239	0.779239	11.1137
8.75e-07	0.0111803	0.0118669	0.00769657	0.0155722	0.49425	0.942147	0.942147	11.8669
9.375e-08	0.005	0.00563626	0.0025	0.0098982	0.252571	0.887113	0.887113	5.63626
1.875e-07	0.005	0.00710124	0.0025	0.0130188	0.19203	0.704102	0.704102	7.10124
1.71875e-07	0.005	0.00689824	0.0025	0.012072	0.207091	0.724823	0.724823	6.89824
1.25e-07	0.005	0.0062035	0.0025	0.00958126	0.260926	0.805996	0.805996	6.2035
3.125e-08	0.005	0.00390796	0.0025	0.00550502	0.454131	1.27944	1	3.90796
1.5625e-08	0.005	0.00310175	0.0025	0.0025	1	1.61199	1	3.10175
7.8125e-08	0.005	0.00530392	0.0025	0.00619827	0.403338	0.942699	0.942699	5.30392
1.5625e-08	0.005	0.00310175	0.0025	0.0025	1	1.61199	1	3.10175
4.65625e-06	0.0173205	0.0207179	0.0151838	0.0246946	0.614864	0.836016	0.836016	20.7179
1.59375e-06	0.0141421	0.0144924	0.00882414	0.0175251	0.503514	0.975831	0.975831	14.4924
2.32812e-06	0.015	0.0164438	0.010659	0.0197547	0.539568	0.912197	0.912197	16.4438
9.375e-08	0.005	0.00563626	0.0025	0.00906254	0.275861	0.887113	0.887113	5.63626
6.17344e-05	0.0458258	0.0490354	0.043345	0.0526656	0.823024	0.934545	0.934545	49.0354
9.84375e-07	0.01	0.0123421	0.00820505	0.015289	0.536662	0.810238	0.810238	12.3421
3.125e-08	0.005	0.00390796	0.0025	0.00550962	0.453752	1.27944	1	3.90796
1.5625e-07	0.005	0.00668252	0.0025	0.0105088	0.237896	0.74822	0.74822	6.68252
3.90625e-07	0.00707107	0.00906958	0.00539783	0.010669	0.505936	0.779647	0.779647	9.06958
9.53125e-07	0.005	0.01221	0.0025	0.0256858	0.0973302	0.409499	0.409499	12.21
5.9375e-06	0.0187083	0.0224665	0.0170429	0.0260076	0.655305	0.83272	0.83272	22.4665
0.000184344	0.067082	0.0706117	0.0643545	0.0747536	0.860889	0.950013	0.950013	70.6117
6.09375e-07	0.01	0.0105187	0.0075	0.0133331	0.56251	0.950688	0.950688	10.5187
3.125e-08	0.005	0.00390796	0.0025	0.00550962	0.453752	1.27944	1	3.90796
2.34375e-07	0.00707107	0.00764958	0.0025	0.010382	0.240801	0.924373	0.924373	7.64958
1.9375e-06	0.0141421	0.0154673	0.00890827	0.0197547	0.450945	0.914325	0.914325	15.4673
6.70312e-06	0.0206155	0.0233934	0.0178715	0.0274882	0.650151	0.881255	0.881255	23.3934
4.6875e-08	0.005	0.0044735	0.0025	0.0058284	0.428934	1.11769	1	4.4735
2.54687e-06	0.015	0.0169435	0.0119075	0.0205287	0.58004	0.885296	0.885296	16.9435
6.25e-08	0.005	0.00492373	0.0025	0.00606132	0.412451	1.01549	1	4.92373
9.53125e-06	0.0229129	0.0263057	0.0217511	0.0295692	0.735599	0.871022	0.871022	26.3057
1.0625e-06	0.01	0.0126603	0.00831139	0.0163219	0.509218	0.789872	0.789872	12.6603
7.5e-07	0.005	0.0112725	0.0025	0.0241021	0.103725	0.443557	0.443557	11.2725
7.8125e-08	0.005	0.00530392	0.0025	0.00640171	0.390521	0.942699	0.942699	5.30392
3.59375e-07	0.00707107	0.00882097	0.0025	0.0113958	0.219379	0.80162	0.80162	8.82097
6.25e-08	0.005	0.00492373	0.0025	0.00623296	0.401094	1.01549	1	4.92373
6.25e-08	0.005	0.00492373	0.0025	0.0098982	0.252571	1.01549	1	4.92373
1.5625e-08	0.005	0.00310175	0.0025	0.0025	1	1.61199	1	3.10175
6.40625e-07	0.00866025	0.0106955	0.00559855	0.0150453	0.372112	0.809709	0.809709	10.6955
4.3125e-06	0.0180278	0.020195	0.0154506	0.023202	0.665918	0.892685	0.892685	20.195
1.09375e-07	0.005	0.00593344	0.0025	0.00939851	0.266	0.842682	0.842682	5.93344
1.57812e-06	0.0122474	0.0144449	0.00903375	0.0174279	0.51835	0.847874	0.847874	14.4449
4.21875e-07	0.005	0.00930526	0.005	0.0134088	0.37289	0.537331	0.537331	9.30526
1.24375e-05	0.0269258	0.028746	0.0236054	0.0320862	0.735688	0.936679	0.936679	28.746
1.54687e-06	0.0141421	0.0143489	0.00880205	0.0175251	0.502254	0.98559	0.98559	14.3489
1.76562e-06	0.0122474	0.0149957	0.00886154	0.0178571	0.496246	0.816731	0.816731	14.9957
2.03125e-07	0.005	0.00729326	0.0025	0.0102323	0.244323	0.685565	0.685565	7.29326
7.84375e-06	0.0217945	0.0246514	0.0192304	0.027615	0.696376	0.884108	0.884108	24.6514
6.25e-08	0.005	0.00492373	0.0025	0.0061991	0.403284	1.01549	1	4.92373
6.67187e-06	0.02	0.023357	0.0181127	0.0273543	0.662152	0.856276	0.856276	23.357
7.57812e-06	0.0212132	0.0243699	0.0181717	0.027655	0.657087	0.870466	0.870466	24.3699
1.09375e-07	0.005	0.00593344	0.0025	0.0065795	0.379968	0.842682	0.842682	5.93344
1.25e-07	0.005	0.0062035	0.0025	0.00958993	0.26069	0.805996	0.805996	6.2035
2.34375e-07	0.005	0.00764958	0.0025	0.0108652	0.230092	0.653631	0.653631	7.64958
2.95312e-06	0.0158114	0.0178003	0.0132041	0.0216535	0.60979	0.888264	0.888264	17.8003
4.16406e-05	0.04	0.0430037	0.0382814	0.0465213	0.822879	0.930152	0.930152	43.0037
1.09062e-05	0.025	0.0275143	0.02205	0.0305882	0.720866	0.908617	0.908617	27.5143
1.53125e-06	0.0122474	0.0143004	0.00890808	0.0174681	0.509962	0.856439	0.856439	14.3004
4.49375e-05	0.0412311	0.04411	0.0388734	0.0471404	0.82463	0.934733	0.934733	44.11
1.5625e-08	0.005	0.00310175	0.0025	0.0025	1	1.61199	1	3.10175
4.21875e-07	0.00866025	0.00930526	0.00560899	0.0118886	0.471797	0.930684	0.930684	9.30526
7.8125e-08	0.005	0.00530392	0.0025	0.00633986	0.39433	0.942699	0.942699	5.30392
9.375e-08	0.005	0.00563626	0.0025	0.00867892	0.288054	0.887113	0.887113	5.63626
4.6875e-07	0.00866025	0.00963787	0.00588585	0.0120768	0.48737	0.898566	0.898566	9.63787
9.375e-08	0.005	0.00563626	0.0025	0.00981758	0.254645	0.887113	0.887113	5.63626
8.34375e-06	0.0223607	0.0251645	0.0205075	0.029379	0.698032	0.888582	0.888582	25.1645
6.875e-07	0.01	0.0109503	0.00756389	0.0134294	0.563234	0.91322	0.91322	10.9503
1.79687e-06	0.0141421	0.0150836	0.00977145	0.0175251	0.557568	0.937581	0.937581	15.0836
6.78594e-05	0.0482183	0.0506062	0.0453698	0.0540386	0.839582	0.952813	0.952813	50.6062
1.875e-07	0.00707107	0.00710124	0.0025	0.00988558	0.252894	0.995751	0.995751	7.10124
1.125e-06	0.0111803	0.0129038	0.00825156	0.0171085	0.482308	0.866437	0.866437	12.9038
1.5625e-08	0.005	0.00310175	0.0025	0.0025	1	1.61199	1	3.10175
2.5e-07	0.00707107	0.00781593	0.0025	0.0108652	0.230092	0.9047	0.9047	7.81593
4.85937e-06	0.0180278	0.0210149	0.0159421	0.0247256	0.644762	0.857856	0.857856	21.0149
4.29687e-06	0.0165831	0.0201706	0.0148957	0.0243647	0.611363	0.822145	0.822145	20.1706
1.5625e-07	0.005	0.00668252	0.0025	0.0098982	0.252571	0.74822	0.74822	6.68252
9.0625e-07	0.01	0.0120065	0.0075	0.016733	0.448217	0.832882	0.832882	12.0065
2.32812e-06	0.0141421	0.0164438	0.00989544	0.0204345	0.484251	0.860028	0.860028	16.4438
5.54531e-05	0.0452769	0.0473125	0.0415171	0.0511308	0.811978	0.956976	0.956976	47.3125
1.09375e-07	0.005	0.00593344	0.0025	0.00939851	0.266	0.842682	0.842682	5.93344
4.6875e-08	0.005	0.0044735	0.0025	0.0058284	0.428934	1.11769	1	4.4735
7.8125e-06	0.0217945	0.0246186	0.0197775	0.0272382	0.726095	0.885285	0.885285	24.6186
6.25e-08	0.005	0.00492373	0.0025	0.00623296	0.401094	1.01549	1	4.92373
4.4375e-06	0.0180278	0.0203882	0.0155053	0.0233007	0.665442	0.884223	0.884223	20.3882
2.10937e-06	0.005	0.0159118	0.005	0.0306874	0.162933	0.314233	0.314233	15.9118
3.78125e-06	0.0158114	0.0193291	0.0141444	0.0231537	0.610891	0.818008	0.818008	19.3291
4.375e-07	0.00707107	0.00941875	0.00543006	0.0122067	0.444842	0.750744	0.750744	9.41875
3.125e-08	0.005	0.00390796	0.0025	0.00550991	0.453728	1.27944	1	3.90796
7.8125e-08	0.005	0.00530392	0.0025	0.00622001	0.401929	0.942699	0.942699	5.30392
4.6875e-08	0.005	0.0044735	0.0025	0.00595856	0.419565	1.11769	1	4.4735
1.25e-07	0.005	0.0062035	0.0025	0.0103224	0.242193	0.805996	0.805996	6.2035
9.375e-08	0.005	0.00563626	0.0025	0.00958993	0.26069	0.887113	0.887113	5.63626
7.8125e-08	0.005	0.00530392	0.0025	0.00998415	0.250397	0.942699	0.942699	5.30392
6.27969e-05	0.0458258	0.0493151	0.043966	0.0526912	0.834409	0.929244	0.929244	49.3151
6.25e-08	0.005	0.00492373	0.0025	0.00816509	0.306181	1.01549	1	4.92373
7.8125e-08	0.005	0.00530392	0.0025	0.00877874	0.284779	0.942699	0.942699	5.30392
1.25e-07	0.005	0.0062035	0.0025	0.00917808	0.272388	0.805996	0.805996	6.2035
8.28125e-07	0.01	0.0116511	0.00811082	0.014411	0.562823	0.85829	0.85829	11.6511
1.35937e-06	0.0111803	0.013744	0.00873985	0.0174279	0.501487	0.81347	0.81347	13.744
4.84375e-07	0.00707107	0.00974378	0.00552919	0.0142383	0.388332	0.7257	0.7257	9.74378
9.375e-08	0.005	0.00563626	0.0025	0.00655505	0.381385	0.887113	0.887113	5.63626
1.92656e-05	0.0316228	0.0332605	0.0268303	0.0364906	0.735267	0.950762	0.950762	33.2605
9.375e-08	0.005	0.00563626	0.0025	0.00938302	0.266439	0.887113	0.887113	5.63626
1.71875e-07	0.005	0.00689824	0.0025	0.010659	0.234544	0.724823	0.724823	6.89824
1.9375e-06	0.0122474	0.0154673	0.00937181	0.0180891	0.518091	0.791829	0.791829	15.4673
6.40625e-07	0.00866025	0.0106955	0.00588585	0.0147674	0.398571	0.809709	0.809709	10.6955
3.68125e-05	0.03937	0.041273	0.035136	0.0437981	0.802226	0.953894	0.953894	41.273
9.375e-08	0.005	0.00563626	0.0025	0.00895096	0.2793	0.887113	0.887113	5.63626
7.1875e-07	0.00866025	0.0111137	0.00619279	0.0140956	0.439343	0.779239	0.779239	11.1137
1.64062e-06	0.0122474	0.0146331	0.00915807	0.0180083	0.508548	0.836968	0.836968	14.6331
1.71875e-07	0.00707107	0.00689824	0.0025	0.00940359	0.265856	1.02505	1	6.89824
7.1875e-07	0.00866025	0.0111137	0.0059555	0.0147857	0.402788	0.779239	0.779239	11.1137
9.21875e-07	0.0111803	0.0120751	0.00769657	0.0149272	0.515608	0.9259	0.9259	12.0751
2.09375e-06	0.0122474	0.0158724	0.00981705	0.0202123	0.485696	0.77162	0.77162	15.8724
4.53125e-07	0.00707107	0.00952957	0.00569072	0.0114909	0.495237	0.742014	0.742014	9.52957
3.75e-06	0.0165831	0.0192757	0.0145055	0.0229649	0.631637	0.860311	0.860311	19.2757
2.5e-07	0.005	0.00781593	0.0025	0.011707	0.213547	0.639719	0.639719	7.81593
2.32812e-06	0.015	0.0164438	0.010659	0.0196346	0.542867	0.912197	0.912197	16.4438
1.09375e-07	0.005	0.00593344	0.0025	0.00899534	0.277922	0.842682	0.842682	5.93344
6.78125e-06	0.0206155	0.0234839	0.0170469	0.0272773	0.624948	0.877858	0.877858	23.4839
4.21875e-07	0.005	0.00930526	0.0025	0.018793	0.133028	0.537331	0.537331	9.30526
6.25e-08	0.005	0.00492373	0.0025	0.00818525	0.305427	1.01549	1	4.92373
4.0625e-07	0.00707107	0.00918893	0.00537895	0.0121222	0.443727	0.76952	0.76952	9.18893
7.8125e-08	0.005	0.00530392	0.0025	0.00922237	0.27108	0.942699	0.942699	5.30392
1.09375e-07	0.005	0.00593344	0.0025	0.0065795	0.379968	0.842682	0.842682	5.93344
1.45312e-06	0.0122474	0.014053	0.00912687	0.0177484	0.514235	0.87152	0.87152	14.053
9.32812e-06	0.0244949	0.0261175	0.0212771	0.0301685	0.705277	0.937872	0.937872	26.1175
1.15625e-06	0.0111803	0.0130222	0.00850807	0.0165441	0.514266	0.85856	0.85856	13.0222
1.5625e-08	0.005	0.00310175	0.0025	0.0025	1	1.61199	1	3.10175
5.15625e-07	0.00866025	0.00994898	0.00550502	0.0122181	0.450564	0.870467	0.870467	9.94898
2.8125e-07	0.00707107	0.00812889	0.0025	0.0115206	0.217002	0.869869	0.869869	8.12889
2.40625e-06	0.015	0.0166257	0.0121524	0.0197114	0.616517	0.902216	0.902216	16.6257
3.71875e-06	0.0158114	0.019222	0.0138389	0.0233088	0.593719	0.822566	0.822566	19.222
3.28125e-07	0.00707107	0.0085575	0.0025	0.010669	0.234324	0.826301	0.826301	8.5575
1.5625e-08	0.005	0.00310175	0.0025	0.0025	1	1.61199	1	3.10175
3.125e-08	0.005	0.00390796	0.0025	0.00550502	0.454131	1.27944	1	3.90796
9.21875e-07	0.01	0.0120751	0.00813776	0.0164846	0.493658	0.82815	0.82815	12.0751
6.25e-08	0.005	0.00492373	0.0025	0.0061991	0.403284	1.01549	1	4.92373
3.70312e-06	0.0165831	0.0191951	0.0137262	0.0234017	0.586547	0.863926	0.863926	19.1951
4.0625e-07	0.005	0.00918893	0.0025	0.0166212	0.150411	0.544133	0.544133	9.18893
1.875e-07	0.005	0.00710124	0.0025	0.0120768	0.207009	0.704102	0.704102	7.10124
3.125e-08	0.005	0.00390796	0.0025	0.00550991	0.453728	1.27944	1	3.90796
6.71875e-07	0.01	0.0108667	0.0075	0.0149257	0.502487	0.920245	0.920245	10.8667
3.26562e-06	0.0158114	0.0184073	0.0135948	0.0221028	0.615072	0.858976	0.858976	18.4073
6.875e-07	0.00866025	0.0109503	0.00539783	0.0152231	0.354582	0.790872	0.790872	10.9503
7.34375e-07	0.00866025	0.0111937	0.00615852	0.0135689	0.453871	0.773673	0.773673	11.1937
3.125e-08	0.005	0.00390796	0.0025	0.00550502	0.454131	1.27944	1	3.90796
1.10625e-05	0.0254951	0.0276451	0.0225123	0.0309449	0.727497	0.922228	0.922228	27.6451
1.42187e-06	0.0111803	0.0139515	0.00880469	0.0165441	0.532195	0.801372	0.801372	13.9515
2.03125e-07	0.005	0.00729326	0.0025	0.00998424	0.250395	0.685565	0.685565	7.29326
2.35937e-06	0.0141421	0.0165171	0.00984797	0.0194928	0.50521	0.856214	0.856214	16.5171
8.59375e-07	0.01	0.0117958	0.00766276	0.0158136	0.484567	0.847758	0.847758	11.7958
1.77656e-05	0.0287228	0.0323738	0.0272382	0.0356398	0.764262	0.887223	0.887223	32.3738
3.28125e-06	0.0141421	0.0184366	0.0112048	0.0244224	0.45879	0.76707	0.76707	18.4366
5.6875e-06	0.0206155	0.0221466	0.01627	0.0249496	0.652117	0.930865	0.930865	22.1466
3.0625e-06	0.015	0.0180174	0.0133398	0.0209863	0.63564	0.832528	0.832528	18.0174
4.64062e-06	0.0187083	0.0206947	0.0154032	0.0246567	0.624706	0.904013	0.904013	20.6947
1.07812e-06	0.0111803	0.012722	0.00826575	0.0169407	0.487924	0.878816	0.878816	12.722
2.03125e-07	0.00707107	0.00729326	0.0025	0.00974915	0.256433	0.969535	0.969535	7.29326
8.19219e-05	0.0492443	0.0538849	0.0471401	0.0562036	0.838737	0.913879	0.913879	53.8849
1.28125e-06	0.01	0.0134755	0.00872472	0.0165441	0.527362	0.742087	0.742087	13.4755
1.75e-06	0.0141421	0.0149513	0.00907716	0.0184514	0.491949	0.945878	0.945878	14.9513
4.07812e-06	0.0187083	0.0198223	0.0144188	0.0243143	0.593018	0.9438	0.9438	19.8223
2.03125e-07	0.005	0.00729326	0.0025	0.0102323	0.244323	0.685565	0.685565	7.29326
6.25e-08	0.005	0.00492373	0.0025	0.0061991	0.403284	1.01549	1	4.92373
4.6875e-08	0.005	0.0044735	0.0025	0.0058284	0.428934	1.11769	1	4.4735
6.96875e-06	0.0212132	0.0236984	0.0185176	0.0267628	0.691916	0.895133	0.895133	23.6984
4.5e-06	0.0173205	0.0204835	0.0151498	0.0244543	0.619516	0.845583	0.845583	20.4835
1.5625e-08	0.005	0.00310175	0.0025	0.0025	1	1.61199	1	3.10175
6.5625e-07	0.01	0.0107818	0.00750557	0.0153699	0.488328	0.927491	0.927491	10.7818
7.89062e-06	0.0217945	0.0247004	0.0186187	0.0278185	0.669292	0.882353	0.882353	24.7004
1.5625e-07	0.00707107	0.00668252	0.0025	0.00877044	0.285048	1.05814	1	6.68252
2.03125e-07	0.005	0.00729326	0.0025	0.012897	0.193844	0.685565	0.685565	7.29326
1.5625e-08	0.005	0.00310175	0.0025	0.0025	1	1.61199	1	3.10175
1.5625e-08	0.005	0.00310175	0.0025	0.0025	1	1.61199	1	3.10175
1.5625e-07	0.005	0.00668252	0.0025	0.0100596	0.248519	0.74822	0.74822	6.68252
9.84375e-07	0.01	0.0123421	0.00809709	0.0159447	0.507822	0.810238	0.810238	12.3421
2.11875e-05	0.0316228	0.0343316	0.0288378	0.0379181	0.760527	0.921099	0.921099	34.3316
1.5625e-08	0.005	0.00310175	0.0025	0.0025	1	1.61199	1	3.10175
4.6875e-08	0.005	0.0044735	0.0025	0.00851981	0.293434	1.11769	1	4.4735
1.5625e-08	0.005	0.00310175	0.0025	0.0025	1	1.61199	1	3.10175
1.84375e-06	0.0122474	0.0152137	0.00926457	0.0179817	0.515222	0.805028	0.805028	15.2137
3.125e-08	0.005	0.00390796	0.0025	0.00550502	0.454131	1.27944	1	3.90796
2.1875e-07	0.00707107	0.00747566	0.0025	0.00970204	0.257678	0.945878	0.945878	7.47566
5.46875e-07	0.00866025	0.010146	0.00528856	0.0144865	0.365068	0.85356	0.85356	10.146
5.15625e-06	0.0206155	0.0214344	0.0159948	0.0246043	0.650081	0.961795	0.961795	21.4344
3.1875e-06	0.015	0.0182593	0.0128529	0.021794	0.589746	0.8215	0.8215	18.2593
4.48437e-06	0.0165831	0.0204598	0.0148411	0.0243195	0.610256	0.810523	0.810523	20.4598
1.96875e-06	0.0111803	0.01555	0.0093978	0.0197114	0.476769	0.718992	0.718992	15.55
8.25e-06	0.0212132	0.0250699	0.0192931	0.0284012	0.679305	0.846164	0.846164	25.0699
7.5e-07	0.00866025	0.0112725	0.00662303	0.0151375	0.437526	0.768263	0.768263	11.2725
8.28125e-07	0.00866025	0.0116511	0.00570444	0.0200804	0.28408	0.743301	0.743301	11.6511
9.6875e-07	0.01	0.0122764	0.00605753	0.0159083	0.380779	0.814571	0.814571	12.2764
5.625e-07	0.00866025	0.0102418	0.00557143	0.0134519	0.414175	0.845583	0.845583	10.2418
2.96875e-07	0.00707107	0.00827672	0.0025	0.0104524	0.239179	0.854332	0.854332	8.27672
2.64062e-06	0.015	0.0171489	0.0125	0.0248881	0.502248	0.874692	0.874692	17.1489
1.95312e-06	0.0122474	0.0155088	0.0100028	0.0192304	0.520153	0.789712	0.789712	15.5088
3.01562e-06	0.015	0.017925	0.0126211	0.0219135	0.575953	0.836819	0.836819	17.925
3.26562e-06	0.015	0.0184073	0.012822	0.0221028	0.580109	0.814896	0.814896	18.4073
7.8125e-08	0.005	0.00530392	0.0025	0.00633986	0.39433	0.942699	0.942699	5.30392
1.25e-07	0.005	0.0062035	0.0025	0.00994001	0.251509	0.805996	0.805996	6.2035
1.1875e-06	0.0111803	0.0131385	0.00812066	0.016923	0.479861	0.850962	0.850962	13.1385
1.5625e-08	0.005	0.00310175	0.0025	0.0025	1	1.61199	1	3.10175
8.59375e-07	0.01	0.0117958	0.0075	0.0181539	0.413134	0.847758	0.847758	11.7958
9.84375e-07	0.01	0.0123421	0.00836125	0.0151098	0.553364	0.810238	0.810238	12.3421
5.07812e-06	0.0173205	0.0213256	0.0159751	0.0244621	0.653054	0.812193	0.812193	21.3256
4.6875e-08	0.005	0.0044735	0.0025	0.00595856	0.419565	1.11769	1	4.4735
2.65625e-07	0.00707107	0.00797548	0.0025	0.0106622	0.234474	0.886601	0.886601	7.97548
4.6875e-08	0.005	0.0044735	0.0025	0.00595856	0.419565	1.11769	1	4.4735
1.26562e-06	0.0122474	0.0134205	0.00871073	0.0159427	0.546378	0.912592	0.912592	13.4205
1.15625e-06	0.0111803	0.0130222	0.00847748	0.0162355	0.522156	0.85856	0.85856	13.0222
6.71875e-07	0.00866025	0.0108667	0.0058668	0.0143861	0.40781	0.796955	0.796955	10.8667
2.65625e-07	0.00707107	0.00797548	0.0025	0.0105861	0.236158	0.886601	0.886601	7.97548
1.71875e-07	0.005	0.00689824	0.0025	0.010659	0.234544	0.724823	0.724823	6.89824
3.125e-07	0.005	0.00841945	0.0025	0.0113256	0.220739	0.593863	0.593863	8.41945
9.9375e-06	0.0244949	0.0266743	0.0189921	0.0304855	0.622989	0.918296	0.918296	26.6743
9.84375e-07	0.01	0.0123421	0.00816944	0.0164846	0.495579	0.810238	0.810238	12.3421
7.8125e-08	0.005	0.00530392	0.0025	0.00640171	0.390521	0.942699	0.942699	5.30392
8.42187e-06	0.0229129	0.0252428	0.0189921	0.0293434	0.647237	0.907701	0.907701	25.2428
1.21875e-06	0.0111803	0.0132527	0.00806245	0.0166041	0.48557	0.843625	0.843625	13.2527
7.96875e-07	0.01	0.0115026	0.0078012	0.0149563	0.5216	0.869366	0.869366	11.5026
3.75e-07	0.00707107	0.008947	0.00526892	0.0119606	0.440524	0.790328	0.790328	8.947
2.5e-07	0.00707107	0.00781593	0.0025	0.0102318	0.244336	0.9047	0.9047	7.81593
6.64062e-06	0.0206155	0.0233204	0.0174279	0.0266859	0.653075	0.884011	0.884011	23.3204
6.40625e-07	0.00866025	0.0106955	0.00641793	0.0140985	0.455221	0.809709	0.809709	10.6955
6.09375e-07	0.005	0.0105187	0.005	0.016733	0.298811	0.475344	0.475344	10.5187
2.04687e-06	0.0141421	0.015753	0.0103034	0.0189083	0.544915	0.89774	0.89774	15.753
1.5625e-08	0.005	0.00310175	0.0025	0.0025	1	1.61199	1	3.10175
5e-07	0.005	0.00984745	0.0025	0.0225554	0.110838	0.507746	0.507746	9.84745
1.5625e-08	0.005	0.00310175	0.0025	0.0025	1	1.61199	1	3.10175
4.84375e-07	0.00866025	0.00974378	0.00566953	0.0118371	0.478964	0.888798	0.888798	9.74378
1.29687e-06	0.0111803	0.0135301	0.00836013	0.0175181	0.477228	0.826333	0.826333	13.5301
6.25e-08	0.005	0.00492373	0.0025	0.0061991	0.403284	1.01549	1	4.92373
3.28125e-07	0.005	0.0085575	0.0025	0.0174831	0.142995	0.584283	0.584283	8.5575
4.6875e-07	0.00707107	0.00963787	0.00581507	0.0118169	0.492096	0.733676	0.733676	9.63787
7.8125e-08	0.005	0.00530392	0.0025	0.00922237	0.27108	0.942699	0.942699	5.30392
1.5625e-08	0.005	0.00310175	0.0025	0.0025	1	1.61199	1	3.10175
3.82812e-06	0.0165831	0.0194087	0.014776	0.0227634	0.649113	0.854418	0.854418	19.4087
1.89062e-06	0.0122474	0.0153415	0.0098186	0.0178715	0.549401	0.798319	0.798319	15.3415
4.125e-06	0.0165831	0.019898	0.0145315	0.0232561	0.624848	0.833408	0.833408	19.898
7.8125e-08	0.005	0.00530392	0.0025	0.00958493	0.260826	0.942699	0.942699	5.30392
9.0625e-07	0.01	0.0120065	0.00827372	0.0151433	0.546363	0.832882	0.832882	12.0065
1.00312e-05	0.02	0.0267579	0.0175	0.0458855	0.381384	0.747443	0.747443	26.7579
3.84375e-06	0.0173205	0.019435	0.0143791	0.0231907	0.620038	0.8912	0.8912	19.435
2.79687e-06	0.015	0.0174807	0.010659	0.0220896	0.482535	0.858091	0.858091	17.4807
4.6875e-07	0.005	0.00963787	0.0025	0.0184459	0.135531	0.518787	0.518787	9.63787
7.5e-07	0.01	0.0112725	0.00789414	0.014776	0.534253	0.887113	0.887113	11.2725
2.96875e-07	0.00707107	0.00827672	0.0025	0.0106101	0.235625	0.854332	0.854332	8.27672
8.75e-07	0.005	0.0118669	0.005	0.0208961	0.239279	0.421341	0.421341	11.8669
1.5625e-08	0.005	0.00310175	0.0025	0.0025	1	1.61199	1	3.10175
6.25e-08	0.005	0.00492373	0.0025	0.00606132	0.412451	1.01549	1	4.92373
3.75e-07	0.00707107	0.008947	0.00522519	0.0116341	0.449129	0.790328	0.790328	8.947
2.46875e-06	0.0141421	0.0167684	0.00989544	0.0200053	0.49464	0.843378	0.843378	16.7684
8.4375e-07	0.01	0.0117239	0.0083327	0.0147485	0.564985	0.852959	0.852959	11.7239
5.9375e-07	0.00866025	0.010428	0.00652967	0.0123438	0.528984	0.83048	0.83048	10.428
4.6875e-08	0.005	0.0044735	0.0025	0.0058284	0.428934	1.11769	1	4.4735
4.53125e-07	0.00707107	0.00952957	0.00556602	0.0134319	0.414389	0.742014	0.742014	9.52957
1.5625e-08	0.005	0.00310175	0.0025	0.0025	1	1.61199	1	3.10175
7.8125e-08	0.005	0.00530392	0.0025	0.00941093	0.265648	0.942699	0.942699	5.30392
1.21875e-06	0.0111803	0.0132527	0.00838371	0.0166299	0.504134	0.843625	0.843625	13.2527
1.71875e-07	0.005	0.00689824	0.0025	0.0100596	0.248519	0.724823	0.724823	6.89824
3.95312e-06	0.015	0.0196177	0.0125	0.0280996	0.444846	0.764617	0.764617	19.6177
3.125e-08	0.005	0.00390796	0.0025	0.00550502	0.454131	1.27944	1	3.90796
9.375e-08	0.005	0.00563626	0.0025	0.00650441	0.384355	0.887113	0.887113	5.63626
1.71875e-07	0.00707107	0.00689824	0.0025	0.00895756	0.279094	1.02505	1	6.89824
7.34375e-07	0.00866025	0.0111937	0.00612457	0.0141668	0.43232	0.773673	0.773673	11.1937
1.25e-07	0.005	0.0062035	0.0025	0.0098982	0.252571	0.805996	0.805996	6.2035
2.23437e-06	0.0141421	0.0162201	0.0114579	0.0188243	0.608674	0.871892	0.871892	16.2201
4.6875e-08	0.005	0.0044735	0.0025	0.00851981	0.293434	1.11769	1	4.4735
1.25e-06	0.01	0.013365	0.00837518	0.0184038	0.455078	0.74822	0.74822	13.365
3.28125e-07	0.00707107	0.0085575	0.0025	0.0104455	0.239338	0.826301	0.826301	8.5575
3.59375e-07	0.00866025	0.00882097	0.0025	0.0108652	0.230092	0.98178	0.98178	8.82097
8.59375e-07	0.01	0.0117958	0.00809419	0.0151796	0.53323	0.847758	0.847758	11.7958
8.875e-06	0.0229129	0.0256876	0.0202876	0.0286336	0.708525	0.891983	0.891983	25.6876
0.000108859	0.0567891	0.059241	0.053623	0.0625807	0.856862	0.958611	0.958611	59.241
2.67187e-06	0.015	0.0172163	0.0122181	0.0207687	0.588293	0.871269	0.871269	17.2163
1.90625e-06	0.0141421	0.0153837	0.00957514	0.0197547	0.484702	0.919294	0.919294	15.3837
2.98437e-06	0.015	0.0178629	0.0128037	0.0217444	0.588829	0.83973	0.83973	17.8629
9.21875e-07	0.0111803	0.0120751	0.00787435	0.0167789	0.469301	0.9259	0.9259	12.0751
5.625e-07	0.00866025	0.0102418	0.00584999	0.0123438	0.473921	0.845583	0.845583	10.2418
1.15625e-06	0.0111803	0.0130222	0.00831139	0.0165703	0.501584	0.85856	0.85856	13.0222
1.10937e-06	0.0111803	0.0128438	0.00803607	0.0160942	0.499313	0.870486	0.870486	12.8438
3.125e-08	0.005	0.00390796	0.0025	0.00550991	0.453728	1.27944	1	3.90796
2.96875e-07	0.005	0.00827672	0.0025	0.016297	0.153402	0.604104	0.604104	8.27672
1.25e-07	0.005	0.0062035	0.0025	0.0102099	0.244861	0.805996	0.805996	6.2035
5.17187e-06	0.0187083	0.0214561	0.0161708	0.0246257	0.656662	0.871935	0.871935	21.4561
7.34375e-07	0.00866025	0.0111937	0.00641793	0.0140985	0.455221	0.773673	0.773673	11.1937
5.78125e-07	0.00866025	0.0103357	0.0059555	0.0137904	0.431859	0.837895	0.837895	10.3357
2.17187e-06	0.0141421	0.0160674	0.00935696	0.0198603	0.471139	0.880176	0.880176	16.0674
3.59375e-07	0.00866025	0.00882097	0.0025	0.0104286	0.239725	0.98178	0.98178	8.82097
2.29687e-06	0.0141421	0.0163699	0.0102887	0.0197463	0.521046	0.863911	0.863911	16.3699
3.125e-06	0.0158114	0.0181392	0.0133398	0.02111	0.631917	0.871672	0.871672	18.1392
4.6875e-08	0.005	0.0044735	0.0025	0.0058284	0.428934	1.11769	1	4.4735
5.3125e-07	0.00866025	0.0100485	0.00550502	0.0135901	0.405077	0.861848	0.861848	10.0485
1.25e-07	0.005	0.0062035	0.005	0.0066826	0.748212	0.805996	0.805996	6.2035
8.59375e-07	0.00866025	0.0117958	0.00606089	0.0162158	0.373765	0.73418	0.73418	11.7958
1.09375e-06	0.0111803	0.0127832	0.0085025	0.0159421	0.533335	0.874612	0.874612	12.7832
1.29687e-06	0.0111803	0.0135301	0.00876764	0.0170787	0.513368	0.826333	0.826333	13.5301
3.59375e-07	0.00707107	0.00882097	0.0025	0.0119079	0.209945	0.80162	0.80162	8.82097
6.875e-07	0.00866025	0.0109503	0.0065845	0.0140031	0.470217	0.790872	0.790872	10.9503
1.17187e-06	0.01	0.0130806	0.00846722	0.0165441	0.511797	0.764491	0.764491	13.0806
7.1875e-07	0.00866025	0.0111137	0.0058437	0.0147926	0.395043	0.779239	0.779239	11.1137
5.46875e-07	0.00866025	0.010146	0.00618405	0.0122462	0.504977	0.85356	0.85356	10.146
3.125e-08	0.005	0.00390796	0.0025	0.00550991	0.453728	1.27944	1	3.90796
4.01562e-06	0.0158114	0.0197205	0.0134088	0.0235607	0.569117	0.801774	0.801774	19.7205
1.54687e-06	0.0122474	0.0143489	0.00846722	0.0172931	0.48963	0.853546	0.853546	14.3489
6.25e-08	0.005	0.00492373	0.0025	0.0061991	0.403284	1.01549	1	4.92373
2.65625e-07	0.00707107	0.00797548	0.0025	0.0104524	0.239179	0.886601	0.886601	7.97548
3.125e-06	0.0173205	0.0181392	0.0133737	0.0218226	0.612838	0.954868	0.954868	18.1392
8.90625e-07	0.01	0.0119371	0.00790053	0.0151483	0.521545	0.837725	0.837725	11.9371
3.125e-08	0.005	0.00390796	0.0025	0.00550991	0.453728	1.27944	1	3.90796
7.65625e-07	0.01	0.0113503	0.00755236	0.0146651	0.514987	0.881037	0.881037	11.3503
7.8125e-08	0.005	0.00530392	0.0025	0.00955752	0.261574	0.942699	0.942699	5.30392
1.5625e-08	0.005	0.00310175	0.0025	0.0025	1	1.61199	1	3.10175
1.5625e-08	0.005	0.00310175	0.0025	0.0025	1	1.61199	1	3.10175
3.6875e-06	0.0158114	0.019168	0.014589	0.0221656	0.658184	0.824883	0.824883	19.168
1.25e-07	0.005	0.0062035	0.0025	0.00958993	0.26069	0.805996	0.805996	6.2035
1.0625e-06	0.01	0.0126603	0.00821395	0.0165441	0.496488	0.789872	0.789872	12.6603
6.09375e-07	0.00707107	0.0105187	0.00600874	0.0126519	0.474926	0.672238	0.672238	10.5187
8.90625e-07	0.0111803	0.0119371	0.00815021	0.014411	0.565556	0.936605	0.936605	11.9371
7.8125e-07	0.01	0.011427	0.00809986	0.0146651	0.552321	0.875124	0.875124	11.427
5.9375e-07	0.00866025	0.010428	0.0061822	0.0138864	0.445199	0.83048	0.83048	10.428
2.45312e-06	0.0141421	0.016733	0.0127459	0.0205161	0.621263	0.845165	0.845165	16.733
2.8125e-07	0.00707107	0.00812889	0.0025	0.0102115	0.244822	0.869869	0.869869	8.12889
1.0625e-06	0.0111803	0.0126603	0.0079064	0.0159421	0.495943	0.883103	0.883103	12.6603
1.51562e-06	0.0122474	0.0142516	0.00919113	0.0174683	0.52616	0.859372	0.859372	14.2516
4.6875e-08	0.005	0.0044735	0.0025	0.00595856	0.419565	1.11769	1	4.4735
1.09375e-07	0.005	0.00593344	0.0025	0.00958993	0.26069	0.842682	0.842682	5.93344
1.28125e-06	0.0122474	0.0134755	0.00874705	0.0170758	0.512247	0.908867	0.908867	13.4755
6.25e-08	0.005	0.00492373	0.0025	0.00623296	0.401094	1.01549	1	4.92373
1.40625e-06	0.0111803	0.0139002	0.00847562	0.0180259	0.470192	0.804329	0.804329	13.9002
2.5e-07	0.00707107	0.00781593	0.0025	0.0108955	0.229452	0.9047	0.9047	7.81593
1.40625e-07	0.005	0.0064519	0.0025	0.0100028	0.249931	0.774965	0.774965	6.45191
9.96875e-06	0.0234521	0.0267022	0.0219406	0.0306874	0.714971	0.878282	0.878282	26.7022
7.8125e-08	0.005	0.00530392	0.0025	0.00941093	0.265648	0.942699	0.942699	5.30392
5.15625e-07	0.00866025	0.00994898	0.00607381	0.0126366	0.48065	0.870467	0.870467	9.94898
2.03125e-07	0.00707107	0.00729326	0.0025	0.0112514	0.222194	0.969535	0.969535	7.29326
1.46875e-06	0.0122474	0.0141032	0.00890322	0.0176293	0.505024	0.868419	0.868419	14.1032
2.1875e-07	0.005	0.00747566	0.0025	0.0102601	0.243662	0.668837	0.668837	7.47566
1.5625e-08	0.005	0.00310175	0.0025	0.0025	1	1.61199	1	3.10175
2.96875e-07	0.00707107	0.00827672	0.0025	0.0106573	0.234582	0.854332	0.854332	8.27672
4.6875e-08	0.005	0.0044735	0.0025	0.0058785	0.425278	1.11769	1	4.4735
3.02031e-05	0.0364005	0.0386383	0.032004	0.0423777	0.755207	0.942085	0.942085	38.6383
3.125e-08	0.005	0.00390796	0.0025	0.00554947	0.450493	1.27944	1	3.90796
6.25e-08	0.005	0.00492373	0.0025	0.0061112	0.409085	1.01549	1	4.92373
1.5625e-08	0.005	0.00310175	0.0025	0.0025	1	1.61199	1	3.10175
2.23437e-06	0.0141421	0.0162201	0.0105268	0.019287	0.545797	0.871892	0.871892	16.2201
2e-06	0.0122474	0.0156319	0.00972297	0.0188566	0.515626	0.783493	0.783493	15.6319
4.53125e-07	0.00866025	0.00952957	0.00581749	0.0121026	0.480679	0.908777	0.908777	9.52957
1.52656e-05	0.0282843	0.0307779	0.0247516	0.0345975	0.715417	0.918981	0.918981	30.7779
1.5625e-08	0.005	0.00310175	0.0025	0.0025	1	1.61199	1	3.10175
1.09375e-07	0.005	0.00593344	0.0025	0.00653335	0.382652	0.842682	0.842682	5.93344
5.17187e-06	0.0187083	0.0214561	0.0167769	0.0251466	0.667165	0.871935	0.871935	21.4561
8.28125e-07	0.0111803	0.0116511	0.00784453	0.0138435	0.566657	0.959598	0.959598	11.6511
1.23437e-06	0.0122474	0.0133091	0.00864602	0.0163563	0.528605	0.920229	0.920229	13.3091
1.01094e-05	0.0234521	0.0268272	0.0214243	0.0307221	0.697357	0.874191	0.874191	26.8272
7.03125e-07	0.01	0.0110326	0.0075193	0.0145185	0.51791	0.906404	0.906404	11.0326
3.90625e-06	0.015	0.0195398	0.0125	0.025449	0.491179	0.767663	0.767663	19.5398
1.40625e-07	0.005	0.0064519	0.0025	0.0102351	0.244258	0.774965	0.774965	6.45191
3.85937e-06	0.0165831	0.0194613	0.014144	0.0236092	0.599088	0.852106	0.852106	19.4613
1.125e-05	0.0254951	0.0278004	0.0227073	0.0306844	0.74003	0.917076	0.917076	27.8004
1.40625e-06	0.0122474	0.0139002	0.00875858	0.016993	0.515424	0.881098	0.881098	13.9002
0.00120111	0.122577	0.131885	0.123907	0.138897	0.892077	0.929421	0.929421	131.885
1.14062e-06	0.01	0.0129633	0.00851742	0.0163588	0.520663	0.77141	0.77141	12.9633
1.5625e-08	0.005	0.00310175	0.0025	0.0025	1	1.61199	1	3.10175
1.3125e-06	0.0122474	0.0135842	0.00876809	0.0166422	0.526859	0.901596	0.901596	13.5842
1.32344e-05	0.0269258	0.0293473	0.0241406	0.0334025	0.722716	0.917489	0.917489	29.3473
1.5625e-08	0.005	0.00310175	0.0025	0.0025	1	1.61199	1	3.10175
1.5625e-08	0.005	0.00310175	0.0025	0.0025	1	1.61199	1	3.10175
1.5625e-08	0.005	0.00310175	0.0025	0.0025	1	1.61199	1	3.10175
2.32812e-06	0.015	0.0164438	0.00997387	0.0197992	0.503751	0.912197	0.912197	16.4438
3.125e-08	0.005	0.00390796	0.0025	0.00540749	0.462322	1.27944	1	3.90796
1.01562e-06	0.005	0.0124713	0.005	0.0223642	0.223572	0.400921	0.400921	12.4713
1.19375e-05	0.0273861	0.0283556	0.0228485	0.0318384	0.717641	0.965812	0.965812	28.3556
1.03125e-05	0.0244949	0.0270057	0.0218775	0.0306703	0.713312	0.907028	0.907028	27.0057
1.20312e-06	0.0122474	0.0131959	0.00809716	0.0163563	0.495049	0.928129	0.928129	13.1959
1.5625e-08	0.005	0.00310175	0.0025	0.0025	1	1.61199	1	3.10175
4.48437e-06	0.0187083	0.0204598	0.0154809	0.0238478	0.649154	0.914393	0.914393	20.4598
5.78125e-07	0.00707107	0.0103357	0.0058618	0.0127416	0.460051	0.684138	0.684138	10.3357
4.6875e-08	0.005	0.0044735	0.0025	0.00574511	0.435153	1.11769	1	4.4735
6.40625e-06	0.0212132	0.0230428	0.0171087	0.0262961	0.650616	0.9206	0.9206	23.0428
4.6875e-08	0.005	0.0044735	0.0025	0.00588217	0.425013	1.11769	1	4.4735
1.3125e-06	0.0111803	0.0135842	0.00907608	0.0161509	0.561955	0.823041	0.823041	13.5842
1.28125e-06	0.0122474	0.0134755	0.00883434	0.0165336	0.534327	0.908867	0.908867	13.4755
9.375e-08	0.005	0.00563626	0.0025	0.00876967	0.285074	0.887113	0.887113	5.63626
1.73437e-06	0.0111803	0.0149067	0.00951679	0.0193841	0.490958	0.750021	0.750021	14.9067
1.75e-06	0.0122474	0.0149513	0.00919848	0.0184967	0.497303	0.819155	0.819155	14.9513
1.45312e-06	0.01	0.014053	0.00926102	0.0173232	0.534603	0.711593	0.711593	14.053
1.76562e-06	0.0111803	0.0149957	0.0025	0.0215255	0.116141	0.74557	0.74557	14.9957
2.14062e-06	0.015	0.01599	0.0102328	0.0195376	0.523749	0.938089	0.938089	15.99
2.09375e-06	0.0141421	0.0158724	0.00986942	0.0199385	0.494994	0.89099	0.89099	15.8724
1.35937e-06	0.0111803	0.013744	0.00886484	0.0169448	0.52316	0.81347	0.81347	13.744
9.84375e-07	0.0111803	0.0123421	0.00611399	0.016014	0.38179	0.905874	0.905874	12.3421
8.75e-07	0.01	0.0118669	0.0075	0.0161283	0.46502	0.842682	0.842682	11.8669
3.74062e-05	0.0384057	0.0414937	0.0356749	0.0450572	0.79177	0.92558	0.92558	41.4937
1.5625e-08	0.005	0.00310175	0.0025	0.0025	1	1.61199	1	3.10175
3.125e-06	0.015	0.0181392	0.0136182	0.0216482	0.629067	0.82694	0.82694	18.1392
4.6875e-08	0.005	0.0044735	0.0025	0.00574511	0.435153	1.11769	1	4.4735
1.25e-07	0.005	0.0062035	0.0025	0.0105917	0.236034	0.805996	0.805996	6.2035
4.6875e-08	0.005	0.0044735	0.0025	0.00574511	0.435153	1.11769	1	4.4735
8.35937e-06	0.0229129	0.0251802	0.0205338	0.0281095	0.730494	0.909958	0.909958	25.1802
1.5625e-07	0.005	0.00668252	0.0025	0.0102268	0.244456	0.74822	0.74822	6.68252
7.8125e-08	0.005	0.00530392	0.0025	0.00926433	0.269852	0.942699	0.942699	5.30392
1.5625e-08	0.005	0.00310175	0.0025	0.0025	1	1.61199	1	3.10175
1.76094e-05	0.025	0.0322786	0.0245292	0.0369304	0.6642	0.774506	0.774506	32.2786
2.67187e-06	0.015	0.0172163	0.0108859	0.020225	0.538241	0.871269	0.871269	17.2163
3.125e-08	0.005	0.00390796	0.0025	0.00554947	0.450493	1.27944	1	3.90796
2.5e-07	0.005	0.00781593	0.005	0.0110188	0.453771	0.639719	0.639719	7.81593
2.59375e-06	0.015	0.0170468	0.012516	0.0210402	0.594863	0.87993	0.87993	17.0468
5.78125e-07	0.00707107	0.0103357	0.00593064	0.0130022	0.456125	0.684138	0.684138	10.3357
4.6875e-07	0.00866025	0.00963787	0.00554146	0.0115142	0.481273	0.898566	0.898566	9.63787
7.34375e-07	0.00866025	0.0111937	0.00627734	0.0141299	0.444258	0.773673	0.773673	11.1937
4.0625e-07	0.00866025	0.00918893	0.00566971	0.0119121	0.475962	0.942466	0.942466	9.18893
1.0625e-06	0.0111803	0.0126603	0.00828241	0.0158087	0.523914	0.883103	0.883103	12.6603
1.23437e-06	0.0111803	0.0133091	0.00837929	0.0178423	0.46963	0.840051	0.840051	13.3091
9.5e-06	0.0229129	0.026277	0.0209103	0.0306364	0.682534	0.871976	0.871976	26.277
1.09375e-07	0.005	0.00593344	0.0025	0.008939	0.279673	0.842682	0.842682	5.93344
6.57812e-06	0.0206155	0.023247	0.0174451	0.0270397	0.645167	0.886802	0.886802	23.247
2.03125e-07	0.005	0.00729326	0.0025	0.0104984	0.238132	0.685565	0.685565	7.29326
7.8125e-08	0.005	0.00530392	0.0025	0.00926433	0.269852	0.942699	0.942699	5.30392
4.42187e-06	0.0165831	0.0203643	0.0154687	0.0251466	0.61514	0.814324	0.814324	20.3643
6.71875e-07	0.00707107	0.0108667	0.00535849	0.0161509	0.331777	0.650711	0.650711	10.8667
1.71875e-06	0.0111803	0.0148618	0.00844504	0.0243772	0.346432	0.752287	0.752287	14.8618
5.3125e-07	0.00866025	0.0100485	0.00567691	0.0126901	0.447351	0.861848	0.861848	10.0485
4.20312e-06	0.0165831	0.0200228	0.0153192	0.0233045	0.657352	0.828213	0.828213	20.0228
4.29687e-06	0.0180278	0.0201706	0.0149866	0.023616	0.634595	0.893766	0.893766	20.1706
8.59375e-07	0.01	0.0117958	0.00766314	0.0148911	0.514612	0.847758	0.847758	11.7958
1.5e-06	0.0122474	0.0142025	0.00902738	0.0179649	0.502502	0.862346	0.862346	14.2025
1.5625e-08	0.005	0.00310175	0.0025	0.0025	1	1.61199	1	3.10175
1.25e-07	0.005	0.0062035	0.0025	0.00972239	0.257138	0.805996	0.805996	6.2035
2.03125e-07	0.005	0.00729326	0.0025	0.0151049	0.165509	0.685565	0.685565	7.29326
1.5625e-08	0.005	0.00310175	0.0025	0.0025	1	1.61199	1	3.10175
6.25e-08	0.005	0.00492373	0.0025	0.00877913	0.284766	1.01549	1	4.92373
7.8125e-07	0.00866025	0.011427	0.00590589	0.0146935	0.401938	0.75788	0.75788	11.427
2.03125e-06	0.0122474	0.0157128	0.00943869	0.0203453	0.463926	0.779454	0.779454	15.7128
5.15625e-07	0.00866025	0.00994898	0.0057148	0.0123809	0.461584	0.870467	0.870467	9.94898
1.09375e-07	0.005	0.00593344	0.0025	0.00903948	0.276564	0.842682	0.842682	5.93344
4.53125e-07	0.005	0.00952957	0.0025	0.033875	0.0738007	0.524683	0.524683	9.52957
1.9e-05	0.0304138	0.0331069	0.0278262	0.0364668	0.763054	0.918655	0.918655	33.1069
6.25e-08	0.005	0.00492373	0.0025	0.00630757	0.396349	1.01549	1	4.92373
5.3125e-07	0.00866025	0.0100485	0.00574511	0.0130268	0.441022	0.861848	0.861848	10.0485
1.5625e-08	0.005	0.00310175	0.0025	0.0025	1	1.61199	1	3.10175
1.09375e-07	0.005	0.00593344	0.0025	0.00972239	0.257138	0.842682	0.842682	5.93344
1.85937e-06	0.0122474	0.0152565	0.0094687	0.0194498	0.486829	0.802767	0.802767	15.2565
5.46875e-07	0.00866025	0.010146	0.00611228	0.0125477	0.487123	0.85356	0.85356	10.146
3.125e-08	0.005	0.00390796	0.0025	0.006216	0.402188	1.27944	1	3.90796
1.71875e-06	0.0141421	0.0148618	0.00956186	0.0181484	0.52687	0.951576	0.951576	14.8618
1.6875e-06	0.0122474	0.0147712	0.00913291	0.0188566	0.484334	0.829145	0.829145	14.7712
3.90625e-07	0.00707107	0.00906958	0.00557737	0.0117349	0.47528	0.779647	0.779647	9.06958
4.21875e-07	0.00707107	0.00930526	0.00558869	0.0120741	0.462867	0.7599	0.7599	9.30526
2.9375e-06	0.015	0.0177689	0.0129685	0.0217053	0.59748	0.844173	0.844173	17.7689
9.6875e-07	0.01	0.0122764	0.00827873	0.0161509	0.512586	0.814571	0.814571	12.2764
5.64062e-06	0.0187083	0.0220856	0.0167951	0.0259524	0.647149	0.84708	0.84708	22.0856
1.48437e-06	0.0122474	0.014153	0.00883434	0.0177303	0.498263	0.865361	0.865361	14.153
4.51562e-06	0.0180278	0.0205072	0.0143392	0.0242394	0.591567	0.879094	0.879094	20.5072
4.5625e-06	0.0180278	0.0205779	0.0150789	0.0244577	0.616531	0.876073	0.876073	20.5779
8.125e-07	0.0111803	0.0115773	0.0077191	0.0162722	0.474375	0.96571	0.96571	11.5773
4.53125e-07	0.00707107	0.00952957	0.00547338	0.0128291	0.426637	0.742014	0.742014	9.52957
4.6875e-08	0.005	0.0044735	0.0025	0.0058785	0.425278	1.11769	1	4.4735
1.14062e-06	0.0111803	0.0129633	0.0085967	0.0166436	0.516516	0.862463	0.862463	12.9633
2.10937e-06	0.0141421	0.0159118	0.00980434	0.0195646	0.501128	0.888785	0.888785	15.9118
1.92187e-06	0.0141421	0.0154256	0.00952409	0.0188566	0.505079	0.916796	0.916796	15.4256
3.4375e-07	0.005	0.00869123	0.0025	0.0135636	0.184317	0.575292	0.575292	8.69123
9.125e-06	0.0244949	0.0259266	0.021524	0.0291007	0.739639	0.94478	0.94478	25.9266
3.28125e-07	0.00707107	0.0085575	0.00535849	0.0103431	0.518073	0.826301	0.826301	8.5575
1.09375e-07	0.005	0.00593344	0.0025	0.00950149	0.263117	0.842682	0.842682	5.93344
3.90625e-07	0.00707107	0.00906958	0.00556672	0.0115543	0.481788	0.779647	0.779647	9.06958
0.000425828	0.0886002	0.0933423	0.087011	0.0977589	0.890057	0.949197	0.949197	93.3423
1.5625e-08	0.005	0.00310175	0.0025	0.0025	1	1.61199	1	3.10175
4.64062e-06	0.0180278	0.0206947	0.0158446	0.0245089	0.646484	0.871129	0.871129	20.6947
2.5e-07	0.00707107	0.00781593	0.0025	0.00964538	0.259191	0.9047	0.9047	7.81593
1.8125e-06	0.0111803	0.0151272	0.00953409	0.019987	0.477014	0.739086	0.739086	15.1272
1.91094e-05	0.03	0.0331703	0.0285643	0.036074	0.791826	0.904424	0.904424	33.1703
4.375e-07	0.00866025	0.00941875	0.00563483	0.0120006	0.469544	0.91947	0.91947	9.41875
2.85937e-06	0.015	0.0176099	0.0129922	0.0213242	0.60927	0.851792	0.851792	17.6099
1.10937e-06	0.01	0.0128438	0.0081928	0.0163262	0.50182	0.778586	0.778586	12.8438
3.07812e-06	0.0158114	0.018048	0.0133667	0.0221818	0.602598	0.876074	0.876074	18.048
1.4375e-06	0.0111803	0.0140024	0.00794271	0.0187145	0.424415	0.798458	0.798458	14.0024
5.625e-07	0.00866025	0.0102418	0.00568242	0.0129441	0.438998	0.845583	0.845583	10.2418
3.90625e-07	0.00707107	0.00906958	0.0025	0.0114697	0.217966	0.779647	0.779647	9.06958
4.125e-06	0.0173205	0.019898	0.015176	0.0241508	0.628386	0.870467	0.870467	19.898
1.5625e-08	0.005	0.00310175	0.0025	0.0025	1	1.61199	1	3.10175
1.53125e-06	0.0111803	0.0143004	0.0088221	0.0179649	0.491075	0.781818	0.781818	14.3004
1.40625e-07	0.005	0.0064519	0.0025	0.009257	0.270066	0.774965	0.774965	6.45191
2.375e-06	0.0141421	0.0165534	0.00963138	0.0215457	0.447021	0.854332	0.854332	16.5534
4.29687e-06	0.0173205	0.0201706	0.0148464	0.0236023	0.629025	0.858702	0.858702	20.1706
7.01562e-06	0.0212132	0.0237514	0.016993	0.0271193	0.6266	0.893135	0.893135	23.7514
1.20312e-06	0.0111803	0.0131959	0.00865661	0.0175977	0.491917	0.847262	0.847262	13.1959
1.59375e-06	0.0122474	0.0144924	0.00916459	0.0176293	0.51985	0.845094	0.845094	14.4924
6.25e-08	0.005	0.00492373	0.0025	0.00811779	0.307966	1.01549	1	4.92373
1.40625e-07	0.005	0.0064519	0.0025	0.0103616	0.241276	0.774965	0.774965	6.45191
3.90625e-07	0.00866025	0.00906958	0.0025	0.0117661	0.212475	0.954868	0.954868	9.06958
4.5e-06	0.0187083	0.0204835	0.0153592	0.023437	0.655342	0.913334	0.913334	20.4835
7.40625e-06	0.0217945	0.0241843	0.0173989	0.0276805	0.628563	0.901184	0.901184	24.1843
2.125e-06	0.0141421	0.015951	0.0104102	0.0191268	0.544274	0.886601	0.886601	15.951
8.4375e-07	0.005	0.0117239	0.005	0.0190954	0.261843	0.42648	0.42648	11.7239
1.04687e-06	0.0111803	0.0125979	0.00822759	0.0152332	0.540109	0.887475	0.887475	12.5979
3.28125e-07	0.00707107	0.0085575	0.00537797	0.0103449	0.519864	0.826301	0.826301	8.5575
5.15625e-07	0.00866025	0.00994898	0.00595088	0.0126785	0.469367	0.870467	0.870467	9.94898
6.25e-08	0.005	0.00492373	0.0025	0.00611941	0.408536	1.01549	1	4.92373
3.04062e-05	0.0360555	0.0387247	0.0329384	0.0416643	0.790567	0.931073	0.931073	38.7247
1.42187e-06	0.0111803	0.0139515	0.00915352	0.0173989	0.526097	0.801372	0.801372	13.9515
1.89062e-06	0.0122474	0.0153415	0.00919848	0.0193701	0.474881	0.798319	0.798319	15.3415
3.70312e-06	0.0158114	0.0191951	0.0141447	0.0229763	0.615619	0.823721	0.823721	19.1951
5.15625e-07	0.00866025	0.00994898	0.00564464	0.0129243	0.436746	0.870467	0.870467	9.94898
3.125e-08	0.005	0.00390796	0.0025	0.00540749	0.462322	1.27944	1	3.90796
1.01562e-06	0.005	0.0124713	0.0025	0.0259707	0.0962624	0.400921	0.400921	12.4713
6.25e-08	0.005	0.00492373	0.0025	0.00594746	0.420348	1.01549	1	4.92373
2.03125e-07	0.005	0.00729326	0.0025	0.0099935	0.250163	0.685565	0.685565	7.29326
8.90625e-07	0.01	0.0119371	0.00823126	0.0142262	0.578599	0.837725	0.837725	11.9371
1.55781e-05	0.0282843	0.0309865	0.0253288	0.0349523	0.724667	0.912794	0.912794	30.9865
4.6875e-06	0.0180278	0.0207642	0.0154871	0.0238874	0.648337	0.868215	0.868215	20.7642
2.03125e-07	0.005	0.00729326	0.0025	0.00957181	0.261184	0.685565	0.685565	7.29326
8.28125e-07	0.01	0.0116511	0.00813436	0.0141299	0.575683	0.85829	0.85829	11.6511
1.25e-07	0.005	0.0062035	0.0025	0.00880246	0.284011	0.805996	0.805996	6.2035
3.125e-08	0.005	0.00390796	0.0025	0.00540749	0.462322	1.27944	1	3.90796
5.3125e-07	0.005	0.0100485	0.0025	0.0224279	0.111468	0.497588	0.497588	10.0485
1.03125e-06	0.01	0.0125349	0.00585598	0.0198362	0.295217	0.797771	0.797771	12.5349
2.42187e-06	0.0141421	0.0166616	0.0114926	0.0210402	0.546222	0.848784	0.848784	16.6616
6.25e-08	0.005	0.00492373	0.0025	0.00611941	0.408536	1.01549	1	4.92373
7.8125e-08	0.005	0.00530392	0.0025	0.00921196	0.271386	0.942699	0.942699	5.30392
3.125e-08	0.005	0.00390796	0.0025	0.00554947	0.450493	1.27944	1	3.90796
1.5625e-08	0.005	0.00310175	0.0025	0.0025	1	1.61199	1	3.10175
9.375e-08	0.005	0.00563626	0.0025	0.00959286	0.26061	0.887113	0.887113	5.63626
1.5625e-08	0.005	0.00310175	0.0025	0.0025	1	1.61199	1	3.10175
1.5625e-08	0.005	0.00310175	0.0025	0.0025	1	1.61199	1	3.10175
1e-06	0.0111803	0.012407	0.00805908	0.0161237	0.499829	0.901131	0.901131	12.407
3.21875e-06	0.0173205	0.0183188	0.0138841	0.022793	0.609139	0.945506	0.945506	18.3188
2.34375e-07	0.00707107	0.00764958	0.0025	0.00968289	0.258187	0.924373	0.924373	7.64958
4.0625e-07	0.00866025	0.00918893	0.00554469	0.0111391	0.497768	0.942466	0.942466	9.18893
1.00625e-05	0.0217945	0.0267857	0.0154871	0.0427086	0.362622	0.813663	0.813663	26.7857
1.34375e-06	0.0122474	0.0136912	0.00882821	0.017252	0.511722	0.894552	0.894552	13.6912
5e-07	0.00866025	0.00984745	0.00616814	0.0120952	0.509966	0.879441	0.879441	9.84745
5.09375e-06	0.0180278	0.0213475	0.0151442	0.0256906	0.589484	0.844492	0.844492	21.3475
5.9375e-07	0.01	0.010428	0.0075	0.0131066	0.572229	0.958955	0.958955	10.428
6.875e-07	0.005	0.0109503	0.005	0.0191359	0.261289	0.45661	0.45661	10.9503
2.05625e-05	0.0316228	0.0339906	0.0293204	0.0377129	0.777463	0.930338	0.930338	33.9906
3.5625e-06	0.0165831	0.018949	0.0141877	0.0220821	0.642496	0.875147	0.875147	18.949
1.46094e-05	0.0282843	0.0303304	0.0244185	0.0334777	0.729396	0.93254	0.93254	30.3304
2.48437e-06	0.015	0.0168037	0.0104102	0.0200852	0.518303	0.892658	0.892658	16.8037
1.40625e-06	0.0122474	0.0139002	0.00882821	0.0177059	0.498603	0.881098	0.881098	13.9002
2.45312e-06	0.015	0.016733	0.0108935	0.0208221	0.52317	0.896432	0.896432	16.733
5.15625e-07	0.00707107	0.00994898	0.00578804	0.0130639	0.443057	0.710733	0.710733	9.94898
1.5625e-07	0.005	0.00668252	0.0025	0.0104984	0.238132	0.74822	0.74822	6.68252
4.64062e-06	0.0187083	0.0206947	0.0159296	0.0235576	0.676196	0.904013	0.904013	20.6947
0.00407008	0.189341	0.198093	0.18634	0.207799	0.89673	0.955821	0.955821	198.093
7.5e-07	0.005	0.0112725	0.0025	0.0258569	0.096686	0.443557	0.443557	11.2725
2.15625e-06	0.0141421	0.0160288	0.00997387	0.0197544	0.504893	0.882297	0.882297	16.0288
9.375e-08	0.005	0.00563626	0.0025	0.00876967	0.285074	0.887113	0.887113	5.63626
2.34375e-06	0.015	0.0164805	0.0104984	0.0190617	0.550756	0.910165	0.910165	16.4805
1.26094e-05	0.0269258	0.0288779	0.0235504	0.0321801	0.731831	0.932404	0.932404	28.8779
1.0625e-06	0.01	0.0126603	0.00863492	0.01607	0.537331	0.789872	0.789872	12.6603
4.6875e-08	0.005	0.0044735	0.0025	0.00588217	0.425013	1.11769	1	4.4735
4.6875e-08	0.005	0.0044735	0.0025	0.00574511	0.435153	1.11769	1	4.4735
1.875e-07	0.005	0.00710124	0.0025	0.0104984	0.238132	0.704102	0.704102	7.10124
6.48437e-06	0.015	0.0231361	0.0119247	0.0316415	0.37687	0.648338	0.648338	23.1361
2.65625e-07	0.00707107	0.00797548	0.0025	0.0108859	0.229654	0.886601	0.886601	7.97548
7.8125e-07	0.01	0.011427	0.0078705	0.0140663	0.559527	0.875124	0.875124	11.427
1.09375e-07	0.005	0.00593344	0.0025	0.00932775	0.268017	0.842682	0.842682	5.93344
1.40625e-07	0.005	0.0064519	0.0025	0.00888273	0.281445	0.774965	0.774965	6.45191
2.26562e-05	0.0327872	0.0351072	0.0291892	0.0401484	0.727032	0.933916	0.933916	35.1072
1.14062e-06	0.01	0.0129633	0.00832855	0.0167908	0.49602	0.77141	0.77141	12.9633
4.6875e-07	0.00866025	0.00963787	0.0025	0.0120006	0.208322	0.898566	0.898566	9.63787
9.0625e-07	0.00707107	0.0120065	0.0050616	0.0182403	0.277495	0.588937	0.588937	12.0065
4.0625e-07	0.00707107	0.00918893	0.0025	0.0120741	0.207055	0.76952	0.76952	9.18893
2.5e-07	0.005	0.00781593	0.0025	0.0153454	0.162915	0.639719	0.639719	7.81593
3.28125e-07	0.005	0.0085575	0.0025	0.0113993	0.219312	0.584283	0.584283	8.5575
1.44219e-05	0.0291548	0.0302001	0.0239564	0.0339463	0.705715	0.965388	0.965388	30.2001
7.1875e-07	0.00866025	0.0111137	0.00582676	0.0144522	0.403175	0.779239	0.779239	11.1137
2.65625e-07	0.00707107	0.00797548	0.0025	0.0110392	0.226466	0.886601	0.886601	7.97548
5.51562e-06	0.0180278	0.0219213	0.0167766	0.0257804	0.65075	0.822387	0.822387	21.9213
4.29687e-06	0.0180278	0.0201706	0.0152151	0.0239362	0.635654	0.893766	0.893766	20.1706
9.375e-08	0.005	0.00563626	0.0025	0.00649918	0.384664	0.887113	0.887113	5.63626
1.5625e-08	0.005	0.00310175	0.0025	0.0025	1	1.61199	1	3.10175
2.17187e-06	0.0122474	0.0160674	0.0106196	0.0209048	0.507997	0.762255	0.762255	16.0674
3.90625e-07	0.00707107	0.00906958	0.00541217	0.010711	0.50529	0.779647	0.779647	9.06958
6.25e-07	0.00866025	0.0106078	0.00560708	0.0138819	0.403913	0.816401	0.816401	10.6078
3.59375e-07	0.005	0.00882097	0.0025	0.0195811	0.127674	0.566831	0.566831	8.82097
1.42187e-06	0.0111803	0.0139515	0.00875858	0.017487	0.500862	0.801372	0.801372	13.9515
3.28125e-07	0.00707107	0.0085575	0.0025	0.0116881	0.213893	0.826301	0.826301	8.5575
3.21875e-06	0.0165831	0.0183188	0.013564	0.0210119	0.645537	0.905253	0.905253	18.3188
3.45312e-06	0.0165831	0.018753	0.0136742	0.0218834	0.624867	0.884291	0.884291	18.753
6.25e-08	0.005	0.00492373	0.0025	0.00606054	0.412504	1.01549	1	4.92373
7.03125e-07	0.0111803	0.0110326	0.00761363	0.0134044	0.567994	1.01339	1	11.0326
1.9125e-05	0.03	0.0331793	0.0278262	0.0363995	0.764466	0.904177	0.904177	33.1793
3.125e-08	0.005	0.00390796	0.0025	0.00540749	0.462322	1.27944	1	3.90796
3.15625e-06	0.015	0.0181994	0.0135221	0.0219574	0.615835	0.824202	0.824202	18.1994
3e-06	0.015	0.017894	0.0131816	0.0221184	0.595956	0.83827	0.83827	17.894
1.35937e-06	0.0111803	0.013744	0.008322	0.0173322	0.480148	0.81347	0.81347	13.744
1.25e-07	0.005	0.0062035	0.0025	0.010333	0.241942	0.805996	0.805996	6.2035
4.6875e-08	0.005	0.0044735	0.0025	0.00588217	0.425013	1.11769	1	4.4735
1.89062e-06	0.0122474	0.0153415	0.00891676	0.0184441	0.483447	0.798319	0.798319	15.3415
2.34375e-07	0.005	0.00764958	0.0025	0.0110188	0.226885	0.653631	0.653631	7.64958
1.10937e-06	0.01	0.0128438	0.00825594	0.0163262	0.505687	0.778586	0.778586	12.8438
8.125e-07	0.01	0.0115773	0.00790109	0.0143606	0.55019	0.863757	0.863757	11.5773
1.8125e-06	0.0141421	0.0151272	0.00943869	0.0181868	0.518985	0.934879	0.934879	15.1272
7.1875e-07	0.00866025	0.0111137	0.00622473	0.0147508	0.421992	0.779239	0.779239	11.1137
9.60937e-06	0.0244949	0.0263774	0.0214889	0.0296891	0.723796	0.928632	0.928632	26.3774
1.15469e-05	0.0254951	0.0280428	0.0232053	0.031138	0.745241	0.909148	0.909148	28.0428
1.59375e-06	0.0122474	0.0144924	0.0092523	0.0175232	0.528003	0.845094	0.845094	14.4924
1.40625e-07	0.005	0.0064519	0.0025	0.0113189	0.220869	0.774965	0.774965	6.45191
1.09375e-05	0.0244949	0.0275406	0.0227493	0.0306703	0.741738	0.889411	0.889411	27.5406
1.5625e-07	0.005	0.00668252	0.0025	0.0094948	0.263302	0.74822	0.74822	6.68252
7.03125e-07	0.01	0.0110326	0.00765696	0.0141299	0.541896	0.906404	0.906404	11.0326
3.10937e-06	0.0158114	0.0181089	0.0136742	0.0214116	0.638634	0.873129	0.873129	18.1089
1.71875e-07	0.00707107	0.00689824	0.0025	0.00939492	0.266101	1.02505	1	6.89824
3.125e-08	0.005	0.00390796	0.0025	0.00548492	0.455795	1.27944	1	3.90796
8.90625e-07	0.01	0.0119371	0.00803961	0.0150427	0.534453	0.837725	0.837725	11.9371
2.25e-06	0.0141421	0.0162578	0.010629	0.0197782	0.537411	0.869869	0.869869	16.2578
9.53125e-07	0.01	0.01221	0.00823383	0.015188	0.542128	0.818998	0.818998	12.21
1e-05	0.0244949	0.0267301	0.0209944	0.0302393	0.694275	0.916379	0.916379	26.7301
2.46875e-06	0.0141421	0.0167684	0.00963845	0.0215827	0.446582	0.843378	0.843378	16.7684
1.40625e-07	0.005	0.0064519	0.0025	0.0102683	0.243467	0.774965	0.774965	6.45191
3.125e-08	0.005	0.00390796	0.0025	0.00548492	0.455795	1.27944	1	3.90796
4.6875e-07	0.00707107	0.00963787	0.00582718	0.0120665	0.482923	0.733676	0.733676	9.63787
2.3125e-06	0.0141421	0.0164069	0.0101096	0.0199385	0.507039	0.86196	0.86196	16.4069
2.8125e-07	0.00707107	0.00812889	0.0025	0.011537	0.216693	0.869869	0.869869	8.12889
2.8125e-07	0.00707107	0.00812889	0.0025	0.00984809	0.253856	0.869869	0.869869	8.12889
4.6875e-08	0.005	0.0044735	0.0025	0.00574511	0.435153	1.11769	1	4.4735
3.75e-07	0.00707107	0.008947	0.0025	0.0116244	0.215065	0.790328	0.790328	8.947
1.78125e-05	0.03	0.0324023	0.0256715	0.0363975	0.70531	0.925861	0.925861	32.4023
1.20312e-06	0.0111803	0.0131959	0.00856562	0.0157349	0.544371	0.847262	0.847262	13.1959
1.125e-06	0.0111803	0.0129038	0.00799184	0.0163991	0.487335	0.866437	0.866437	12.9038
3.34375e-05	0.0374166	0.039971	0.0334311	0.0426476	0.783891	0.936093	0.936093	39.971
1.5625e-08	0.005	0.00310175	0.0025	0.0025	1	1.61199	1	3.10175
1.57812e-06	0.0111803	0.0144449	0.00887765	0.0184967	0.479958	0.774	0.774	14.4449
2.65625e-07	0.00707107	0.00797548	0.0025	0.0100555	0.24862	0.886601	0.886601	7.97548
2.15625e-06	0.0141421	0.0160288	0.0105667	0.0189544	0.55748	0.882297	0.882297	16.0288
3.85937e-06	0.0165831	0.0194613	0.0149866	0.0229763	0.652262	0.852106	0.852106	19.4613
1.875e-07	0.005	0.00710124	0.0025	0.0145129	0.172261	0.704102	0.704102	7.10124
2.03125e-07	0.00707107	0.00729326	0.0025	0.00983629	0.254161	0.969535	0.969535	7.29326
2.14062e-06	0.0141421	0.01599	0.0105268	0.018758	0.561187	0.884439	0.884439	15.99
1.03125e-06	0.0111803	0.0125349	0.00845081	0.0171061	0.494023	0.891935	0.891935	12.5349
4.21875e-07	0.005	0.00930526	0.0025	0.018202	0.137348	0.537331	0.537331	9.30526
1.59375e-06	0.0122474	0.0144924	0.00907339	0.0175201	0.517883	0.845094	0.845094	14.4924
1.5625e-08	0.005	0.00310175	0.0025	0.0025	1	1.61199	1	3.10175
2.5e-07	0.00707107	0.00781593	0.0025	0.0104102	0.240148	0.9047	0.9047	7.81593
2.65625e-07	0.00707107	0.00797548	0.0025	0.0102683	0.243467	0.886601	0.886601	7.97548
1.01562e-05	0.0244949	0.0268686	0.0218318	0.0310479	0.703166	0.911655	0.911655	26.8686
8.60937e-06	0.0223607	0.0254287	0.0186334	0.0288823	0.645151	0.879348	0.879348	25.4287
1.00312e-05	0.0229129	0.0267579	0.0212286	0.030377	0.698837	0.856303	0.856303	26.7579
9.375e-08	0.005	0.00563626	0.0025	0.00899109	0.278053	0.887113	0.887113	5.63626
4.6875e-08	0.005	0.0044735	0.0025	0.00588217	0.425013	1.11769	1	4.4735
3.46875e-06	0.0158114	0.0187813	0.0132825	0.0225466	0.589116	0.84187	0.84187	18.7813
1.45312e-06	0.0111803	0.014053	0.00900782	0.0179702	0.501265	0.795586	0.795586	14.053
1.28125e-06	0.005	0.0134755	0.0025	0.032983	0.0757966	0.371044	0.371044	13.4755
1.26875e-05	0.0269258	0.0289374	0.0237133	0.032722	0.724689	0.930486	0.930486	28.9374
1.48437e-06	0.0111803	0.014153	0.0085967	0.0181086	0.47473	0.789963	0.789963	14.153
4.21875e-07	0.00707107	0.00930526	0.0025	0.0120952	0.206694	0.7599	0.7599	9.30526
4.1875e-06	0.0180278	0.0199979	0.0147736	0.0239154	0.617744	0.90148	0.90148	19.9979
8.4375e-07	0.01	0.0117239	0.0082004	0.0147508	0.555929	0.852959	0.852959	11.7239
4.21875e-07	0.00866025	0.00930526	0.00581749	0.0111391	0.522259	0.930684	0.930684	9.30526
1.09375e-07	0.005	0.00593344	0.0025	0.00921781	0.271214	0.842682	0.842682	5.93344
3.125e-07	0.00707107	0.00841945	0.0025	0.0103242	0.242149	0.839849	0.839849	8.41945
3.125e-08	0.005	0.00390796	0.0025	0.00540749	0.462322	1.27944	1	3.90796
5.85937e-06	0.0206155	0.0223675	0.017252	0.025753	0.669901	0.921673	0.921673	22.3675
3.125e-08	0.005	0.00390796	0.0025	0.00540749	0.462322	1.27944	1	3.90796
4.6875e-07	0.005	0.00963787	0.0025	0.0175161	0.142726	0.518787	0.518787	9.63787
5.46875e-07	0.00866025	0.010146	0.00620804	0.0123809	0.501423	0.85356	0.85356	10.146
5.78125e-07	0.00866025	0.0103357	0.0057586	0.0133638	0.430909	0.837895	0.837895	10.3357
3.4375e-07	0.00707107	0.00869123	0.00503565	0.0114608	0.43938	0.813586	0.813586	8.69123
2.01406e-05	0.0320156	0.0337566	0.0268841	0.0371407	0.723843	0.948427	0.948427	33.7566
4.23437e-06	0.0180278	0.0200723	0.0148132	0.0229763	0.644717	0.898142	0.898142	20.0723
7e-06	0.0206155	0.0237338	0.0174477	0.0286785	0.608391	0.868616	0.868616	23.7338
7.89062e-06	0.0217945	0.0247004	0.0195294	0.0286674	0.681243	0.882353	0.882353	24.7004
1.71875e-07	0.005	0.00689824	0.0025	0.00943482	0.264976	0.724823	0.724823	6.89824
4.0625e-06	0.0165831	0.0197969	0.014855	0.0245085	0.606117	0.837661	0.837661	19.7969
4.60937e-06	0.0187083	0.0206481	0.0151442	0.0248888	0.608475	0.906052	0.906052	20.6481
2.96875e-07	0.00707107	0.00827672	0.0025	0.0104789	0.238575	0.854332	0.854332	8.27672
4.48437e-06	0.0173205	0.0204598	0.0154871	0.0235729	0.656986	0.846563	0.846563	20.4598
7.8125e-08	0.005	0.00530392	0.0025	0.00921196	0.271386	0.942699	0.942699	5.30392
7.8125e-08	0.005	0.00530392	0.0025	0.00859894	0.290733	0.942699	0.942699	5.30392
7.65625e-07	0.00866025	0.0113503	0.00669297	0.0141026	0.47459	0.763	0.763	11.3503
2.9375e-06	0.015	0.0177689	0.0128424	0.0219003	0.586402	0.844173	0.844173	17.7689
1.23437e-05	0.0254951	0.0286736	0.0233161	0.0314332	0.741765	0.889148	0.889148	28.6736
9.375e-08	0.005	0.00563626	0.0025	0.00651339	0.383825	0.887113	0.887113	5.63626
2.1875e-07	0.005	0.00747566	0.0025	0.0161253	0.155036	0.668837	0.668837	7.47566
6.25e-08	0.005	0.00492373	0.0025	0.00811779	0.307966	1.01549	1	4.92373
2.1875e-07	0.005	0.00747566	0.0025	0.0145129	0.172261	0.668837	0.668837	7.47566
6.9375e-06	0.0217945	0.0236629	0.0171017	0.0272701	0.627123	0.92104	0.92104	23.6629
2.71875e-06	0.015	0.0173164	0.0133336	0.0200544	0.664872	0.866232	0.866232	17.3164
2.14062e-06	0.005	0.01599	0.0025	0.0424261	0.058926	0.312696	0.312696	15.99
1.23437e-06	0.0111803	0.0133091	0.0083678	0.0166436	0.502763	0.840051	0.840051	13.3091
3.125e-08	0.005	0.00390796	0.0025	0.00554947	0.450493	1.27944	1	3.90796
9.375e-07	0.01	0.0121429	0.0082664	0.0147147	0.561777	0.823523	0.823523	12.1429
3.95312e-06	0.0165831	0.0196177	0.0148132	0.0226304	0.654571	0.845316	0.845316	19.6177
2.42187e-06	0.0141421	0.0166616	0.0125643	0.0196864	0.638222	0.848784	0.848784	16.6616
2.34375e-07	0.00707107	0.00764958	0.0025	0.0104102	0.240148	0.924373	0.924373	7.64958
1.53125e-06	0.0141421	0.0143004	0.00899109	0.017205	0.522585	0.988931	0.988931	14.3004
1.42187e-06	0.0122474	0.0139515	0.00890095	0.0166436	0.534796	0.877859	0.877859	13.9515
1.25156e-05	0.02	0.0288061	0.0174877	0.0381905	0.457907	0.694297	0.694297	28.8061
1.3125e-06	0.0111803	0.0135842	0.0084511	0.0169491	0.498616	0.823041	0.823041	13.5842
8.28125e-07	0.00866025	0.0116511	0.00590589	0.0144522	0.40865	0.743301	0.743301	11.6511
9.375e-08	0.005	0.00563626	0.0025	0.00756855	0.330314	0.887113	0.887113	5.63626
8.75e-07	0.00866025	0.0118669	0.00595628	0.0162273	0.367052	0.729784	0.729784	11.8669
2.03125e-06	0.0141421	0.0157128	0.00986942	0.0195354	0.505207	0.900036	0.900036	15.7128
4.0625e-07	0.00707107	0.00918893	0.00517415	0.0117708	0.439576	0.76952	0.76952	9.18893
3.92187e-06	0.0165831	0.0195658	0.0144902	0.0237498	0.610117	0.847555	0.847555	19.5658
4.6875e-08	0.005	0.0044735	0.0025	0.00574511	0.435153	1.11769	1	4.4735
5.29687e-06	0.02	0.0216275	0.0159045	0.0244892	0.649452	0.924747	0.924747	21.6275
1.60937e-06	0.0111803	0.0145396	0.00900782	0.0173939	0.517872	0.768957	0.768957	14.5396
1.34375e-06	0.0111803	0.0136912	0.00849508	0.0174703	0.486258	0.816611	0.816611	13.6912
3.125e-08	0.005	0.00390796	0.0025	0.00540749	0.462322	1.27944	1	3.90796
3.125e-08	0.005	0.00390796	0.0025	0.00554947	0.450493	1.27944	1	3.90796
1.40625e-06	0.0122474	0.0139002	0.00878499	0.0175201	0.501422	0.881098	0.881098	13.9002
5.3125e-06	0.015	0.0216488	0.0143566	0.0273576	0.524773	0.69288	0.69288	21.6488
1.5625e-07	0.005	0.00668252	0.0025	0.0103431	0.241706	0.74822	0.74822	6.68252
6.25e-08	0.005	0.00492373	0.0025	0.0061112	0.409085	1.01549	1	4.92373
1.40625e-07	0.005	0.0064519	0.0025	0.0109421	0.228476	0.774965	0.774965	6.45191
7.9375e-06	0.0223607	0.0247492	0.019287	0.0278545	0.692419	0.90349	0.90349	24.7492
1.09375e-07	0.005	0.00593344	0.0025	0.00926433	0.269852	0.842682	0.842682	5.93344
3.14062e-06	0.015	0.0181693	0.0127836	0.0219003	0.583717	0.825567	0.825567	18.1693
9.67187e-06	0.0244949	0.0264345	0.0219208	0.0295985	0.740604	0.926627	0.926627	26.4345
2e-06	0.0141421	0.0156319	0.00980618	0.0197544	0.496404	0.9047	0.9047	15.6319
2.34375e-07	0.00707107	0.00764958	0.0025	0.00973882	0.256705	0.924373	0.924373	7.64958
1.5e-06	0.0122474	0.0142025	0.00893293	0.0184441	0.484324	0.862346	0.862346	14.2025
7.15625e-06	0.0217945	0.023909	0.0185535	0.0268975	0.689786	0.911558	0.911558	23.909
2.04687e-06	0.0122474	0.015753	0.0101082	0.0198495	0.509243	0.777466	0.777466	15.753
4.21875e-07	0.00707107	0.00930526	0.0025	0.012016	0.208056	0.7599	0.7599	9.30526
3.59375e-07	0.00707107	0.00882097	0.00535849	0.0103593	0.517265	0.80162	0.80162	8.82097
4.0625e-07	0.00707107	0.00918893	0.005	0.0114469	0.436799	0.76952	0.76952	9.18893
2.03125e-07	0.005	0.00729326	0.0025	0.0102601	0.243662	0.685565	0.685565	7.29326
9.375e-07	0.00866025	0.0121429	0.00813404	0.0157811	0.515428	0.713192	0.713192	12.1429
1.70312e-06	0.0122474	0.0148166	0.00923578	0.0183954	0.502071	0.826602	0.826602	14.8166
3.125e-08	0.005	0.00390796	0.0025	0.00554947	0.450493	1.27944	1	3.90796
5.625e-07	0.00866025	0.0102418	0.00568883	0.0139227	0.408601	0.845583	0.845583	10.2418
1.04687e-06	0.01	0.0125979	0.00821002	0.0158214	0.518919	0.793782	0.793782	12.5979
4.6875e-08	0.005	0.0044735	0.0025	0.00574511	0.435153	1.11769	1	4.4735
5.78125e-07	0.00866025	0.0103357	0.00591388	0.0129243	0.457578	0.837895	0.837895	10.3357
1.35937e-06	0.0111803	0.013744	0.00816278	0.016927	0.482233	0.81347	0.81347	13.744
1.40625e-07	0.005	0.0064519	0.0025	0.0103561	0.241403	0.774965	0.774965	6.45191
4.01562e-06	0.0165831	0.0197205	0.0140196	0.0244092	0.574358	0.840907	0.840907	19.7205
1.5625e-08	0.005	0.00310175	0.0025	0.0025	1	1.61199	1	3.10175
1.25e-07	0.005	0.0062035	0.0025	0.00917737	0.272409	0.805996	0.805996	6.2035
1.5625e-08	0.005	0.00310175	0.0025	0.0025	1	1.61199	1	3.10175
1.09375e-07	0.005	0.00593344	0.0025	0.00935584	0.267213	0.842682	0.842682	5.93344
1.40625e-07	0.005	0.0064519	0.0025	0.0102351	0.244258	0.774965	0.774965	6.45191
7.03125e-07	0.00866025	0.0110326	0.00636639	0.0137694	0.462356	0.784969	0.784969	11.0326
2.34375e-07	0.00707107	0.00764958	0.0025	0.0103344	0.24191	0.924373	0.924373	7.64958
1.21875e-06	0.0111803	0.0132527	0.00856482	0.0166111	0.51561	0.843625	0.843625	13.2527
7.96875e-07	0.00866025	0.0115026	0.00656401	0.0142262	0.461403	0.752893	0.752893	11.5026
5.3125e-07	0.00866025	0.0100485	0.00619888	0.0122911	0.50434	0.861848	0.861848	10.0485
7.96875e-07	0.01	0.0115026	0.00596195	0.0151631	0.393189	0.869366	0.869366	11.5026
2.67187e-06	0.0141421	0.0172163	0.00997387	0.0210578	0.473642	0.82144	0.82144	17.2163
3.125e-08	0.005	0.00390796	0.0025	0.00554947	0.450493	1.27944	1	3.90796
1.25e-07	0.005	0.0062035	0.0025	0.00972239	0.257138	0.805996	0.805996	6.2035
4.6875e-07	0.00707107	0.00963787	0.00500201	0.0140648	0.35564	0.733676	0.733676	9.63787
9.875e-06	0.0244949	0.0266182	0.0216496	0.0305222	0.709306	0.920229	0.920229	26.6182
1.29687e-06	0.005	0.0135301	0.005	0.0238708	0.209461	0.369547	0.369547	13.5301
3.07812e-06	0.0141421	0.018048	0.0025	0.0298199	0.0838366	0.783584	0.783584	18.048
4.75e-06	0.0187083	0.020856	0.0157858	0.0237498	0.664672	0.89702	0.89702	20.856
2.65625e-06	0.0141421	0.0171826	0.0128922	0.0205867	0.626241	0.823047	0.823047	17.1826
2.73437e-06	0.015	0.0173495	0.0105667	0.0208762	0.50616	0.864579	0.864579	17.3495
3.90625e-07	0.005	0.00906958	0.005	0.0132889	0.376254	0.551293	0.551293	9.06958
2.70312e-06	0.015	0.0172831	0.0124969	0.0203453	0.614241	0.867898	0.867898	17.2831
1.71875e-07	0.005	0.00689824	0.0025	0.0099935	0.250163	0.724823	0.724823	6.89824
2.1875e-07	0.00707107	0.00747566	0.0025	0.0104984	0.238132	0.945878	0.945878	7.47566
3.125e-08	0.005	0.00390796	0.0025	0.00554947	0.450493	1.27944	1	3.90796
1.04687e-06	0.01	0.0125979	0.00775392	0.0209219	0.370613	0.793782	0.793782	12.5979
0.000203953	0.0701783	0.0730316	0.0670337	0.0763049	0.878498	0.960932	0.960932	73.0316
6.5625e-07	0.00866025	0.0107818	0.00630411	0.0143566	0.43911	0.803231	0.803231	10.7818
7.8125e-08	0.005	0.00530392	0.0025	0.00965213	0.25901	0.942699	0.942699	5.30392
3.125e-06	0.0165831	0.0181392	0.0132224	0.0219208	0.603188	0.914217	0.914217	18.1392
3.59375e-07	0.00707107	0.00882097	0.00546604	0.0115097	0.474909	0.80162	0.80162	8.82097
9.21875e-07	0.01	0.0120751	0.00807686	0.015188	0.531793	0.82815	0.82815	12.0751
1.5625e-08	0.005	0.00310175	0.0025	0.0025	1	1.61199	1	3.10175
1.25e-07	0.005	0.0062035	0.0025	0.00903689	0.276644	0.805996	0.805996	6.2035
1.21875e-06	0.0111803	0.0132527	0.00802057	0.0170374	0.470762	0.843625	0.843625	13.2527
2.96875e-07	0.00707107	0.00827672	0.0025	0.0123053	0.203164	0.854332	0.854332	8.27672
3.48437e-06	0.015	0.0188094	0.0132129	0.0228385	0.578536	0.797473	0.797473	18.8094
1.51562e-06	0.0111803	0.0142516	0.00813404	0.0177303	0.458765	0.784496	0.784496	14.2516
9.6875e-07	0.01	0.0122764	0.00794271	0.0154809	0.513064	0.814571	0.814571	12.2764
1.04687e-06	0.0111803	0.0125979	0.00800026	0.0164249	0.487081	0.887475	0.887475	12.5979
6.09375e-07	0.00707107	0.0105187	0.00592792	0.0141299	0.419529	0.672238	0.672238	10.5187
5e-07	0.00866025	0.00984745	0.00559313	0.0120952	0.462426	0.879441	0.879441	9.84745
5.15625e-07	0.00707107	0.00994898	0.00530588	0.0144596	0.366945	0.710733	0.710733	9.94898
7.8125e-08	0.005	0.00530392	0.0025	0.00630757	0.396349	0.942699	0.942699	5.30392
1e-06	0.01	0.012407	0.0081928	0.0161305	0.507907	0.805996	0.805996	12.407
1.5625e-08	0.005	0.00310175	0.0025	0.0025	1	1.61199	1	3.10175
1.10937e-06	0.01	0.0128438	0.00823126	0.0169491	0.485645	0.778586	0.778586	12.8438
1.10937e-06	0.0111803	0.0128438	0.00843208	0.0158547	0.531834	0.870486	0.870486	12.8438
1.40625e-07	0.005	0.0064519	0.0025	0.00994695	0.251333	0.774965	0.774965	6.45191
3.59375e-07	0.00866025	0.00882097	0.0025	0.0104605	0.238995	0.98178	0.98178	8.82097
7.8125e-07	0.00866025	0.011427	0.00623693	0.0144522	0.431556	0.75788	0.75788	11.427
6.25e-08	0.005	0.00492373	0.0025	0.0061112	0.409085	1.01549	1	4.92373
5.15625e-07	0.00707107	0.00994898	0.00515631	0.0144292	0.357352	0.710733	0.710733	9.94898
7.5e-07	0.01	0.0112725	0.0077191	0.0140067	0.5511	0.887113	0.887113	11.2725
1.5625e-08	0.005	0.00310175	0.0025	0.0025	1	1.61199	1	3.10175
3.90625e-07	0.00707107	0.00906958	0.00521249	0.0116282	0.448262	0.779647	0.779647	9.06958
4.84375e-07	0.00866025	0.00974378	0.00568242	0.0128781	0.441247	0.888798	0.888798	9.74378
2.8125e-07	0.00707107	0.00812889	0.0025	0.0105268	0.23749	0.869869	0.869869	8.12889
1.28281e-05	0.0269258	0.0290439	0.0240225	0.0327187	0.734212	0.927073	0.927073	29.0439
1.71875e-07	0.00707107	0.00689824	0.0025	0.00942815	0.265163	1.02505	1	6.89824
2.8125e-07	0.00707107	0.00812889	0.0025	0.0102683	0.243467	0.869869	0.869869	8.12889
2.46875e-06	0.0141421	0.0167684	0.0124644	0.0193841	0.643019	0.843378	0.843378	16.7684
7.96875e-07	0.00866025	0.0115026	0.00627443	0.0144292	0.434842	0.752893	0.752893	11.5026
3.28125e-07	0.00707107	0.0085575	0.0025	0.0112946	0.221344	0.826301	0.826301	8.5575
2.96875e-07	0.00707107	0.00827672	0.0025	0.0105268	0.23749	0.854332	0.854332	8.27672
2.03125e-07	0.005	0.00729326	0.0025	0.00957181	0.261184	0.685565	0.685565	7.29326
4.6875e-08	0.005	0.0044735	0.0025	0.00588217	0.425013	1.11769	1	4.4735
8.4375e-07	0.01	0.0117239	0.00808215	0.0150393	0.537401	0.852959	0.852959	11.7239
3.51562e-06	0.015	0.0188655	0.0131816	0.0236278	0.557887	0.795103	0.795103	18.8655
1.0625e-06	0.01	0.0126603	0.00623693	0.0179649	0.347174	0.789872	0.789872	12.6603
1.03125e-06	0.01	0.0125349	0.00821062	0.0175977	0.466573	0.797771	0.797771	12.5349
1.95312e-06	0.0122474	0.0155088	0.00989775	0.0190647	0.519167	0.789712	0.789712	15.5088
1.26562e-06	0.0111803	0.0134205	0.00846797	0.0169975	0.498188	0.833079	0.833079	13.4205
1.96875e-06	0.0122474	0.01555	0.00980618	0.0185535	0.528534	0.787617	0.787617	15.55
1.35937e-06	0.0111803	0.013744	0.00819682	0.0181484	0.451655	0.81347	0.81347	13.744
5.625e-07	0.00707107	0.0102418	0.00517886	0.0126147	0.410542	0.690415	0.690415	10.2418
1.25e-07	0.005	0.0062035	0.0025	0.00974788	0.256466	0.805996	0.805996	6.2035
2.8125e-07	0.005	0.00812889	0.0025	0.0145129	0.172261	0.61509	0.61509	8.12889
1.5625e-08	0.005	0.00310175	0.0025	0.0025	1	1.61199	1	3.10175
1.5625e-07	0.005	0.00668252	0.0025	0.0103616	0.241276	0.74822	0.74822	6.68252
5.78125e-07	0.00866025	0.0103357	0.00574523	0.0136517	0.420843	0.837895	0.837895	10.3357
0.00267169	0.162096	0.172159	0.162559	0.181501	0.895637	0.941548	0.941548	172.159
4.6875e-08	0.005	0.0044735	0.0025	0.0063755	0.392126	1.11769	1	4.4735
6.25e-08	0.005	0.00492373	0.0025	0.0061112	0.409085	1.01549	1	4.92373
2.1875e-07	0.00707107	0.00747566	0.0025	0.0102601	0.243662	0.945878	0.945878	7.47566
1.54687e-06	0.0141421	0.0143489	0.00914291	0.0167422	0.546101	0.98559	0.98559	14.3489
6.25e-08	0.005	0.00492373	0.0025	0.006216	0.402188	1.01549	1	4.92373
1.25e-07	0.005	0.0062035	0.0025	0.00994946	0.25127	0.805996	0.805996	6.2035
2.5e-07	0.00707107	0.00781593	0.0025	0.0103449	0.241664	0.9047	0.9047	7.81593
6.25e-08	0.005	0.00492373	0.0025	0.0061112	0.409085	1.01549	1	4.92373
1.09375e-07	0.005	0.00593344	0.0025	0.00932775	0.268017	0.842682	0.842682	5.93344
1.5625e-08	0.005	0.00310175	0.0025	0.0025	1	1.61199	1	3.10175
1.1875e-06	0.0111803	0.0131385	0.00876967	0.0165868	0.528713	0.850962	0.850962	13.1385
4.82812e-06	0.0173205	0.0209698	0.0137651	0.0263584	0.522228	0.825976	0.825976	20.9698
1.21875e-06	0.0111803	0.0132527	0.00856123	0.0164545	0.520299	0.843625	0.843625	13.2527
7.8125e-08	0.005	0.00530392	0.0025	0.00859894	0.290733	0.942699	0.942699	5.30392
1.70312e-06	0.0141421	0.0148166	0.00907608	0.0200181	0.453395	0.954477	0.954477	14.8166
3.125e-06	0.0158114	0.0181392	0.0130108	0.0221818	0.586555	0.871672	0.871672	18.1392
3.75e-06	0.005	0.0192757	0.005	0.0388329	0.128757	0.259394	0.259394	19.2757
2.1875e-07	0.00707107	0.00747566	0.0025	0.00952064	0.262587	0.945878	0.945878	7.47566
1.82812e-06	0.0122474	0.0151706	0.00939229	0.020291	0.46288	0.807315	0.807315	15.1706
7.8125e-07	0.01	0.011427	0.00793192	0.0141299	0.561355	0.875124	0.875124	11.427
1.17187e-06	0.01	0.0130806	0.00826163	0.0165852	0.498134	0.764491	0.764491	13.0806
2.1875e-07	0.005	0.00747566	0.0025	0.0111391	0.224435	0.668837	0.668837	7.47566
2.875e-06	0.015	0.0176419	0.0128114	0.0216904	0.590651	0.850246	0.850246	17.6419
4.28125e-06	0.0180278	0.0201461	0.0148464	0.0238463	0.622588	0.894852	0.894852	20.1461
2.3125e-06	0.0141421	0.0164069	0.0118212	0.0202248	0.584493	0.86196	0.86196	16.4069
1.5625e-08	0.005	0.00310175	0.0025	0.0025	1	1.61199	1	3.10175
2.625e-06	0.015	0.017115	0.0120665	0.0210415	0.57346	0.876424	0.876424	17.115
1.5625e-08	0.005	0.00310175	0.0025	0.0025	1	1.61199	1	3.10175
3.4375e-07	0.005	0.00869123	0.0025	0.0169579	0.147424	0.575292	0.575292	8.69123
1.5625e-08	0.005	0.00310175	0.0025	0.0025	1	1.61199	1	3.10175
3.125e-07	0.00707107	0.00841945	0.0025	0.0103242	0.242149	0.839849	0.839849	8.41945
1.71875e-07	0.005	0.00689824	0.0025	0.0114364	0.218601	0.724823	0.724823	6.89824
7.8125e-07	0.00866025	0.011427	0.00606401	0.013832	0.438403	0.75788	0.75788	11.427
2.78125e-06	0.015	0.0174481	0.0125084	0.0207402	0.603101	0.859694	0.859694	17.4481
7.8125e-07	0.0111803	0.011427	0.00766945	0.0148548	0.516296	0.978418	0.978418	11.427
2.375e-06	0.0141421	0.0165534	0.012335	0.0195354	0.631416	0.854332	0.854332	16.5534
2.17187e-06	0.0141421	0.0160674	0.0115097	0.018758	0.613586	0.880176	0.880176	16.0674
3.125e-08	0.005	0.00390796	0.0025	0.00554947	0.450493	1.27944	1	3.90796
1.4375e-06	0.01	0.0140024	0.00873525	0.018784	0.465036	0.714162	0.714162	14.0024
4.6875e-07	0.00866025	0.00963787	0.00554126	0.0123809	0.447567	0.898566	0.898566	9.63787
3.4375e-07	0.00707107	0.00869123	0.0050655	0.0113189	0.447525	0.813586	0.813586	8.69123
1.5625e-07	0.005	0.00668252	0.0025	0.00963138	0.259568	0.74822	0.74822	6.68252
9.4375e-06	0.0229129	0.0262192	0.0213458	0.0293114	0.728244	0.873897	0.873897	26.2192
9.17187e-06	0.0223607	0.0259709	0.0207901	0.029272	0.710239	0.860991	0.860991	25.9709
1.5625e-07	0.005	0.00668252	0.0025	0.0104984	0.238132	0.74822	0.74822	6.68252
5.46875e-06	0.0187083	0.021859	0.0163153	0.0262768	0.620903	0.855863	0.855863	21.859
9.84375e-07	0.00866025	0.0123421	0.00656401	0.0148165	0.44302	0.701687	0.701687	12.3421
5.9375e-07	0.00866025	0.010428	0.00564685	0.013847	0.407803	0.83048	0.83048	10.428
6.25e-08	0.005	0.00492373	0.0025	0.00611941	0.408536	1.01549	1	4.92373
9.21875e-07	0.01	0.0120751	0.00821162	0.0147147	0.558054	0.82815	0.82815	12.0751
5.34375e-06	0.0206155	0.0216911	0.0160657	0.025449	0.631289	0.950412	0.950412	21.6911
7.03125e-07	0.00866025	0.0110326	0.0058994	0.0147508	0.399937	0.784969	0.784969	11.0326
6.25e-08	0.005	0.00492373	0.0025	0.0061112	0.409085	1.01549	1	4.92373
6.90625e-06	0.0206155	0.0236273	0.0180202	0.0271774	0.663059	0.872529	0.872529	23.6273
1.5625e-08	0.005	0.00310175	0.0025	0.0025	1	1.61199	1	3.10175
1.5625e-08	0.005	0.00310175	0.0025	0.0025	1	1.61199	1	3.10175
5.9375e-06	0.0206155	0.0224665	0.017205	0.0253856	0.677748	0.917613	0.917613	22.4665
3.4375e-07	0.00866025	0.00869123	0.0025	0.0102164	0.244704	0.996436	0.996436	8.69123
4.17187e-06	0.0165831	0.019973	0.0150663	0.0235486	0.639795	0.830275	0.830275	19.973
4.6875e-08	0.005	0.0044735	0.0025	0.0058785	0.425278	1.11769	1	4.4735
2.0625e-06	0.0141421	0.015793	0.00997255	0.0191143	0.521732	0.895468	0.895468	15.793
3.125e-08	0.005	0.00390796	0.0025	0.00540749	0.462322	1.27944	1	3.90796
4.45469e-05	0.035	0.0439818	0.0333577	0.0536744	0.621483	0.795784	0.795784	43.9818
1.5625e-08	0.005	0.00310175	0.0025	0.0025	1	1.61199	1	3.10175
1.05625e-05	0.025	0.0272222	0.0219276	0.0303123	0.72339	0.918369	0.918369	27.2222
4.875e-06	0.0180278	0.0210374	0.0150335	0.0257053	0.58484	0.856939	0.856939	21.0374
4.53125e-07	0.00707107	0.00952957	0.00554126	0.0122366	0.452842	0.742014	0.742014	9.52957
1.45312e-06	0.0122474	0.014053	0.00875858	0.0171087	0.511938	0.87152	0.87152	14.053
2.54687e-06	0.0141421	0.0169435	0.0108935	0.0208221	0.52317	0.834665	0.834665	16.9435
5e-07	0.00866025	0.00984745	0.00559777	0.0126693	0.441839	0.879441	0.879441	9.84745
1e-06	0.01	0.012407	0.00815903	0.0159356	0.512	0.805996	0.805996	12.407
1.96406e-05	0.0308221	0.0334749	0.0284742	0.0365668	0.77869	0.920752	0.920752	33.4749
5.09375e-06	0.0180278	0.0213475	0.0158003	0.0248034	0.637022	0.844492	0.844492	21.3475
3.125e-08	0.005	0.00390796	0.0025	0.00548492	0.455795	1.27944	1	3.90796
4.375e-07	0.005	0.00941875	0.005	0.016503	0.302976	0.530856	0.530856	9.41875
2.03125e-07	0.005	0.00729326	0.0025	0.0121014	0.206587	0.685565	0.685565	7.29326
6.25e-08	0.005	0.00492373	0.0025	0.00811779	0.307966	1.01549	1	4.92373
7.8125e-08	0.005	0.00530392	0.0025	0.00630051	0.396793	0.942699	0.942699	5.30392
2.1875e-07	0.00707107	0.00747566	0.0025	0.00989775	0.252583	0.945878	0.945878	7.47566
5.82812e-06	0.02	0.0223277	0.0165413	0.0257775	0.641694	0.89575	0.89575	22.3277
1.5625e-07	0.005	0.00668252	0.0025	0.0128424	0.194668	0.74822	0.74822	6.68252
5.15625e-07	0.005	0.00994898	0.005	0.0150649	0.331898	0.502564	0.502564	9.94898
9.375e-08	0.005	0.00563626	0.0025	0.00877134	0.285019	0.887113	0.887113	5.63626
1.5625e-08	0.005	0.00310175	0.0025	0.0025	1	1.61199	1	3.10175
1.54687e-06	0.0122474	0.0143489	0.00915435	0.0181484	0.504416	0.853546	0.853546	14.3489
2.5625e-06	0.015	0.0169781	0.0108859	0.0203742	0.534299	0.883492	0.883492	16.9781
8.15625e-06	0.0229129	0.0249745	0.0192719	0.0277368	0.694812	0.91745	0.91745	24.9745
8.75e-07	0.0111803	0.0118669	0.00780444	0.0148387	0.525951	0.942147	0.942147	11.8669
5.15625e-07	0.00866025	0.00994898	0.005908	0.011537	0.51209	0.870467	0.870467	9.94898
1.40625e-07	0.005	0.0064519	0.0025	0.00961831	0.259921	0.774965	0.774965	6.45191
1.375e-06	0.0111803	0.0137965	0.0088221	0.0176293	0.500422	0.810377	0.810377	13.7965
3.90625e-07	0.00707107	0.00906958	0.00537797	0.012007	0.447902	0.779647	0.779647	9.06958
1.09375e-07	0.005	0.00593344	0.0025	0.00950149	0.263117	0.842682	0.842682	5.93344
7.1875e-07	0.01	0.0111137	0.00773733	0.0139144	0.556066	0.899788	0.899788	11.1137
3.53125e-06	0.0165831	0.0188934	0.0132743	0.0221818	0.598435	0.877721	0.877721	18.8934
2.90625e-06	0.015	0.0177056	0.0126982	0.0203727	0.623294	0.847188	0.847188	17.7056
6.25e-08	0.005	0.00492373	0.0025	0.0061112	0.409085	1.01549	1	4.92373
1.875e-07	0.005	0.00710124	0.0025	0.00957181	0.261184	0.704102	0.704102	7.10124
1.5625e-08	0.005	0.00310175	0.0025	0.0025	1	1.61199	1	3.10175
2.96875e-07	0.00707107	0.00827672	0.005	0.0107532	0.464978	0.854332	0.854332	8.27672
3.90625e-07	0.00707107	0.00906958	0.00547197	0.0109421	0.500086	0.779647	0.779647	9.06958
3.28125e-07	0.00707107	0.0085575	0.00510955	0.0111783	0.457094	0.826301	0.826301	8.5575
6.09375e-07	0.00707107	0.0105187	0.00583737	0.01607	0.363246	0.672238	0.672238	10.5187
3.75e-07	0.00866025	0.008947	0.00566105	0.0109421	0.517366	0.96795	0.96795	8.947
4.0625e-07	0.00707107	0.00918893	0.00558869	0.0122287	0.457014	0.76952	0.76952	9.18893
1.17187e-06	0.01	0.0130806	0.00815895	0.0165852	0.491943	0.764491	0.764491	13.0806
1.3875e-05	0.0269258	0.0298134	0.024628	0.0338798	0.726922	0.903145	0.903145	29.8134
3.28125e-06	0.0165831	0.0184366	0.0137088	0.0219003	0.625965	0.899469	0.899469	18.4366
5.3125e-07	0.00866025	0.0100485	0.00563567	0.0129243	0.436052	0.861848	0.861848	10.0485
2.1875e-07	0.00707107	0.00747566	0.0025	0.0103951	0.240498	0.945878	0.945878	7.47566
5.17187e-06	0.0187083	0.0214561	0.015807	0.0245862	0.642922	0.871935	0.871935	21.4561
1.5625e-07	0.005	0.00668252	0.0025	0.0140648	0.177749	0.74822	0.74822	6.68252
1.4375e-06	0.0122474	0.0140024	0.00883434	0.0165775	0.532911	0.874667	0.874667	14.0024
1.1875e-06	0.0111803	0.0131385	0.00863678	0.0165584	0.521595	0.850962	0.850962	13.1385
3.125e-07	0.005	0.00841945	0.0025	0.0153047	0.163348	0.593863	0.593863	8.41945
7.8125e-08	0.005	0.00530392	0.0025	0.00627775	0.398232	0.942699	0.942699	5.30392
2.65625e-07	0.005	0.00797548	0.0025	0.0129922	0.192423	0.626922	0.626922	7.97548
2.65625e-07	0.005	0.00797548	0.0025	0.0150023	0.166641	0.626922	0.626922	7.97548
3.34375e-06	0.0158114	0.0185529	0.0141877	0.0219714	0.645734	0.852233	0.852233	18.5529
1.5625e-07	0.005	0.00668252	0.0025	0.0105268	0.23749	0.74822	0.74822	6.68252
2.03125e-07	0.00707107	0.00729326	0.0025	0.00968777	0.258057	0.969535	0.969535	7.29326
4.0625e-07	0.00707107	0.00918893	0.00572197	0.0114926	0.497883	0.76952	0.76952	9.18893
2.71875e-06	0.0141421	0.0173164	0.0124969	0.0214698	0.582067	0.816692	0.816692	17.3164
3.14062e-06	0.0141421	0.0181693	0.00931419	0.0293642	0.317195	0.778352	0.778352	18.1693
1.5625e-07	0.005	0.00668252	0.0025	0.0101102	0.247275	0.74822	0.74822	6.68252
2.34375e-07	0.00707107	0.00764958	0.0025	0.00971352	0.257373	0.924373	0.924373	7.64958
2.8125e-07	0.005	0.00812889	0.0025	0.0159491	0.156748	0.61509	0.61509	8.12889
1.875e-07	0.005	0.00710124	0.0025	0.0100489	0.248785	0.704102	0.704102	7.10124
1.21875e-06	0.01	0.0132527	0.00876967	0.0166248	0.527505	0.754562	0.754562	13.2527
6.1875e-06	0.0122474	0.0227775	0.0104422	0.0325472	0.320833	0.5377	0.5377	22.7775
2e-06	0.0141421	0.0156319	0.00907167	0.0198371	0.45731	0.9047	0.9047	15.6319
1.5625e-08	0.005	0.00310175	0.0025	0.0025	1	1.61199	1	3.10175
7.34375e-07	0.00866025	0.0111937	0.00626916	0.014861	0.421853	0.773673	0.773673	11.1937
2.46875e-06	0.015	0.0167684	0.0102328	0.0199384	0.513218	0.894537	0.894537	16.7684
1e-06	0.005	0.012407	0.005	0.0198411	0.252003	0.402998	0.402998	12.407
1.51562e-06	0.0122474	0.0142516	0.00838729	0.0175201	0.478723	0.859372	0.859372	14.2516
5.3125e-07	0.005	0.0100485	0.0025	0.0164661	0.151827	0.497588	0.497588	10.0485
7.95312e-06	0.0217945	0.0247655	0.0179655	0.0286785	0.626447	0.880036	0.880036	24.7655
4.42187e-06	0.0173205	0.0203643	0.0151631	0.0240127	0.63146	0.850533	0.850533	20.3643
2.65625e-07	0.00707107	0.00797548	0.0025	0.0102683	0.243467	0.886601	0.886601	7.97548
4.625e-06	0.0180278	0.0206715	0.0151413	0.024324	0.622484	0.872109	0.872109	20.6715
1.5625e-08	0.005	0.00310175	0.0025	0.0025	1	1.61199	1	3.10175
6.96875e-06	0.0212132	0.0236984	0.0177443	0.0272438	0.651314	0.895133	0.895133	23.6984
3.0625e-06	0.015	0.0180174	0.0124845	0.0213721	0.584148	0.832528	0.832528	18.0174
4.6875e-08	0.005	0.0044735	0.0025	0.00574511	0.435153	1.11769	1	4.4735
6.40625e-06	0.0212132	0.0230428	0.0184967	0.0257179	0.719215	0.9206	0.9206	23.0428
1.71875e-07	0.005	0.00689824	0.0025	0.00953409	0.262217	0.724823	0.724823	6.89824
3.59375e-07	0.00707107	0.00882097	0.00560767	0.0116098	0.48301	0.80162	0.80162	8.82097
3.4375e-07	0.00707107	0.00869123	0.0025	0.011142	0.224377	0.813586	0.813586	8.69123
1.64062e-06	0.0122474	0.0146331	0.00940687	0.0194642	0.483291	0.836968	0.836968	14.6331
4.5625e-06	0.0180278	0.0205779	0.0152664	0.0245046	0.623	0.876073	0.876073	20.5779
1.25781e-05	0.0254951	0.028854	0.0232377	0.0320058	0.726046	0.88359	0.88359	28.854
2.45312e-06	0.015	0.016733	0.0108859	0.020291	0.536492	0.896432	0.896432	16.733
3.4375e-07	0.00707107	0.00869123	0.00555346	0.0115728	0.479874	0.813586	0.813586	8.69123
3.28125e-07	0.00707107	0.0085575	0.0025	0.0114226	0.218864	0.826301	0.826301	8.5575
2.20312e-06	0.0122474	0.0161441	0.0100101	0.020042	0.499455	0.758634	0.758634	16.1441
6.875e-07	0.00866025	0.0109503	0.0075	0.0142363	0.526822	0.790872	0.790872	10.9503
3.13594e-05	0.0374166	0.0391252	0.0326954	0.0425931	0.767622	0.95633	0.95633	39.1252
1.22812e-05	0.0269258	0.0286252	0.0223987	0.0329329	0.680133	0.940635	0.940635	28.6252
7.5e-07	0.01	0.0112725	0.0075616	0.01607	0.470541	0.887113	0.887113	11.2725
4.28125e-06	0.0165831	0.0201461	0.014692	0.0230349	0.637817	0.823144	0.823144	20.1461
6.25e-08	0.005	0.00492373	0.0025	0.0061112	0.409085	1.01549	1	4.92373
2.34375e-07	0.005	0.00764958	0.0025	0.0102351	0.244258	0.653631	0.653631	7.64958
1.03281e-05	0.0254951	0.0270193	0.0222558	0.0308113	0.722324	0.943588	0.943588	27.0193
6.40625e-07	0.00866025	0.0106955	0.00601897	0.0141299	0.425972	0.809709	0.809709	10.6955
5.54687e-06	0.0206155	0.0219626	0.0163251	0.0251491	0.649134	0.938666	0.938666	21.9626
9.0625e-07	0.0111803	0.0120065	0.00780788	0.0150472	0.518891	0.931191	0.931191	12.0065
1.73437e-06	0.0122474	0.0149067	0.00952409	0.0182231	0.522637	0.821607	0.821607	14.9067
4.4375e-06	0.0187083	0.0203882	0.0151442	0.0239389	0.632619	0.917601	0.917601	20.3882
7.25e-06	0.0212132	0.024013	0.0173322	0.0272438	0.636188	0.883405	0.883405	24.013
3.64062e-06	0.0173205	0.0190865	0.0141877	0.0223942	0.633542	0.907475	0.907475	19.0865
4.84375e-07	0.00707107	0.00974378	0.00583737	0.0130022	0.448951	0.7257	0.7257	9.74378
2.65625e-07	0.00707107	0.00797548	0.0025	0.0104984	0.238132	0.886601	0.886601	7.97548
3.90625e-07	0.00707107	0.00906958	0.00551076	0.0122287	0.450641	0.779647	0.779647	9.06958
1.79687e-06	0.0122474	0.0150836	0.00920227	0.0181784	0.506221	0.811969	0.811969	15.0836
8.14062e-06	0.0229129	0.0249586	0.0193841	0.0281671	0.688184	0.918036	0.918036	24.9586
1.48437e-06	0.0122474	0.014153	0.00883387	0.0176759	0.49977	0.865361	0.865361	14.153
1e-06	0.0111803	0.012407	0.00792432	0.0150495	0.526551	0.901131	0.901131	12.407
3.10937e-06	0.015	0.0181089	0.0126415	0.0228801	0.552512	0.828323	0.828323	18.1089
5.46875e-06	0.02	0.021859	0.0162722	0.0257804	0.631185	0.914956	0.914956	21.859
2.34375e-07	0.00707107	0.00764958	0.0025	0.0106547	0.234637	0.924373	0.924373	7.64958
8.4375e-07	0.01	0.0117239	0.00758269	0.0158214	0.479268	0.852959	0.852959	11.7239
1.71875e-07	0.00707107	0.00689824	0.0025	0.00943482	0.264976	1.02505	1	6.89824
1.875e-07	0.005	0.00710124	0.0025	0.0101096	0.24729	0.704102	0.704102	7.10124
8.95312e-06	0.0223607	0.0257627	0.0207576	0.0291865	0.711207	0.867947	0.867947	25.7627
3.90625e-07	0.00707107	0.00906958	0.00548398	0.0121341	0.45195	0.779647	0.779647	9.06958
5.89062e-06	0.02	0.0224072	0.0173939	0.0268294	0.648314	0.89257	0.89257	22.4072
1.5625e-07	0.005	0.00668252	0.0025	0.00929337	0.269009	0.74822	0.74822	6.68252
7.8125e-08	0.005	0.00530392	0.0025	0.00965213	0.25901	0.942699	0.942699	5.30392
3.125e-08	0.005	0.00390796	0.0025	0.00554947	0.450493	1.27944	1	3.90796
4.6875e-08	0.005	0.0044735	0.0025	0.0058785	0.425278	1.11769	1	4.4735
3.125e-08	0.005	0.00390796	0.0025	0.00554947	0.450493	1.27944	1	3.90796
3.53125e-06	0.0165831	0.0188934	0.0146001	0.0217681	0.670709	0.877721	0.877721	18.8934
1.45312e-06	0.01	0.014053	0.0075	0.020291	0.369623	0.711593	0.711593	14.053
6.09375e-07	0.01	0.0105187	0.00768592	0.0132743	0.579006	0.950688	0.950688	10.5187
1.01562e-05	0.0244949	0.0268686	0.0220406	0.0304933	0.722804	0.911655	0.911655	26.8686
7.8125e-08	0.005	0.00530392	0.0025	0.00627734	0.398258	0.942699	0.942699	5.30392
2.20312e-06	0.01	0.0161441	0.00894395	0.0215117	0.415771	0.619422	0.619422	16.1441
1.78125e-06	0.0141421	0.0150398	0.00947899	0.0179702	0.527485	0.940314	0.940314	15.0398
1.5625e-08	0.005	0.00310175	0.0025	0.0025	1	1.61199	1	3.10175
1.32812e-06	0.0111803	0.0136379	0.00893243	0.0177204	0.504077	0.819801	0.819801	13.6379
5.09375e-06	0.0180278	0.0213475	0.0162898	0.024757	0.657989	0.844492	0.844492	21.3475
6.95312e-06	0.015	0.0236807	0.0125	0.0322421	0.387692	0.633428	0.633428	23.6807
6.25e-08	0.005	0.00492373	0.0025	0.006216	0.402188	1.01549	1	4.92373
1.28125e-06	0.0111803	0.0134755	0.00815903	0.0175201	0.465695	0.829679	0.829679	13.4755
2.96875e-07	0.005	0.00827672	0.005	0.0110188	0.453771	0.604104	0.604104	8.27672
6.09375e-07	0.00707107	0.0105187	0.00582872	0.0130022	0.448287	0.672238	0.672238	10.5187
5.3125e-07	0.00866025	0.0100485	0.00555375	0.0137277	0.404564	0.861848	0.861848	10.0485
1.26562e-06	0.01	0.0134205	0.00884857	0.0179513	0.492922	0.745129	0.745129	13.4205
1.28125e-06	0.01	0.0134755	0.0075	0.0198371	0.378081	0.742087	0.742087	13.4755
2.375e-06	0.015	0.0165534	0.0105268	0.0201795	0.521656	0.906156	0.906156	16.5534
1.6875e-06	0.0122474	0.0147712	0.00882136	0.0183401	0.480987	0.829145	0.829145	14.7712
1.67187e-06	0.0122474	0.0147254	0.0088221	0.0179649	0.491075	0.83172	0.83172	14.7254
2.84375e-06	0.015	0.0175778	0.0122617	0.0210936	0.581302	0.85335	0.85335	17.5778
2.03125e-07	0.005	0.00729326	0.0025	0.00972456	0.257081	0.685565	0.685565	7.29326
1.5625e-06	0.0111803	0.0143971	0.00972797	0.0171123	0.568477	0.776571	0.776571	14.3971
3.125e-08	0.005	0.00390796	0.0025	0.00548492	0.455795	1.27944	1	3.90796
4.6875e-08	0.005	0.0044735	0.0025	0.00588217	0.425013	1.11769	1	4.4735
6.25e-08	0.005	0.00492373	0.0025	0.00611941	0.408536	1.01549	1	4.92373
4.76562e-06	0.02	0.0208789	0.0153335	0.0241839	0.634038	0.957906	0.957906	20.8789
3.125e-08	0.005	0.00390796	0.0025	0.00548492	0.455795	1.27944	1	3.90796
1.5625e-07	0.005	0.00668252	0.0025	0.00985708	0.253625	0.74822	0.74822	6.68252
1.85937e-06	0.01	0.0152565	0.00912351	0.0188921	0.482927	0.655457	0.655457	15.2565
1.09375e-07	0.005	0.00593344	0.0025	0.008939	0.279673	0.842682	0.842682	5.93344
4.6875e-08	0.005	0.0044735	0.0025	0.00595344	0.419925	1.11769	1	4.4735
5.9375e-07	0.00707107	0.010428	0.00596741	0.0130022	0.458953	0.678084	0.678084	10.428
6.5625e-07	0.00866025	0.0107818	0.00581618	0.0150472	0.386528	0.803231	0.803231	10.7818
1.26562e-06	0.0122474	0.0134205	0.00867738	0.0163563	0.530523	0.912592	0.912592	13.4205
2.03125e-06	0.0141421	0.0157128	0.00943869	0.0195376	0.483105	0.900036	0.900036	15.7128
2.03125e-07	0.00707107	0.00729326	0.0025	0.0094948	0.263302	0.969535	0.969535	7.29326
1.5625e-08	0.005	0.00310175	0.0025	0.0025	1	1.61199	1	3.10175
3.89062e-06	0.0165831	0.0195137	0.0149866	0.0228801	0.655005	0.849818	0.849818	19.5137
2.5e-06	0.0141421	0.0168389	0.012662	0.0197152	0.642243	0.839849	0.839849	16.8389
2.73437e-06	0.0141421	0.0173495	0.0109515	0.0216904	0.504901	0.815133	0.815133	17.3495
1.11094e-05	0.025	0.0276841	0.0227844	0.0314278	0.724977	0.903046	0.903046	27.6841
4.21875e-07	0.00866025	0.00930526	0.00549469	0.0116575	0.471344	0.930684	0.930684	9.30526
4.25e-06	0.0158114	0.0200969	0.0146764	0.0233166	0.629438	0.786756	0.786756	20.0969
1.0625e-06	0.01	0.0126603	0.0081928	0.0163262	0.50182	0.789872	0.789872	12.6603
3.90625e-07	0.00866025	0.00906958	0.00566971	0.0117353	0.483131	0.954868	0.954868	9.06958
7.8125e-08	0.005	0.00530392	0.0025	0.00624675	0.400208	0.942699	0.942699	5.30392
1.5625e-08	0.005	0.00310175	0.0025	0.0025	1	1.61199	1	3.10175
1.25e-07	0.005	0.0062035	0.0025	0.00972239	0.257138	0.805996	0.805996	6.2035
1.25e-07	0.005	0.0062035	0.0025	0.0131393	0.190269	0.805996	0.805996	6.2035
2.65625e-07	0.005	0.00797548	0.0025	0.0110323	0.226608	0.626922	0.626922	7.97548
1.25781e-05	0.0259808	0.028854	0.0232643	0.0321215	0.72426	0.900422	0.900422	28.854
4.6875e-07	0.00866025	0.00963787	0.00568883	0.0120741	0.47116	0.898566	0.898566	9.63787
3.38906e-05	0.0390512	0.0401507	0.0338798	0.0434527	0.779694	0.972616	0.972616	40.1507
2.90625e-06	0.015	0.0177056	0.0111391	0.0219208	0.508152	0.847188	0.847188	17.7056
4.5e-06	0.0173205	0.0204835	0.0141026	0.0245443	0.574579	0.845583	0.845583	20.4835
5.3125e-07	0.00866025	0.0100485	0.00576974	0.0133718	0.431485	0.861848	0.861848	10.0485
1.78125e-06	0.01	0.0150398	0.0058012	0.0281908	0.205783	0.664902	0.664902	15.0398
4.6875e-08	0.005	0.0044735	0.0025	0.00588217	0.425013	1.11769	1	4.4735
3.53125e-06	0.0158114	0.0188934	0.0140858	0.0216904	0.649401	0.836874	0.836874	18.8934
1.56562e-05	0.0282843	0.0310382	0.025115	0.034695	0.723879	0.911273	0.911273	31.0382
1.70312e-06	0.0111803	0.0148166	0.00894395	0.0187288	0.47755	0.754581	0.754581	14.8166
1.14844e-05	0.0259808	0.0279921	0.0225954	0.0312316	0.723481	0.928145	0.928145	27.9921
5.15625e-07	0.00866025	0.00994898	0.00589284	0.0129243	0.45595	0.870467	0.870467	9.94898
3.15625e-06	0.015	0.0181994	0.0133345	0.0220821	0.603857	0.824202	0.824202	18.1994
5.46875e-07	0.00866025	0.010146	0.00622347	0.0124815	0.498615	0.85356	0.85356	10.146
6.95312e-06	0.0217945	0.0236807	0.0171017	0.0269138	0.635425	0.92035	0.92035	23.6807
7.1875e-07	0.005	0.0111137	0.005	0.0177059	0.282392	0.449894	0.449894	11.1137
4.48281e-05	0.035	0.0440742	0.0329967	0.0504439	0.654126	0.794116	0.794116	44.0742
3.125e-08	0.005	0.00390796	0.0025	0.00540749	0.462322	1.27944	1	3.90796
1.875e-07	0.005	0.00710124	0.0025	0.0136975	0.182516	0.704102	0.704102	7.10124
1.65625e-06	0.0122474	0.0146794	0.00935572	0.0180836	0.517361	0.834327	0.834327	14.6794
2.9375e-06	0.015	0.0177689	0.0126308	0.0219733	0.574825	0.844173	0.844173	17.7689
3.125e-07	0.005	0.00841945	0.0025	0.0142353	0.175619	0.593863	0.593863	8.41945
3.125e-08	0.005	0.00390796	0.0025	0.00554947	0.450493	1.27944	1	3.90796
1.90625e-06	0.0141421	0.0153837	0.0100107	0.0175347	0.570909	0.919294	0.919294	15.3837
2.46875e-06	0.0141421	0.0167684	0.0120363	0.0202985	0.592966	0.843378	0.843378	16.7684
1.31406e-05	0.0269258	0.0292778	0.0237133	0.032722	0.724689	0.919665	0.919665	29.2778
2.03125e-07	0.00707107	0.00729326	0.0025	0.00974648	0.256503	0.969535	0.969535	7.29326
7.8125e-07	0.00866025	0.011427	0.00616842	0.0140858	0.437919	0.75788	0.75788	11.427
3.125e-08	0.005	0.00390796	0.0025	0.00554947	0.450493	1.27944	1	3.90796
6.5625e-07	0.00866025	0.0107818	0.00562726	0.013847	0.406389	0.803231	0.803231	10.7818
1.5625e-08	0.005	0.00310175	0.0025	0.0025	1	1.61199	1	3.10175
6.25e-08	0.005	0.00492373	0.0025	0.00817919	0.305654	1.01549	1	4.92373
7.53125e-06	0.0206155	0.0243196	0.0192719	0.0276805	0.696226	0.847692	0.847692	24.3196
1.03125e-06	0.01	0.0125349	0.00823126	0.0163262	0.504176	0.797771	0.797771	12.5349
6.45156e-05	0.0463681	0.049761	0.0445433	0.0533142	0.835487	0.931817	0.931817	49.761
3.90625e-07	0.005	0.00906958	0.0025	0.0166887	0.149802	0.551293	0.551293	9.06958
4.54687e-06	0.0180278	0.0205544	0.015176	0.023437	0.647526	0.877075	0.877075	20.5544
3.3125e-06	0.015	0.0184949	0.0131209	0.0229763	0.57106	0.811034	0.811034	18.4949
2.8125e-07	0.005	0.00812889	0.0025	0.0110914	0.2254	0.61509	0.61509	8.12889
0.00471653	0.178185	0.208069	0.175339	0.241807	0.725121	0.856375	0.856375	208.069
2.53125e-06	0.015	0.0169088	0.0104984	0.0197782	0.530805	0.887113	0.887113	16.9088
3.75e-07	0.00707107	0.008947	0.00555799	0.0109421	0.507948	0.790328	0.790328	8.947
3.07812e-06	0.015	0.018048	0.0132213	0.0216904	0.609546	0.831117	0.831117	18.048
1.5625e-07	0.005	0.00668252	0.0025	0.00961831	0.259921	0.74822	0.74822	6.68252
1.07812e-06	0.0111803	0.012722	0.00839822	0.0161283	0.520712	0.878816	0.878816	12.722
2.54062e-05	0.034641	0.0364738	0.0309181	0.0402443	0.768261	0.949751	0.949751	36.4738
1.65625e-06	0.0141421	0.0146794	0.00931419	0.016916	0.550614	0.963398	0.963398	14.6794
2.39062e-06	0.0141421	0.0165897	0.0122976	0.0194351	0.632749	0.852467	0.852467	16.5897
3.90625e-07	0.00707107	0.00906958	0.00554192	0.0115728	0.478877	0.779647	0.779647	9.06958
2.73437e-06	0.0141421	0.0173495	0.0128922	0.0208437	0.61852	0.815133	0.815133	17.3495
8.54687e-06	0.0223607	0.025367	0.0211425	0.0282498	0.748411	0.881486	0.881486	25.367
2.27031e-05	0.0324037	0.0351314	0.0300124	0.0387324	0.774865	0.922357	0.922357	35.1314
2.03125e-07	0.00707107	0.00729326	0.0025	0.00947899	0.263741	0.969535	0.969535	7.29326
1.5625e-07	0.005	0.00668252	0.0025	0.0115097	0.217209	0.74822	0.74822	6.68252
1.01562e-06	0.0111803	0.0124713	0.00839822	0.0150568	0.557769	0.896486	0.896486	12.4713
2.09375e-06	0.0141421	0.0158724	0.00983684	0.0198371	0.495882	0.89099	0.89099	15.8724
2.89062e-06	0.0158114	0.0176738	0.0136537	0.0215013	0.635019	0.894621	0.894621	17.6738
2.59375e-06	0.0141421	0.0170468	0.0124803	0.0208221	0.599377	0.829606	0.829606	17.0468
1.20312e-06	0.01	0.0131959	0.00633986	0.0174495	0.363327	0.757814	0.757814	13.1959
4e-06	0.015	0.0196949	0.00972239	0.0269028	0.361389	0.761618	0.761618	19.6949
4.21875e-07	0.00707107	0.00930526	0.0025	0.0117789	0.212244	0.7599	0.7599	9.30526
1.65625e-06	0.0122474	0.0146794	0.00907339	0.0179649	0.505063	0.834327	0.834327	14.6794
3.125e-08	0.005	0.00390796	0.0025	0.00540749	0.462322	1.27944	1	3.90796
6.25e-08	0.005	0.00492373	0.0025	0.0061112	0.409085	1.01549	1	4.92373
1.89062e-06	0.0122474	0.0153415	0.00927464	0.0193701	0.478812	0.798319	0.798319	15.3415
4.6875e-08	0.005	0.0044735	0.0025	0.0058785	0.425278	1.11769	1	4.4735
4.0625e-07	0.00707107	0.00918893	0.0025	0.0120952	0.206694	0.76952	0.76952	9.18893
7.03125e-07	0.00866025	0.0110326	0.0063048	0.0140746	0.447955	0.784969	0.784969	11.0326
2.5e-06	0.015	0.0168389	0.0120665	0.0188921	0.638704	0.890794	0.890794	16.8389
1.64062e-06	0.0122474	0.0146331	0.00961831	0.0175977	0.546566	0.836968	0.836968	14.6331
8.28125e-07	0.01	0.0116511	0.00790109	0.0147508	0.535637	0.85829	0.85829	11.6511
1.5625e-08	0.005	0.00310175	0.0025	0.0025	1	1.61199	1	3.10175
1.25e-06	0.0111803	0.013365	0.00877461	0.0167769	0.523017	0.836536	0.836536	13.365
2.13125e-05	0.0316228	0.034399	0.0288841	0.0447385	0.645622	0.919295	0.919295	34.399
4.6875e-08	0.005	0.0044735	0.0025	0.00588217	0.425013	1.11769	1	4.4735
8.79687e-06	0.0223607	0.025612	0.019287	0.0295573	0.652528	0.873055	0.873055	25.612
2.1875e-07	0.00707107	0.00747566	0.0025	0.00986942	0.253308	0.945878	0.945878	7.47566
7.65625e-07	0.00866025	0.0113503	0.00648944	0.0149945	0.432787	0.763	0.763	11.3503
4.6875e-08	0.005	0.0044735	0.0025	0.00574511	0.435153	1.11769	1	4.4735
1.71875e-07	0.00707107	0.00689824	0.0025	0.00927951	0.269411	1.02505	1	6.89824
6.71875e-07	0.00866025	0.0108667	0.00625503	0.013847	0.451725	0.796955	0.796955	10.8667
1.3125e-06	0.0111803	0.0135842	0.00903874	0.0173322	0.521501	0.823041	0.823041	13.5842
1.40625e-07	0.005	0.0064519	0.0025	0.0100101	0.249749	0.774965	0.774965	6.45191
1.625e-06	0.0122474	0.0145865	0.00927523	0.0184568	0.502537	0.839642	0.839642	14.5865
1.29219e-05	0.0254951	0.0291145	0.0234061	0.0329118	0.711177	0.875685	0.875685	29.1145
2.82812e-06	0.0141421	0.0175455	0.012662	0.0208762	0.606525	0.806025	0.806025	17.5455
1.5625e-08	0.005	0.00310175	0.0025	0.0025	1	1.61199	1	3.10175
2.34375e-07	0.005	0.00764958	0.0025	0.0107532	0.232489	0.653631	0.653631	7.64958
8.4375e-07	0.01	0.0117239	0.00766416	0.0150495	0.509265	0.852959	0.852959	11.7239
1.15937e-05	0.0244949	0.0280807	0.0227974	0.0318474	0.715834	0.872303	0.872303	28.0807
8.4375e-07	0.01	0.0117239	0.00768944	0.0148911	0.516379	0.852959	0.852959	11.7239
1.40625e-07	0.005	0.0064519	0.0025	0.0100101	0.249749	0.774965	0.774965	6.45191
8.28125e-07	0.00866025	0.0116511	0.00626916	0.0148719	0.421544	0.743301	0.743301	11.6511
4.25e-06	0.0173205	0.0200969	0.0150033	0.0239722	0.625864	0.861848	0.861848	20.0969
4.53125e-07	0.00866025	0.00952957	0.00546053	0.0122287	0.446534	0.908777	0.908777	9.52957
9.375e-08	0.005	0.00563626	0.0025	0.00972239	0.257138	0.887113	0.887113	5.63626
1.07812e-06	0.00866025	0.012722	0.00592792	0.0191574	0.309432	0.680728	0.680728	12.722
4e-06	0.0165831	0.0196949	0.014732	0.0234061	0.629408	0.842001	0.842001	19.6949
1.01562e-05	0.0244949	0.0268686	0.0214116	0.0302393	0.708074	0.911655	0.911655	26.8686
1.40625e-07	0.005	0.0064519	0.0025	0.0091024	0.274653	0.774965	0.774965	6.45191
0.000295234	0.0801561	0.0826145	0.076399	0.0867477	0.880704	0.970243	0.970243	82.6145
6.70312e-06	0.0206155	0.0233934	0.0177443	0.0263793	0.672658	0.881255	0.881255	23.3934
1.60937e-06	0.0122474	0.0145396	0.00908526	0.0188921	0.480902	0.84235	0.84235	14.5396
3.64062e-06	0.0165831	0.0190865	0.0138233	0.0221818	0.623182	0.868842	0.868842	19.0865
1.05781e-05	0.0206155	0.0272356	0.0202894	0.0317185	0.639671	0.756934	0.756934	27.2356
4.79687e-06	0.0165831	0.0209244	0.0154517	0.024704	0.625476	0.792525	0.792525	20.9244
4.21875e-07	0.00707107	0.00930526	0.0025	0.0119045	0.210005	0.7599	0.7599	9.30526
2.34375e-07	0.005	0.00764958	0.0025	0.0105268	0.23749	0.653631	0.653631	7.64958
1.84375e-06	0.0122474	0.0152137	0.00874329	0.0187145	0.467193	0.805028	0.805028	15.2137
7.96875e-07	0.01	0.0115026	0.0075	0.0152936	0.490402	0.869366	0.869366	11.5026
2.25e-06	0.0141421	0.0162578	0.0101221	0.020103	0.503513	0.869869	0.869869	16.2578
3.92187e-06	0.0165831	0.0195658	0.0146764	0.0233161	0.629452	0.847555	0.847555	19.5658
6.25e-08	0.005	0.00492373	0.0025	0.00605226	0.413069	1.01549	1	4.92373
5.15625e-07	0.00866025	0.00994898	0.00559777	0.0134044	0.417607	0.870467	0.870467	9.94898
2.14062e-06	0.0141421	0.01599	0.00956186	0.0200181	0.477662	0.884439	0.884439	15.99
1.59687e-05	0.0287228	0.0312433	0.025753	0.0347596	0.74089	0.919326	0.919326	31.2433
7.96875e-07	0.01	0.0115026	0.00766416	0.0152936	0.501135	0.869366	0.869366	11.5026
7.65625e-07	0.00866025	0.0113503	0.00672103	0.0141299	0.475659	0.763	0.763	11.3503
4.625e-06	0.0187083	0.0206715	0.015807	0.0236202	0.669218	0.90503	0.90503	20.6715
5.75e-06	0.0206155	0.0222275	0.0162114	0.0258389	0.627404	0.92748	0.92748	22.2275
2.03125e-07	0.00707107	0.00729326	0.0025	0.00957954	0.260973	0.969535	0.969535	7.29326
2.21875e-06	0.0141421	0.0161822	0.010251	0.0191811	0.534432	0.873934	0.873934	16.1822
8.4375e-07	0.0111803	0.0117239	0.00792801	0.0146465	0.541292	0.953637	0.953637	11.7239
1.14062e-06	0.0111803	0.0129633	0.00850138	0.0167908	0.506313	0.862463	0.862463	12.9633
1.5625e-07	0.005	0.00668252	0.0025	0.010333	0.241942	0.74822	0.74822	6.68252
8.28125e-07	0.00866025	0.0116511	0.00607377	0.014543	0.417641	0.743301	0.743301	11.6511
7.4375e-06	0.0229129	0.0242183	0.0173989	0.0286095	0.608152	0.9461	0.9461	24.2183
2.65625e-07	0.005	0.00797548	0.0025	0.0161555	0.154746	0.626922	0.626922	7.97548
2.95312e-06	0.0158114	0.0178003	0.0137771	0.021314	0.646385	0.888264	0.888264	17.8003
2.9375e-06	0.015	0.0177689	0.013192	0.021817	0.604667	0.844173	0.844173	17.7689
2.59375e-06	0.015	0.0170468	0.0125679	0.0212418	0.591661	0.87993	0.87993	17.0468
1.73437e-06	0.01	0.0149067	0.00808883	0.0233469	0.346463	0.670839	0.670839	14.9067
2.03125e-07	0.00707107	0.00729326	0.0025	0.00962108	0.259846	0.969535	0.969535	7.29326
1.5625e-08	0.005	0.00310175	0.0025	0.0025	1	1.61199	1	3.10175
1.33281e-05	0.0269258	0.0294164	0.0235723	0.0329606	0.715166	0.915332	0.915332	29.4164
5.89687e-05	0.045	0.0482919	0.0426339	0.0516654	0.825191	0.931833	0.931833	48.2919
1.53125e-06	0.0111803	0.0143004	0.00891676	0.0188146	0.473929	0.781818	0.781818	14.3004
6.5625e-07	0.00866025	0.0107818	0.00588762	0.0150472	0.391275	0.803231	0.803231	10.7818
5.32812e-06	0.02	0.02167	0.015807	0.0248034	0.637293	0.922936	0.922936	21.67
7.65625e-07	0.00866025	0.0113503	0.00575391	0.0150583	0.38211	0.763	0.763	11.3503
1.60937e-06	0.0122474	0.0145396	0.00880508	0.0192403	0.457637	0.84235	0.84235	14.5396
4.21875e-07	0.005	0.00930526	0.0025	0.0217053	0.115179	0.537331	0.537331	9.30526
3.59375e-07	0.00707107	0.00882097	0.00531718	0.0118768	0.447697	0.80162	0.80162	8.82097
2.34375e-07	0.005	0.00764958	0.0025	0.0109421	0.228476	0.653631	0.653631	7.64958
7.8125e-08	0.005	0.00530392	0.0025	0.00781012	0.320098	0.942699	0.942699	5.30392
3.125e-07	0.00707107	0.00841945	0.0025	0.0102683	0.243467	0.839849	0.839849	8.41945
1.09375e-07	0.005	0.00593344	0.0025	0.008939	0.279673	0.842682	0.842682	5.93344
5.10937e-06	0.0206155	0.0213693	0.0163478	0.0246933	0.662035	0.964728	0.964728	21.3693
5e-07	0.00866025	0.00984745	0.00576585	0.0120006	0.480462	0.879441	0.879441	9.84745
2.1875e-07	0.005	0.00747566	0.0025	0.00980618	0.254941	0.668837	0.668837	7.47566
2e-06	0.0141421	0.0156319	0.00943869	0.0203453	0.463926	0.9047	0.9047	15.6319
1.65625e-06	0.0141421	0.0146794	0.00907339	0.0184441	0.491939	0.963398	0.963398	14.6794
1.92187e-06	0.0141421	0.0154256	0.00989775	0.0181125	0.546461	0.916796	0.916796	15.4256
1.04687e-06	0.01	0.0125979	0.0075616	0.0196938	0.383959	0.793782	0.793782	12.5979
3.125e-08	0.005	0.00390796	0.0025	0.00540749	0.462322	1.27944	1	3.90796
2.1875e-07	0.005	0.00747566	0.0025	0.0101102	0.247275	0.668837	0.668837	7.47566
3.125e-08	0.005	0.00390796	0.0025	0.00540749	0.462322	1.27944	1	3.90796
7.96875e-07	0.00866025	0.0115026	0.00669297	0.0144522	0.463111	0.752893	0.752893	11.5026
1.4375e-06	0.0122474	0.0140024	0.00864602	0.018036	0.479375	0.874667	0.874667	14.0024
1.79687e-06	0.0122474	0.0150836	0.00915633	0.0181182	0.505367	0.811969	0.811969	15.0836
3.125e-06	0.0158114	0.0181392	0.0130108	0.0236023	0.551254	0.871672	0.871672	18.1392
1.875e-07	0.005	0.00710124	0.0025	0.00968836	0.258042	0.704102	0.704102	7.10124
9.6875e-07	0.01	0.0122764	0.00815358	0.0158567	0.514203	0.814571	0.814571	12.2764
3.125e-08	0.005	0.00390796	0.0025	0.00554947	0.450493	1.27944	1	3.90796
3.95312e-06	0.0158114	0.0196177	0.0143653	0.0234642	0.612224	0.805977	0.805977	19.6177
5.46875e-07	0.00866025	0.010146	0.00592792	0.0121014	0.489853	0.85356	0.85356	10.146
2.5e-06	0.015	0.0168389	0.010628	0.0197152	0.539077	0.890794	0.890794	16.8389
3.4375e-07	0.00707107	0.00869123	0.0025	0.0113468	0.220326	0.813586	0.813586	8.69123
6.875e-07	0.01	0.0109503	0.00759554	0.0134334	0.565424	0.91322	0.91322	10.9503
4.82812e-06	0.015	0.0209698	0.0134947	0.0259919	0.51919	0.715316	0.715316	20.9698
3.4375e-07	0.00707107	0.00869123	0.00547338	0.0101082	0.541478	0.813586	0.813586	8.69123
2.10937e-06	0.015	0.0159118	0.0104984	0.0188487	0.55698	0.942699	0.942699	15.9118
5.9375e-07	0.00866025	0.010428	0.00601032	0.0128291	0.46849	0.83048	0.83048	10.428
2.96875e-07	0.00707107	0.00827672	0.0025	0.0104843	0.238452	0.854332	0.854332	8.27672
3.90625e-07	0.005	0.00906958	0.0025	0.0163696	0.152722	0.551293	0.551293	9.06958
4.6875e-07	0.00866025	0.00963787	0.00600361	0.0115543	0.5196	0.898566	0.898566	9.63787
1.25e-07	0.005	0.0062035	0.0025	0.0025	1	0.805996	0.805996	6.2035
2.75e-06	0.015	0.0173825	0.0128615	0.0205867	0.624749	0.862939	0.862939	17.3825
3.98437e-06	0.0173205	0.0196692	0.0150902	0.0232396	0.649334	0.880589	0.880589	19.6692
5.625e-06	0.0206155	0.0220652	0.0163588	0.0246083	0.664768	0.9343	0.9343	22.0652
1.40625e-07	0.005	0.0064519	0.0025	0.00980434	0.254989	0.774965	0.774965	6.45191
5e-07	0.00707107	0.00984745	0.00558832	0.0142262	0.392819	0.718061	0.718061	9.84745
9.375e-08	0.005	0.00563626	0.0025	0.00638416	0.391594	0.887113	0.887113	5.63626
1.01562e-06	0.0111803	0.0124713	0.00770847	0.0153192	0.503189	0.896486	0.896486	12.4713
9.53125e-07	0.01	0.01221	0.00821162	0.0159862	0.513669	0.818998	0.818998	12.21
9.375e-08	0.005	0.00563626	0.0025	0.00890095	0.280869	0.887113	0.887113	5.63626
3.125e-08	0.005	0.00390796	0.0025	0.00540749	0.462322	1.27944	1	3.90796
1.875e-07	0.005	0.00710124	0.0025	0.0102328	0.244313	0.704102	0.704102	7.10124
5.3125e-07	0.00866025	0.0100485	0.00541736	0.0123129	0.439976	0.861848	0.861848	10.0485
3.40625e-06	0.015	0.0186678	0.0129749	0.0222617	0.582834	0.803524	0.803524	18.6678
3.78125e-06	0.0158114	0.0193291	0.0141265	0.0251466	0.561767	0.818008	0.818008	19.3291
3.67187e-06	0.0158114	0.0191409	0.0141856	0.0230775	0.614696	0.826051	0.826051	19.1409
5.9375e-07	0.00866025	0.010428	0.00552425	0.0144596	0.382048	0.83048	0.83048	10.428
1.3125e-06	0.0111803	0.0135842	0.00863678	0.0177303	0.48712	0.823041	0.823041	13.5842
2.96875e-07	0.00707107	0.00827672	0.0025	0.0117789	0.212244	0.854332	0.854332	8.27672
1.92187e-06	0.0122474	0.0154256	0.00920227	0.018758	0.490577	0.793969	0.793969	15.4256
3.42187e-06	0.0158114	0.0186963	0.0134565	0.0228524	0.588844	0.845697	0.845697	18.6963
3.28125e-07	0.00707107	0.0085575	0.0025	0.0122357	0.20432	0.826301	0.826301	8.5575
2.48437e-06	0.015	0.0168037	0.0108859	0.0201379	0.540571	0.892658	0.892658	16.8037
3.125e-08	0.005	0.00390796	0.0025	0.00540749	0.462322	1.27944	1	3.90796
3.10937e-06	0.005	0.0181089	0.005	0.0363995	0.137365	0.276108	0.276108	18.1089
1.29687e-06	0.0111803	0.0135301	0.00900989	0.0167583	0.537638	0.826333	0.826333	13.5301
6.25e-08	0.005	0.00492373	0.0025	0.00601032	0.415951	1.01549	1	4.92373
2.32812e-06	0.015	0.0164438	0.00987599	0.0200893	0.491605	0.912197	0.912197	16.4438
1.5625e-08	0.005	0.00310175	0.0025	0.0025	1	1.61199	1	3.10175
1.59375e-06	0.01	0.0144924	0.00802057	0.0185592	0.432161	0.690017	0.690017	14.4924
0.000103687	0.0559017	0.0582876	0.0531103	0.0619216	0.857701	0.959067	0.959067	58.2876
3.57812e-06	0.0173205	0.0189766	0.0140953	0.0221184	0.637265	0.912729	0.912729	18.9766
4.03125e-06	0.0180278	0.0197461	0.0155156	0.0227493	0.682026	0.91298	0.91298	19.7461
3.23437e-06	0.0158114	0.0183484	0.0140196	0.0220821	0.634884	0.861733	0.861733	18.3484
2.3125e-06	0.0141421	0.0164069	0.0111391	0.019403	0.574091	0.86196	0.86196	16.4069
2.65625e-07	0.00707107	0.00797548	0.0025	0.0104102	0.240148	0.886601	0.886601	7.97548
1.1875e-06	0.00866025	0.0131385	0.00564204	0.0189581	0.297605	0.659152	0.659152	13.1385
5.3125e-07	0.005	0.0100485	0.005	0.0153019	0.326757	0.497588	0.497588	10.0485
4.84375e-07	0.00866025	0.00974378	0.00576974	0.0116282	0.496184	0.888798	0.888798	9.74378
2.34375e-06	0.0141421	0.0164805	0.010251	0.0198567	0.51625	0.858112	0.858112	16.4805
1.4375e-06	0.0111803	0.0140024	0.00878315	0.0184304	0.476559	0.798458	0.798458	14.0024
4.51562e-06	0.0180278	0.0205072	0.0144788	0.0242394	0.597323	0.879094	0.879094	20.5072
1.40625e-07	0.005	0.0064519	0.0025	0.0100647	0.248394	0.774965	0.774965	6.45191
6.5625e-07	0.00866025	0.0107818	0.00574216	0.0135431	0.423991	0.803231	0.803231	10.7818
2.5e-07	0.00707107	0.00781593	0.0025	0.0120952	0.206694	0.9047	0.9047	7.81593
7.27969e-05	0.0489898	0.051805	0.0453516	0.0556433	0.815043	0.945658	0.945658	51.805
3.125e-08	0.005	0.00390796	0.0025	0.00554947	0.450493	1.27944	1	3.90796
4.35937e-06	0.0187083	0.0202679	0.0153659	0.0240433	0.63909	0.923051	0.923051	20.2679
7.03125e-07	0.00866025	0.0110326	0.00555799	0.014861	0.373998	0.784969	0.784969	11.0326
7.34375e-07	0.01	0.0111937	0.00598435	0.015579	0.38413	0.893361	0.893361	11.1937
4.21875e-07	0.00707107	0.00930526	0.00517415	0.011907	0.434546	0.7599	0.7599	9.30526
1.09375e-07	0.005	0.00593344	0.0025	0.00962801	0.259659	0.842682	0.842682	5.93344
7.75e-06	0.0217945	0.0245528	0.0193841	0.0275067	0.704706	0.887658	0.887658	24.5528
1.32812e-06	0.0122474	0.0136379	0.00890095	0.0167965	0.52993	0.898047	0.898047	13.6379
5.78125e-07	0.00866025	0.0103357	0.00582676	0.012953	0.449837	0.837895	0.837895	10.3357
2.57812e-06	0.0141421	0.0170125	0.0111391	0.0214698	0.518825	0.831279	0.831279	17.0125
1.06406e-05	0.0244949	0.0272891	0.0225321	0.030655	0.735022	0.897607	0.897607	27.2891
8.28125e-07	0.00866025	0.0116511	0.00811779	0.0144975	0.559943	0.743301	0.743301	11.6511
7.8125e-08	0.005	0.00530392	0.0025	0.0063651	0.392767	0.942699	0.942699	5.30392
1.6875e-06	0.0111803	0.0147712	0.00883941	0.0187108	0.472423	0.756903	0.756903	14.7712
6.09375e-07	0.01	0.0105187	0.00766416	0.0132717	0.577483	0.950688	0.950688	10.5187
2.03125e-07	0.005	0.00729326	0.0025	0.0141842	0.176252	0.685565	0.685565	7.29326
2.25e-06	0.0141421	0.0162578	0.0100489	0.0206162	0.487425	0.869869	0.869869	16.2578
3.89062e-06	0.0158114	0.0195137	0.0141265	0.0236	0.598581	0.81027	0.81027	19.5137
1.14062e-06	0.0111803	0.0129633	0.00834961	0.0165682	0.503955	0.862463	0.862463	12.9633
1.02187e-05	0.025	0.0269236	0.0209672	0.0307873	0.681035	0.928554	0.928554	26.9236
5.3125e-07	0.00707107	0.0100485	0.005411	0.0141299	0.382946	0.703696	0.703696	10.0485
2.3125e-06	0.005	0.0164069	0.0025	0.0400242	0.0624622	0.304749	0.304749	16.4069
3.125e-07	0.00707107	0.00841945	0.005	0.0122287	0.408874	0.839849	0.839849	8.41945
3.75e-07	0.00707107	0.008947	0.0025	0.0124525	0.200763	0.790328	0.790328	8.947
2.1875e-07	0.005	0.00747566	0.0025	0.0111391	0.224435	0.668837	0.668837	7.47566
2.53125e-06	0.0141421	0.0169088	0.0119275	0.0212752	0.560629	0.836379	0.836379	16.9088
1.375e-06	0.0122474	0.0137965	0.00886917	0.0165682	0.535313	0.887723	0.887723	13.7965
1.71875e-07	0.005	0.00689824	0.0025	0.0103431	0.241706	0.724823	0.724823	6.89824
1.52969e-05	0.0287228	0.0307989	0.025115	0.0338567	0.741802	0.932593	0.932593	30.7989
1.09375e-07	0.005	0.00593344	0.0025	0.00915435	0.273094	0.842682	0.842682	5.93344
4.21875e-07	0.00866025	0.00930526	0.00568883	0.0119537	0.475905	0.930684	0.930684	9.30526
3.125e-08	0.005	0.00390796	0.0025	0.00540749	0.462322	1.27944	1	3.90796
4.6875e-08	0.005	0.0044735	0.0025	0.00595344	0.419925	1.11769	1	4.4735
2.34375e-06	0.015	0.0164805	0.00999144	0.020366	0.490593	0.910165	0.910165	16.4805
1.71875e-07	0.00707107	0.00689824	0.0025	0.00943137	0.265073	1.02505	1	6.89824
6.25e-08	0.005	0.00492373	0.0025	0.00601032	0.415951	1.01549	1	4.92373
6.04687e-06	0.02	0.0226036	0.017252	0.0263971	0.653555	0.884815	0.884815	22.6036
6.875e-07	0.01	0.0109503	0.00772426	0.0137164	0.563141	0.91322	0.91322	10.9503
5.54687e-06	0.0206155	0.0219626	0.0156522	0.025449	0.615041	0.938666	0.938666	21.9626
6.25e-08	0.005	0.00492373	0.0025	0.00601032	0.415951	1.01549	1	4.92373
1.25e-07	0.005	0.0062035	0.0025	0.00994946	0.25127	0.805996	0.805996	6.2035
9.375e-08	0.005	0.00563626	0.0025	0.0063755	0.392126	0.887113	0.887113	5.63626
2.60937e-06	0.015	0.017081	0.0126037	0.0203453	0.619489	0.87817	0.87817	17.081
2.51562e-06	0.0141421	0.0168739	0.00986942	0.0210936	0.467888	0.838107	0.838107	16.8739
9.84375e-07	0.00866025	0.0123421	0.00656451	0.0163262	0.402085	0.701687	0.701687	12.3421
5.23437e-06	0.0187083	0.0215421	0.0161235	0.0260171	0.619728	0.868451	0.868451	21.5421
6.5625e-07	0.00866025	0.0107818	0.0058323	0.0137467	0.424268	0.803231	0.803231	10.7818
7.8125e-08	0.005	0.00530392	0.0025	0.00859894	0.290733	0.942699	0.942699	5.30392
8.90625e-07	0.01	0.0119371	0.00764295	0.014623	0.522667	0.837725	0.837725	11.9371
4.375e-07	0.00866025	0.00941875	0.0025	0.0121341	0.206032	0.91947	0.91947	9.41875
1.27187e-05	0.0259808	0.0289611	0.0235619	0.0320374	0.735451	0.897091	0.897091	28.9611
4.6875e-08	0.005	0.0044735	0.0025	0.00574511	0.435153	1.11769	1	4.4735
3.07812e-06	0.0158114	0.018048	0.012953	0.0216904	0.597179	0.876074	0.876074	18.048
1.64062e-06	0.0141421	0.0146331	0.00882136	0.0177303	0.497531	0.966447	0.966447	14.6331
3.67187e-06	0.015	0.0191409	0.0146764	0.0228524	0.642224	0.783661	0.783661	19.1409
1.14062e-06	0.01	0.0129633	0.00820438	0.0167908	0.488625	0.77141	0.77141	12.9633
6.25e-06	0.0206155	0.0228539	0.0165482	0.0264366	0.625956	0.902057	0.902057	22.8539
2.1875e-06	0.01	0.0161058	0.00766174	0.0236	0.32465	0.620893	0.620893	16.1058
1.5625e-07	0.005	0.00668252	0.0025	0.0102683	0.243467	0.74822	0.74822	6.68252
4.45312e-06	0.0187083	0.0204121	0.0153192	0.0236023	0.649058	0.916527	0.916527	20.4121
1.04687e-06	0.01	0.0125979	0.00821391	0.01607	0.511133	0.793782	0.793782	12.5979
1.5625e-08	0.005	0.00310175	0.0025	0.0025	1	1.61199	1	3.10175
2.03125e-07	0.00707107	0.00729326	0.0025	0.00953409	0.262217	0.969535	0.969535	7.29326
9.375e-07	0.01	0.0121429	0.00871415	0.0141525	0.615733	0.823523	0.823523	12.1429
4.8125e-06	0.02	0.0209471	0.015747	0.0245443	0.641576	0.954786	0.954786	20.9471
9.375e-07	0.01	0.0121429	0.0082664	0.0147147	0.561777	0.823523	0.823523	12.1429
5.0625e-06	0.02	0.0213037	0.015747	0.0248409	0.633916	0.938803	0.938803	21.3037
5.78125e-07	0.00866025	0.0103357	0.00630757	0.0128526	0.49076	0.837895	0.837895	10.3357
5.15625e-07	0.00866025	0.00994898	0.00595088	0.0122648	0.485199	0.870467	0.870467	9.94898
1.47031e-05	0.0269258	0.0303951	0.024628	0.0336026	0.732917	0.88586	0.88586	30.3951
1.71875e-07	0.005	0.00689824	0.0025	0.0094948	0.263302	0.724823	0.724823	6.89824
3.4375e-07	0.00707107	0.00869123	0.0025	0.0106783	0.234119	0.813586	0.813586	8.69123
[truncated: 85,043 more rows]

## Sheet: Histogram
Bin	Frequency	Freq. Norm	Cum. Ves.	Cum. VND
5	10934	0.403618	87042	4276.2
10	27090	1	76108	3739.03
15	23905	0.882429	49018	2408.16
20	12907	0.476449	25113	1233.75
25	5675	0.209487	12206	599.656
30	2739	0.101107	6531	320.855
35	1308	0.0482835	3792	186.293
40	690	0.0254707	2484	122.034
45	444	0.0163898	1794	88.1356
50	257	0.0094869	1350	66.3228
55	197	0.00727206	1093	53.6969
60	143	0.0052787	896	44.0187
65	122	0.00450351	753	36.9934
70	88	0.00324843	631	30.9998
75	82	0.00302695	543	26.6765
80	74	0.00273164	461	22.648
85	45	0.00166113	387	19.0125
90	44	0.00162422	342	16.8018
95	26	0.000959764	298	14.6401
100	34	0.00125508	272	13.3628
105	25	0.00092285	238	11.6925
110	9	0.000332226	213	10.4643
115	14	0.000516796	204	10.0221
120	21	0.000775194	190	9.33432
125	13	0.000479882	169	8.30263
130	16	0.000590624	156	7.66396
135	15	0.00055371	140	6.87792
140	13	0.000479882	125	6.141
145	5	0.00018457	112	5.50233
150	13	0.000479882	107	5.25669
155	13	0.000479882	94	4.61803
160	3	0.000110742	81	3.97937
165	5	0.00018457	78	3.83198
170	3	0.000110742	73	3.58634
175	5	0.00018457	70	3.43896
180	7	0.000258398	65	3.19332
185	5	0.00018457	58	2.84942
190	3	0.000110742	53	2.60378
195	6	0.000221484	50	2.4564
200	7	0.000258398	44	2.16163
205	5	0.00018457	37	1.81774
210	4	0.000147656	32	1.5721
215	2	7.3828e-05	28	1.37558
220	5	0.00018457	26	1.27733
225	0	0	21	1.03169
230	2	7.3828e-05	21	1.03169
235	2	7.3828e-05	19	0.933432
240	1	3.6914e-05	17	0.835176
245	2	7.3828e-05	16	0.786048
250	1	3.6914e-05	14	0.687792
255	1	3.6914e-05	13	0.638664
260	1	3.6914e-05	12	0.589536
265	0	0	11	0.540408
270	1	3.6914e-05	11	0.540408
275	1	3.6914e-05	10	0.49128
280	0	0	9	0.442152
285	1	3.6914e-05	9	0.442152
290	0	0	8	0.393024
295	1	3.6914e-05	8	0.393024
300	1	3.6914e-05	7	0.343896
305	0	0	6	0.294768
310	0	0	6	0.294768
315	1	3.6914e-05	6	0.294768
320	0	0	5	0.24564
325	0	0	5	0.24564
330	1	3.6914e-05	5	0.24564
335	0	0	4	0.196512
340	0	0	4	0.196512
345	2	7.3828e-05	4	0.196512
350	0	0	2	0.098256
355	0	0	2	0.098256
360	0	0	2	0.098256
365	0	0	2	0.098256
370	0	0	2	0.098256
375	0	0	2	0.098256
380	0	0	2	0.098256
385	0	0	2	0.098256
390	0	0	2	0.098256
395	0	0	2	0.098256
400	0	0	2	0.098256
405	0	0	2	0.098256
410	0	0	2	0.098256
415	0	0	2	0.098256
420	0	0	2	0.098256
425	0	0	2	0.098256
430	0	0	2	0.098256
435	0	0	2	0.098256
440	0	0	2	0.098256
445	0	0	2	0.098256
450	0	0	2	0.098256
455	0	0	2	0.098256
460	0	0	2	0.098256
465	0	0	2	0.098256
470	0	0	2	0.098256
475	0	0	2	0.098256
480	0	0	2	0.098256
485	0	0	2	0.098256
490	0	0	2	0.098256
495	0	0	2	0.098256
500	0	0	2	0.098256
More	2
total	87042
max	27090
VOI (mm3)	20.355
