# Supplementary material for: 3D X-ray tomographic analysis reveals how coesite is preserved in Muong Nong-type tektites
Source: Sci Rep. 2020 Nov 26;10:20608. doi: 10.1038/s41598-020-76727-6 (PMC7691353; doi:10.1038/s41598-020-76727-6)
Supplement: Supplementary file 1 — Supplementary Information 1. [file 41598_2020_76727_MOESM1_ESM.zip › Object Analysis/┬╡CT_5.0┬╡m_1000x1000x1000.xlsm]

## Sheet: µCT_5.0µm 1000x1000x1000
Volume (mm^3)	Max Sphere Diam. (mm)	Eq. Sphere Diam. (mm)	Min. Axis Length (mm)	Max. Axis Length (mm)	Aspect Ratio	Sphericity	Sphericity	Eq. Sphere Diam. (µm)		Info Volume	pixels		Bin_diam = 5µm
1.25e-07	0.01	0.0062035	0.005	0.005	1	1.61199	1	6.2035		Width	1000		5
6.35e-05	0.0412311	0.0494985	0.0388518	0.0562494	0.690706	0.832977	0.832977	49.4985		Depth	1000		10
6.125e-06	0.02	0.0227005	0.0159412	0.0284289	0.560739	0.881037	0.881037	22.7005		Height	1000		15
9.625e-06	0.02	0.0263917	0.0167669	0.035446	0.473027	0.757814	0.757814	26.3917		scale pxl:µm	5		20
1.825e-05	0.0244949	0.0326654	0.0193218	0.0459759	0.420259	0.749873	0.749873	32.6654		scale pxl:mm	0.005		25
4.8875e-05	0.0374166	0.0453624	0.030879	0.0557722	0.553663	0.824837	0.824837	45.3624		VOI (mm3)	125		30
1.75e-06	0.01	0.0149513	0.005	0.0215425	0.2321	0.668837	0.668837	14.9513		Vol_ves. (mm3)	5.17368		35
1.0375e-05	0.0223607	0.0270601	0.0187296	0.0328699	0.569808	0.826333	0.826333	27.0601		N_ves.	32391		40
5e-07	0.01	0.00984745	0.005	0.0121812	0.410469	1.01549	1	9.84745		Vol_incl. (mm3)	ND		45
1.0625e-05	0.0223607	0.0272758	0.0163055	0.0349654	0.466331	0.819801	0.819801	27.2758		% Vol B (fi)	4.13895		50
9.75e-06	0.02	0.0265055	0.0165287	0.035446	0.466307	0.754562	0.754562	26.5055		VND (mm-3)	259.128		55
8.5375e-05	0.04	0.0546316	0.0303888	0.0903766	0.336247	0.732177	0.732177	54.6316					60
2.25e-06	0.01	0.0162578	0.01	0.0222769	0.448895	0.61509	0.61509	16.2578		Threshold	3-infinity		65
1.625e-06	0.0141421	0.0145865	0.005	0.0219259	0.228041	0.969535	0.969535	14.5865					70
1.2e-05	0.0223607	0.028405	0.0170942	0.0371539	0.460093	0.78721	0.78721	28.405					75
0.00011425	0.05	0.0602031	0.0436192	0.0754679	0.577984	0.830521	0.830521	60.2031					80
3.475e-05	0.0331662	0.0404873	0.026423	0.0520061	0.508074	0.819177	0.819177	40.4873					85
1.125e-06	0.01	0.0129038	0.005	0.0205639	0.243145	0.774965	0.774965	12.9038					90
4.375e-06	0.0173205	0.0202921	0.0113494	0.0277697	0.408696	0.85356	0.85356	20.2921					95
2.8e-05	0.03	0.037675	0.0281865	0.0506691	0.556287	0.796284	0.796284	37.675					100
2e-06	0.0141421	0.0156319	0.005	0.0208355	0.239975	0.9047	0.9047	15.6319					105
0.000135875	0.0583095	0.0637843	0.0530822	0.0720284	0.736962	0.914168	0.914168	63.7843					110
2.3875e-05	0.0316228	0.0357258	0.02572	0.0462048	0.556652	0.885153	0.885153	35.7258					115
5e-06	0.0141421	0.0212157	0.005	0.0335482	0.149039	0.666589	0.666589	21.2157					120
6.25e-07	0.01	0.0106078	0.005	0.0207628	0.240815	0.942699	0.942699	10.6078					125
2.5e-07	0.01	0.00781593	0.005	0.005	1	1.27944	1	7.81593					130
5.375e-06	0.02	0.0217333	0.0150153	0.0297116	0.505367	0.920245	0.920245	21.7333					135
7.9625e-05	0.0447214	0.0533765	0.0424258	0.0637518	0.665484	0.837847	0.837847	53.3765					140
1.25e-07	0.01	0.0062035	0.005	0.005	1	1.61199	1	6.2035					145
1.75e-06	0.01	0.0149513	0.005	0.0210274	0.237785	0.668837	0.668837	14.9513					150
2.15e-05	0.0244949	0.0344995	0.0214605	0.0449044	0.477915	0.710007	0.710007	34.4995					155
0.00013425	0.0574456	0.063529	0.0476572	0.0762598	0.624932	0.904243	0.904243	63.529					160
1e-06	0.01	0.012407	0.005	0.0177403	0.281844	0.805996	0.805996	12.407					165
1.025e-05	0.02	0.026951	0.0170645	0.0364989	0.467535	0.742087	0.742087	26.951					170
2.5375e-05	0.03	0.0364588	0.0264112	0.0470753	0.561041	0.822846	0.822846	36.4588					175
5.2875e-05	0.04	0.0465676	0.0315021	0.0601493	0.523731	0.858966	0.858966	46.5676					180
6.2125e-05	0.0412311	0.0491386	0.0349654	0.0581313	0.60149	0.839077	0.839077	49.1386					185
0.011786	0.251595	0.282351	0.250387	0.33134	0.755681	0.891072	0.891072	282.351					190
1.625e-06	0.01	0.0145865	0.005	0.0214589	0.233004	0.685565	0.685565	14.5865					195
1.1e-05	0.0244949	0.0275929	0.0170645	0.0376828	0.452846	0.887723	0.887723	27.5929					200
3.75e-07	0.01	0.008947	0.005	0.0118122	0.423292	1.11769	1	8.947					205
2.7e-05	0.03	0.037221	0.026213	0.0460006	0.56984	0.805996	0.805996	37.221					210
2e-06	0.01	0.0156319	0.005	0.0219259	0.228041	0.639719	0.639719	15.6319					215
3.75e-07	0.01	0.008947	0.005	0.0118521	0.421867	1.11769	1	8.947					220
6.375e-06	0.02	0.0230053	0.0125649	0.0283834	0.442684	0.869366	0.869366	23.0053					225
1.7375e-05	0.0282843	0.0321348	0.0192191	0.0393477	0.488442	0.880176	0.880176	32.1348					230
3.875e-06	0.0141421	0.0194876	0.0105098	0.0301418	0.34868	0.7257	0.7257	19.4876					235
2.1125e-05	0.0282843	0.0342978	0.0215825	0.0447761	0.482009	0.824668	0.824668	34.2978					240
3.75e-07	0.01	0.008947	0.005	0.0118521	0.421867	1.11769	1	8.947					245
7.375e-05	0.0458258	0.0520301	0.0404106	0.0587329	0.68804	0.880755	0.880755	52.0301					250
3.125e-06	0.0173205	0.0181392	0.0111716	0.0232818	0.479842	0.954868	0.954868	18.1392					255
2.75e-06	0.0141421	0.0173825	0.005	0.0226638	0.220616	0.813586	0.813586	17.3825					260
4.075e-05	0.0360555	0.0426949	0.0313708	0.0537699	0.583427	0.844492	0.844492	42.6949					265
2.5e-07	0.01	0.00781593	0.005	0.0110093	0.454162	1.27944	1	7.81593					270
1.0875e-05	0.0223607	0.027488	0.0166413	0.037428	0.444621	0.81347	0.81347	27.488					275
0.000299875	0.0447214	0.0830451	0.005	0.005	1	0.538519	0.538519	83.0451					280
4.875e-06	0.0173205	0.0210374	0.0116846	0.0253364	0.461177	0.82332	0.82332	21.0374					285
0.00017375	0.0632456	0.0692323	0.0576802	0.0771869	0.74728	0.913527	0.913527	69.2323					290
7.5e-07	0.01	0.0112725	0.005	0.0177403	0.281844	0.887113	0.887113	11.2725					295
8.625e-06	0.02	0.0254441	0.0120374	0.0334733	0.359613	0.786037	0.786037	25.4441					300
1.5e-06	0.01	0.0142025	0.005	0.0203399	0.245822	0.704102	0.704102	14.2025					305
1.3125e-05	0.0223607	0.0292662	0.0163483	0.0484153	0.337669	0.764044	0.764044	29.2662					310
1.1125e-05	0.0223607	0.0276971	0.0167145	0.036671	0.455795	0.80733	0.80733	27.6971					315
1.6e-05	0.0282843	0.0312637	0.0188267	0.0401643	0.468744	0.9047	0.9047	31.2637					320
0.000123125	0.0574456	0.0617233	0.0495522	0.0685764	0.722583	0.930696	0.930696	61.7233					325
9.8875e-05	0.0509902	0.0573715	0.045715	0.0711022	0.642949	0.888773	0.888773	57.3715					330
1.5e-06	0.01	0.0142025	0.005	0.0203399	0.245822	0.704102	0.704102	14.2025					335
0.0004535	0.0830662	0.0953219	0.0812917	0.112255	0.724172	0.871428	0.871428	95.3219					340
5.525e-05	0.0412311	0.0472546	0.0345725	0.056736	0.609357	0.872529	0.872529	47.2546					345
1.5e-06	0.01	0.0142025	0.005	0.0220698	0.226554	0.704102	0.704102	14.2025					350
5.125e-06	0.0173205	0.021391	0.0112428	0.0290987	0.386369	0.809709	0.809709	21.391					355
1.375e-06	0.01	0.0137965	0.005	0.0200618	0.24923	0.724823	0.724823	13.7965					360
3.375e-06	0.0141421	0.0186105	0.005	0.0248821	0.200948	0.7599	0.7599	18.6105					365
1.5e-06	0.01	0.0142025	0.005	0.0222769	0.224448	0.704102	0.704102	14.2025					370
1.25e-07	0.01	0.0062035	0.005	0.005	1	1.61199	1	6.2035					375
6.75e-06	0.0173205	0.0234478	0.0114434	0.0343464	0.333177	0.738684	0.738684	23.4478					380
4.275e-05	0.0374166	0.0433823	0.0327224	0.0534427	0.612289	0.862485	0.862485	43.3823					385
7.5e-07	0.01	0.0112725	0.005	0.0177403	0.281844	0.887113	0.887113	11.2725					390
2.5e-07	0.01	0.00781593	0.005	0.005	1	1.27944	1	7.81593					395
3.75e-06	0.0141421	0.0192757	0.0100009	0.0332275	0.300984	0.733676	0.733676	19.2757					400
1.9125e-05	0.0282843	0.0331793	0.019741	0.0463281	0.426113	0.852467	0.852467	33.1793					405
1.2875e-05	0.0223607	0.0290792	0.018867	0.0385142	0.48987	0.768957	0.768957	29.0792					410
0.0006395	0.0916515	0.106893	0.0852436	0.127682	0.667624	0.857417	0.857417	106.893					415
2e-06	0.0141421	0.0156319	0.005	0.0212788	0.234975	0.9047	0.9047	15.6319					420
4e-06	0.0173205	0.0196949	0.005	0.0324591	0.15404	0.879441	0.879441	19.6949					425
2.625e-06	0.01	0.017115	0.005	0.0237831	0.210233	0.584283	0.584283	17.115					430
4.375e-06	0.0173205	0.0202921	0.0125309	0.0246138	0.5091	0.85356	0.85356	20.2921					435
1e-06	0.01	0.012407	0.005	0.0193624	0.258233	0.805996	0.805996	12.407					440
5e-06	0.0173205	0.0212157	0.0129792	0.0269468	0.48166	0.816401	0.816401	21.2157					445
7.5e-05	0.0316228	0.0523224	0.0108803	0.0566605	0.192026	0.604383	0.604383	52.3224					450
2e-06	0.01	0.0156319	0.005	0.0228951	0.218388	0.639719	0.639719	15.6319					455
1.0125e-05	0.02	0.026841	0.0178222	0.0342862	0.519807	0.745129	0.745129	26.841					460
4.625e-05	0.0360555	0.0445353	0.0296037	0.0591923	0.500127	0.809594	0.809594	44.5353					465
1.125e-06	0.01	0.0129038	0.005	0.0206405	0.242243	0.774965	0.774965	12.9038					470
4.95e-05	0.0331662	0.0455549	0.0280575	0.0631121	0.444566	0.728049	0.728049	45.5549					475
1.5e-06	0.01	0.0142025	0.005	0.0208915	0.239331	0.704102	0.704102	14.2025					480
1.125e-06	0.01	0.0129038	0.005	0.0180326	0.277275	0.774965	0.774965	12.9038					485
1.0375e-05	0.0223607	0.0270601	0.0165783	0.035743	0.463821	0.826333	0.826333	27.0601					490
0.000130375	0.0565685	0.0629118	0.0520697	0.0733416	0.70996	0.899173	0.899173	62.9118					495
7e-06	0.02	0.0237338	0.0156065	0.0309265	0.504632	0.842682	0.842682	23.7338					500
5.5e-06	0.0141421	0.0219005	0.010312	0.0298578	0.345371	0.645744	0.645744	21.9005					505
0.000288625	0.0714143	0.0819933	0.0699004	0.0918306	0.761188	0.870977	0.870977	81.9933					510
3.225e-05	0.0316228	0.0394921	0.0279539	0.0484703	0.576721	0.800737	0.800737	39.4921					515
0.00152225	0.126491	0.142724	0.121103	0.181904	0.665751	0.886266	0.886266	142.724					520
3.75e-07	0.01	0.008947	0.005	0.0118122	0.423292	1.11769	1	8.947					525
5.55e-05	0.0424264	0.0473258	0.034482	0.0543726	0.63418	0.896475	0.896475	47.3258					530
4.375e-05	0.0360555	0.043718	0.0296586	0.0571305	0.519139	0.82473	0.82473	43.718					535
1.075e-05	0.0223607	0.0273823	0.0157273	0.0378713	0.415284	0.816611	0.816611	27.3823					540
9.875e-06	0.0223607	0.0266182	0.0167606	0.0357647	0.468636	0.840051	0.840051	26.6182					545
0.000235	0.0640312	0.0765637	0.0605001	0.0946176	0.639417	0.836313	0.836313	76.5637					550
3.1375e-05	0.0316228	0.0391317	0.0278497	0.0562494	0.495112	0.808112	0.808112	39.1317					555
0.00012225	0.0509902	0.0615767	0.0446713	0.0812531	0.54978	0.828075	0.828075	61.5767					560
3.75e-07	0.01	0.008947	0.005	0.0118122	0.423292	1.11769	1	8.947					565
8.75e-07	0.01	0.0118669	0.005	0.0193624	0.258233	0.842682	0.842682	11.8669					570
4.25e-06	0.0173205	0.0200969	0.0117788	0.0271401	0.434	0.861848	0.861848	20.0969					575
1.25e-06	0.01	0.013365	0.005	0.0189268	0.264175	0.74822	0.74822	13.365					580
6.25e-06	0.0173205	0.0228539	0.0121587	0.0321152	0.378597	0.75788	0.75788	22.8539					585
1.625e-06	0.01	0.0145865	0.005	0.0261184	0.191436	0.685565	0.685565	14.5865					590
1.5625e-05	0.0244949	0.0310175	0.01944	0.038046	0.51096	0.789712	0.789712	31.0175					595
0.000133	0.0565685	0.0633312	0.0510198	0.0724214	0.704485	0.893218	0.893218	63.3312					600
9.8e-05	0.0489898	0.0572017	0.0445778	0.0671182	0.66417	0.856439	0.856439	57.2017					605
7.5e-07	0.01	0.0112725	0.005	0.0177403	0.281844	0.887113	0.887113	11.2725					610
0.000662375	0.0911043	0.108152	0.0893696	0.140685	0.635248	0.842372	0.842372	108.152					615
1.8375e-05	0.0282843	0.0327398	0.0183771	0.0407847	0.450588	0.863911	0.863911	32.7398					620
5.75e-06	0.0173205	0.0222275	0.0126019	0.0334894	0.376294	0.779239	0.779239	22.2275					625
1e-06	0.01	0.012407	0.005	0.0180081	0.277653	0.805996	0.805996	12.407					630
2.6375e-05	0.03	0.0369316	0.0214589	0.0464488	0.461989	0.812313	0.812313	36.9316					635
1.325e-05	0.0223607	0.0293589	0.0189254	0.0367882	0.514441	0.761633	0.761633	29.3589					640
4.625e-06	0.0173205	0.0206715	0.0120308	0.0271941	0.442404	0.837895	0.837895	20.6715					645
1e-06	0.01	0.012407	0.005	0.005	1	0.805996	0.805996	12.407					650
1.25e-06	0.01	0.013365	0.005	0.0207492	0.240973	0.74822	0.74822	13.365					655
8.75e-07	0.01	0.0118669	0.005	0.0210274	0.237785	0.842682	0.842682	11.8669					660
3.75e-05	0.034641	0.0415283	0.0300442	0.0536141	0.560379	0.834154	0.834154	41.5283					665
0.00011	0.0519615	0.0594472	0.0472225	0.0667521	0.70743	0.874079	0.874079	59.4472					670
5.725e-05	0.0412311	0.0478181	0.0353641	0.0560181	0.631297	0.862248	0.862248	47.8181					675
2.9e-05	0.0331662	0.0381183	0.0276159	0.0505411	0.546404	0.870088	0.870088	38.1183					680
3.3e-05	0.03	0.0397959	0.0205639	0.0533884	0.385175	0.753846	0.753846	39.7959					685
7.5e-07	0.01	0.0112725	0.005	0.0177288	0.282027	0.887113	0.887113	11.2725					690
5.55e-05	0.04	0.0473258	0.0316896	0.0663597	0.477542	0.845205	0.845205	47.3258					695
2.075e-05	0.0282843	0.0340936	0.0210401	0.0393179	0.535128	0.829606	0.829606	34.0936					700
1.0375e-05	0.0223607	0.0270601	0.0173059	0.0333387	0.519092	0.826333	0.826333	27.0601					705
3.75e-07	0.01	0.008947	0.005	0.0118122	0.423292	1.11769	1	8.947					710
2.125e-06	0.01	0.015951	0.005	0.0214589	0.233004	0.626922	0.626922	15.951					715
9.875e-06	0.02	0.0266182	0.0152512	0.0398822	0.382406	0.751364	0.751364	26.6182					720
0.00602925	0.151327	0.225816	0.104003	0.266369	0.390448	0.670136	0.670136	225.816					725
1.7625e-05	0.0282843	0.0322882	0.0188276	0.0424571	0.443451	0.875995	0.875995	32.2882					730
2.7375e-05	0.03	0.0373926	0.026423	0.0465821	0.567234	0.802299	0.802299	37.3926					735
4.5e-06	0.02	0.0204835	0.0150979	0.0243985	0.618805	0.976395	0.976395	20.4835					740
0.000532625	0.0860233	0.100571	0.0848977	0.122033	0.695697	0.855345	0.855345	100.571					745
1.75e-06	0.01	0.0149513	0.005	0.0217211	0.230191	0.668837	0.668837	14.9513					750
5.125e-05	0.04	0.0460856	0.0332951	0.0565435	0.58884	0.86795	0.86795	46.0856					755
8.625e-06	0.02	0.0254441	0.0156367	0.0362809	0.430988	0.786037	0.786037	25.4441					760
8.5e-06	0.02	0.0253206	0.0163299	0.034482	0.473577	0.789872	0.789872	25.3206					765
0.00599262	0.202485	0.225358	0.197185	0.28251	0.697976	0.898502	0.898502	225.358					770
5e-07	0.01	0.00984745	0.005	0.0193218	0.258775	1.01549	1	9.84745					775
0.000290875	0.0728011	0.0822058	0.0683175	0.0929778	0.734772	0.885595	0.885595	82.2058					780
2.825e-05	0.03	0.0377868	0.0261706	0.047027	0.556503	0.793928	0.793928	37.7868					785
2.45e-05	0.03	0.0360348	0.0210274	0.045485	0.462293	0.832528	0.832528	36.0348					790
0.000425875	0.0707107	0.0933457	0.0701154	0.137237	0.510909	0.757514	0.757514	93.3457					795
6.25e-07	0.01	0.0106078	0.005	0.0170186	0.293797	0.942699	0.942699	10.6078					800
3.225e-05	0.0360555	0.0394921	0.0302997	0.046472	0.651999	0.91298	0.91298	39.4921					805
0.000609	0.0948683	0.105165	0.0912694	0.118062	0.773061	0.902087	0.902087	105.165					810
8.0375e-05	0.0424264	0.0535436	0.0370975	0.0667578	0.555702	0.792371	0.792371	53.5436					815
7e-06	0.0173205	0.0237338	0.0112903	0.0350011	0.322569	0.729784	0.729784	23.7338					820
7.5e-07	0.01	0.0112725	0.005	0.0194911	0.256528	0.887113	0.887113	11.2725					825
7.7625e-05	0.0412311	0.0529258	0.0393733	0.0673731	0.584407	0.779035	0.779035	52.9258					830
4.375e-06	0.0141421	0.0202921	0.0116574	0.0264007	0.441558	0.696929	0.696929	20.2921					835
7.1625e-05	0.0412311	0.0515255	0.0351236	0.0669682	0.524481	0.800207	0.800207	51.5255					840
5e-07	0.01	0.00984745	0.005	0.0121812	0.410469	1.01549	1	9.84745					845
2.5e-07	0.01	0.00781593	0.005	0.005	1	1.27944	1	7.81593					850
2.225e-05	0.03	0.0348961	0.0257918	0.0437043	0.590143	0.859694	0.859694	34.8961					855
0.000197625	0.0538516	0.0722683	0.0326469	0.112364	0.290545	0.745163	0.745163	72.2683					860
1e-06	0.01	0.012407	0.005	0.0209312	0.238878	0.805996	0.805996	12.407					865
0.000113625	0.05	0.0600932	0.043929	0.0726823	0.604398	0.832041	0.832041	60.0932					870
1.3e-05	0.0244949	0.029173	0.0189268	0.0360232	0.525407	0.839642	0.839642	29.173					875
1.575e-05	0.0282843	0.0311	0.0194374	0.0361278	0.538018	0.909462	0.909462	31.1					880
2.0125e-05	0.0282843	0.0337478	0.0165164	0.0482305	0.342447	0.838107	0.838107	33.7478					885
4.425e-05	0.0360555	0.0438839	0.0308383	0.0558611	0.552054	0.821612	0.821612	43.8839					890
5.4625e-05	0.0374166	0.0470758	0.03199	0.0584422	0.547378	0.794816	0.794816	47.0758					895
8e-06	0.02	0.024814	0.0150019	0.0372525	0.402708	0.805996	0.805996	24.814					900
0.000376	0.0806226	0.0895495	0.0746129	0.0993829	0.750762	0.900313	0.900313	89.5495					905
2.3e-05	0.03	0.0352839	0.0256322	0.0450565	0.568891	0.850246	0.850246	35.2839					910
3.75e-07	0.01	0.008947	0.005	0.0118122	0.423292	1.11769	1	8.947					915
3.75e-07	0.01	0.008947	0.005	0.0118521	0.421867	1.11769	1	8.947					920
1.1125e-05	0.02	0.0276971	0.0164393	0.0392168	0.419191	0.722098	0.722098	27.6971					925
2.5e-07	0.01	0.00781593	0.005	0.0109227	0.457762	1.27944	1	7.81593					930
3.25e-06	0.0173205	0.0183779	0.0113342	0.0232818	0.486828	0.942466	0.942466	18.3779					935
1.15e-05	0.0244949	0.0280048	0.0177772	0.0351236	0.506134	0.874667	0.874667	28.0048					940
1.0125e-05	0.02	0.026841	0.0161372	0.0374266	0.43117	0.745129	0.745129	26.841					945
3.75e-07	0.01	0.008947	0.005	0.0118521	0.421867	1.11769	1	8.947					950
3.75e-07	0.01	0.008947	0.005	0.0118521	0.421867	1.11769	1	8.947					955
0.00147437	0.123693	0.141211	0.121011	0.170215	0.710931	0.875943	0.875943	141.211					960
7.25e-06	0.02	0.024013	0.0166323	0.0300157	0.554119	0.832882	0.832882	24.013					965
1.375e-06	0.01	0.0137965	0.005	0.0214589	0.233004	0.724823	0.724823	13.7965					970
1.25e-07	0.01	0.0062035	0.005	0.005	1	1.61199	1	6.2035					975
2.3625e-05	0.0282843	0.0356006	0.0200618	0.04595	0.4366	0.794488	0.794488	35.6006					980
1.6875e-05	0.0282843	0.0318235	0.0199814	0.0400103	0.499405	0.888785	0.888785	31.8235					985
5e-07	0.01	0.00984745	0.005	0.0162399	0.307884	1.01549	1	9.84745					990
1.175e-05	0.0223607	0.0282063	0.0180326	0.0362388	0.497606	0.792754	0.792754	28.2063					995
1.375e-06	0.01	0.0137965	0.005	0.0218707	0.228617	0.724823	0.724823	13.7965					1000
3.25e-06	0.0141421	0.0183779	0.005	0.0245054	0.204036	0.76952	0.76952	18.3779					1005
1.375e-06	0.01	0.0137965	0.005	0.0190877	0.261949	0.724823	0.724823	13.7965					1010
5.4375e-05	0.0374166	0.0470039	0.0303335	0.0654756	0.463279	0.796032	0.796032	47.0039					1015
5.7875e-05	0.0412311	0.0479915	0.034482	0.0591402	0.583056	0.859133	0.859133	47.9915					1020
0.000355375	0.0616441	0.0878812	0.005	0.157625	0.0317208	0.701448	0.701448	87.8812					1025
7.875e-06	0.02	0.0246841	0.0163135	0.0330857	0.493067	0.810238	0.810238	24.6841					1030
2.375e-06	0.01	0.0165534	0.0100009	0.0212461	0.47072	0.604104	0.604104	16.5534					1035
2.875e-06	0.0141421	0.0176419	0.005	0.0226536	0.220716	0.80162	0.80162	17.6419					1040
1.875e-06	0.01	0.0152992	0.005	0.0219647	0.227638	0.653631	0.653631	15.2992					1045
5e-07	0.01	0.00984745	0.005	0.0193218	0.258775	1.01549	1	9.84745					1050
3.1875e-05	0.0316228	0.0393384	0.0264869	0.0507589	0.521818	0.803864	0.803864	39.3384					1055
2.475e-05	0.03	0.036157	0.0219259	0.0429118	0.510952	0.829715	0.829715	36.157					1060
7.3875e-05	0.0458258	0.0520595	0.0421142	0.0603631	0.697682	0.880258	0.880258	52.0595					1065
1.5125e-05	0.0244949	0.0306831	0.0186935	0.0380594	0.491166	0.798319	0.798319	30.6831					1070
7.625e-06	0.02	0.0244201	0.0136385	0.0359058	0.379839	0.818998	0.818998	24.4201					1075
2.5125e-05	0.0282843	0.0363387	0.0212251	0.0465836	0.455635	0.778352	0.778352	36.3387					1080
4e-06	0.0173205	0.0196949	0.0114111	0.0269271	0.423777	0.879441	0.879441	19.6949					1085
1.425e-05	0.0282843	0.0300796	0.0181938	0.0367831	0.494624	0.940314	0.940314	30.0796					1090
1.3e-05	0.0244949	0.029173	0.0184383	0.035444	0.520208	0.839642	0.839642	29.173					1095
0.00438212	0.171172	0.203031	0.169806	0.226921	0.748304	0.843086	0.843086	203.031					1100
5e-07	0.01	0.00984745	0.005	0.0189254	0.264196	1.01549	1	9.84745					1105
5e-06	0.0173205	0.0212157	0.0119192	0.0314468	0.379028	0.816401	0.816401	21.2157					1110
2.3625e-05	0.0316228	0.0356006	0.0278752	0.0430962	0.646815	0.888264	0.888264	35.6006					1115
5.0375e-05	0.0331662	0.0458218	0.0245121	0.0619797	0.395486	0.723809	0.723809	45.8218					1120
1.05e-05	0.02	0.0271684	0.0173373	0.0361779	0.479223	0.73615	0.73615	27.1684					1125
4.575e-05	0.03	0.0443742	0.0263206	0.0602358	0.43696	0.676068	0.676068	44.3742					1130
4.5e-06	0.0141421	0.0204835	0.005	0.0295337	0.169298	0.690415	0.690415	20.4835					1135
6.5e-06	0.02	0.0231547	0.0153436	0.0284087	0.540103	0.863757	0.863757	23.1547					1140
4.2125e-05	0.0331662	0.0431698	0.0238921	0.0694774	0.343882	0.768274	0.768274	43.1698					1145
3.5125e-05	0.0360555	0.0406324	0.031148	0.0478015	0.651611	0.887358	0.887358	40.6324					1150
0.000118875	0.0538516	0.0610048	0.045217	0.0726752	0.62218	0.882745	0.882745	61.0048					1155
1e-06	0.01	0.012407	0.005	0.0193766	0.258043	0.805996	0.805996	12.407					1160
0.000137	0.0538516	0.0639598	0.050666	0.0765977	0.661456	0.84196	0.84196	63.9598					1165
3.075e-05	0.0316228	0.0388701	0.0275429	0.0466692	0.590173	0.81355	0.81355	38.8701					1170
6.5e-06	0.0173205	0.0231547	0.0125309	0.0331577	0.377918	0.748036	0.748036	23.1547					1175
3.75e-07	0.01	0.008947	0.005	0.0118521	0.421867	1.11769	1	8.947					1180
3.6125e-05	0.0360555	0.0410144	0.0283458	0.049667	0.570717	0.879094	0.879094	41.0144					1185
5e-06	0.0141421	0.0212157	0.0119138	0.0269287	0.442421	0.666589	0.666589	21.2157					1190
1e-06	0.01	0.012407	0.01	0.0136385	0.733221	0.805996	0.805996	12.407					1195
7.875e-06	0.02	0.0246841	0.0165816	0.0299223	0.554155	0.810238	0.810238	24.6841					1200
2.25e-06	0.0141421	0.0162578	0.005	0.0235147	0.212633	0.869869	0.869869	16.2578					1205
0.00044925	0.0806226	0.0950232	0.0736663	0.112261	0.656205	0.848451	0.848451	95.0232					1210
5e-07	0.01	0.00984745	0.005	0.0191433	0.261188	1.01549	1	9.84745					1215
9.5e-06	0.0223607	0.026277	0.0112424	0.0402546	0.279282	0.850962	0.850962	26.277					1220
5.25e-06	0.0173205	0.0215635	0.0121976	0.0277597	0.439399	0.803231	0.803231	21.5635					1225
6.875e-06	0.02	0.0235916	0.015	0.0366776	0.408969	0.847758	0.847758	23.5916					1230
1.3875e-05	0.0223607	0.0298134	0.0174611	0.043794	0.39871	0.750021	0.750021	29.8134					1235
4.325e-05	0.0331662	0.0435508	0.0301094	0.0562767	0.535024	0.761554	0.761554	43.5508					1240
1.725e-05	0.0282843	0.0320575	0.0209584	0.0429495	0.487978	0.882297	0.882297	32.0575					1245
7.75e-06	0.02	0.0245528	0.0158636	0.0388376	0.40846	0.814571	0.814571	24.5528					1250
1.475e-05	0.02	0.0304274	0.0156603	0.0488738	0.320423	0.657303	0.657303	30.4274					1255
7.5e-07	0.01	0.0112725	0.005	0.0177403	0.281844	0.887113	0.887113	11.2725					1260
3.1e-05	0.0316228	0.0389751	0.0289334	0.0468124	0.618071	0.811358	0.811358	38.9751					1265
2.3625e-05	0.03	0.0356006	0.0210274	0.0443292	0.474347	0.842682	0.842682	35.6006					1270
6.875e-06	0.02	0.0235916	0.0150308	0.0328791	0.457154	0.847758	0.847758	23.5916					1275
5.75e-06	0.0173205	0.0222275	0.011605	0.0296586	0.391284	0.779239	0.779239	22.2275					1280
4.575e-05	0.0374166	0.0443742	0.0303369	0.0558489	0.543197	0.843205	0.843205	44.3742					1285
3.625e-06	0.0173205	0.0190591	0.0115953	0.0248765	0.466112	0.908777	0.908777	19.0591					1290
8.75e-06	0.02	0.0255664	0.0156695	0.033805	0.463527	0.782276	0.782276	25.5664					1295
2.5e-07	0.01	0.00781593	0.005	0.0110093	0.454162	1.27944	1	7.81593					1300
0.00216137	0.15	0.160415	0.144179	0.171102	0.842653	0.935077	0.935077	160.415					1305
3.825e-05	0.0360555	0.0418033	0.0308383	0.0499737	0.617091	0.862503	0.862503	41.8033					1310
1.25e-07	0.01	0.0062035	0.005	0.005	1	1.61199	1	6.2035					1315
4.25e-06	0.0173205	0.0200969	0.0118508	0.0301418	0.393168	0.861848	0.861848	20.0969					1320
0.000271125	0.067082	0.0803015	0.0628801	0.093252	0.674303	0.835377	0.835377	80.3015					1325
1.375e-06	0.01	0.0137965	0.005	0.0194861	0.256593	0.724823	0.724823	13.7965					1330
6.25e-07	0.01	0.0106078	0.005	0.0185988	0.268834	0.942699	0.942699	10.6078					1335
5e-06	0.02	0.0212157	0.015	0.0321298	0.466856	0.942699	0.942699	21.2157					1340
2.5e-06	0.0141421	0.0168389	0.005	0.021889	0.228425	0.839849	0.839849	16.8389					1345
9.3875e-05	0.0509902	0.0563876	0.0451003	0.0662012	0.681261	0.90428	0.90428	56.3876					1350
1.125e-06	0.01	0.0129038	0.005	0.0201729	0.247857	0.774965	0.774965	12.9038					1355
3.75e-07	0.01	0.008947	0.005	0.0118521	0.421867	1.11769	1	8.947					1360
3.5e-06	0.01	0.0188375	0.01	0.0269468	0.371102	0.530856	0.530856	18.8375					1365
0.000196125	0.0632456	0.072085	0.0560181	0.0875996	0.639479	0.877375	0.877375	72.085					1370
3.75e-07	0.01	0.008947	0.005	0.0118521	0.421867	1.11769	1	8.947					1375
5e-07	0.01	0.00984745	0.005	0.0193218	0.258775	1.01549	1	9.84745					1380
3.75e-07	0.01	0.008947	0.005	0.0118122	0.423292	1.11769	1	8.947					1385
5e-07	0.01	0.00984745	0.005	0.0121812	0.410469	1.01549	1	9.84745					1390
8.875e-06	0.0173205	0.0256876	0.0108835	0.0367691	0.295995	0.674276	0.674276	25.6876					1395
3.75e-06	0.0141421	0.0192757	0.005	0.0265928	0.188021	0.733676	0.733676	19.2757					1400
0.00023875	0.07	0.0769688	0.063964	0.0852557	0.750261	0.909459	0.909459	76.9688					1405
5.475e-05	0.0374166	0.0471117	0.0325594	0.0607917	0.53559	0.79421	0.79421	47.1117					1410
1e-06	0.01	0.012407	0.005	0.0193218	0.258775	0.805996	0.805996	12.407					1415
3.6875e-05	0.0360555	0.0412963	0.0299223	0.0497385	0.601592	0.873093	0.873093	41.2963					1420
4.625e-06	0.0173205	0.0206715	0.0110034	0.0298087	0.369134	0.837895	0.837895	20.6715					1425
0.0001395	0.0447214	0.0643465	0.005	0.005	1	0.695008	0.695008	64.3465					1430
6.25e-07	0.01	0.0106078	0.005	0.0185988	0.268834	0.942699	0.942699	10.6078					1435
5e-07	0.01	0.00984745	0.005	0.0189254	0.264196	1.01549	1	9.84745					1440
1.0125e-05	0.0223607	0.026841	0.0166323	0.034395	0.483566	0.833079	0.833079	26.841					1445
4.075e-05	0.0374166	0.0426949	0.0305091	0.0540294	0.564675	0.87637	0.87637	42.6949					1450
1.625e-06	0.01	0.0145865	0.005	0.0231108	0.216349	0.685565	0.685565	14.5865					1455
6.5e-05	0.0412311	0.0498852	0.0363798	0.0578125	0.629272	0.826519	0.826519	49.8852					1460
0.000708875	0.0969536	0.110626	0.0923488	0.134396	0.687141	0.876409	0.876409	110.626					1465
1.175e-05	0.0223607	0.0282063	0.0157978	0.040449	0.390561	0.792754	0.792754	28.2063					1470
4.375e-06	0.0173205	0.0202921	0.0112678	0.0272761	0.413101	0.85356	0.85356	20.2921					1475
1.35e-05	0.0282843	0.0295423	0.0176944	0.0362243	0.488468	0.957414	0.957414	29.5423					1480
6.25e-07	0.01	0.0106078	0.005	0.0185988	0.268834	0.942699	0.942699	10.6078					1485
6.25e-07	0.01	0.0106078	0.005	0.0170186	0.293797	0.942699	0.942699	10.6078					1490
2.275e-05	0.0282843	0.0351556	0.0240215	0.0483967	0.496345	0.804546	0.804546	35.1556					1495
1.15e-05	0.0223607	0.0280048	0.0170077	0.0353659	0.480907	0.798458	0.798458	28.0048					1500
1.1125e-05	0.02	0.0276971	0.0170077	0.0380862	0.446559	0.722098	0.722098	27.6971					1505
0.000508625	0.0877496	0.0990375	0.0872095	0.109879	0.793688	0.886024	0.886024	99.0375					1510
9.7125e-05	0.05	0.057031	0.0430093	0.0702055	0.61262	0.876717	0.876717	57.031					1515
1.7625e-05	0.03	0.0322882	0.0206899	0.0378713	0.546321	0.929133	0.929133	32.2882					1520
2.125e-06	0.01	0.015951	0.005	0.0219259	0.228041	0.626922	0.626922	15.951					1525
0.00115125	0.114018	0.130034	0.113905	0.172031	0.662118	0.876829	0.876829	130.034					1530
0.0003755	0.0781025	0.0895098	0.0725559	0.10487	0.691865	0.872558	0.872558	89.5098					1535
2.75e-06	0.0141421	0.0173825	0.01	0.0235147	0.425265	0.813586	0.813586	17.3825					1540
1.75e-06	0.0141421	0.0149513	0.005	0.0193344	0.258606	0.945878	0.945878	14.9513					1545
7.625e-06	0.0223607	0.0244201	0.0157528	0.0329959	0.477415	0.915668	0.915668	24.4201					1550
2.175e-05	0.0282843	0.0346327	0.0222769	0.0432493	0.515082	0.816692	0.816692	34.6327					1555
5e-07	0.01	0.00984745	0.005	0.0134629	0.37139	1.01549	1	9.84745					1560
4.2125e-05	0.0282843	0.0431698	0.0110016	0.0815655	0.13488	0.655186	0.655186	43.1698					1565
5e-07	0.01	0.00984745	0.005	0.0121812	0.410469	1.01549	1	9.84745					1570
6.9875e-05	0.0447214	0.0511024	0.0333714	0.0659664	0.505886	0.875133	0.875133	51.1024					1575
0.00012525	0.0519615	0.0620764	0.0473474	0.0786012	0.602375	0.837058	0.837058	62.0764					1580
1.875e-06	0.0141421	0.0152992	0.005	0.0193624	0.258233	0.924373	0.924373	15.2992					1585
2.425e-05	0.0282843	0.0359118	0.0214605	0.0451693	0.475112	0.787603	0.787603	35.9118					1590
0.000166125	0.0574456	0.0682044	0.0513142	0.083097	0.617523	0.842257	0.842257	68.2044					1595
0.000120875	0.0489898	0.061345	0.0433317	0.0913845	0.474169	0.798595	0.798595	61.345					1600
7.925e-05	0.0458258	0.0532926	0.0379209	0.0640402	0.592143	0.85989	0.85989	53.2926					1605
3.2375e-05	0.034641	0.0395431	0.0290411	0.0484583	0.599301	0.876033	0.876033	39.5431					1610
0.000105375	0.0538516	0.0586021	0.0477348	0.0657631	0.72586	0.918938	0.918938	58.6021					1615
1.55e-05	0.0244949	0.0309346	0.0214605	0.0370803	0.578757	0.791829	0.791829	30.9346					1620
0.000177625	0.0632456	0.0697432	0.0569054	0.0816997	0.696519	0.906835	0.906835	69.7432					1625
2.875e-06	0.0141421	0.0176419	0.005	0.0244645	0.204378	0.80162	0.80162	17.6419					1630
2.375e-06	0.0141421	0.0165534	0.005	0.0208915	0.239331	0.854332	0.854332	16.5534					1635
6.3e-05	0.0412311	0.0493682	0.0361278	0.0591876	0.610394	0.835174	0.835174	49.3682					1640
4.5e-06	0.0173205	0.0204835	0.0103442	0.0260535	0.397038	0.845583	0.845583	20.4835					1645
1.525e-05	0.0282843	0.0307674	0.0185988	0.0385957	0.481889	0.919294	0.919294	30.7674					1650
2.875e-06	0.0141421	0.0176419	0.005	0.025791	0.193866	0.80162	0.80162	17.6419					1655
3.75e-06	0.0141421	0.0192757	0.0102231	0.0249522	0.409708	0.733676	0.733676	19.2757					1660
6.4625e-05	0.0316228	0.0497891	0.0156336	0.0828396	0.188722	0.635135	0.635135	49.7891					1665
5e-07	0.01	0.00984745	0.005	0.0189254	0.264196	1.01549	1	9.84745					1670
0.0002745	0.07	0.0806333	0.0649254	0.0948058	0.684826	0.868127	0.868127	80.6333					1675
2.5e-06	0.01	0.0168389	0.005	0.0233155	0.214449	0.593863	0.593863	16.8389					1680
0.00025275	0.0282843	0.0784448	0.005	0.0970924	0.0514973	0.360563	0.360563	78.4448					1685
4.8375e-05	0.0360555	0.0452072	0.0303369	0.0582596	0.52072	0.797562	0.797562	45.2072					1690
6.25e-07	0.01	0.0106078	0.005	0.0193218	0.258775	0.942699	0.942699	10.6078					1695
1.75e-06	0.01	0.0149513	0.005	0.0214589	0.233004	0.668837	0.668837	14.9513					1700
0.0004325	0.083666	0.0938273	0.0799338	0.102171	0.782355	0.891702	0.891702	93.8273					1705
0.0003255	0.0781025	0.0853462	0.0720341	0.0930635	0.774032	0.915126	0.915126	85.3462					1710
6.25e-06	0.02	0.0228539	0.0161192	0.0269468	0.598185	0.875124	0.875124	22.8539					1715
8.75e-06	0.02	0.0255664	0.0113472	0.0401971	0.282289	0.782276	0.782276	25.5664					1720
0.000116625	0.0509902	0.0606175	0.0461125	0.0738802	0.624152	0.84118	0.84118	60.6175					1725
1e-05	0.02	0.0267301	0.0172104	0.0353641	0.486662	0.74822	0.74822	26.7301					1730
1.2125e-05	0.0244949	0.0285032	0.0177498	0.0356799	0.497473	0.859372	0.859372	28.5032					1735
4.5e-06	0.0141421	0.0204835	0.01105	0.0284607	0.388254	0.690415	0.690415	20.4835					1740
0.0006825	0.0927362	0.109237	0.0887364	0.122385	0.72506	0.848948	0.848948	109.237					1745
2e-06	0.01	0.0156319	0.005	0.0219259	0.228041	0.639719	0.639719	15.6319					1750
1.7125e-05	0.0282843	0.0319799	0.0195053	0.0383619	0.508455	0.884439	0.884439	31.9799					1755
1.25e-06	0.01	0.013365	0.005	0.0235059	0.212713	0.74822	0.74822	13.365					1760
2.125e-06	0.01	0.015951	0.005	0.0219259	0.228041	0.626922	0.626922	15.951					1765
6.125e-05	0.0223607	0.0489068	0.0153534	0.116783	0.131469	0.45721	0.45721	48.9068					1770
1.25e-06	0.01	0.013365	0.005	0.0208355	0.239975	0.74822	0.74822	13.365					1775
8.25e-06	0.02	0.0250699	0.0166741	0.0315021	0.529303	0.797771	0.797771	25.0699					1780
4e-06	0.01	0.0196949	0.005	0.0346824	0.144165	0.507746	0.507746	19.6949					1785
1.4625e-05	0.0244949	0.0303412	0.018998	0.0374409	0.507412	0.807315	0.807315	30.3412					1790
1.25e-06	0.01	0.013365	0.005	0.0210487	0.237544	0.74822	0.74822	13.365					1795
1.75e-06	0.01	0.0149513	0.005	0.0214605	0.232986	0.668837	0.668837	14.9513					1800
0.00029125	0.07	0.0822411	0.070274	0.0919465	0.764292	0.851156	0.851156	82.2411					1805
1.125e-06	0.01	0.0129038	0.005	0.0201729	0.247857	0.774965	0.774965	12.9038					1810
5.875e-06	0.0173205	0.0223874	0.011323	0.0277882	0.407477	0.773673	0.773673	22.3874					1815
2.2875e-05	0.03	0.0352198	0.0198507	0.0478015	0.415274	0.851792	0.851792	35.2198					1820
9.875e-06	0.02	0.0266182	0.0155178	0.036589	0.424112	0.751364	0.751364	26.6182					1825
1.2e-05	0.02	0.028405	0.0175078	0.0382872	0.457276	0.704102	0.704102	28.405					1830
5e-07	0.01	0.00984745	0.005	0.0191433	0.261188	1.01549	1	9.84745					1835
5e-07	0.01	0.00984745	0.005	0.0121812	0.410469	1.01549	1	9.84745					1840
5e-07	0.01	0.00984745	0.005	0.0163282	0.306219	1.01549	1	9.84745					1845
7.5e-06	0.02	0.0242859	0.0125844	0.0351175	0.358351	0.823523	0.823523	24.2859					1850
0.00016525	0.0591608	0.0680844	0.0547156	0.0808988	0.676346	0.868933	0.868933	68.0844					1855
4.4e-05	0.0244949	0.0438011	0.0161296	0.0732876	0.220087	0.559231	0.559231	43.8011					1860
3.75e-07	0.01	0.008947	0.005	0.0118521	0.421867	1.11769	1	8.947					1865
4.7875e-05	0.03	0.0450509	0.005	0.0847886	0.0589702	0.665914	0.665914	45.0509					1870
8e-06	0.02	0.024814	0.0159981	0.03275	0.488491	0.805996	0.805996	24.814					1875
2.4375e-05	0.0282843	0.0359734	0.0247781	0.0492802	0.5028	0.786254	0.786254	35.9734					1880
5.625e-06	0.0173205	0.0220652	0.0112859	0.0290372	0.388671	0.784969	0.784969	22.0652					1885
5.75e-06	0.0173205	0.0222275	0.0113405	0.0318542	0.356013	0.779239	0.779239	22.2275					1890
4.375e-06	0.0141421	0.0202921	0.005	0.0387107	0.129163	0.696929	0.696929	20.2921					1895
0.00161837	0.07	0.145667	0.005	0.005	1	0.480549	0.480549	145.667					1900
7.75e-06	0.02	0.0245528	0.0170656	0.0307859	0.554333	0.814571	0.814571	24.5528					1905
1.75e-05	0.0282843	0.0322117	0.0209584	0.0370975	0.564955	0.878075	0.878075	32.2117					1910
3e-05	0.0316228	0.0385515	0.0269627	0.0502029	0.537074	0.820274	0.820274	38.5515					1915
4.375e-06	0.0141421	0.0202921	0.0113544	0.0294207	0.385933	0.696929	0.696929	20.2921					1920
8.75e-07	0.01	0.0118669	0.005	0.0182996	0.273231	0.842682	0.842682	11.8669					1925
3.1875e-05	0.0316228	0.0393384	0.0285787	0.0491664	0.581264	0.803864	0.803864	39.3384					1930
7.5e-07	0.01	0.0112725	0.005	0.0177403	0.281844	0.887113	0.887113	11.2725					1935
0.000185	0.0574456	0.0706954	0.0530822	0.0928918	0.571441	0.81258	0.81258	70.6954					1940
1.0875e-05	0.0244949	0.027488	0.0176635	0.0337904	0.522736	0.891112	0.891112	27.488					1945
1.3625e-05	0.0282843	0.0296332	0.0193175	0.038894	0.496669	0.954477	0.954477	29.6333					1950
1.1875e-05	0.0141421	0.028306	0.005	0.0613816	0.0814576	0.499616	0.499616	28.306					1955
0.00163112	0.130384	0.146048	0.126097	0.189458	0.665566	0.892747	0.892747	146.048					1960
2.4875e-05	0.03	0.0362178	0.0222769	0.048321	0.461019	0.828323	0.828323	36.2178					1965
7.5e-07	0.01	0.0112725	0.005	0.0191433	0.261188	0.887113	0.887113	11.2725					1970
3.2125e-05	0.034641	0.039441	0.0286917	0.0461623	0.62154	0.878299	0.878299	39.441					1975
1.2e-05	0.0244949	0.028405	0.0173516	0.0354074	0.490055	0.862346	0.862346	28.405					1980
2.6875e-05	0.0316228	0.0371635	0.028143	0.0449447	0.62617	0.85091	0.85091	37.1635					1985
0.0026105	0.147309	0.170834	0.145772	0.248158	0.587416	0.862293	0.862293	170.834					1990
1.4625e-05	0.0223607	0.0303412	0.0170656	0.0421944	0.404452	0.736975	0.736975	30.3412					1995
5.05e-05	0.0374166	0.0458597	0.0316375	0.0566602	0.558372	0.815893	0.815893	45.8597					2000
1.7125e-05	0.0223607	0.0319799	0.0117191	0.047319	0.247662	0.69921	0.69921	31.9799
0.000767125	0.103441	0.113577	0.0998283	0.128974	0.77402	0.910757	0.910757	113.577
7e-05	0.043589	0.0511328	0.0374502	0.0597504	0.626778	0.852466	0.852466	51.1328
3.75e-06	0.02	0.0192757	0.015	0.0262672	0.571053	1.03757	1	19.2757
0.0001275	0.0565685	0.0624459	0.0486968	0.0794518	0.61291	0.905881	0.905881	62.4459
1.35e-05	0.0223607	0.0295423	0.0175718	0.0452584	0.388255	0.756903	0.756903	29.5423
1.75e-06	0.01	0.0149513	0.005	0.0198225	0.252238	0.668837	0.668837	14.9513
1.25e-07	0.01	0.0062035	0.005	0.005	1	1.61199	1	6.2035
2.5875e-05	0.03	0.0366967	0.0222769	0.0444343	0.501344	0.817512	0.817512	36.6967
5.75e-06	0.02	0.0222275	0.015	0.0298319	0.502818	0.899788	0.899788	22.2275
7.5e-07	0.01	0.0112725	0.005	0.0177403	0.281844	0.887113	0.887113	11.2725
9.15e-05	0.05	0.055908	0.0446348	0.0634982	0.70293	0.894326	0.894326	55.908
4.2e-05	0.04	0.0431271	0.0316884	0.0506691	0.625398	0.927491	0.927491	43.1271
2.8125e-05	0.0331662	0.037731	0.0214605	0.0465327	0.461191	0.879019	0.879019	37.731
2.125e-06	0.01	0.015951	0.005	0.0236239	0.21165	0.626922	0.626922	15.951
0.00088375	0.10198	0.119063	0.0999115	0.172299	0.579874	0.856524	0.856524	119.063
0.000171625	0.0331662	0.0689489	0.0201519	0.122275	0.164808	0.481027	0.481027	68.9489
1e-05	0.02	0.0267301	0.0174008	0.0338748	0.513681	0.74822	0.74822	26.7301
5.25e-06	0.02	0.0215635	0.015	0.0308633	0.486015	0.927491	0.927491	21.5635
2.425e-05	0.03	0.0359118	0.0247913	0.0465821	0.532206	0.835379	0.835379	35.9118
5e-06	0.0173205	0.0212157	0.0118937	0.0266561	0.44619	0.816401	0.816401	21.2157
0.000207875	0.0632456	0.0734967	0.0598606	0.0972656	0.615434	0.860522	0.860522	73.4967
2.5e-07	0.01	0.00781593	0.005	0.0110093	0.454162	1.27944	1	7.81593
1.25e-05	0.0223607	0.0287941	0.0175221	0.0398308	0.439913	0.776571	0.776571	28.7941
0.000110125	0.0509902	0.0594697	0.0457085	0.072788	0.627968	0.857415	0.857415	59.4697
5e-07	0.01	0.00984745	0.005	0.0163282	0.306219	1.01549	1	9.84745
6.7625e-05	0.0447214	0.0505479	0.0336349	0.0662501	0.507696	0.884733	0.884733	50.5479
1.25e-07	0.01	0.0062035	0.005	0.005	1	1.61199	1	6.2035
1.325e-05	0.0282843	0.0293589	0.0178616	0.0379827	0.470255	0.963398	0.963398	29.3589
1.1125e-05	0.0244949	0.0276971	0.0177772	0.0334533	0.531405	0.884386	0.884386	27.6971
5.5e-06	0.0173205	0.0219005	0.0134629	0.0260925	0.515969	0.790872	0.790872	21.9005
1.375e-06	0.01	0.0137965	0.005	0.0199827	0.250216	0.724823	0.724823	13.7965
2.25e-06	0.01	0.0162578	0.01	0.0222769	0.448895	0.61509	0.61509	16.2578
7.125e-06	0.0141421	0.0238742	0.005	0.0405674	0.123252	0.592361	0.592361	23.8742
9.375e-06	0.0223607	0.0261612	0.0157978	0.0343464	0.459954	0.854727	0.854727	26.1612
3.7e-05	0.0360555	0.0413429	0.030362	0.0518365	0.585726	0.872109	0.872109	41.3429
0.00028425	0.0489898	0.0815769	0.0413623	0.143277	0.288688	0.600535	0.600535	81.5769
2e-06	0.01	0.0156319	0.005	0.0214357	0.233256	0.639719	0.639719	15.6319
3e-06	0.01	0.017894	0.005	0.0278497	0.179535	0.558846	0.558846	17.894
3.95e-05	0.0374166	0.0422538	0.0298319	0.0525519	0.567665	0.885519	0.885519	42.2538
8.875e-06	0.02	0.0256876	0.0165933	0.0324335	0.511609	0.778586	0.778586	25.6876
2e-06	0.01	0.0156319	0.005	0.0223573	0.223641	0.639719	0.639719	15.6319
0.00275712	0.156205	0.173975	0.152462	0.233577	0.652729	0.897861	0.897861	173.975
1.4375e-05	0.0223607	0.0301673	0.0181093	0.0412487	0.439027	0.741223	0.741223	30.1673
7.7875e-05	0.0458258	0.0529826	0.0410488	0.0624138	0.657687	0.864921	0.864921	52.9826
3.05e-05	0.0360555	0.0387645	0.0302922	0.0456443	0.663658	0.930118	0.930118	38.7645
9.25e-06	0.0223607	0.0260444	0.0152412	0.0336349	0.453135	0.85856	0.85856	26.0444
3.75e-07	0.01	0.008947	0.005	0.0118521	0.421867	1.11769	1	8.947
5.25e-06	0.02	0.0215635	0.0150019	0.030802	0.487043	0.927491	0.927491	21.5635
0.000231625	0.067082	0.0761954	0.0576907	0.09164	0.629536	0.880394	0.880394	76.1954
0.0038665	0.136015	0.194733	0.005	0.005	1	0.698467	0.698467	194.733
3.75e-07	0.01	0.008947	0.005	0.0182996	0.273231	1.11769	1	8.947
1.25e-06	0.01	0.013365	0.005	0.0196246	0.254783	0.74822	0.74822	13.365
9.75e-06	0.0223607	0.0265055	0.0175755	0.0335328	0.524128	0.843625	0.843625	26.5055
4.125e-06	0.0173205	0.019898	0.0110081	0.0259141	0.424794	0.870467	0.870467	19.898
5.125e-06	0.0173205	0.021391	0.0118937	0.0261122	0.455482	0.809709	0.809709	21.391
5e-07	0.01	0.00984745	0.005	0.0121812	0.410469	1.01549	1	9.84745
0.00133137	0.0574456	0.13649	0.048519	0.378095	0.128325	0.420878	0.420878	136.49
5.125e-05	0.04	0.0460856	0.0334899	0.0581313	0.576107	0.86795	0.86795	46.0856
2.2125e-05	0.03	0.0348306	0.0247885	0.0416231	0.595545	0.86131	0.86131	34.8306
2.3375e-05	0.03	0.0354746	0.0210274	0.0420384	0.500195	0.845675	0.845675	35.4746
3.75e-07	0.01	0.008947	0.005	0.0118521	0.421867	1.11769	1	8.947
7.625e-06	0.02	0.0244201	0.0165816	0.0340107	0.48754	0.818998	0.818998	24.4201
2.5e-07	0.01	0.00781593	0.005	0.0109227	0.457762	1.27944	1	7.81593
3.3625e-05	0.0360555	0.0400456	0.0299223	0.0461048	0.649006	0.900362	0.900362	40.0456
7.375e-06	0.02	0.0241502	0.015518	0.0346451	0.447913	0.82815	0.82815	24.1502
3.3875e-05	0.03	0.0401446	0.0253708	0.0537128	0.472342	0.747299	0.747299	40.1446
0.00010025	0.0509902	0.0576362	0.0446552	0.073022	0.611532	0.884691	0.884691	57.6362
1.2625e-05	0.0282843	0.0288898	0.0187493	0.0372979	0.502691	0.979041	0.979041	28.8898
2.125e-06	0.01	0.015951	0.005	0.0219259	0.228041	0.626922	0.626922	15.951
0.00525162	0.17088	0.215658	0.141755	0.333002	0.425687	0.792367	0.792367	215.658
3.75e-05	0.03	0.0415283	0.0246435	0.0578936	0.42567	0.722399	0.722399	41.5283
3.75e-06	0.0141421	0.0192757	0.005	0.026565	0.188218	0.733676	0.733676	19.2757
7.5e-07	0.01	0.0112725	0.005	0.0177403	0.281844	0.887113	0.887113	11.2725
6.125e-06	0.02	0.0227005	0.0160349	0.0284463	0.563691	0.881037	0.881037	22.7005
1.15e-05	0.0223607	0.0280048	0.0173714	0.0369183	0.470536	0.798458	0.798458	28.0048
7.65e-05	0.0469042	0.0526689	0.038778	0.0658921	0.588507	0.890547	0.890547	52.6689
6.1375e-05	0.0412311	0.04894	0.0369168	0.0579389	0.637168	0.842481	0.842481	48.94
0.00138062	0.115758	0.138153	0.110865	0.207871	0.533337	0.837902	0.837902	138.153
4.25e-06	0.0141421	0.0200969	0.0104804	0.029043	0.360859	0.703696	0.703696	20.0969
3.75e-06	0.0173205	0.0192757	0.0117858	0.0240481	0.490095	0.898566	0.898566	19.2757
2.1e-05	0.03	0.03423	0.0257965	0.0413482	0.623883	0.876424	0.876424	34.23
0.000721875	0.09	0.111298	0.0659144	0.185887	0.354594	0.808639	0.808639	111.298
1.4375e-05	0.0282843	0.0301673	0.0188384	0.0393733	0.478456	0.937581	0.937581	30.1673
2e-06	0.01	0.0156319	0.005	0.0224844	0.222376	0.639719	0.639719	15.6319
1.125e-06	0.01	0.0129038	0.005	0.0193624	0.258233	0.774965	0.774965	12.9038
7.1625e-05	0.0447214	0.0515255	0.0396193	0.0607708	0.651946	0.867947	0.867947	51.5255
1.625e-06	0.01	0.0145865	0.005	0.0214357	0.233256	0.685565	0.685565	14.5865
7.2375e-05	0.0412311	0.0517047	0.0374502	0.0640176	0.584998	0.797434	0.797434	51.7047
5.8375e-05	0.0412311	0.0481293	0.0362809	0.0573035	0.633137	0.856673	0.856673	48.1293
3.125e-06	0.0141421	0.0181392	0.0110471	0.0236554	0.467002	0.779647	0.779647	18.1392
8.75e-07	0.01	0.0118669	0.005	0.0193218	0.258775	0.842682	0.842682	11.8669
0.000285	0.069282	0.0816486	0.0635237	0.101987	0.622859	0.848539	0.848539	81.6486
2.1375e-05	0.0282843	0.0344325	0.0182116	0.0478015	0.380984	0.82144	0.82144	34.4325
0.000483625	0.0824621	0.0973875	0.0831336	0.116266	0.715031	0.846742	0.846742	97.3875
2e-05	0.03	0.0336778	0.0257068	0.0395961	0.649225	0.890794	0.890794	33.6778
0.001184	0.122066	0.131256	0.119574	0.141623	0.844313	0.929984	0.929984	131.256
0.000879125	0.0989949	0.118855	0.0967522	0.188464	0.513373	0.832905	0.832905	118.855
1.9e-05	0.0282843	0.0331069	0.0190616	0.0446298	0.427105	0.854332	0.854332	33.1069
8.0625e-05	0.043589	0.053599	0.0405476	0.0635218	0.638326	0.813242	0.813242	53.599
2.7125e-05	0.03	0.0372784	0.026143	0.0451541	0.578973	0.804756	0.804756	37.2784
7.875e-06	0.0223607	0.0246841	0.0157618	0.0316884	0.497399	0.905874	0.905874	24.6841
2.125e-06	0.01	0.015951	0.005	0.0225012	0.22221	0.626922	0.626922	15.951
0.001338	0.0655744	0.136716	0.0300681	0.275639	0.109085	0.47964	0.47964	136.716
1.25e-07	0.01	0.0062035	0.005	0.005	1	1.61199	1	6.2035
0.020022	0.269258	0.336901	0.263989	0.466585	0.56579	0.799219	0.799219	336.901
3.75e-07	0.01	0.008947	0.005	0.0118521	0.421867	1.11769	1	8.947
5.25e-05	0.04	0.0464573	0.0349654	0.0543669	0.643138	0.861007	0.861007	46.4573
2.375e-05	0.0316228	0.0356633	0.0212251	0.0451313	0.470297	0.886703	0.886703	35.6633
3.625e-06	0.0141421	0.0190591	0.0107892	0.0248765	0.433708	0.742014	0.742014	19.0591
5.5625e-05	0.0412311	0.0473613	0.0343464	0.0568765	0.603877	0.870564	0.870564	47.3613
6.25e-06	0.02	0.0228539	0.0150095	0.032568	0.460866	0.875124	0.875124	22.8539
7.375e-06	0.0173205	0.0241502	0.0119695	0.0358789	0.333607	0.717199	0.717199	24.1502
1.25e-07	0.01	0.0062035	0.005	0.005	1	1.61199	1	6.2035
2.5e-07	0.01	0.00781593	0.005	0.0109227	0.457762	1.27944	1	7.81593
4.125e-06	0.0141421	0.019898	0.0112678	0.0256441	0.43939	0.710733	0.710733	19.898
2.0125e-05	0.0282843	0.0337478	0.0244449	0.0419395	0.582861	0.838107	0.838107	33.7478
5.85e-05	0.0412311	0.0481636	0.0354074	0.0553062	0.640207	0.856062	0.856062	48.1636
3.75e-07	0.01	0.008947	0.005	0.0170186	0.293797	1.11769	1	8.947
1.25e-07	0.01	0.0062035	0.005	0.005	1	1.61199	1	6.2035
4.8625e-05	0.04	0.0452849	0.034792	0.0545826	0.637418	0.883296	0.883296	45.2849
0.00016725	0.0632456	0.068358	0.0536753	0.0788468	0.680754	0.925211	0.925211	68.358
0.000196	0.0640312	0.0720697	0.0593954	0.0806487	0.73647	0.888463	0.888463	72.0697
2.375e-06	0.01	0.0165534	0.005	0.0219923	0.227352	0.604104	0.604104	16.5534
1.625e-06	0.01	0.0145865	0.005	0.0217211	0.230191	0.685565	0.685565	14.5865
7.875e-06	0.02	0.0246841	0.0150106	0.035743	0.419958	0.810238	0.810238	24.6841
1.15e-05	0.02	0.0280048	0.0150153	0.0446094	0.336594	0.714162	0.714162	28.0048
0.00104675	0.111803	0.125974	0.109482	0.143828	0.761201	0.887511	0.887511	125.974
2.125e-06	0.01	0.015951	0.005	0.0231499	0.215984	0.626922	0.626922	15.951
0.00013425	0.0565685	0.063529	0.0506111	0.0705747	0.717128	0.890437	0.890437	63.529
5e-07	0.01	0.00984745	0.005	0.0121812	0.410469	1.01549	1	9.84745
0.00043175	0.08544	0.093773	0.0800027	0.102577	0.779929	0.911137	0.911137	93.773
0.000372	0.0806226	0.0892308	0.0771233	0.100929	0.764132	0.903529	0.903529	89.2308
4.65e-05	0.0374166	0.0446154	0.0314169	0.0597551	0.525761	0.838647	0.838647	44.6154
1.825e-05	0.0282843	0.0326654	0.0181854	0.0422594	0.430328	0.865878	0.865878	32.6654
9.375e-06	0.02	0.0261612	0.0157809	0.0368314	0.428464	0.764491	0.764491	26.1612
1.6625e-05	0.0173205	0.0316656	0.0108947	0.0618442	0.176163	0.546982	0.546982	31.6656
7.5e-07	0.01	0.0112725	0.005	0.0177403	0.281844	0.887113	0.887113	11.2725
0.00101875	0.109545	0.124841	0.103007	0.171372	0.601071	0.877474	0.877474	124.841
0.00114725	0.119164	0.129883	0.116118	0.163225	0.711399	0.917468	0.917468	129.883
1.625e-06	0.01	0.0145865	0.005	0.0214451	0.233153	0.685565	0.685565	14.5865
4.4125e-05	0.0360555	0.0438425	0.0290372	0.0601042	0.483114	0.822387	0.822387	43.8425
4.25e-06	0.01	0.0200969	0.005	0.0363508	0.137548	0.497588	0.497588	20.0969
0.000333625	0.0806226	0.0860505	0.0708419	0.0943714	0.750671	0.936922	0.936922	86.0505
2.75e-06	0.0141421	0.0173825	0.005	0.0219259	0.228041	0.813586	0.813586	17.3825
0.00010675	0.0509902	0.0588559	0.0467652	0.0676516	0.691265	0.866357	0.866357	58.8559
0.00121987	0.087178	0.132568	0.0206132	0.134747	0.152977	0.657609	0.657609	132.568
5.075e-05	0.04	0.0459352	0.0352652	0.0550363	0.640763	0.870792	0.870792	45.9352
0.00023675	0.0509902	0.0767533	0.005	0.005	1	0.664339	0.664339	76.7533
1.875e-06	0.01	0.0152992	0.005	0.0214357	0.233256	0.653631	0.653631	15.2992
6.25e-07	0.01	0.0106078	0.005	0.0170186	0.293797	0.942699	0.942699	10.6078
9.525e-05	0.0509902	0.0566616	0.0456407	0.0628801	0.725836	0.899908	0.899908	56.6616
2e-06	0.01	0.0156319	0.005	0.0219259	0.228041	0.639719	0.639719	15.6319
9.85e-05	0.0489898	0.0572988	0.0420563	0.0771996	0.544774	0.854987	0.854987	57.2988
7.5e-07	0.01	0.0112725	0.005	0.0177403	0.281844	0.887113	0.887113	11.2725
0.00037325	0.0583095	0.0893306	0.0352356	0.156243	0.225518	0.652738	0.652738	89.3306
0.00176275	0.139284	0.149876	0.136684	0.16106	0.848652	0.92933	0.92933	149.876
3.375e-06	0.0141421	0.0186105	0.0110471	0.0261086	0.423122	0.7599	0.7599	18.6105
2.5e-07	0.01	0.00781593	0.005	0.005	1	1.27944	1	7.81593
4.75e-06	0.0173205	0.020856	0.0117903	0.0289473	0.407301	0.83048	0.83048	20.856
6.25e-07	0.01	0.0106078	0.005	0.0190617	0.262306	0.942699	0.942699	10.6078
0.000192	0.0640312	0.071576	0.055667	0.0841382	0.661614	0.894591	0.894591	71.576
2.625e-06	0.0141421	0.017115	0.005	0.022846	0.218857	0.826301	0.826301	17.115
9.3875e-05	0.05	0.0563876	0.045947	0.0638414	0.719706	0.886719	0.886719	56.3876
8.625e-06	0.0223607	0.0254441	0.0170942	0.0312544	0.546939	0.878816	0.878816	25.4441
5.625e-06	0.02	0.0220652	0.0150019	0.0300157	0.499801	0.906404	0.906404	22.0652
0.000123875	0.0547723	0.0618484	0.0505411	0.0729336	0.692975	0.885589	0.885589	61.8484
0.0003435	0.0754983	0.0868912	0.0730283	0.0990168	0.737535	0.868883	0.868883	86.8912
8.75e-06	0.02	0.0255664	0.0169908	0.0335343	0.506668	0.782276	0.782276	25.5664
8.625e-06	0.0223607	0.0254441	0.0164726	0.033015	0.498943	0.878816	0.878816	25.4441
4e-06	0.0141421	0.0196949	0.0112773	0.0235039	0.479807	0.718061	0.718061	19.6949
4.375e-06	0.0173205	0.0202921	0.0118508	0.0249723	0.474557	0.85356	0.85356	20.2921
1.375e-06	0.01	0.0137965	0.005	0.0204381	0.244641	0.724823	0.724823	13.7965
5e-07	0.01	0.00984745	0.005	0.0189254	0.264196	1.01549	1	9.84745
3.75e-07	0.01	0.008947	0.005	0.0118521	0.421867	1.11769	1	8.947
1.825e-05	0.0282843	0.0326654	0.0212251	0.0431229	0.4922	0.865878	0.865878	32.6654
1.375e-06	0.01	0.0137965	0.005	0.0214589	0.233004	0.724823	0.724823	13.7965
9.375e-06	0.0223607	0.0261612	0.0159669	0.0353062	0.452242	0.854727	0.854727	26.1612
0.000301875	0.0748331	0.0832293	0.0697785	0.0959053	0.727577	0.89912	0.89912	83.2293
6.25e-06	0.0141421	0.0228539	0.0100076	0.040449	0.247414	0.618806	0.618806	22.8539
4.875e-06	0.0173205	0.0210374	0.0112306	0.0269486	0.416741	0.82332	0.82332	21.0374
2.15e-05	0.03	0.0344995	0.0210274	0.0416311	0.505089	0.869577	0.869577	34.4995
0.000370125	0.0331662	0.0890806	0.005	0.005	1	0.372317	0.372317	89.0806
2.8875e-05	0.0316228	0.0380634	0.0287365	0.045636	0.62969	0.830792	0.830792	38.0634
6.25e-07	0.01	0.0106078	0.005	0.0200618	0.24923	0.942699	0.942699	10.6078
0.000172	0.0583095	0.0689991	0.0559881	0.0839376	0.66702	0.845077	0.845077	68.9991
8.75e-07	0.01	0.0118669	0.005	0.0183187	0.272945	0.842682	0.842682	11.8669
1.375e-06	0.01	0.0137965	0.005	0.0199827	0.250216	0.724823	0.724823	13.7965
1.5e-06	0.01	0.0142025	0.005	0.0193782	0.258021	0.704102	0.704102	14.2025
6.375e-06	0.02	0.0230053	0.0161474	0.0314879	0.512813	0.869366	0.869366	23.0053
1.25e-06	0.01	0.013365	0.005	0.0193624	0.258233	0.74822	0.74822	13.365
6.1875e-05	0.0412311	0.0490726	0.0326535	0.0601042	0.543282	0.840206	0.840206	49.0726
1.375e-06	0.01	0.0137965	0.005	0.0222746	0.224471	0.724823	0.724823	13.7965
2.875e-06	0.0141421	0.0176419	0.0109732	0.0209312	0.524252	0.80162	0.80162	17.6419
1.15e-05	0.0223607	0.0280048	0.0134445	0.0415478	0.323591	0.798458	0.798458	28.0048
4.0125e-05	0.0360555	0.0424755	0.030802	0.0493494	0.62416	0.848854	0.848854	42.4755
2.15e-05	0.0282843	0.0344995	0.0219259	0.0406714	0.539099	0.819845	0.819845	34.4995
1.875e-06	0.01	0.0152992	0.005	0.0200618	0.24923	0.653631	0.653631	15.2992
6.25e-06	0.02	0.0228539	0.0157978	0.0328164	0.481398	0.875124	0.875124	22.8539
6.5125e-05	0.043589	0.0499171	0.0390326	0.0579758	0.673257	0.873227	0.873227	49.9171
0.000468	0.0860233	0.0963272	0.0780904	0.106923	0.730346	0.893032	0.893032	96.3272
0.000348	0.0768115	0.087269	0.0741724	0.0976367	0.759677	0.880168	0.880168	87.269
1e-06	0.01	0.012407	0.005	0.0193218	0.258775	0.805996	0.805996	12.407
8.75e-06	0.02	0.0255664	0.0176685	0.0331234	0.533414	0.782276	0.782276	25.5664
3.25e-06	0.0141421	0.0183779	0.005	0.0244645	0.204378	0.76952	0.76952	18.3779
0.00030525	0.0754983	0.0835383	0.0725559	0.091865	0.789811	0.903757	0.903757	83.5383
3e-06	0.0141421	0.017894	0.005	0.0234185	0.213507	0.790328	0.790328	17.894
5.4375e-05	0.04	0.0470039	0.0336349	0.0565215	0.595082	0.850994	0.850994	47.0039
0.000112875	0.0519615	0.0599607	0.0460805	0.0747454	0.616499	0.866594	0.866594	59.9607
3.7125e-05	0.034641	0.0413894	0.0286242	0.051276	0.558237	0.836954	0.836954	41.3894
9.625e-06	0.02	0.0263917	0.017397	0.0353863	0.49163	0.757814	0.757814	26.3917
4.125e-06	0.0173205	0.019898	0.0119192	0.0257965	0.462048	0.870467	0.870467	19.898
0.00020675	0.0663325	0.0733639	0.0601493	0.0821694	0.732016	0.904157	0.904157	73.3639
1.175e-05	0.0244949	0.0282063	0.0182116	0.0334533	0.54439	0.868419	0.868419	28.2063
5.25e-05	0.0374166	0.0464573	0.0331314	0.0578936	0.572281	0.805398	0.805398	46.4573
3.4875e-05	0.034641	0.0405358	0.028607	0.0506691	0.564586	0.854579	0.854579	40.5358
4.125e-06	0.0141421	0.019898	0.005	0.028265	0.176897	0.710733	0.710733	19.898
8.125e-06	0.0141421	0.0249426	0.01	0.0468168	0.213599	0.566987	0.566987	24.9426
0.00019325	0.0632456	0.071731	0.0586898	0.0789157	0.743702	0.881704	0.881704	71.731
0.0001545	0.0489898	0.0665748	0.0191043	0.126829	0.150631	0.735861	0.735861	66.5748
2.5e-07	0.01	0.00781593	0.005	0.0110093	0.454162	1.27944	1	7.81593
0.000230875	0.0640312	0.0761131	0.0600105	0.0984075	0.609816	0.841264	0.841264	76.1131
2.25e-06	0.01	0.0162578	0.01	0.0222769	0.448895	0.61509	0.61509	16.2578
3.875e-06	0.0173205	0.0194876	0.0120308	0.0248765	0.48362	0.888798	0.888798	19.4876
1.25e-07	0.01	0.0062035	0.005	0.005	1	1.61199	1	6.2035
0.00444012	0.181384	0.203923	0.184499	0.219021	0.842379	0.889472	0.889472	203.923
4.25e-06	0.0141421	0.0200969	0.005	0.032871	0.15211	0.703696	0.703696	20.0969
2.5e-06	0.0141421	0.0168389	0.005	0.0204529	0.244464	0.839849	0.839849	16.8389
2.0875e-05	0.0282843	0.0341619	0.0186243	0.0439865	0.42341	0.827947	0.827947	34.1619
5.2875e-05	0.0412311	0.0465676	0.0340107	0.0572509	0.594064	0.885402	0.885402	46.5676
3.2875e-05	0.0331662	0.0397456	0.0292885	0.0495006	0.59168	0.834463	0.834463	39.7456
1.3375e-05	0.0244949	0.0294509	0.016656	0.0427297	0.3898	0.83172	0.83172	29.4509
9.6e-05	0.03	0.0568099	0.005	0.005	1	0.528077	0.528077	56.8099
9.5e-06	0.02	0.026277	0.015977	0.0372607	0.428789	0.761123	0.761123	26.277
4.5e-06	0.0173205	0.0204835	0.0110919	0.0256173	0.432986	0.845583	0.845583	20.4835
8.1875e-05	0.0489898	0.0538746	0.0434666	0.0610023	0.71254	0.90933	0.90933	53.8746
1.5e-06	0.01	0.0142025	0.005	0.0205565	0.243233	0.704102	0.704102	14.2025
2.4125e-05	0.03	0.03585	0.0276966	0.0426605	0.649232	0.836819	0.836819	35.85
1.125e-06	0.01	0.0129038	0.005	0.0203476	0.245729	0.774965	0.774965	12.9038
2.0625e-05	0.0223607	0.034025	0.0164909	0.0581096	0.28379	0.657183	0.657183	34.025
0.0005435	0.0591608	0.101251	0.0508583	0.185638	0.273964	0.584297	0.584297	101.251
4.6125e-05	0.04	0.0444951	0.0347594	0.0538407	0.645598	0.898975	0.898975	44.4951
8.125e-06	0.02	0.0249426	0.0165417	0.0319339	0.517997	0.801841	0.801841	24.9426
3.75e-07	0.01	0.008947	0.005	0.0119161	0.419602	1.11769	1	8.947
2.075e-05	0.03	0.0340936	0.0267816	0.0419397	0.638574	0.87993	0.87993	34.0936
2e-06	0.01	0.0156319	0.005	0.0240592	0.207821	0.639719	0.639719	15.6319
5.25e-05	0.04	0.0464573	0.0333152	0.0561444	0.593385	0.861007	0.861007	46.4573
2.375e-06	0.0141421	0.0165534	0.005	0.0232286	0.215252	0.854332	0.854332	16.5534
3.1375e-05	0.03	0.0391317	0.0240759	0.0570096	0.422313	0.766642	0.766642	39.1317
4.0875e-05	0.0244949	0.0427385	0.0112845	0.0750066	0.150447	0.573134	0.573134	42.7385
4.775e-05	0.0374166	0.0450116	0.033049	0.0555314	0.595141	0.831264	0.831264	45.0116
8.6625e-05	0.0424264	0.0548969	0.0316774	0.0983391	0.322124	0.772837	0.772837	54.8969
1.075e-05	0.02	0.0273823	0.0113104	0.0477834	0.236702	0.730399	0.730399	27.3823
8.0375e-05	0.0489898	0.0535436	0.043382	0.0648463	0.668997	0.914952	0.914952	53.5436
9.125e-06	0.02	0.0259266	0.0158843	0.0330895	0.480041	0.77141	0.77141	25.9266
2.375e-05	0.0223607	0.0356633	0.0125001	0.0588535	0.212394	0.626994	0.626994	35.6633
3.375e-06	0.0141421	0.0186105	0.005	0.0269682	0.185404	0.7599	0.7599	18.6105
1.75e-06	0.01	0.0149513	0.0100001	0.0215176	0.464741	0.668837	0.668837	14.9513
2.125e-06	0.0141421	0.015951	0.005	0.02088	0.239464	0.886601	0.886601	15.951
3.45e-05	0.0331662	0.04039	0.0289123	0.0547546	0.528034	0.821151	0.821151	40.39
1.3625e-05	0.0223607	0.0296332	0.0170931	0.040286	0.424295	0.754581	0.754581	29.6333
4.25e-06	0.0141421	0.0200969	0.0113783	0.0259491	0.438484	0.703696	0.703696	20.0969
1.375e-06	0.01	0.0137965	0.005	0.0196902	0.253933	0.724823	0.724823	13.7965
1.875e-05	0.0282843	0.032961	0.0230647	0.0387672	0.594954	0.858112	0.858112	32.961
1.25e-06	0.01	0.013365	0.005	0.0205214	0.243648	0.74822	0.74822	13.365
2.875e-06	0.0141421	0.0176419	0.005	0.0210943	0.23703	0.80162	0.80162	17.6419
0.00039575	0.0824621	0.0910907	0.0774028	0.101355	0.763683	0.905275	0.905275	91.0907
4.25e-06	0.0141421	0.0200969	0.0105207	0.0287814	0.365539	0.703696	0.703696	20.0969
0.000143125	0.0565685	0.0648991	0.0504665	0.0749509	0.673327	0.871638	0.871638	64.8991
1.2e-05	0.0223607	0.028405	0.0180313	0.0349773	0.515514	0.78721	0.78721	28.405
0.00013975	0.0538516	0.064385	0.049779	0.0875511	0.56857	0.836401	0.836401	64.385
6.625e-05	0.0424264	0.0502029	0.0361129	0.0591971	0.610045	0.845098	0.845098	50.2029
3.5e-06	0.01	0.0188375	0.0100001	0.026206	0.381597	0.530856	0.530856	18.8375
5.875e-06	0.02	0.0223874	0.0152682	0.0271316	0.562744	0.893361	0.893361	22.3874
1.75e-06	0.01	0.0149513	0.005	0.0261088	0.191506	0.668837	0.668837	14.9513
3.625e-06	0.0141421	0.0190591	0.005	0.0242469	0.206212	0.742014	0.742014	19.0591
2.7625e-05	0.03	0.037506	0.0269539	0.0488098	0.552224	0.799871	0.799871	37.506
0.000342625	0.0781025	0.0868174	0.0738552	0.0971887	0.759915	0.899618	0.899618	86.8174
2.5e-06	0.01	0.0168389	0.005	0.0223472	0.223741	0.593863	0.593863	16.8389
0.000142	0.0574456	0.0647287	0.0499019	0.0759581	0.656966	0.887484	0.887484	64.7287
8.75e-06	0.02	0.0255664	0.0165007	0.0335873	0.491279	0.782276	0.782276	25.5664
7.75e-06	0.02	0.0245528	0.0132588	0.0327239	0.405172	0.814571	0.814571	24.5528
0.00093	0.110454	0.121105	0.106531	0.151831	0.701643	0.91205	0.91205	121.105
5e-07	0.01	0.00984745	0.005	0.0162286	0.308098	1.01549	1	9.84745
9.4125e-05	0.0489898	0.0564376	0.0434937	0.0650008	0.669126	0.868034	0.868034	56.4376
0.0010125	0.111803	0.124585	0.109158	0.14555	0.749971	0.897407	0.897407	124.585
1.7125e-05	0.02	0.0319799	0.0155731	0.0628506	0.247779	0.625393	0.625393	31.9799
0.000676875	0.0943398	0.108936	0.0872687	0.122827	0.710502	0.866014	0.866014	108.936
1e-06	0.01	0.012407	0.005	0.0195961	0.255152	0.805996	0.805996	12.407
3.5e-06	0.01	0.0188375	0.005	0.0302782	0.165135	0.530856	0.530856	18.8375
0.00021725	0.0663325	0.0745854	0.0634131	0.0829688	0.7643	0.88935	0.88935	74.5854
4.8375e-05	0.0374166	0.0452072	0.0327239	0.0523435	0.625177	0.827669	0.827669	45.2072
2.5e-07	0.01	0.00781593	0.005	0.005	1	1.27944	1	7.81593
7.0125e-05	0.0424264	0.0511632	0.0361483	0.0682728	0.529469	0.829236	0.829236	51.1632
1.525e-05	0.0244949	0.0307674	0.0194806	0.037722	0.516424	0.796132	0.796132	30.7674
7.5e-07	0.01	0.0112725	0.005	0.0176984	0.282511	0.887113	0.887113	11.2725
0.000219375	0.0640312	0.0748278	0.0603231	0.0834117	0.723197	0.855715	0.855715	74.8278
3.15e-05	0.0316228	0.0391836	0.0294477	0.0480245	0.613181	0.807042	0.807042	39.1836
7.75e-06	0.02	0.0245528	0.0168007	0.0303233	0.554053	0.814571	0.814571	24.5528
7.5e-07	0.01	0.0112725	0.005	0.0178984	0.279354	0.887113	0.887113	11.2725
7e-06	0.02	0.0237338	0.0150122	0.0326815	0.459348	0.842682	0.842682	23.7338
4.375e-06	0.0173205	0.0202921	0.0104618	0.0281285	0.37193	0.85356	0.85356	20.2921
1.375e-06	0.01	0.0137965	0.005	0.0210943	0.23703	0.724823	0.724823	13.7965
3.75e-06	0.0173205	0.0192757	0.0112425	0.0242469	0.463669	0.898566	0.898566	19.2757
1.9625e-05	0.0282843	0.033466	0.0198546	0.0473371	0.419431	0.845165	0.845165	33.466
8.5e-06	0.02	0.0253206	0.0165113	0.033873	0.487447	0.789872	0.789872	25.3206
0.000555375	0.0927362	0.101983	0.0857857	0.110373	0.777236	0.909327	0.909327	101.983
4e-06	0.0141421	0.0196949	0.0110172	0.0247219	0.445646	0.718061	0.718061	19.6949
2.175e-05	0.03	0.0346327	0.0213263	0.0419397	0.5085	0.866232	0.866232	34.6327
5e-07	0.01	0.00984745	0.005	0.0123791	0.403908	1.01549	1	9.84745
3.25e-06	0.0141421	0.0183779	0.005	0.025419	0.196703	0.76952	0.76952	18.3779
6.4125e-05	0.0424264	0.0496603	0.0367599	0.0573264	0.641239	0.854332	0.854332	49.6603
7.625e-06	0.0223607	0.0244201	0.0154041	0.0322665	0.477403	0.915668	0.915668	24.4201
1.2375e-05	0.0173205	0.0286978	0.0113235	0.0485129	0.233413	0.603548	0.603548	28.6978
2.375e-05	0.03	0.0356633	0.025861	0.0444186	0.582211	0.841201	0.841201	35.6633
0.000186	0.0583095	0.0708225	0.0546309	0.091049	0.600017	0.823319	0.823319	70.8225
1.25e-06	0.01	0.013365	0.005	0.0209303	0.238888	0.74822	0.74822	13.365
8.625e-06	0.02	0.0254441	0.0156422	0.0350004	0.446914	0.786037	0.786037	25.4441
2.0125e-05	0.0282843	0.0337478	0.0256173	0.039954	0.64117	0.838107	0.838107	33.7478
1.025e-05	0.02	0.026951	0.0133418	0.0384568	0.34693	0.742087	0.742087	26.951
1.75e-06	0.01	0.0149513	0.005	0.0205742	0.243023	0.668837	0.668837	14.9513
0.00040525	0.0848528	0.0918138	0.0795733	0.101989	0.780212	0.924183	0.924183	91.8138
6.35e-05	0.0412311	0.0494985	0.0361129	0.0616944	0.585352	0.832977	0.832977	49.4985
4.75e-06	0.0173205	0.020856	0.0120298	0.0260795	0.461274	0.83048	0.83048	20.856
5e-07	0.01	0.00984745	0.005	0.0123791	0.403908	1.01549	1	9.84745
0.00012975	0.0519615	0.0628111	0.0495583	0.0774438	0.639926	0.827267	0.827267	62.8111
0.000771875	0.0989949	0.113811	0.0965202	0.131208	0.735625	0.869822	0.869822	113.811
0.001279	0.107238	0.134676	0.084643	0.228868	0.369833	0.796266	0.796266	134.676
2.5e-06	0.01	0.0168389	0.0100001	0.0243979	0.409877	0.593863	0.593863	16.8389
3.875e-06	0.0141421	0.0194876	0.0102957	0.024719	0.41651	0.7257	0.7257	19.4876
1.025e-05	0.02	0.026951	0.0178627	0.0341334	0.523319	0.742087	0.742087	26.951
1.0375e-05	0.0223607	0.0270601	0.0175607	0.0332139	0.528715	0.826333	0.826333	27.0601
2.5e-06	0.01	0.0168389	0.005	0.0243477	0.205359	0.593863	0.593863	16.8389
4.925e-05	0.0374166	0.0454781	0.0320028	0.0548565	0.583391	0.822738	0.822738	45.4781
4.75e-06	0.0141421	0.020856	0.0116496	0.0261848	0.4449	0.678084	0.678084	20.856
1.9375e-05	0.0244949	0.0333233	0.0183974	0.0450509	0.40837	0.735069	0.735069	33.3233
2.1375e-05	0.0282843	0.0344325	0.0211587	0.0437128	0.484039	0.82144	0.82144	34.4325
5.375e-06	0.02	0.0217333	0.0157568	0.0275704	0.571512	0.920245	0.920245	21.7333
2.825e-05	0.0360555	0.0377868	0.0279888	0.0457974	0.611144	0.954183	0.954183	37.7868
1.5375e-05	0.0282843	0.0308512	0.018421	0.0375652	0.490372	0.916796	0.916796	30.8512
2e-06	0.01	0.0156319	0.005	0.0220481	0.226777	0.639719	0.639719	15.6319
7.4625e-05	0.0458258	0.052235	0.0411033	0.0629208	0.653254	0.877299	0.877299	52.235
5.125e-06	0.02	0.021391	0.0152255	0.0259127	0.587572	0.934971	0.934971	21.391
0.000107625	0.0538516	0.0590162	0.0465859	0.0663478	0.702147	0.912489	0.912489	59.0162
4.9e-05	0.04	0.045401	0.034404	0.0534443	0.643735	0.881037	0.881037	45.401
5.6e-05	0.043589	0.0474675	0.0347092	0.057234	0.606444	0.918291	0.918291	47.4675
6.875e-06	0.02	0.0235916	0.0162923	0.0288199	0.565315	0.847758	0.847758	23.5916
1.3375e-05	0.0244949	0.0294509	0.0176984	0.0374203	0.472963	0.83172	0.83172	29.4509
5.25e-06	0.0173205	0.0215635	0.0133418	0.0262704	0.507866	0.803231	0.803231	21.5635
0.000316625	0.0748331	0.0845634	0.0727226	0.0951498	0.764296	0.884936	0.884936	84.5634
0.000245375	0.067082	0.0776743	0.0627884	0.0892412	0.703581	0.863633	0.863633	77.6743
0.000120125	0.0509902	0.0612179	0.0451142	0.0759581	0.593936	0.83293	0.83293	61.2179
3.4625e-05	0.0331662	0.0404387	0.0280833	0.0535169	0.524756	0.820161	0.820161	40.4387
3.5e-06	0.0141421	0.0188375	0.0107715	0.0245313	0.439094	0.750744	0.750744	18.8375
5e-07	0.01	0.00984745	0.005	0.0123791	0.403908	1.01549	1	9.84745
2.4125e-05	0.03	0.03585	0.0213263	0.0429332	0.496733	0.836819	0.836819	35.85
1.85e-05	0.0282843	0.0328139	0.017647	0.0420867	0.419302	0.86196	0.86196	32.8139
2.5e-06	0.01	0.0168389	0.005	0.0274572	0.182102	0.593863	0.593863	16.8389
7.5e-06	0.02	0.0242859	0.0152611	0.0332437	0.459069	0.823523	0.823523	24.2859
1.475e-05	0.0223607	0.0304274	0.0203573	0.0427651	0.476025	0.734887	0.734887	30.4274
9.375e-06	0.0223607	0.0261612	0.0172803	0.0329322	0.524723	0.854727	0.854727	26.1612
3e-06	0.0173205	0.017894	0.0114156	0.0215176	0.530524	0.96795	0.96795	17.894
1.225e-05	0.0244949	0.0286009	0.0180819	0.036963	0.48919	0.856439	0.856439	28.6009
0.000115875	0.04	0.0604872	0.0351609	0.0865331	0.406329	0.661297	0.661297	60.4872
1.975e-05	0.0282843	0.0335369	0.0255672	0.0396613	0.644638	0.843378	0.843378	33.5369
1.2375e-05	0.0244949	0.0286978	0.0176867	0.035838	0.493518	0.853546	0.853546	28.6978
5e-06	0.0141421	0.0212157	0.0109265	0.033706	0.32417	0.666589	0.666589	21.2157
7.25e-06	0.0173205	0.024013	0.0119081	0.0350981	0.339281	0.721297	0.721297	24.013
7.5e-07	0.01	0.0112725	0.005	0.0197581	0.253061	0.887113	0.887113	11.2725
0.002659	0.0714143	0.171886	0.0621422	0.279602	0.222252	0.415475	0.415475	171.886
6e-05	0.043589	0.0485718	0.0365377	0.0542357	0.673684	0.897413	0.897413	48.5718
2.375e-06	0.0141421	0.0165534	0.005	0.0205565	0.243233	0.854332	0.854332	16.5534
0.00038	0.0806226	0.0898659	0.0777249	0.0987162	0.787356	0.897143	0.897143	89.8659
0.00570137	0.191311	0.221646	0.186553	0.306093	0.609463	0.863138	0.863138	221.646
5.375e-06	0.0173205	0.0217333	0.0111566	0.0310605	0.359191	0.796955	0.796955	21.7333
8.125e-05	0.0469042	0.0537372	0.0380353	0.0658663	0.577462	0.872844	0.872844	53.7372
4.25e-06	0.0141421	0.0200969	0.0103211	0.0257968	0.400092	0.703696	0.703696	20.0969
4.25e-06	0.02	0.0200969	0.0150003	0.0264348	0.567443	0.995176	0.995176	20.0969
0.000118125	0.0519615	0.0608762	0.0446684	0.0714458	0.625207	0.85356	0.85356	60.8762
1.75e-06	0.01	0.0149513	0.005	0.0236687	0.21125	0.668837	0.668837	14.9513
0.00020125	0.0640312	0.0727075	0.0619711	0.0821124	0.754711	0.880669	0.880669	72.7075
2.25e-06	0.01	0.0162578	0.005	0.0216227	0.231239	0.61509	0.61509	16.2578
8e-06	0.02	0.024814	0.0157762	0.033049	0.477358	0.805996	0.805996	24.814
2.0125e-05	0.03	0.0337478	0.024294	0.0433556	0.560343	0.888946	0.888946	33.7478
3.75e-06	0.0173205	0.0192757	0.0111566	0.024294	0.459234	0.898566	0.898566	19.2757
8.875e-06	0.0223607	0.0256876	0.0166453	0.0333832	0.498614	0.870486	0.870486	25.6876
3.9625e-05	0.0360555	0.0422984	0.0293413	0.0549894	0.533581	0.852409	0.852409	42.2984
2.5e-06	0.0141421	0.0168389	0.005	0.0238533	0.209614	0.839849	0.839849	16.8389
0.000451625	0.0538516	0.0951904	0.0488289	0.212094	0.230222	0.565726	0.565726	95.1904
7.5e-06	0.0173205	0.0242859	0.0114273	0.0360554	0.316938	0.713192	0.713192	24.2859
5e-07	0.01	0.00984745	0.005	0.019545	0.25582	1.01549	1	9.84745
4.375e-06	0.02	0.0202921	0.0150003	0.0250041	0.599911	0.985606	0.985606	20.2921
2.625e-06	0.01	0.017115	0.005	0.0227686	0.2196	0.584283	0.584283	17.115
3.15e-05	0.0360555	0.0391836	0.0296734	0.0462061	0.642195	0.920169	0.920169	39.1836
0.000312375	0.0761577	0.0841833	0.0727939	0.0937559	0.77642	0.904666	0.904666	84.1833
1.75e-06	0.01	0.0149513	0.005	0.0220481	0.226777	0.668837	0.668837	14.9513
3e-06	0.0141421	0.017894	0.0110172	0.0210943	0.522283	0.790328	0.790328	17.894
3.875e-06	0.0173205	0.0194876	0.0105034	0.0251141	0.418227	0.888798	0.888798	19.4876
5.325e-05	0.0360555	0.0466774	0.0273455	0.0576388	0.474429	0.77244	0.77244	46.6774
0.0002135	0.0640312	0.0741537	0.0591213	0.0883735	0.668993	0.863493	0.863493	74.1537
0.00055125	0.0458258	0.10173	0.005	0.005	1	0.450464	0.450464	101.73
0.00024425	0.0608276	0.0775554	0.052561	0.114675	0.458345	0.784312	0.784312	77.5554
1.05e-05	0.0173205	0.0271684	0.0109461	0.0409685	0.267184	0.637525	0.637525	27.1684
1e-06	0.01	0.012407	0.005	0.018588	0.26899	0.805996	0.805996	12.407
4.4e-05	0.0374166	0.0438011	0.0325421	0.0516386	0.63019	0.854239	0.854239	43.8011
2.7875e-05	0.034641	0.0376188	0.0283612	0.0447223	0.634163	0.920842	0.920842	37.6188
5e-07	0.01	0.00984745	0.005	0.0197581	0.253061	1.01549	1	9.84745
0.0011515	0.117898	0.130043	0.11766	0.137378	0.85647	0.906607	0.906607	130.043
5.75e-06	0.02	0.0222275	0.0152611	0.0322665	0.472972	0.899788	0.899788	22.2275
2.125e-05	0.03	0.0343653	0.0205742	0.0427067	0.481755	0.872974	0.872974	34.3653
8.75e-07	0.01	0.0118669	0.005	0.0184549	0.27093	0.842682	0.842682	11.8669
7.5e-07	0.01	0.0112725	0.005	0.0178984	0.279354	0.887113	0.887113	11.2725
4.125e-06	0.0173205	0.019898	0.0116904	0.0261848	0.446457	0.870467	0.870467	19.898
6.25e-07	0.01	0.0106078	0.005	0.0191374	0.261269	0.942699	0.942699	10.6078
1.2375e-05	0.0223607	0.0286978	0.018146	0.0356755	0.508639	0.779177	0.779177	28.6978
4.8e-05	0.0360555	0.0450901	0.0293048	0.0603961	0.485209	0.799633	0.799633	45.0901
0.0001175	0.0424264	0.0607687	0.0307023	0.111121	0.276295	0.698162	0.698162	60.7687
0.000463	0.0574456	0.095983	0.0468995	0.197038	0.238023	0.598498	0.598498	95.983
3.875e-06	0.0173205	0.0194876	0.0119161	0.0235433	0.506133	0.888798	0.888798	19.4876
3.4e-05	0.0331662	0.0401939	0.030588	0.0484897	0.630814	0.825156	0.825156	40.1939
1.2125e-05	0.0223607	0.0285032	0.0178409	0.0353196	0.505129	0.784496	0.784496	28.5032
5.25e-06	0.0173205	0.0215635	0.0128268	0.0261848	0.489858	0.803231	0.803231	21.5635
7.5e-07	0.01	0.0112725	0.005	0.0178984	0.279354	0.887113	0.887113	11.2725
3.875e-06	0.0141421	0.0194876	0.0110792	0.0246869	0.448788	0.7257	0.7257	19.4876
7.5e-06	0.02	0.0242859	0.0156278	0.0324287	0.481914	0.823523	0.823523	24.2859
4.075e-05	0.0360555	0.0426949	0.0297169	0.0539743	0.550575	0.844492	0.844492	42.6949
9.125e-06	0.02	0.0259266	0.0115446	0.0380252	0.303603	0.77141	0.77141	25.9266
8.75e-06	0.02	0.0255664	0.0150009	0.0351896	0.426289	0.782276	0.782276	25.5664
5.025e-05	0.04	0.0457839	0.0329322	0.0541752	0.607882	0.87367	0.87367	45.7839
6.25e-07	0.01	0.0106078	0.005	0.0192428	0.259838	0.942699	0.942699	10.6078
2.4e-05	0.0316228	0.035788	0.0265897	0.0430953	0.616998	0.883614	0.883614	35.788
1.25e-06	0.01	0.013365	0.005	0.0196902	0.253933	0.74822	0.74822	13.365
3.7375e-05	0.034641	0.0414821	0.0305704	0.0488212	0.62617	0.835083	0.835083	41.4821
0.00015875	0.0591608	0.0671797	0.053285	0.0798819	0.667047	0.880634	0.880634	67.1797
0.0002045	0.0616441	0.0730968	0.0597351	0.0880268	0.678602	0.843322	0.843322	73.0968
2.825e-05	0.0331662	0.0377868	0.0290048	0.043846	0.661514	0.877721	0.877721	37.7868
1.25e-06	0.01	0.013365	0.005	0.0191576	0.260993	0.74822	0.74822	13.365
4.2125e-05	0.0374166	0.0431698	0.0318413	0.0504665	0.630938	0.86673	0.86673	43.1698
0.000174375	0.0632456	0.0693152	0.0561444	0.0805424	0.697079	0.912434	0.912434	69.3152
0.0001285	0.0547723	0.0626087	0.049779	0.0759581	0.655348	0.874834	0.874834	62.6087
2.3875e-05	0.03	0.0357258	0.0250032	0.0440907	0.567086	0.83973	0.83973	35.7258
5e-07	0.01	0.00984745	0.005	0.0123791	0.403908	1.01549	1	9.84745
2.3125e-05	0.0282843	0.0353477	0.0237789	0.0443835	0.535761	0.800173	0.800173	35.3477
1.875e-06	0.01	0.0152992	0.005	0.0223472	0.223741	0.653631	0.653631	15.2992
1.125e-06	0.01	0.0129038	0.005	0.0197581	0.253061	0.774965	0.774965	12.9038
0.000109875	0.0509902	0.0594247	0.0468169	0.071282	0.656785	0.858064	0.858064	59.4247
2.5e-06	0.01	0.0168389	0.0100001	0.0235433	0.424754	0.593863	0.593863	16.8389
9.85e-05	0.0509902	0.0572988	0.0455867	0.0662571	0.688028	0.889899	0.889899	57.2988
2.575e-05	0.0331662	0.0366375	0.0215176	0.0433129	0.496795	0.905253	0.905253	36.6375
1.425e-05	0.0282843	0.0300796	0.0194806	0.0388507	0.501421	0.940314	0.940314	30.0796
3.875e-06	0.0141421	0.0194876	0.0108282	0.0266388	0.406482	0.7257	0.7257	19.4876
3.625e-06	0.0141421	0.0190591	0.005	0.0294836	0.169586	0.742014	0.742014	19.0591
1.1375e-05	0.0223607	0.027903	0.0166047	0.0385516	0.430715	0.801372	0.801372	27.903
1.175e-05	0.02	0.0282063	0.0169093	0.0458322	0.368939	0.709061	0.709061	28.2063
0.00024275	0.034641	0.0773963	0.005	0.005	1	0.44758	0.44758	77.3963
4.375e-06	0.0173205	0.0202921	0.0113222	0.0275402	0.411115	0.85356	0.85356	20.2921
0.00012975	0.0547723	0.0628111	0.0517225	0.0704096	0.734594	0.872016	0.872016	62.8111
7.5e-07	0.01	0.0112725	0.005	0.0176984	0.282511	0.887113	0.887113	11.2725
3.0875e-05	0.0316228	0.0389227	0.0250571	0.0512569	0.488853	0.812451	0.812451	38.9227
2.825e-05	0.03	0.0377868	0.0215176	0.0479956	0.448325	0.793928	0.793928	37.7868
5.75e-05	0.0412311	0.0478876	0.0350328	0.0652223	0.537129	0.860997	0.860997	47.8876
8.25e-06	0.02	0.0250699	0.0166513	0.0340646	0.488817	0.797771	0.797771	25.0699
6.0125e-05	0.0424264	0.0486055	0.0365623	0.055214	0.662193	0.872872	0.872872	48.6055
0.00044125	0.0860233	0.0944558	0.0828087	0.106504	0.777518	0.910725	0.910725	94.4558
5e-07	0.01	0.00984745	0.005	0.0162209	0.308244	1.01549	1	9.84745
0.000108125	0.0509902	0.0591075	0.0453929	0.0714458	0.635346	0.862669	0.862669	59.1075
2.475e-05	0.0282843	0.036157	0.0205742	0.0479809	0.428799	0.782263	0.782263	36.157
1.6e-05	0.0244949	0.0312637	0.0184997	0.039673	0.466304	0.783493	0.783493	31.2637
7.5e-07	0.01	0.0112725	0.005	0.0176984	0.282511	0.887113	0.887113	11.2725
6.325e-05	0.0447214	0.0494334	0.0360429	0.0589612	0.611298	0.904679	0.904679	49.4334
1.875e-06	0.01	0.0152992	0.005	0.0215176	0.232368	0.653631	0.653631	15.2992
3.5e-06	0.0173205	0.0188375	0.0112613	0.0251141	0.448404	0.91947	0.91947	18.8375
9.875e-06	0.0223607	0.0266182	0.0180261	0.0327864	0.549804	0.840051	0.840051	26.6182
0.000171375	0.05	0.0689154	0.0449373	0.117255	0.383245	0.725527	0.725527	68.9154
8.625e-06	0.02	0.0254441	0.0150298	0.0397478	0.37813	0.786037	0.786037	25.4441
7.95e-05	0.043589	0.0533486	0.0386006	0.0703449	0.548734	0.81706	0.81706	53.3486
1.7375e-05	0.0282843	0.0321348	0.0196407	0.0400895	0.489922	0.880176	0.880176	32.1348
1.3625e-05	0.0282843	0.0296332	0.018024	0.0367932	0.489873	0.954477	0.954477	29.6333
3.875e-06	0.0173205	0.0194876	0.0111566	0.024294	0.459234	0.888798	0.888798	19.4876
7.225e-05	0.0447214	0.0516749	0.039174	0.0819256	0.478166	0.865437	0.865437	51.6749
4.7375e-05	0.0374166	0.0448935	0.0327239	0.0531224	0.61601	0.833452	0.833452	44.8935
4.425e-05	0.0282843	0.0438839	0.0211571	0.0670758	0.315421	0.644526	0.644526	43.8839
3.875e-06	0.0173205	0.0194876	0.0112079	0.0238648	0.46964	0.888798	0.888798	19.4876
1.8875e-05	0.0282843	0.0330341	0.0190061	0.0409742	0.463856	0.856214	0.856214	33.0341
1.4125e-05	0.0244949	0.0299914	0.0180785	0.0371887	0.486128	0.816731	0.816731	29.9914
2.85e-05	0.0316228	0.0378979	0.0280585	0.0473696	0.592332	0.83442	0.83442	37.8979
3.4875e-05	0.0360555	0.0405358	0.030362	0.0500006	0.607232	0.889474	0.889474	40.5358
2.9375e-05	0.03	0.0382819	0.0275003	0.0526399	0.522423	0.783661	0.783661	38.2819
8.25e-06	0.02	0.0250699	0.0154041	0.0360924	0.426797	0.797771	0.797771	25.0699
8.6e-05	0.0489898	0.0547646	0.0442674	0.0625334	0.7079	0.894552	0.894552	54.7646
1.875e-06	0.01	0.0152992	0.005	0.0207689	0.240745	0.653631	0.653631	15.2992
6.875e-06	0.02	0.0235916	0.0154847	0.0326525	0.474227	0.847758	0.847758	23.5916
5e-07	0.01	0.00984745	0.005	0.0123791	0.403908	1.01549	1	9.84745
3e-06	0.0141421	0.017894	0.010125	0.0230059	0.440102	0.790328	0.790328	17.894
3.75e-07	0.01	0.008947	0.005	0.0119161	0.419602	1.11769	1	8.947
6.875e-06	0.02	0.0235916	0.0160933	0.0296179	0.543363	0.847758	0.847758	23.5916
6.125e-06	0.0173205	0.0227005	0.0119709	0.0277447	0.431465	0.763	0.763	22.7005
1.725e-05	0.0282843	0.0320575	0.0205462	0.037757	0.544169	0.882297	0.882297	32.0575
1.3625e-05	0.0282843	0.0296332	0.0191695	0.035311	0.542876	0.954477	0.954477	29.6333
1.875e-06	0.01	0.0152992	0.005	0.02088	0.239464	0.653631	0.653631	15.2992
2.375e-06	0.0141421	0.0165534	0.005	0.0205565	0.243233	0.854332	0.854332	16.5534
1.0875e-05	0.0223607	0.027488	0.017647	0.0339466	0.519847	0.81347	0.81347	27.488
6.375e-05	0.0412311	0.0495633	0.0373174	0.0611936	0.609824	0.831886	0.831886	49.5633
8.875e-06	0.02	0.0256876	0.0156009	0.0342065	0.456078	0.778586	0.778586	25.6876
1.1125e-05	0.0223607	0.0276971	0.0152956	0.0398739	0.3836	0.80733	0.80733	27.6971
7.6375e-05	0.0447214	0.0526402	0.0390427	0.065622	0.594963	0.849567	0.849567	52.6402
2.375e-05	0.03	0.0356633	0.0216836	0.0437303	0.495849	0.841201	0.841201	35.6633
0.0006355	0.0768115	0.106669	0.0320812	0.17355	0.184853	0.72009	0.72009	106.669
3.625e-06	0.0141421	0.0190591	0.0106957	0.0245391	0.435862	0.742014	0.742014	19.0591
1e-05	0.02	0.0267301	0.0133418	0.0375756	0.355066	0.74822	0.74822	26.7301
6.75e-06	0.02	0.0234478	0.0163829	0.0286533	0.571764	0.852959	0.852959	23.4478
0.00034975	0.0748331	0.0874151	0.0696347	0.101865	0.683601	0.856067	0.856067	87.4151
0.001419	0.123693	0.139421	0.121538	0.159927	0.759959	0.887192	0.887192	139.421
6.5e-06	0.02	0.0231547	0.0150003	0.0291089	0.515315	0.863757	0.863757	23.1547
3.875e-06	0.0173205	0.0194876	0.0115392	0.0239112	0.482587	0.888798	0.888798	19.4876
0.000307625	0.0754983	0.0837544	0.0696347	0.0936314	0.743711	0.901425	0.901425	83.7544
2e-06	0.0141421	0.0156319	0.005	0.0206881	0.241685	0.9047	0.9047	15.6319
9.025e-05	0.0458258	0.0556523	0.0431733	0.0691081	0.624721	0.82343	0.82343	55.6523
8.375e-06	0.0223607	0.0251958	0.0155756	0.0332464	0.468489	0.887475	0.887475	25.1958
8.875e-06	0.0223607	0.0256876	0.0166453	0.0332437	0.500707	0.870486	0.870486	25.6876
1.6875e-05	0.0244949	0.0318235	0.0205742	0.0458706	0.448526	0.76971	0.76971	31.8235
1.375e-06	0.01	0.0137965	0.005	0.0205214	0.243648	0.724823	0.724823	13.7965
0.00010025	0.0489898	0.0576362	0.0424222	0.0750989	0.564885	0.849983	0.849983	57.6362
3.875e-06	0.0173205	0.0194876	0.0117063	0.0251309	0.465812	0.888798	0.888798	19.4876
1.25e-07	0.01	0.0062035	0.005	0.005	1	1.61199	1	6.2035
5e-06	0.0173205	0.0212157	0.010275	0.0260092	0.395054	0.816401	0.816401	21.2157
4.175e-05	0.0360555	0.0430414	0.0331589	0.0516386	0.642134	0.837695	0.837695	43.0414
0.000124375	0.0538516	0.0619315	0.0500492	0.0767369	0.652218	0.869536	0.869536	61.9315
1.0625e-05	0.0223607	0.0272758	0.0165703	0.0363761	0.455526	0.819801	0.819801	27.2758
1.5e-06	0.01	0.0142025	0.005	0.0198954	0.251314	0.704102	0.704102	14.2025
0.00043425	0.0848528	0.0939537	0.0811245	0.10539	0.769752	0.903135	0.903135	93.9537
6e-06	0.02	0.022545	0.0150003	0.0303063	0.494955	0.887113	0.887113	22.545
0.0002365	0.067082	0.0767263	0.0628932	0.0897033	0.701124	0.874303	0.874303	76.7263
1.25e-06	0.01	0.013365	0.005	0.0196902	0.253933	0.74822	0.74822	13.365
5.375e-06	0.02	0.0217333	0.0150714	0.0275704	0.546652	0.920245	0.920245	21.7333
1.475e-05	0.0223607	0.0304274	0.018725	0.0428962	0.436519	0.734887	0.734887	30.4274
2.1375e-05	0.03	0.0344325	0.0248326	0.0415119	0.598203	0.871269	0.871269	34.4325
0.0001065	0.0509902	0.0588099	0.0480245	0.0837475	0.573443	0.867034	0.867034	58.8099
1.3125e-05	0.0282843	0.0292662	0.0195961	0.0365623	0.535965	0.966447	0.966447	29.2662
0.000313125	0.0748331	0.0842506	0.0720366	0.093889	0.767253	0.888221	0.888221	84.2506
0.00106275	0.116619	0.126613	0.110262	0.143378	0.769034	0.921069	0.921069	126.613
3e-06	0.0141421	0.017894	0.0106694	0.0245658	0.43432	0.790328	0.790328	17.894
1.25e-06	0.01	0.013365	0.005	0.0206659	0.241944	0.74822	0.74822	13.365
2.625e-06	0.01	0.017115	0.0100001	0.0239924	0.416803	0.584283	0.584283	17.115
2.875e-06	0.01	0.0176419	0.0100001	0.0235433	0.424754	0.566831	0.566831	17.6419
5.3125e-05	0.0412311	0.0466409	0.0321761	0.0582024	0.552831	0.884011	0.884011	46.6409
7.0125e-05	0.0458258	0.0511632	0.0373143	0.0580043	0.643302	0.895677	0.895677	51.1632
1.125e-06	0.01	0.0129038	0.005	0.0197581	0.253061	0.774965	0.774965	12.9038
2.5e-07	0.01	0.00781593	0.005	0.005	1	1.27944	1	7.81593
2.75e-06	0.0141421	0.0173825	0.005	0.0240571	0.207838	0.813586	0.813586	17.3825
3.375e-06	0.0141421	0.0186105	0.005	0.0261828	0.190965	0.7599	0.7599	18.6105
0.00014525	0.0547723	0.0652188	0.053283	0.0722298	0.737687	0.839824	0.839824	65.2188
0.00032525	0.0748331	0.0853243	0.0695367	0.0938532	0.740909	0.877043	0.877043	85.3243
1.3375e-05	0.0244949	0.0294509	0.0190402	0.0371887	0.511989	0.83172	0.83172	29.4509
1.525e-05	0.0282843	0.0307674	0.0181716	0.0389832	0.466139	0.919294	0.919294	30.7674
2.375e-06	0.0141421	0.0165534	0.005	0.0202249	0.24722	0.854332	0.854332	16.5534
4.425e-05	0.04	0.0438839	0.0315922	0.0511642	0.617466	0.911497	0.911497	43.8839
4.875e-06	0.02	0.0210374	0.0150003	0.0267328	0.561118	0.950688	0.950688	21.0374
8.25e-06	0.02	0.0250699	0.0165996	0.033873	0.490056	0.797771	0.797771	25.0699
5.125e-06	0.02	0.021391	0.0150571	0.0261848	0.575032	0.934971	0.934971	21.391
6.6875e-05	0.0412311	0.0503603	0.0351063	0.0781457	0.449242	0.818721	0.818721	50.3603
3.75e-07	0.01	0.008947	0.005	0.0119161	0.419602	1.11769	1	8.947
3.425e-05	0.0331662	0.0402922	0.0296265	0.053979	0.548852	0.823144	0.823144	40.2922
8.25e-06	0.0223607	0.0250699	0.0162923	0.0340987	0.477799	0.891935	0.891935	25.0699
1.125e-05	0.0223607	0.0278004	0.0181716	0.0347092	0.523538	0.804329	0.804329	27.8004
1.5625e-05	0.0244949	0.0310175	0.0194966	0.0410071	0.475443	0.789712	0.789712	31.0175
1.0125e-05	0.02	0.026841	0.017003	0.0345162	0.492609	0.745129	0.745129	26.841
8e-06	0.02	0.024814	0.0158039	0.0321516	0.491542	0.805996	0.805996	24.814
1.7125e-05	0.0282843	0.0319799	0.0191218	0.0388347	0.492391	0.884439	0.884439	31.9799
9.75e-06	0.0223607	0.0265055	0.0156869	0.0363761	0.431242	0.843625	0.843625	26.5055
7.0875e-05	0.0374166	0.051345	0.0296185	0.100684	0.294174	0.728729	0.728729	51.345
8.75e-07	0.01	0.0118669	0.005	0.0205462	0.243354	0.842682	0.842682	11.8669
2e-06	0.01	0.0156319	0.005	0.0218429	0.228908	0.639719	0.639719	15.6319
5e-07	0.01	0.00984745	0.005	0.0123791	0.403908	1.01549	1	9.84745
1.6e-05	0.0282843	0.0312637	0.0205694	0.0375992	0.547069	0.9047	0.9047	31.2637
2.2625e-05	0.03	0.0350911	0.0257968	0.0406461	0.634668	0.854918	0.854918	35.0911
1.9625e-05	0.0282843	0.033466	0.0182064	0.0419397	0.434108	0.845165	0.845165	33.466
3.325e-05	0.0331662	0.0398962	0.0289828	0.0492664	0.588287	0.831314	0.831314	39.8962
0.000269	0.0538516	0.0800912	0.0314052	0.13962	0.224934	0.672379	0.672379	80.0912
1.625e-05	0.0282843	0.0314257	0.0195667	0.0384788	0.508506	0.900036	0.900036	31.4257
3.7625e-05	0.034641	0.0415744	0.0301378	0.0486349	0.619674	0.83323	0.83323	41.5744
8.125e-06	0.02	0.0249426	0.0166564	0.0321777	0.517638	0.801841	0.801841	24.9426
4.875e-06	0.0173205	0.0210374	0.0128268	0.0283128	0.45304	0.82332	0.82332	21.0374
1.2625e-05	0.0244949	0.0288898	0.018298	0.0375521	0.487269	0.847874	0.847874	28.8898
1.725e-05	0.0223607	0.0320575	0.0185889	0.0440625	0.421874	0.697517	0.697517	32.0575
0.00200125	0.142127	0.156351	0.13961	0.170986	0.816504	0.909023	0.909023	156.351
1.5375e-05	0.0244949	0.0308512	0.0185803	0.0387535	0.479448	0.793969	0.793969	30.8512
5.25e-06	0.0173205	0.0215635	0.0114111	0.029108	0.392026	0.803231	0.803231	21.5635
1.125e-06	0.01	0.0129038	0.005	0.02088	0.239464	0.774965	0.774965	12.9038
6.225e-05	0.0412311	0.0491715	0.0367599	0.0580157	0.63362	0.838515	0.838515	49.1715
1.175e-05	0.0244949	0.0282063	0.0176943	0.0375652	0.471028	0.868419	0.868419	28.2063
3.75e-06	0.0141421	0.0192757	0.0106957	0.0251933	0.424545	0.733676	0.733676	19.2757
5.75e-06	0.02	0.0222275	0.0152814	0.0303063	0.504232	0.899788	0.899788	22.2275
7.725e-05	0.04	0.0528405	0.0246115	0.0919094	0.26778	0.756996	0.756996	52.8405
8.125e-06	0.02	0.0249426	0.0165996	0.0312489	0.531207	0.801841	0.801841	24.9426
3e-06	0.0173205	0.017894	0.005	0.0217394	0.229997	0.96795	0.96795	17.894
0.000380375	0.0748331	0.0898955	0.0741314	0.111089	0.667318	0.832446	0.832446	89.8955
6.375e-06	0.0173205	0.0230053	0.0115826	0.0329181	0.35186	0.752893	0.752893	23.0053
2.25e-06	0.01	0.0162578	0.0100001	0.0215176	0.464741	0.61509	0.61509	16.2578
2.1375e-05	0.0282843	0.0344325	0.0211984	0.0429516	0.493541	0.82144	0.82144	34.4325
3.125e-06	0.0173205	0.0181392	0.005	0.0253239	0.197442	0.954868	0.954868	18.1392
1.5e-06	0.01	0.0142025	0.005	0.0215176	0.232368	0.704102	0.704102	14.2025
1.95e-05	0.0282843	0.0333948	0.0205565	0.0404506	0.508186	0.846967	0.846967	33.3948
7.5e-07	0.01	0.0112725	0.005	0.0178984	0.279354	0.887113	0.887113	11.2725
1.375e-05	0.0244949	0.0297236	0.0177061	0.039673	0.446301	0.824089	0.824089	29.7236
2.1625e-05	0.0282843	0.0345663	0.0239586	0.0462346	0.518197	0.818262	0.818262	34.5663
0.000558	0.0877496	0.102144	0.0847945	0.116703	0.726582	0.85908	0.85908	102.144
0.00016475	0.0538516	0.0680157	0.0473696	0.0826701	0.572995	0.791754	0.791754	68.0157
3.25e-06	0.0141421	0.0183779	0.0107118	0.0243545	0.43983	0.76952	0.76952	18.3779
0.0001055	0.0519615	0.0586252	0.0477283	0.0655798	0.727791	0.886334	0.886334	58.6252
1.125e-06	0.01	0.0129038	0.005	0.0197581	0.253061	0.774965	0.774965	12.9038
6.875e-05	0.043589	0.0508266	0.0361388	0.063636	0.567898	0.857601	0.857601	50.8266
2.25e-05	0.03	0.0350263	0.026298	0.0433556	0.606566	0.856499	0.856499	35.0263
0.0004045	0.0781025	0.0917572	0.068649	0.109995	0.624112	0.851187	0.851187	91.7572
5e-07	0.01	0.00984745	0.005	0.019545	0.25582	1.01549	1	9.84745
4.5e-06	0.02	0.0204835	0.0150003	0.0301749	0.497111	0.976395	0.976395	20.4835
3.95e-05	0.0360555	0.0422538	0.0318805	0.0510428	0.624584	0.853307	0.853307	42.2538
0.001686	0.130384	0.147668	0.130198	0.163367	0.796964	0.882954	0.882954	147.668
1.0375e-05	0.0223607	0.0270601	0.016541	0.0361388	0.457709	0.826333	0.826333	27.0601
5.1125e-05	0.04	0.0460481	0.0363063	0.0567906	0.639302	0.868657	0.868657	46.0481
2.1625e-05	0.03	0.0345663	0.0209749	0.0455407	0.460575	0.867898	0.867898	34.5663
0.0147052	0.269815	0.303966	0.265652	0.396203	0.670494	0.887649	0.887649	303.966
1.2125e-05	0.0223607	0.0285032	0.0173885	0.0363073	0.478926	0.784496	0.784496	28.5032
4.875e-06	0.0173205	0.0210374	0.0115156	0.0265122	0.434352	0.82332	0.82332	21.0374
6.625e-06	0.02	0.0233021	0.015995	0.0287202	0.556927	0.85829	0.85829	23.3021
1.075e-05	0.0223607	0.0273823	0.0169145	0.0342416	0.493975	0.816611	0.816611	27.3823
1.375e-06	0.01	0.0137965	0.005	0.0196831	0.254024	0.724823	0.724823	13.7965
1.3125e-05	0.0223607	0.0292662	0.0170344	0.0376858	0.452012	0.764044	0.764044	29.2662
5.4375e-05	0.0374166	0.0470039	0.0320986	0.0616304	0.520823	0.796032	0.796032	47.0039
2.125e-06	0.01	0.015951	0.005	0.0218314	0.229028	0.626922	0.626922	15.951
1.225e-05	0.0223607	0.0286009	0.0178431	0.0363761	0.490517	0.781818	0.781818	28.6009
1.4375e-05	0.0282843	0.0301673	0.0192937	0.0385712	0.500209	0.937581	0.937581	30.1673
4.875e-06	0.0173205	0.0210374	0.0117201	0.0262874	0.445845	0.82332	0.82332	21.0374
0.00016725	0.0608276	0.068358	0.0562218	0.0778336	0.722334	0.88984	0.88984	68.358
2.5875e-05	0.0316228	0.0366967	0.0279818	0.0450466	0.621174	0.861733	0.861733	36.6967
0.00013475	0.0509902	0.0636078	0.0453208	0.0868384	0.521898	0.801635	0.801635	63.6078
1.5e-06	0.01	0.0142025	0.005	0.020419	0.24487	0.704102	0.704102	14.2025
7.9875e-05	0.043589	0.0534323	0.0385757	0.0676061	0.570595	0.815779	0.815779	53.4323
6.825e-05	0.043589	0.0507031	0.0369498	0.0609784	0.60595	0.85969	0.85969	50.7031
7.5e-06	0.02	0.0242859	0.0162081	0.0314816	0.514846	0.823523	0.823523	24.2859
2.175e-05	0.0282843	0.0346327	0.0200002	0.04475	0.446932	0.816692	0.816692	34.6327
1.125e-06	0.01	0.0129038	0.005	0.0197581	0.253061	0.774965	0.774965	12.9038
7.2375e-05	0.043589	0.0517047	0.0427166	0.0579631	0.736962	0.843037	0.843037	51.7047
7e-06	0.02	0.0237338	0.0158685	0.0315129	0.503555	0.842682	0.842682	23.7338
5.0875e-05	0.0374166	0.0459729	0.0328835	0.0566561	0.580406	0.813883	0.813883	45.9729
2.25e-06	0.01	0.0162578	0.005	0.0220481	0.226777	0.61509	0.61509	16.2578
1.4875e-05	0.0244949	0.0305131	0.0178409	0.0416018	0.42885	0.802767	0.802767	30.5131
2e-05	0.03	0.0336778	0.0251689	0.0398476	0.631629	0.890794	0.890794	33.6778
2.2e-05	0.0282843	0.0347649	0.0195141	0.0460569	0.423696	0.813586	0.813586	34.7649
9.875e-06	0.0223607	0.0266182	0.0168457	0.0353176	0.476978	0.840051	0.840051	26.6182
7e-06	0.02	0.0237338	0.0162591	0.0297937	0.545724	0.842682	0.842682	23.7338
1.875e-06	0.01	0.0152992	0.005	0.0215176	0.232368	0.653631	0.653631	15.2992
0.00034275	0.0754983	0.086828	0.0724984	0.102949	0.70422	0.869516	0.869516	86.828
2.9875e-05	0.0316228	0.0384978	0.0283612	0.0480245	0.590558	0.821417	0.821417	38.4978
6e-06	0.0173205	0.022545	0.0117669	0.0326645	0.360236	0.768263	0.768263	22.545
3.375e-06	0.0141421	0.0186105	0.0104771	0.0239818	0.436878	0.7599	0.7599	18.6105
8.4e-05	0.043589	0.0543367	0.0369498	0.0925041	0.39944	0.802201	0.802201	54.3367
1.5375e-05	0.0223607	0.0308512	0.015995	0.0521636	0.306632	0.724791	0.724791	30.8512
0.000208625	0.0663325	0.073585	0.0604818	0.0838759	0.721087	0.901441	0.901441	73.585
0.000482875	0.0812404	0.0973372	0.0772674	0.158942	0.486137	0.834629	0.834629	97.3372
2.5e-07	0.01	0.00781593	0.005	0.005	1	1.27944	1	7.81593
1.2125e-05	0.0244949	0.0285032	0.0179359	0.0335981	0.533838	0.859372	0.859372	28.5032
1.875e-06	0.01	0.0152992	0.005	0.0218429	0.228908	0.653631	0.653631	15.2992
1.65e-05	0.0282843	0.031586	0.0196033	0.0373968	0.524197	0.895468	0.895468	31.586
3.125e-06	0.0141421	0.0181392	0.0110379	0.0237829	0.464111	0.779647	0.779647	18.1392
4.55e-05	0.0360555	0.0442933	0.0324287	0.0572973	0.565972	0.814018	0.814018	44.2933
8.675e-05	0.0469042	0.0549233	0.0426524	0.0642648	0.663698	0.853993	0.853993	54.9233
1.3875e-05	0.0244949	0.0298134	0.0184402	0.0391488	0.47103	0.821607	0.821607	29.8134
3.1875e-05	0.0316228	0.0393384	0.025924	0.0663903	0.390479	0.803864	0.803864	39.3384
3.2e-05	0.03	0.0393898	0.025008	0.0649594	0.384979	0.761618	0.761618	39.3898
7.875e-06	0.02	0.0246841	0.0167732	0.0292641	0.573166	0.810238	0.810238	24.6841
1.45e-05	0.0223607	0.0302545	0.0177048	0.039801	0.444832	0.739086	0.739086	30.2545
2.5e-07	0.01	0.00781593	0.005	0.005	1	1.27944	1	7.81593
8.75e-07	0.01	0.0118669	0.005	0.019545	0.25582	0.842682	0.842682	11.8669
8.5e-06	0.02	0.0253206	0.0165648	0.032729	0.50612	0.789872	0.789872	25.3206
1.875e-05	0.0282843	0.032961	0.0177244	0.0466974	0.37956	0.858112	0.858112	32.961
2.45e-05	0.0316228	0.0360348	0.0213263	0.0443767	0.480575	0.877561	0.877561	36.0348
5e-07	0.01	0.00984745	0.005	0.019545	0.25582	1.01549	1	9.84745
1.1625e-05	0.0223607	0.0281059	0.0175691	0.0346502	0.50704	0.795586	0.795586	28.1059
0.000518625	0.09	0.0996823	0.0857857	0.109243	0.785271	0.902868	0.902868	99.6823
2.5e-07	0.01	0.00781593	0.005	0.005	1	1.27944	1	7.81593
1.375e-06	0.01	0.0137965	0.005	0.0229523	0.217843	0.724823	0.724823	13.7965
0.000504375	0.0860233	0.0987609	0.0834459	0.112203	0.743708	0.871026	0.871026	98.7609
1.125e-06	0.01	0.0129038	0.005	0.0211571	0.236327	0.774965	0.774965	12.9038
4.25e-06	0.02	0.0200969	0.0150003	0.0265234	0.565549	0.995176	0.995176	20.0969
5e-07	0.01	0.00984745	0.005	0.0162286	0.308098	1.01549	1	9.84745
0.000317625	0.0734847	0.0846523	0.0703054	0.10539	0.667094	0.868077	0.868077	84.6523
1.125e-06	0.01	0.0129038	0.005	0.0208596	0.239698	0.774965	0.774965	12.9038
2e-06	0.0141421	0.0156319	0.005	0.0209749	0.23838	0.9047	0.9047	15.6319
6.625e-06	0.0173205	0.0233021	0.01074	0.0323392	0.332105	0.743301	0.743301	23.3021
5e-06	0.0141421	0.0212157	0.005	0.0330551	0.151262	0.666589	0.666589	21.2157
1.0125e-05	0.02	0.026841	0.0163483	0.0382377	0.427544	0.745129	0.745129	26.841
0.000213875	0.067082	0.0741971	0.0628932	0.0838371	0.750183	0.904106	0.904106	74.1971
0.000116875	0.05	0.0606607	0.0462269	0.0736676	0.627506	0.824256	0.824256	60.6607
5.5875e-05	0.0424264	0.0474322	0.0342814	0.0594507	0.576636	0.894465	0.894465	47.4322
0.000139375	0.0574456	0.0643273	0.0517493	0.0883361	0.585822	0.893021	0.893021	64.3273
3.675e-05	0.0223607	0.0412496	0.0125794	0.0595408	0.211274	0.542083	0.542083	41.2496
1.35e-05	0.0223607	0.0295423	0.0173093	0.0418711	0.413395	0.756903	0.756903	29.5423
4.3625e-05	0.0331662	0.0436763	0.0307023	0.0575399	0.533583	0.759365	0.759365	43.6763
1.25e-06	0.01	0.013365	0.005	0.0210943	0.23703	0.74822	0.74822	13.365
1.5e-06	0.01	0.0142025	0.005	0.0210943	0.23703	0.704102	0.704102	14.2025
3.75e-07	0.01	0.008947	0.005	0.0119161	0.419602	1.11769	1	8.947
1.125e-06	0.01	0.0129038	0.005	0.0197293	0.25343	0.774965	0.774965	12.9038
5.5e-06	0.0173205	0.0219005	0.0112581	0.0281285	0.40024	0.790872	0.790872	21.9005
1.375e-05	0.0244949	0.0297236	0.018421	0.038102	0.483465	0.824089	0.824089	29.7236
0.00028925	0.0707107	0.0820525	0.0644185	0.0984244	0.654497	0.861774	0.861774	82.0525
1.275e-05	0.0244949	0.0289848	0.0178431	0.0356952	0.499874	0.845094	0.845094	28.9848
4.125e-06	0.0173205	0.019898	0.0120031	0.0253821	0.472895	0.870467	0.870467	19.898
0.000106875	0.0509902	0.0588788	0.0468169	0.070858	0.660715	0.866019	0.866019	58.8788
2.0625e-05	0.0282843	0.034025	0.0193596	0.0440907	0.439085	0.831279	0.831279	34.025
8.75e-07	0.01	0.0118669	0.005	0.0209085	0.239137	0.842682	0.842682	11.8669
6.25e-07	0.01	0.0106078	0.005	0.0191374	0.261269	0.942699	0.942699	10.6078
2.875e-06	0.0141421	0.0176419	0.005	0.0253589	0.19717	0.80162	0.80162	17.6419
0.000111125	0.0509902	0.0596492	0.0446651	0.0694123	0.643476	0.854835	0.854835	59.6492
3.05e-05	0.0331662	0.0387645	0.0291415	0.0454009	0.641871	0.855584	0.855584	38.7645
7.625e-06	0.02	0.0244201	0.0162591	0.0319243	0.509302	0.818998	0.818998	24.4201
2.75e-06	0.0141421	0.0173825	0.005	0.0215176	0.232368	0.813586	0.813586	17.3825
5e-07	0.01	0.00984745	0.005	0.0194876	0.256573	1.01549	1	9.84745
0.00259225	0.05	0.170435	0.005	0.005	1	0.293367	0.293367	170.435
2.25e-06	0.01	0.0162578	0.005	0.0220213	0.227053	0.61509	0.61509	16.2578
7.5e-07	0.01	0.0112725	0.005	0.0176984	0.282511	0.887113	0.887113	11.2725
0.000120375	0.0538516	0.0612603	0.0517833	0.0702558	0.737068	0.879063	0.879063	61.2603
1.2625e-05	0.0223607	0.0288898	0.0189629	0.0384788	0.492814	0.774	0.774	28.8898
9.1125e-05	0.05	0.0558315	0.0451423	0.0633845	0.712197	0.895551	0.895551	55.8315
1.2375e-05	0.0282843	0.0286978	0.0184623	0.0361388	0.510872	0.98559	0.98559	28.6978
6.25e-07	0.01	0.0106078	0.005	0.0184549	0.27093	0.942699	0.942699	10.6078
5e-06	0.0173205	0.0212157	0.0117703	0.0275114	0.427833	0.816401	0.816401	21.2157
8.9e-05	0.0489898	0.0553941	0.0444186	0.0627711	0.707628	0.884386	0.884386	55.3941
0.000347375	0.0640312	0.0872168	0.0372461	0.150156	0.24805	0.734162	0.734162	87.2168
4e-06	0.0141421	0.0196949	0.005	0.032979	0.151611	0.718061	0.718061	19.6949
1.625e-06	0.01	0.0145865	0.005	0.0289364	0.172793	0.685565	0.685565	14.5865
0.000120375	0.0538516	0.0612603	0.0487002	0.0707299	0.688537	0.879063	0.879063	61.2603
0.000128875	0.0547723	0.0626696	0.0502432	0.0752679	0.667525	0.873985	0.873985	62.6696
2.125e-06	0.01	0.015951	0.005	0.0215176	0.232368	0.626922	0.626922	15.951
0.00110962	0.104881	0.128448	0.0873502	0.137949	0.633208	0.816527	0.816527	128.448
2.025e-05	0.0282843	0.0338175	0.0239705	0.0483513	0.495757	0.836379	0.836379	33.8175
7.5e-07	0.01	0.0112725	0.005	0.019545	0.25582	0.887113	0.887113	11.2725
8.875e-06	0.0223607	0.0256876	0.0155762	0.0323712	0.481175	0.870486	0.870486	25.6876
0.000292375	0.0734847	0.0823469	0.0725969	0.0904567	0.80256	0.89238	0.89238	82.3469
3.375e-06	0.0173205	0.0186105	0.005	0.0234407	0.213304	0.930684	0.930684	18.6105
7.5e-07	0.01	0.0112725	0.005	0.0178984	0.279354	0.887113	0.887113	11.2725
7.125e-06	0.02	0.0238742	0.0158397	0.030527	0.518877	0.837725	0.837725	23.8742
8.625e-06	0.02	0.0254441	0.0167999	0.0339931	0.494216	0.786037	0.786037	25.4441
1.125e-06	0.01	0.0129038	0.005	0.0210943	0.23703	0.774965	0.774965	12.9038
0.000114125	0.0458258	0.0601812	0.0382116	0.090571	0.421896	0.761463	0.761463	60.1812
3.25e-06	0.0173205	0.0183779	0.0114205	0.0217394	0.525335	0.942466	0.942466	18.3779
9.8125e-05	0.05	0.057226	0.0450083	0.0668368	0.673406	0.873728	0.873728	57.226
5e-07	0.01	0.00984745	0.005	0.0194876	0.256573	1.01549	1	9.84745
0.00036925	0.0806226	0.0890104	0.0759628	0.0973284	0.78048	0.905766	0.905766	89.0104
1.1e-05	0.02	0.0275929	0.0169826	0.0351219	0.483532	0.724823	0.724823	27.5929
0.0047225	0.153948	0.208157	0.0557994	0.322719	0.172904	0.739576	0.739576	208.157
6.25e-07	0.01	0.0106078	0.005	0.017054	0.293186	0.942699	0.942699	10.6078
0.00018575	0.0616441	0.0707908	0.0550509	0.0864207	0.637011	0.870793	0.870793	70.7908
5.75e-06	0.02	0.0222275	0.0123204	0.0323712	0.380596	0.899788	0.899788	22.2275
0.000283125	0.0714143	0.0814692	0.070623	0.0901083	0.783756	0.876581	0.876581	81.4692
2.125e-06	0.01	0.015951	0.005	0.0237578	0.210457	0.626922	0.626922	15.951
3.4875e-05	0.02	0.0405358	0.0107416	0.0813936	0.131971	0.493391	0.493391	40.5358
1.75e-06	0.01	0.0149513	0.005	0.02088	0.239464	0.668837	0.668837	14.9513
2e-06	0.01	0.0156319	0.005	0.0215176	0.232368	0.639719	0.639719	15.6319
0.00643812	0.211896	0.230809	0.209796	0.255821	0.820091	0.918057	0.918057	230.809
0.00922612	0.219317	0.26022	0.21873	0.342512	0.638606	0.842815	0.842815	260.22
1.6875e-05	0.0244949	0.0318235	0.0200164	0.040308	0.496586	0.76971	0.76971	31.8235
0.000303625	0.0754983	0.0833898	0.0709597	0.0970705	0.731012	0.905367	0.905367	83.3898
5e-07	0.01	0.00984745	0.005	0.0194876	0.256573	1.01549	1	9.84745
2.725e-05	0.0316228	0.0373356	0.0286533	0.0452619	0.633056	0.846988	0.846988	37.3356
3.625e-06	0.0173205	0.0190591	0.0117047	0.0239758	0.488188	0.908777	0.908777	19.0591
3e-06	0.0141421	0.017894	0.005	0.0239758	0.208543	0.790328	0.790328	17.894
5.8875e-05	0.0412311	0.0482663	0.0359055	0.0630692	0.569304	0.854241	0.854241	48.2663
0.000212625	0.0616441	0.0740523	0.057134	0.0886506	0.644485	0.832441	0.832441	74.0523
1.375e-06	0.01	0.0137965	0.005	0.0185507	0.269531	0.724823	0.724823	13.7965
4.9e-05	0.04	0.045401	0.0314434	0.0533852	0.588991	0.881037	0.881037	45.401
2.525e-05	0.0282843	0.0363988	0.0249469	0.0534889	0.466395	0.777065	0.777065	36.3988
2e-06	0.01	0.0156319	0.0100001	0.0218314	0.458063	0.639719	0.639719	15.6319
2.125e-06	0.0141421	0.015951	0.005	0.0205462	0.243354	0.886601	0.886601	15.951
4.75e-06	0.0173205	0.020856	0.0119833	0.0259085	0.462523	0.83048	0.83048	20.856
2.125e-05	0.02	0.0343653	0.005	0.0523832	0.0954504	0.581982	0.581982	34.3653
0.00015875	0.0538516	0.0671797	0.0496391	0.0871541	0.569556	0.801605	0.801605	67.1797
1.375e-06	0.01	0.0137965	0.005	0.0195566	0.255669	0.724823	0.724823	13.7965
3.375e-06	0.0173205	0.0186105	0.0113492	0.0238121	0.476615	0.930684	0.930684	18.6105
1.125e-06	0.01	0.0129038	0.005	0.0197581	0.253061	0.774965	0.774965	12.9038
0.000793625	0.103441	0.11487	0.100739	0.130505	0.771923	0.900505	0.900505	114.87
0.000101125	0.05	0.0578034	0.0440938	0.0750622	0.58743	0.865001	0.865001	57.8034
0.00423462	0.161555	0.200727	0.137148	0.241184	0.568645	0.80485	0.80485	200.727
1.65e-05	0.0244949	0.031586	0.0187672	0.0444836	0.42189	0.775498	0.775498	31.586
8.375e-06	0.02	0.0251958	0.0165144	0.033339	0.495347	0.793782	0.793782	25.1958
0.0005515	0.0905538	0.101746	0.087581	0.146119	0.599382	0.890003	0.890003	101.746
9.75e-06	0.0223607	0.0265055	0.0164909	0.0330332	0.499222	0.843625	0.843625	26.5055
4.125e-06	0.0173205	0.019898	0.005	0.0301378	0.165905	0.870467	0.870467	19.898
4.5e-06	0.0173205	0.0204835	0.0113273	0.0260205	0.435322	0.845583	0.845583	20.4835
9.6875e-05	0.05	0.056982	0.0439577	0.0692573	0.634702	0.87747	0.87747	56.982
0.00014575	0.034641	0.0652935	0.0272819	0.114009	0.239296	0.530543	0.530543	65.2935
5.1625e-05	0.0412311	0.0461977	0.0342065	0.0536355	0.63776	0.892491	0.892491	46.1977
6.375e-06	0.02	0.0230053	0.0155789	0.0291062	0.535243	0.869366	0.869366	23.0053
2.125e-06	0.0141421	0.015951	0.005	0.0211984	0.235867	0.886601	0.886601	15.951
8.5e-06	0.02	0.0253206	0.0124399	0.0334856	0.371499	0.789872	0.789872	25.3206
3.3375e-05	0.0316228	0.0399461	0.0307391	0.0492744	0.623835	0.791636	0.791636	39.9461
3.25e-06	0.0141421	0.0183779	0.005	0.025419	0.196703	0.76952	0.76952	18.3779
5e-06	0.0173205	0.0212157	0.0111119	0.0255875	0.434271	0.816401	0.816401	21.2157
1.25e-07	0.01	0.0062035	0.005	0.005	1	1.61199	1	6.2035
1.25e-06	0.01	0.013365	0.005	0.0205214	0.243648	0.74822	0.74822	13.365
0.000157	0.0591608	0.066932	0.0515643	0.0776665	0.663919	0.883894	0.883894	66.932
3.5e-06	0.0141421	0.0188375	0.0107466	0.024257	0.443032	0.750744	0.750744	18.8375
1.25e-06	0.01	0.013365	0.005	0.0215176	0.232368	0.74822	0.74822	13.365
7.1625e-05	0.0331662	0.0515255	0.0255284	0.0808046	0.315928	0.643686	0.643686	51.5255
1.1125e-05	0.0223607	0.0276971	0.0164831	0.0347594	0.474206	0.80733	0.80733	27.6971
6.875e-06	0.02	0.0235916	0.015422	0.0324229	0.475652	0.847758	0.847758	23.5916
4.1375e-05	0.0360555	0.0429121	0.0295555	0.0516386	0.572353	0.840218	0.840218	42.9121
0.000193875	0.0447214	0.0718083	0.005	0.005	1	0.622789	0.622789	71.8083
0.000179625	0.0632456	0.070004	0.0561444	0.0775589	0.723894	0.903457	0.903457	70.004
0.000223375	0.0640312	0.0752798	0.0602651	0.0983434	0.612802	0.850576	0.850576	75.2798
9.7125e-05	0.0489898	0.057031	0.0443733	0.0681607	0.65101	0.859003	0.859003	57.031
0.000188	0.0640312	0.0710755	0.0583547	0.084953	0.686906	0.900891	0.900891	71.0755
9.375e-06	0.02	0.0261612	0.0180785	0.0343805	0.525835	0.764491	0.764491	26.1612
0.00237937	0.144568	0.165636	0.141593	0.208086	0.680457	0.872807	0.872807	165.636
6.875e-06	0.0173205	0.0235916	0.0110934	0.0386374	0.287117	0.73418	0.73418	23.5916
4.5e-06	0.0173205	0.0204835	0.011512	0.0257612	0.446874	0.845583	0.845583	20.4835
0.00012875	0.0538516	0.0626493	0.0456016	0.075616	0.603068	0.859573	0.859573	62.6493
3.85e-05	0.0360555	0.0418942	0.0290851	0.0536469	0.542157	0.860632	0.860632	41.8942
1.65e-05	0.0244949	0.031586	0.0175225	0.043846	0.399638	0.775498	0.775498	31.586
1.5e-06	0.01	0.0142025	0.005	0.0207689	0.240745	0.704102	0.704102	14.2025
0.000758375	0.100995	0.113143	0.0941166	0.133755	0.70365	0.89263	0.89263	113.143
0.00012325	0.0538516	0.0617442	0.0485969	0.0714458	0.680192	0.872174	0.872174	61.7442
2.225e-05	0.03	0.0348961	0.0248408	0.0427651	0.580866	0.859694	0.859694	34.8961
3.875e-06	0.0141421	0.0194876	0.005	0.0317655	0.157404	0.7257	0.7257	19.4876
1.25e-07	0.01	0.0062035	0.005	0.005	1	1.61199	1	6.2035
2.075e-05	0.0282843	0.0340936	0.0201555	0.043564	0.462665	0.829606	0.829606	34.0936
6.25e-06	0.02	0.0228539	0.0158089	0.0273455	0.578115	0.875124	0.875124	22.8539
2.75e-06	0.0173205	0.0173825	0.005	0.0217394	0.229997	0.996436	0.996436	17.3825
2.9125e-05	0.0316228	0.038173	0.0292976	0.0460569	0.636117	0.828408	0.828408	38.173
0.00012075	0.0509902	0.0613239	0.0446999	0.0738141	0.605574	0.83149	0.83149	61.3239
4.2875e-05	0.0374166	0.0434245	0.0331443	0.053979	0.614022	0.861646	0.861646	43.4245
9.5e-06	0.0223607	0.026277	0.0162557	0.0330332	0.492102	0.850962	0.850962	26.277
0.0630597	0.31305	0.493838	0.190184	0.669743	0.283966	0.633911	0.633911	493.838
5e-07	0.01	0.00984745	0.005	0.0193047	0.259005	1.01549	1	9.84745
2.125e-06	0.01	0.015951	0.005	0.0215176	0.232368	0.626922	0.626922	15.951
7e-06	0.02	0.0237338	0.0163389	0.0291415	0.560674	0.842682	0.842682	23.7338
2.9875e-05	0.0282843	0.0384978	0.011466	0.0718736	0.159529	0.734698	0.734698	38.4978
9.375e-06	0.02	0.0261612	0.0175722	0.0321761	0.546126	0.764491	0.764491	26.1612
0.000128	0.0538516	0.0625274	0.0449373	0.0777334	0.578095	0.861249	0.861249	62.5274
2.4e-05	0.0282843	0.035788	0.0229357	0.0483787	0.474086	0.790328	0.790328	35.788
0.0189434	0.271846	0.33074	0.270623	0.408824	0.661955	0.821932	0.821932	330.74
1.475e-05	0.0244949	0.0304274	0.0186235	0.0380353	0.489639	0.805028	0.805028	30.4274
2.5e-07	0.01	0.00781593	0.005	0.011027	0.453433	1.27944	1	7.81593
8.125e-06	0.02	0.0249426	0.0164714	0.0346351	0.475569	0.801841	0.801841	24.9426
1e-06	0.01	0.012407	0.005	0.0197581	0.253061	0.805996	0.805996	12.407
1.6e-05	0.0282843	0.0312637	0.017794	0.0419599	0.424072	0.9047	0.9047	31.2637
7.625e-06	0.02	0.0244201	0.0158908	0.0362982	0.437785	0.818998	0.818998	24.4201
6.5e-06	0.02	0.0231547	0.0155534	0.0302043	0.51494	0.863757	0.863757	23.1547
1.3125e-05	0.0223607	0.0292662	0.0185014	0.0376527	0.49137	0.764044	0.764044	29.2662
1e-06	0.01	0.012407	0.005	0.0197581	0.253061	0.805996	0.805996	12.407
3.775e-05	0.0360555	0.0416204	0.0294477	0.0548565	0.536813	0.866295	0.866295	41.6204
9.875e-06	0.0223607	0.0266182	0.0166453	0.0338141	0.492261	0.840051	0.840051	26.6182
3.5e-06	0.0141421	0.0188375	0.0110272	0.0242082	0.455516	0.750744	0.750744	18.8375
6.425e-05	0.0412311	0.0496926	0.0333851	0.0613152	0.544484	0.829723	0.829723	49.6926
5.75e-06	0.0173205	0.0222275	0.0117754	0.0295789	0.3981	0.779239	0.779239	22.2275
3.025e-05	0.03	0.0386583	0.0243073	0.0522975	0.464789	0.776031	0.776031	38.6583
2.75e-06	0.0141421	0.0173825	0.0102698	0.027094	0.379043	0.813586	0.813586	17.3825
0.00114587	0.0538516	0.129831	0.005	0.005	1	0.414782	0.414782	129.831
6.875e-06	0.02	0.0235916	0.0164425	0.0291415	0.564229	0.847758	0.847758	23.5916
1.25e-06	0.01	0.013365	0.005	0.0196902	0.253933	0.74822	0.74822	13.365
6.125e-06	0.0173205	0.0227005	0.0123016	0.0306419	0.401465	0.763	0.763	22.7005
6.5e-06	0.02	0.0231547	0.01526	0.0296265	0.515078	0.863757	0.863757	23.1547
1.125e-05	0.02	0.0278004	0.0168983	0.0405589	0.416637	0.719414	0.719414	27.8004
6.35e-05	0.04	0.0494985	0.0320677	0.0693774	0.462222	0.808106	0.808106	49.4985
0.00012625	0.05	0.0622411	0.0453208	0.0766044	0.591621	0.803327	0.803327	62.2411
2.4625e-05	0.0316228	0.036096	0.0206536	0.0454009	0.454917	0.876074	0.876074	36.096
1.5e-06	0.01	0.0142025	0.005	0.020419	0.24487	0.704102	0.704102	14.2025
2e-06	0.01	0.0156319	0.005	0.0211587	0.23631	0.639719	0.639719	15.6319
1.1125e-05	0.0223607	0.0276971	0.0180585	0.0350328	0.515475	0.80733	0.80733	27.6971
0.000176125	0.0616441	0.0695463	0.0593211	0.0773136	0.767278	0.886375	0.886375	69.5463
0.000865625	0.107238	0.118243	0.104106	0.132725	0.784375	0.906926	0.906926	118.243
6.95e-05	0.0424264	0.0510108	0.0365623	0.0581522	0.628735	0.831714	0.831714	51.0108
2.5e-07	0.01	0.00781593	0.005	0.0108079	0.462623	1.27944	1	7.81593
1.325e-05	0.0223607	0.0293589	0.018298	0.0363761	0.503021	0.761633	0.761633	29.3589
6.125e-06	0.02	0.0227005	0.0124477	0.0304123	0.409299	0.881037	0.881037	22.7005
1.4125e-05	0.0223607	0.0299914	0.0183862	0.0378488	0.485781	0.74557	0.74557	29.9914
1.625e-06	0.01	0.0145865	0.005	0.0215176	0.232368	0.685565	0.685565	14.5865
7.3e-05	0.0360555	0.0518531	0.005	0.0906316	0.0551684	0.69534	0.69534	51.8531
2.25e-06	0.0141421	0.0162578	0.005	0.0217394	0.229997	0.869869	0.869869	16.2578
7.375e-06	0.0141421	0.0241502	0.005	0.0398544	0.125457	0.58559	0.58559	24.1502
7.3125e-05	0.0447214	0.0518827	0.0401986	0.0613488	0.655246	0.861971	0.861971	51.8827
9.25e-06	0.0223607	0.0260444	0.0169693	0.0332464	0.510409	0.85856	0.85856	26.0444
7.85e-05	0.0458258	0.0531239	0.043382	0.060088	0.721973	0.86262	0.86262	53.1239
9.75e-06	0.02	0.0265055	0.0172089	0.0343238	0.501371	0.754562	0.754562	26.5055
0.000199875	0.0640312	0.0725415	0.0573138	0.0828325	0.691924	0.882684	0.882684	72.5415
4.25e-06	0.0141421	0.0200969	0.0100001	0.0293117	0.341165	0.703696	0.703696	20.0969
0.000105	0.0509902	0.0585325	0.0454499	0.0679304	0.669065	0.871144	0.871144	58.5325
1.3625e-05	0.0223607	0.0296332	0.0178431	0.039174	0.455483	0.754581	0.754581	29.6333
0.00026825	0.07	0.0800166	0.0670857	0.0918397	0.730465	0.874818	0.874818	80.0166
3.825e-05	0.034641	0.0418033	0.030676	0.052011	0.589799	0.828666	0.828666	41.8033
1.625e-06	0.01	0.0145865	0.005	0.0222416	0.224804	0.685565	0.685565	14.5865
2.4125e-05	0.0244949	0.03585	0.0190006	0.0567589	0.334759	0.68326	0.68326	35.85
0.00024125	0.07	0.0772366	0.0654363	0.107916	0.606364	0.906307	0.906307	77.2366
4.25e-06	0.0173205	0.0200969	0.0122182	0.0278374	0.438915	0.861848	0.861848	20.0969
2.025e-05	0.03	0.0338175	0.0206881	0.0421115	0.491269	0.887113	0.887113	33.8175
0.000104875	0.0509902	0.0585092	0.0455042	0.0698406	0.651543	0.87149	0.87149	58.5092
3.8e-05	0.0360555	0.0417121	0.0299179	0.0519722	0.575652	0.864391	0.864391	41.7121
3.75e-05	0.03	0.0415283	0.0211587	0.063452	0.33346	0.722399	0.722399	41.5283
2e-06	0.01	0.0156319	0.0100001	0.0220224	0.454089	0.639719	0.639719	15.6319
2.5e-06	0.0141421	0.0168389	0.005	0.0229871	0.217514	0.839849	0.839849	16.8389
3.25e-06	0.0173205	0.0183779	0.0114722	0.0217394	0.527715	0.942466	0.942466	18.3779
0.000116125	0.0519615	0.0605307	0.0494445	0.0734281	0.673373	0.858433	0.858433	60.5307
1.15e-05	0.0223607	0.0280048	0.0182064	0.0343805	0.529557	0.798458	0.798458	28.0048
3.875e-06	0.0173205	0.0194876	0.0103829	0.0246867	0.420589	0.888798	0.888798	19.4876
7.1875e-05	0.0424264	0.0515854	0.0340646	0.0656353	0.518998	0.822451	0.822451	51.5854
6.125e-06	0.0173205	0.0227005	0.0161239	0.0278374	0.579216	0.763	0.763	22.7005
8.25e-06	0.0223607	0.0250699	0.0154847	0.033683	0.45972	0.891935	0.891935	25.0699
8.25e-06	0.02	0.0250699	0.0124399	0.0409766	0.303584	0.797771	0.797771	25.0699
1.625e-06	0.01	0.0145865	0.005	0.0211571	0.236327	0.685565	0.685565	14.5865
0.00030175	0.0734847	0.0832178	0.0696347	0.0980242	0.710383	0.883041	0.883041	83.2178
5.75e-06	0.0173205	0.0222275	0.0105472	0.0332747	0.316975	0.779239	0.779239	22.2275
2.3125e-05	0.03	0.0353477	0.0198546	0.0458706	0.432839	0.848712	0.848712	35.3477
8.875e-06	0.02	0.0256876	0.0168053	0.0320271	0.524721	0.778586	0.778586	25.6876
8.375e-06	0.0223607	0.0251958	0.0156622	0.0357259	0.438398	0.887475	0.887475	25.1958
0.000269	0.0734847	0.0800912	0.0677523	0.0868384	0.780211	0.917513	0.917513	80.0912
1.875e-06	0.01	0.0152992	0.005	0.02088	0.239464	0.653631	0.653631	15.2992
1.1625e-05	0.0244949	0.0281059	0.0176943	0.0336094	0.526469	0.87152	0.87152	28.1059
5.7625e-05	0.0412311	0.0479223	0.0363073	0.0546726	0.664085	0.860373	0.860373	47.9223
0.0004495	0.08544	0.0950409	0.0777468	0.111313	0.69845	0.898982	0.898982	95.0409
4.675e-05	0.034641	0.0446952	0.0297764	0.0621912	0.478789	0.77505	0.77505	44.6952
5e-07	0.01	0.00984745	0.005	0.0123791	0.403908	1.01549	1	9.84745
1.4e-05	0.0244949	0.0299027	0.0183808	0.0385235	0.477131	0.819155	0.819155	29.9027
1.1375e-05	0.02	0.027903	0.0128844	0.0429872	0.299727	0.716769	0.716769	27.903
5e-06	0.02	0.0212157	0.0150003	0.0260249	0.576381	0.942699	0.942699	21.2157
2.1875e-05	0.0244949	0.034699	0.0211706	0.049255	0.429816	0.705926	0.705926	34.699
2.75e-05	0.0316228	0.0374494	0.0266665	0.0462998	0.575952	0.844414	0.844414	37.4494
4.5e-06	0.0141421	0.0204835	0.0113235	0.0273455	0.41409	0.690415	0.690415	20.4835
4.1625e-05	0.0360555	0.0429984	0.0306819	0.0512569	0.59859	0.838532	0.838532	42.9984
0.0001045	0.0489898	0.0584394	0.0446684	0.0725969	0.615294	0.838301	0.838301	58.4394
6.375e-06	0.0173205	0.0230053	0.0132588	0.0334472	0.396411	0.752893	0.752893	23.0053
1.975e-05	0.03	0.0335369	0.025793	0.0418684	0.616049	0.894537	0.894537	33.5369
4e-06	0.0173205	0.0196949	0.010833	0.0259243	0.417871	0.879441	0.879441	19.6949
4.25e-06	0.0141421	0.0200969	0.010668	0.0263642	0.40464	0.703696	0.703696	20.0969
7.75e-06	0.02	0.0245528	0.015371	0.032386	0.474619	0.814571	0.814571	24.5528
5.2625e-05	0.0374166	0.0464941	0.0321761	0.0603066	0.533542	0.80476	0.80476	46.4941
5.625e-06	0.02	0.0220652	0.0159829	0.0271372	0.588966	0.906404	0.906404	22.0652
1.25e-06	0.01	0.013365	0.005	0.0196902	0.253933	0.74822	0.74822	13.365
5.25e-06	0.02	0.0215635	0.0150003	0.0275003	0.545458	0.927491	0.927491	21.5635
0.000196125	0.0616441	0.072085	0.0578256	0.0828325	0.698103	0.855159	0.855159	72.085
0.000290375	0.0707107	0.0821587	0.0688996	0.0960038	0.717676	0.86066	0.86066	82.1587
1.175e-05	0.0223607	0.0282063	0.016347	0.034404	0.475148	0.792754	0.792754	28.2063
7.6375e-05	0.043589	0.0526402	0.0393126	0.0614261	0.639998	0.828055	0.828055	52.6402
2.125e-06	0.01	0.015951	0.005	0.0215176	0.232368	0.626922	0.626922	15.951
6.25e-07	0.01	0.0106078	0.005	0.0127915	0.390883	0.942699	0.942699	10.6078
7.875e-06	0.0173205	0.0246841	0.0105812	0.0356902	0.296474	0.701687	0.701687	24.6841
1.75e-06	0.01	0.0149513	0.005	0.0238648	0.209513	0.668837	0.668837	14.9513
1.1125e-05	0.02	0.0276971	0.0153682	0.0429516	0.357802	0.722098	0.722098	27.6971
2.7125e-05	0.03	0.0372784	0.0256134	0.0479663	0.533989	0.804756	0.804756	37.2784
0.000249375	0.067082	0.0780941	0.0658801	0.0881871	0.747049	0.85899	0.85899	78.0941
1.275e-05	0.0244949	0.0289848	0.0172845	0.0390831	0.442249	0.845094	0.845094	28.9848
1.9125e-05	0.0282843	0.0331793	0.0188321	0.0429637	0.438327	0.852467	0.852467	33.1793
8.5e-06	0.02	0.0253206	0.0156865	0.0339121	0.462564	0.789872	0.789872	25.3206
5.7125e-05	0.0424264	0.0477833	0.0350004	0.0581567	0.60183	0.887892	0.887892	47.7833
8.875e-06	0.02	0.0256876	0.0150533	0.0369087	0.407853	0.778586	0.778586	25.6876
1.875e-06	0.01	0.0152992	0.005	0.0210943	0.23703	0.653631	0.653631	15.2992
4.625e-06	0.0173205	0.0206715	0.0118118	0.0264405	0.44673	0.837895	0.837895	20.6715
9.35e-05	0.0469042	0.0563124	0.0430828	0.071857	0.599564	0.832927	0.832927	56.3124
7.5e-07	0.01	0.0112725	0.005	0.0176984	0.282511	0.887113	0.887113	11.2725
1.1125e-05	0.0223607	0.0276971	0.0186696	0.0369498	0.505269	0.80733	0.80733	27.6971
0.00164812	0.131909	0.146554	0.129665	0.159583	0.812521	0.900072	0.900072	146.554
2.925e-05	0.0316228	0.0382275	0.0273249	0.0525629	0.519851	0.827226	0.827226	38.2275
4.075e-05	0.034641	0.0426949	0.0315129	0.0524437	0.60089	0.811361	0.811361	42.6949
0.00072375	0.0969536	0.111394	0.0951971	0.12954	0.734885	0.870363	0.870363	111.394
3.75e-07	0.01	0.008947	0.005	0.0119161	0.419602	1.11769	1	8.947
4.5e-06	0.0173205	0.0204835	0.0108079	0.0256814	0.420847	0.845583	0.845583	20.4835
1.2375e-05	0.0282843	0.0286978	0.0178291	0.0347055	0.513725	0.98559	0.98559	28.6978
6.1875e-05	0.04	0.0490726	0.0311639	0.0874692	0.356284	0.815119	0.815119	49.0726
7e-06	0.02	0.0237338	0.015995	0.0322471	0.496015	0.842682	0.842682	23.7338
4.5e-06	0.0141421	0.0204835	0.0114599	0.0268501	0.426811	0.690415	0.690415	20.4835
6.25e-06	0.0173205	0.0228539	0.011512	0.0311632	0.369409	0.75788	0.75788	22.8539
8.875e-06	0.02	0.0256876	0.0150033	0.0411924	0.364224	0.778586	0.778586	25.6876
0.000224875	0.0640312	0.075448	0.0611608	0.089378	0.684294	0.848681	0.848681	75.448
6.5e-06	0.02	0.0231547	0.0161239	0.0277287	0.581487	0.863757	0.863757	23.1547
1.375e-06	0.01	0.0137965	0.005	0.0209075	0.239148	0.724823	0.724823	13.7965
0.000188875	0.0632456	0.0711856	0.057079	0.0834404	0.684069	0.88846	0.88846	71.1856
0.000126625	0.0538516	0.0623027	0.0470618	0.0779104	0.60405	0.864355	0.864355	62.3027
8.75e-06	0.02	0.0255664	0.0160136	0.0354498	0.451726	0.782276	0.782276	25.5664
0.0005655	0.0883176	0.102599	0.0883892	0.115028	0.768417	0.860801	0.860801	102.599
5e-07	0.01	0.00984745	0.005	0.0193047	0.259005	1.01549	1	9.84745
7.5125e-05	0.0458258	0.0523514	0.0404159	0.0604818	0.668233	0.875349	0.875349	52.3514
4.25e-06	0.0173205	0.0200969	0.0104256	0.0251824	0.414005	0.861848	0.861848	20.0969
2e-06	0.01	0.0156319	0.005	0.0218757	0.228564	0.639719	0.639719	15.6319
5e-06	0.0173205	0.0212157	0.0125305	0.0283541	0.441929	0.816401	0.816401	21.2157
7.5e-07	0.01	0.0112725	0.005	0.0178984	0.279354	0.887113	0.887113	11.2725
3.2625e-05	0.0331662	0.0396446	0.0267099	0.0488624	0.546636	0.836589	0.836589	39.6446
0.000225375	0.07	0.0755038	0.061721	0.0901497	0.68465	0.927105	0.927105	75.5038
0.000153125	0.0565685	0.0663767	0.0504764	0.0849098	0.594472	0.852235	0.852235	66.3767
9.95e-05	0.05	0.0574921	0.0442448	0.0669697	0.66067	0.869685	0.869685	57.4921
9.75e-06	0.02	0.0265055	0.0165757	0.038068	0.435422	0.754562	0.754562	26.5055
3.7e-05	0.04	0.0413429	0.0306862	0.04831	0.635194	0.967518	0.967518	41.3429
4e-06	0.0141421	0.0196949	0.0110262	0.0251314	0.438741	0.718061	0.718061	19.6949
6.5e-06	0.02	0.0231547	0.0162081	0.0330463	0.490467	0.863757	0.863757	23.1547
0.000209625	0.0640312	0.0737024	0.0607974	0.090139	0.674485	0.868781	0.868781	73.7024
1.7125e-05	0.0244949	0.0319799	0.0179983	0.043709	0.411775	0.765946	0.765946	31.9799
0.00126687	0.123693	0.134249	0.121529	0.144089	0.843432	0.92137	0.92137	134.249
0.000123625	0.0547723	0.0618067	0.048059	0.0774551	0.620476	0.886186	0.886186	61.8067
9.625e-06	0.0223607	0.0263917	0.0162855	0.034404	0.473362	0.847262	0.847262	26.3917
0.0001045	0.05	0.0584394	0.0453869	0.0668071	0.679373	0.855587	0.855587	58.4394
3.2125e-05	0.0331662	0.039441	0.0282007	0.0490494	0.574944	0.840907	0.840907	39.441
3.625e-06	0.0141421	0.0190591	0.0100357	0.0270353	0.371207	0.742014	0.742014	19.0591
4.6625e-05	0.0374166	0.0446553	0.0328674	0.0574984	0.571623	0.837897	0.837897	44.6553
5.325e-05	0.0374166	0.0466774	0.0330412	0.0560539	0.589454	0.801599	0.801599	46.6774
4.925e-05	0.04	0.0454781	0.0347594	0.053476	0.65	0.879544	0.879544	45.4781
0.00415375	0.183848	0.199441	0.179326	0.225825	0.794095	0.921816	0.921816	199.441
1.7e-05	0.0244949	0.0319019	0.0192937	0.039093	0.493532	0.767819	0.767819	31.9019
2.625e-05	0.03	0.0368731	0.0276951	0.0555564	0.498505	0.8136	0.8136	36.8731
5.75e-06	0.02	0.0222275	0.0150298	0.0333832	0.450221	0.899788	0.899788	22.2275
1.3875e-05	0.0223607	0.0298134	0.0184402	0.0363761	0.506933	0.750021	0.750021	29.8134
0.00399862	0.164317	0.196926	0.160882	0.293479	0.548188	0.834407	0.834407	196.926
9e-06	0.02	0.0258076	0.0131632	0.04904	0.268417	0.774965	0.774965	25.8076
8.75e-07	0.01	0.0118669	0.005	0.0184549	0.27093	0.842682	0.842682	11.8669
1.5e-06	0.01	0.0142025	0.005	0.0219916	0.227359	0.704102	0.704102	14.2025
3.5e-06	0.0141421	0.0188375	0.0108227	0.0261848	0.413319	0.750744	0.750744	18.8375
2.75e-06	0.0141421	0.0173825	0.005	0.0229539	0.217828	0.813586	0.813586	17.3825
2.1875e-05	0.0331662	0.034699	0.0268473	0.040925	0.656012	0.955828	0.955828	34.699
4.875e-06	0.02	0.0210374	0.0150003	0.0301378	0.497723	0.950688	0.950688	21.0374
1.875e-06	0.0141421	0.0152992	0.005	0.0207812	0.240603	0.924373	0.924373	15.2992
4.5e-06	0.02	0.0204835	0.0150003	0.0268942	0.557751	0.976395	0.976395	20.4835
0.000356625	0.0812404	0.0879841	0.0737115	0.0980164	0.752032	0.923353	0.923353	87.9841
4.425e-05	0.0374166	0.0438839	0.032386	0.052011	0.622676	0.852627	0.852627	43.8839
8.25e-05	0.0458258	0.0540114	0.035838	0.0664139	0.539615	0.848447	0.848447	54.0114
2.875e-06	0.0173205	0.0176419	0.005	0.0215176	0.232368	0.98178	0.98178	17.6419
0.000105625	0.05	0.0586484	0.0453967	0.0673903	0.673638	0.852538	0.852538	58.6484
1.75e-06	0.01	0.0149513	0.005	0.0210943	0.23703	0.668837	0.668837	14.9513
7.5e-07	0.01	0.0112725	0.005	0.0176984	0.282511	0.887113	0.887113	11.2725
5e-07	0.01	0.00984745	0.005	0.0193047	0.259005	1.01549	1	9.84745
5e-07	0.01	0.00984745	0.005	0.0193047	0.259005	1.01549	1	9.84745
4e-06	0.0173205	0.0196949	0.0116114	0.0261848	0.443441	0.879441	0.879441	19.6949
6.1375e-05	0.0412311	0.04894	0.0347055	0.06209	0.558955	0.842481	0.842481	48.94
8.8e-05	0.0469042	0.0551859	0.041475	0.0667192	0.621635	0.84993	0.84993	55.1859
9.875e-06	0.0223607	0.0266182	0.0178984	0.0347594	0.514923	0.840051	0.840051	26.6182
5.425e-05	0.04	0.0469678	0.0342566	0.0564507	0.606841	0.851647	0.851647	46.9678
7.5e-07	0.01	0.0112725	0.005	0.0178984	0.279354	0.887113	0.887113	11.2725
9.875e-06	0.0223607	0.0266182	0.0169886	0.0365591	0.46469	0.840051	0.840051	26.6182
4.2875e-05	0.0374166	0.0434245	0.0324229	0.0520642	0.622748	0.861646	0.861646	43.4245
2.875e-06	0.0141421	0.0176419	0.0108248	0.0210943	0.51316	0.80162	0.80162	17.6419
4.5e-06	0.0141421	0.0204835	0.0110879	0.0283612	0.390954	0.690415	0.690415	20.4835
6.8125e-05	0.0447214	0.0506721	0.0340282	0.0634131	0.536612	0.882563	0.882563	50.6721
0.0003015	0.0748331	0.0831948	0.0677523	0.0965058	0.702054	0.899493	0.899493	83.1948
4.5375e-05	0.0374166	0.0442527	0.0318413	0.0526926	0.604283	0.845522	0.845522	44.2527
3.625e-06	0.0141421	0.0190591	0.0109781	0.0268147	0.409406	0.742014	0.742014	19.0591
1.65e-05	0.0244949	0.031586	0.0178769	0.0457408	0.39083	0.775498	0.775498	31.586
7.5e-07	0.01	0.0112725	0.005	0.0176984	0.282511	0.887113	0.887113	11.2725
3.625e-06	0.0173205	0.0190591	0.0105034	0.0238121	0.441095	0.908777	0.908777	19.0591
7.875e-06	0.02	0.0246841	0.0164933	0.0330804	0.498581	0.810238	0.810238	24.6841
3.7875e-05	0.0282843	0.0416663	0.0242614	0.0743424	0.326347	0.678829	0.678829	41.6663
0.00015725	0.0591608	0.0669675	0.0523435	0.0838782	0.624041	0.883426	0.883426	66.9675
3.0125e-05	0.0360555	0.0386049	0.0280585	0.0489731	0.572937	0.933961	0.933961	38.6049
1.1e-05	0.02	0.0275929	0.0180512	0.0346351	0.521181	0.724823	0.724823	27.5929
1.5e-06	0.01	0.0142025	0.005	0.0198954	0.251314	0.704102	0.704102	14.2025
4e-06	0.0141421	0.0196949	0.0104537	0.0283541	0.368683	0.718061	0.718061	19.6949
5.5e-06	0.02	0.0219005	0.0152984	0.0272727	0.560942	0.91322	0.91322	21.9005
3.75e-06	0.0173205	0.0192757	0.0116013	0.0256593	0.452129	0.898566	0.898566	19.2757
3e-06	0.0141421	0.017894	0.0106296	0.0239354	0.444093	0.790328	0.790328	17.894
9.875e-05	0.0489898	0.0573473	0.0429794	0.0711086	0.60442	0.854265	0.854265	57.3473
1.75e-06	0.01	0.0149513	0.005	0.0218429	0.228908	0.668837	0.668837	14.9513
4.125e-06	0.0141421	0.019898	0.0107824	0.0257244	0.419151	0.710733	0.710733	19.898
1.125e-06	0.01	0.0129038	0.005	0.0209214	0.238989	0.774965	0.774965	12.9038
1.3375e-05	0.0244949	0.0294509	0.017899	0.0385516	0.464286	0.83172	0.83172	29.4509
1.25e-06	0.01	0.013365	0.005	0.0234639	0.213093	0.74822	0.74822	13.365
2.125e-06	0.0141421	0.015951	0.005	0.0246229	0.203063	0.886601	0.886601	15.951
0.000112	0.0374166	0.0598053	0.0313837	0.130885	0.23978	0.62564	0.62564	59.8053
1.0125e-05	0.0223607	0.026841	0.0156869	0.04306	0.364303	0.833079	0.833079	26.841
7.625e-06	0.0173205	0.0244201	0.0122483	0.0372575	0.328747	0.709273	0.709273	24.4201
1.5625e-05	0.0223607	0.0310175	0.0169693	0.0428007	0.396471	0.720905	0.720905	31.0175
5.75e-06	0.02	0.0222275	0.0150008	0.0293413	0.511253	0.899788	0.899788	22.2275
7.125e-06	0.02	0.0238742	0.011648	0.0288463	0.403797	0.837725	0.837725	23.8742
1.775e-05	0.0244949	0.0323643	0.017798	0.042441	0.41936	0.756849	0.756849	32.3643
4.9875e-05	0.0360555	0.0456697	0.0259491	0.0547832	0.47367	0.789484	0.789484	45.6697
2.5e-07	0.01	0.00781593	0.005	0.005	1	1.27944	1	7.81593
0.000299375	0.0707107	0.0829989	0.066433	0.100799	0.659062	0.851947	0.851947	82.9989
0.00015975	0.06	0.0673205	0.0550509	0.0787421	0.69913	0.891259	0.891259	67.3205
8.5e-06	0.02	0.0253206	0.0163913	0.033339	0.491656	0.789872	0.789872	25.3206
1.5e-06	0.01	0.0142025	0.005	0.0205742	0.243023	0.704102	0.704102	14.2025
0.0638202	0.395727	0.495815	0.395396	0.635614	0.622069	0.798134	0.798134	495.815
1.475e-05	0.0282843	0.0304274	0.0180817	0.0402881	0.44881	0.929567	0.929567	30.4274
2.8625e-05	0.03	0.0379532	0.0251725	0.0541379	0.464971	0.790446	0.790446	37.9532
2.375e-05	0.03	0.0356633	0.0276039	0.0473231	0.583308	0.841201	0.841201	35.6633
3.975e-05	0.0374166	0.0423428	0.0318366	0.0497176	0.640349	0.883659	0.883659	42.3428
1.0125e-05	0.0223607	0.026841	0.0179061	0.0368851	0.485456	0.833079	0.833079	26.841
1.85e-05	0.0282843	0.0328139	0.019728	0.0402105	0.490619	0.86196	0.86196	32.8139
0.00123362	0.116619	0.133064	0.117583	0.152287	0.772113	0.876411	0.876411	133.064
1.4625e-05	0.0244949	0.0303412	0.0193702	0.0369476	0.524263	0.807315	0.807315	30.3412
8.875e-06	0.02	0.0256876	0.0119432	0.0413716	0.288682	0.778586	0.778586	25.6876
2.625e-06	0.0141421	0.017115	0.005	0.0225655	0.221578	0.826301	0.826301	17.115
1.725e-05	0.0244949	0.0320575	0.0182629	0.0432208	0.422549	0.764092	0.764092	32.0575
2.75e-06	0.0141421	0.0173825	0.005	0.0222132	0.225092	0.813586	0.813586	17.3825
6.125e-06	0.02	0.0227005	0.0152254	0.0280058	0.543652	0.881037	0.881037	22.7005
0.00018825	0.0616441	0.071107	0.0578569	0.080934	0.714865	0.866921	0.866921	71.107
1.375e-06	0.01	0.0137965	0.005	0.0197086	0.253697	0.724823	0.724823	13.7965
0.00169787	0.133417	0.148014	0.132024	0.169565	0.778602	0.901379	0.901379	148.014
9.75e-05	0.0458258	0.0571043	0.044026	0.0679337	0.648074	0.802493	0.802493	57.1043
6.25e-06	0.02	0.0228539	0.0158369	0.0299835	0.528187	0.875124	0.875124	22.8539
3.275e-05	0.0331662	0.0396952	0.0283781	0.0480682	0.590371	0.835524	0.835524	39.6952
6.75e-06	0.02	0.0234478	0.016417	0.0283242	0.579611	0.852959	0.852959	23.4478
6.85e-05	0.0447214	0.050765	0.0407238	0.0597016	0.682121	0.88095	0.88095	50.765
0.001873	0.0489898	0.152937	0.005	0.005	1	0.320326	0.320326	152.937
3.375e-05	0.0331662	0.0400951	0.0291339	0.0537561	0.541963	0.827189	0.827189	40.0951
8.75e-07	0.01	0.0118669	0.005	0.018109	0.276106	0.842682	0.842682	11.8669
1.3375e-05	0.0244949	0.0294509	0.0182347	0.0372147	0.489986	0.83172	0.83172	29.4509
1.0625e-05	0.0223607	0.0272758	0.0174148	0.034456	0.505421	0.819801	0.819801	27.2758
0.000731625	0.0989949	0.111797	0.0952346	0.126117	0.755128	0.885489	0.885489	111.797
0.000116875	0.0519615	0.0606607	0.0487395	0.0686487	0.709985	0.856592	0.856592	60.6607
1.8625e-05	0.0282843	0.0328876	0.0218239	0.0426167	0.512096	0.860028	0.860028	32.8876
0.000421625	0.0830662	0.0930342	0.078019	0.106922	0.729681	0.892857	0.892857	93.0342
2.25e-06	0.01	0.0162578	0.005	0.0233778	0.213879	0.61509	0.61509	16.2578
1.25e-07	0.01	0.0062035	0.005	0.005	1	1.61199	1	6.2035
6.25e-06	0.0173205	0.0228539	0.0130706	0.0282969	0.46191	0.75788	0.75788	22.8539
8.125e-06	0.02	0.0249426	0.0168516	0.0315064	0.534863	0.801841	0.801841	24.9426
1.55e-05	0.0223607	0.0309346	0.0177973	0.0408909	0.435239	0.722837	0.722837	30.9346
0.000407	0.0812404	0.0919458	0.0790744	0.110812	0.713593	0.883568	0.883568	91.9458
0.0004605	0.0787401	0.0958099	0.0741955	0.14982	0.495231	0.821837	0.821837	95.8099
6.875e-06	0.02	0.0235916	0.013242	0.029067	0.45557	0.847758	0.847758	23.5916
1.325e-05	0.0244949	0.0293589	0.0165538	0.0368507	0.449214	0.834327	0.834327	29.3589
5.125e-06	0.0173205	0.021391	0.0115844	0.0326023	0.355324	0.809709	0.809709	21.391
4e-06	0.0173205	0.0196949	0.005	0.0279509	0.178885	0.879441	0.879441	19.6949
3.6625e-05	0.0331662	0.0412028	0.0281643	0.0573099	0.491438	0.804952	0.804952	41.2028
1.5e-06	0.01	0.0142025	0.005	0.0202075	0.247433	0.704102	0.704102	14.2025
0.000243625	0.0707107	0.0774892	0.0640558	0.0896294	0.714674	0.912523	0.912523	77.4892
1.125e-06	0.01	0.0129038	0.005	0.0197639	0.252986	0.774965	0.774965	12.9038
6.5125e-05	0.0412311	0.0499171	0.0362208	0.0609935	0.593847	0.82599	0.82599	49.9171
3.1125e-05	0.034641	0.0390275	0.027867	0.0504349	0.552533	0.887606	0.887606	39.0275
4.5e-06	0.0141421	0.0204835	0.005	0.0345279	0.14481	0.690415	0.690415	20.4835
4.25e-06	0.0173205	0.0200969	0.0118463	0.029703	0.398825	0.861848	0.861848	20.0969
3.325e-05	0.0360555	0.0398962	0.0291713	0.0522735	0.558052	0.903734	0.903734	39.8962
2.125e-06	0.0141421	0.015951	0.005	0.0201159	0.248559	0.886601	0.886601	15.951
1.825e-05	0.0282843	0.0326654	0.0193561	0.0402964	0.480342	0.865878	0.865878	32.6654
5.125e-06	0.0141421	0.021391	0.0106191	0.0293781	0.361463	0.661125	0.661125	21.391
2.25e-06	0.01	0.0162578	0.01	0.0219758	0.455047	0.61509	0.61509	16.2578
6.5e-06	0.02	0.0231547	0.015	0.0324795	0.461829	0.863757	0.863757	23.1547
0.000104625	0.05	0.0584627	0.0471318	0.0705778	0.667798	0.855246	0.855246	58.4627
1.1875e-05	0.0223607	0.028306	0.0178212	0.0349507	0.509896	0.789963	0.789963	28.306
1.65e-05	0.0244949	0.031586	0.0179078	0.0427477	0.418918	0.775498	0.775498	31.586
7.875e-06	0.02	0.0246841	0.0156493	0.0342758	0.456569	0.810238	0.810238	24.6841
5e-07	0.01	0.00984745	0.005	0.0185022	0.270238	1.01549	1	9.84745
5e-07	0.01	0.00984745	0.005	0.0191482	0.261122	1.01549	1	9.84745
3.9e-05	0.04	0.0420748	0.0315258	0.0490858	0.642261	0.950688	0.950688	42.0748
2.625e-06	0.01	0.017115	0.005	0.0236152	0.211728	0.584283	0.584283	17.115
4.125e-06	0.0173205	0.019898	0.0112281	0.0260335	0.431294	0.870467	0.870467	19.898
2.625e-06	0.0141421	0.017115	0.005	0.0237541	0.21049	0.826301	0.826301	17.115
1.7e-05	0.0282843	0.0319019	0.0207618	0.0386353	0.53738	0.886601	0.886601	31.9019
0.000264	0.0616441	0.0795918	0.0534238	0.13129	0.406915	0.774503	0.774503	79.5918
9.2375e-05	0.0360555	0.0560857	0.0265612	0.0830209	0.319934	0.642865	0.642865	56.0857
7.625e-05	0.0412311	0.0526115	0.0362658	0.0680473	0.53295	0.78369	0.78369	52.6115
6.4375e-05	0.043589	0.0497248	0.0379682	0.0578949	0.655811	0.876605	0.876605	49.7248
0.000107875	0.0519615	0.0590619	0.0466514	0.0709611	0.657421	0.879781	0.879781	59.0619
2e-06	0.01	0.0156319	0.005	0.0236222	0.211666	0.639719	0.639719	15.6319
8.9e-05	0.0424264	0.0553941	0.0407342	0.0776442	0.524626	0.765901	0.765901	55.3941
3.5e-06	0.0141421	0.0188375	0.0109258	0.0238251	0.458583	0.750744	0.750744	18.8375
7.5e-06	0.02	0.0242859	0.0156681	0.032394	0.483674	0.823523	0.823523	24.2859
7.625e-06	0.02	0.0244201	0.0129278	0.0304805	0.424132	0.818998	0.818998	24.4201
0.00026425	0.069282	0.0796169	0.0600492	0.121055	0.496051	0.870192	0.870192	79.6169
3.75e-06	0.0173205	0.0192757	0.0120677	0.0249825	0.483046	0.898566	0.898566	19.2757
9.5e-06	0.02	0.026277	0.0174437	0.0332951	0.52391	0.761123	0.761123	26.277
1.25e-06	0.01	0.013365	0.005	0.0197036	0.25376	0.74822	0.74822	13.365
2.875e-06	0.0141421	0.0176419	0.005	0.0246635	0.202729	0.80162	0.80162	17.6419
7e-06	0.02	0.0237338	0.016102	0.0303147	0.531161	0.842682	0.842682	23.7338
0.00135875	0.0591608	0.137419	0.005	0.217433	0.0229956	0.430514	0.430514	137.419
2.5e-07	0.01	0.00781593	0.005	0.0109163	0.45803	1.27944	1	7.81593
6.7875e-05	0.0447214	0.0506101	0.0389515	0.0572677	0.680165	0.883645	0.883645	50.6101
5e-06	0.0173205	0.0212157	0.012711	0.0265841	0.478143	0.816401	0.816401	21.2157
4.375e-06	0.0141421	0.0202921	0.0112406	0.0266506	0.421778	0.696929	0.696929	20.2921
3e-06	0.0173205	0.017894	0.005	0.0246635	0.202729	0.96795	0.96795	17.894
6.125e-06	0.02	0.0227005	0.0150184	0.0320044	0.469262	0.881037	0.881037	22.7005
5.125e-06	0.0141421	0.021391	0.005	0.0421758	0.118551	0.661125	0.661125	21.391
5e-07	0.01	0.00984745	0.005	0.0193894	0.257873	1.01549	1	9.84745
1.225e-05	0.0244949	0.0286009	0.0175462	0.0376553	0.465968	0.856439	0.856439	28.6009
5.75e-06	0.02	0.0222275	0.0158043	0.0261707	0.603894	0.899788	0.899788	22.2275
0.00039425	0.0818535	0.0909755	0.0770508	0.101535	0.758856	0.899732	0.899732	90.9755
4.9e-05	0.0374166	0.045401	0.0352811	0.0541379	0.65169	0.824135	0.824135	45.401
8.5e-06	0.0223607	0.0253206	0.0168125	0.0313844	0.535695	0.883103	0.883103	25.3206
0.00017575	0.0608276	0.0694969	0.0573268	0.0817428	0.701307	0.875256	0.875256	69.4969
0.0133022	0.242074	0.293974	0.242226	0.440198	0.550266	0.823455	0.823455	293.974
2.5625e-05	0.0316228	0.0365781	0.0260822	0.0530987	0.491202	0.864526	0.864526	36.5781
1.625e-06	0.01	0.0145865	0.005	0.0210447	0.23759	0.685565	0.685565	14.5865
1.2125e-05	0.0223607	0.0285032	0.0157089	0.0350316	0.448421	0.784496	0.784496	28.5032
1.5e-06	0.01	0.0142025	0.005	0.022159	0.225642	0.704102	0.704102	14.2025
0.0001365	0.0547723	0.0638819	0.0534238	0.0720864	0.741108	0.857398	0.857398	63.8819
1.25e-07	0.01	0.0062035	0.005	0.005	1	1.61199	1	6.2035
3.2625e-05	0.034641	0.0396446	0.0280058	0.047251	0.592702	0.873789	0.873789	39.6446
3.625e-06	0.0141421	0.0190591	0.005	0.0249087	0.200733	0.742014	0.742014	19.0591
0.001018	0.111803	0.12481	0.107059	0.14135	0.7574	0.895788	0.895788	124.81
3e-06	0.0141421	0.017894	0.005	0.0241623	0.206934	0.790328	0.790328	17.894
9e-06	0.02	0.0258076	0.0168516	0.0342536	0.491967	0.774965	0.774965	25.8076
0.00069125	0.10198	0.109701	0.0986625	0.117826	0.837355	0.929618	0.929618	109.701
9.75e-06	0.0223607	0.0265055	0.015974	0.0368851	0.433074	0.843625	0.843625	26.5055
2.5e-06	0.01	0.0168389	0.01	0.0226812	0.440894	0.593863	0.593863	16.8389
1.4875e-05	0.0282843	0.0305131	0.0181979	0.0375041	0.485225	0.926955	0.926955	30.5131
1.525e-05	0.0223607	0.0307674	0.0174838	0.0463422	0.377277	0.726766	0.726766	30.7674
1.375e-06	0.01	0.0137965	0.005	0.0197086	0.253697	0.724823	0.724823	13.7965
2.25e-06	0.01	0.0162578	0.01	0.0220208	0.454115	0.61509	0.61509	16.2578
2.8875e-05	0.0282843	0.0380634	0.0187328	0.058873	0.31819	0.743083	0.743083	38.0634
8.375e-06	0.02	0.0251958	0.0165123	0.0306171	0.539316	0.793782	0.793782	25.1958
3.125e-06	0.0141421	0.0181392	0.010452	0.0232547	0.449455	0.779647	0.779647	18.1392
1.25e-07	0.01	0.0062035	0.005	0.005	1	1.61199	1	6.2035
0.00045975	0.0830662	0.0957578	0.0790248	0.108738	0.726746	0.867461	0.867461	95.7578
1.875e-06	0.01	0.0152992	0.005	0.0246635	0.202729	0.653631	0.653631	15.2992
5.625e-05	0.0412311	0.047538	0.0338844	0.0572677	0.591684	0.867328	0.867328	47.538
2.325e-05	0.0316228	0.0354113	0.0276801	0.0426167	0.649512	0.893015	0.893015	35.4113
0.001529	0.123288	0.142934	0.119056	0.212245	0.560939	0.862552	0.862552	142.934
1.875e-06	0.01	0.0152992	0.005	0.020785	0.240558	0.653631	0.653631	15.2992
0.000158375	0.0547723	0.0671268	0.0525747	0.0816859	0.64362	0.815952	0.815952	67.1268
1.2125e-05	0.0223607	0.0285032	0.01634	0.0375041	0.435687	0.784496	0.784496	28.5032
6.625e-06	0.0173205	0.0233021	0.0130037	0.0299785	0.433767	0.743301	0.743301	23.3021
3e-06	0.0141421	0.017894	0.0101351	0.0250845	0.40404	0.790328	0.790328	17.894
0.0007685	0.104403	0.113644	0.100381	0.125613	0.799126	0.918681	0.918681	113.644
2.75e-06	0.0173205	0.0173825	0.005	0.021252	0.235271	0.996436	0.996436	17.3825
0.000126375	0.0519615	0.0622617	0.0483547	0.0728173	0.664055	0.834567	0.834567	62.2617
7.5e-07	0.01	0.0112725	0.005	0.0175574	0.28478	0.887113	0.887113	11.2725
3.75e-07	0.01	0.008947	0.005	0.0115223	0.433942	1.11769	1	8.947
6e-06	0.0173205	0.022545	0.0104556	0.0301222	0.347107	0.768263	0.768263	22.545
9.75e-06	0.0173205	0.0265055	0.0116451	0.0378635	0.307556	0.653469	0.653469	26.5055
2e-05	0.0282843	0.0336778	0.0196522	0.0464277	0.423286	0.839849	0.839849	33.6778
3.6625e-05	0.034641	0.0412028	0.0306385	0.0496383	0.617235	0.840745	0.840745	41.2028
3.75e-06	0.0173205	0.0192757	0.005	0.0249623	0.200302	0.898566	0.898566	19.2757
3.75e-06	0.0141421	0.0192757	0.0110215	0.0266506	0.413556	0.733676	0.733676	19.2757
2.55e-05	0.03	0.0365186	0.0196416	0.0502516	0.390865	0.8215	0.8215	36.5186
3.75e-07	0.01	0.008947	0.005	0.0119432	0.418647	1.11769	1	8.947
1.125e-06	0.01	0.0129038	0.005	0.0200158	0.249802	0.774965	0.774965	12.9038
1.275e-05	0.0244949	0.0289848	0.0178577	0.0356107	0.501469	0.845094	0.845094	28.9848
0.000285	0.0748331	0.0816486	0.0693386	0.0874894	0.792537	0.916527	0.916527	81.6486
7e-06	0.02	0.0237338	0.0155045	0.0313605	0.494396	0.842682	0.842682	23.7338
6.125e-06	0.0173205	0.0227005	0.0110534	0.0346313	0.319175	0.763	0.763	22.7005
4.325e-05	0.0374166	0.0435508	0.0327086	0.0537561	0.608463	0.859148	0.859148	43.5508
0.000134	0.0547723	0.0634895	0.0506226	0.0746362	0.678257	0.862698	0.862698	63.4895
2.75e-06	0.0141421	0.0173825	0.0108744	0.0219758	0.494835	0.813586	0.813586	17.3825
2.125e-06	0.01	0.015951	0.005	0.022135	0.225887	0.626922	0.626922	15.951
0.000296625	0.0734847	0.082744	0.0690836	0.0928602	0.743952	0.888097	0.888097	82.744
3.75e-07	0.01	0.008947	0.005	0.0115223	0.433942	1.11769	1	8.947
6.75e-06	0.02	0.0234478	0.015	0.0317793	0.472005	0.852959	0.852959	23.4478
7.3625e-05	0.0458258	0.0520007	0.0409735	0.0625057	0.655516	0.881253	0.881253	52.0007
2.125e-06	0.0141421	0.015951	0.005	0.0203272	0.245976	0.886601	0.886601	15.951
2.5e-06	0.0141421	0.0168389	0.005	0.0206104	0.242596	0.839849	0.839849	16.8389
5.875e-05	0.0374166	0.0482321	0.0322351	0.0669866	0.481217	0.77576	0.77576	48.2321
1.4875e-05	0.0282843	0.0305131	0.0207578	0.0368851	0.56277	0.926955	0.926955	30.5131
1.2625e-05	0.0244949	0.0288898	0.0180817	0.0362568	0.498711	0.847874	0.847874	28.8898
6.2e-05	0.0447214	0.0491056	0.0362208	0.0585773	0.618343	0.910718	0.910718	49.1056
5e-07	0.01	0.00984745	0.005	0.0121947	0.410014	1.01549	1	9.84745
1.75e-06	0.0141421	0.0149513	0.005	0.0201159	0.248559	0.945878	0.945878	14.9513
4.875e-06	0.02	0.0210374	0.0112167	0.0330547	0.339336	0.950688	0.950688	21.0374
4.6e-05	0.04	0.0444549	0.0322181	0.0503487	0.639901	0.899788	0.899788	44.4549
1.125e-05	0.0244949	0.0278004	0.0178859	0.0339906	0.526202	0.881098	0.881098	27.8004
9e-06	0.0223607	0.0258076	0.0170376	0.0326023	0.52259	0.866437	0.866437	25.8076
1.25e-06	0.01	0.013365	0.005	0.0210847	0.237139	0.74822	0.74822	13.365
1.125e-06	0.01	0.0129038	0.005	0.0203272	0.245976	0.774965	0.774965	12.9038
1.75e-06	0.01	0.0149513	0.005	0.0221502	0.225731	0.668837	0.668837	14.9513
0.00284962	0.153623	0.175899	0.15093	0.243735	0.619237	0.873359	0.873359	175.899
0.000353	0.0806226	0.087685	0.0739377	0.097593	0.757613	0.919457	0.919457	87.685
1.425e-05	0.0282843	0.0300796	0.0188543	0.0358361	0.526126	0.940314	0.940314	30.0796
3.5e-05	0.0316228	0.0405842	0.0267449	0.0505122	0.529473	0.77919	0.77919	40.5842
9.75e-06	0.02	0.0265055	0.0160894	0.0352221	0.456798	0.754562	0.754562	26.5055
5e-06	0.0141421	0.0212157	0.0114996	0.026994	0.426005	0.666589	0.666589	21.2157
1.275e-05	0.0223607	0.0289848	0.0163622	0.0426532	0.38361	0.771462	0.771462	28.9848
1.375e-06	0.01	0.0137965	0.005	0.0191676	0.260857	0.724823	0.724823	13.7965
6.125e-06	0.02	0.0227005	0.0117373	0.0299553	0.391827	0.881037	0.881037	22.7005
8.375e-06	0.02	0.0251958	0.0130706	0.0337788	0.386948	0.793782	0.793782	25.1958
2.375e-06	0.0141421	0.0165534	0.005	0.0210146	0.23793	0.854332	0.854332	16.5534
1.25e-06	0.01	0.013365	0.005	0.0200158	0.249802	0.74822	0.74822	13.365
3.625e-06	0.0141421	0.0190591	0.005	0.030812	0.162274	0.742014	0.742014	19.0591
0.000314875	0.0748331	0.0844073	0.0702328	0.0932875	0.752864	0.886572	0.886572	84.4073
6.625e-06	0.0223607	0.0233021	0.0153906	0.032299	0.476505	0.959598	0.959598	23.3021
7.7375e-05	0.0458258	0.0528689	0.0407307	0.0671392	0.60666	0.86678	0.86678	52.8689
1.75e-06	0.01	0.0149513	0.005	0.0209183	0.239025	0.668837	0.668837	14.9513
3.5e-06	0.0141421	0.0188375	0.0105274	0.0258719	0.406905	0.750744	0.750744	18.8375
1.525e-05	0.0223607	0.0307674	0.0197677	0.0387845	0.509682	0.726766	0.726766	30.7674
0.0003195	0.0728011	0.0848185	0.0697331	0.104569	0.66686	0.858316	0.858316	84.8185
3.6375e-05	0.0360555	0.0411088	0.0304092	0.0486396	0.625194	0.877075	0.877075	41.1088
3.75e-07	0.01	0.008947	0.005	0.0117373	0.425992	1.11769	1	8.947
9.4875e-05	0.0374166	0.0565871	0.0262128	0.102807	0.254971	0.66122	0.66122	56.5871
0.000295	0.07	0.0825926	0.0665312	0.0996187	0.667858	0.847534	0.847534	82.5926
2.375e-05	0.03	0.0356633	0.0241205	0.043392	0.555876	0.841201	0.841201	35.6633
1.625e-06	0.01	0.0145865	0.005	0.0200128	0.24984	0.685565	0.685565	14.5865
3.75e-06	0.0173205	0.0192757	0.0118287	0.0258257	0.45802	0.898566	0.898566	19.2757
1.2375e-05	0.0244949	0.0286978	0.0176668	0.0361986	0.488052	0.853546	0.853546	28.6978
4.925e-05	0.0374166	0.0454781	0.0321313	0.0546034	0.588448	0.822738	0.822738	45.4781
0.00101275	0.113578	0.124595	0.108737	0.147235	0.738523	0.911578	0.911578	124.595
8.75e-07	0.01	0.0118669	0.005	0.0216067	0.23141	0.842682	0.842682	11.8669
0.0001	0.0489898	0.0575882	0.0451454	0.0691787	0.652591	0.850691	0.850691	57.5882
4.875e-05	0.03	0.0453237	0.0122258	0.0793166	0.154139	0.661905	0.661905	45.3237
3.875e-06	0.0173205	0.0194876	0.0107645	0.0259779	0.414371	0.888798	0.888798	19.4876
4.375e-06	0.0173205	0.0202921	0.0117373	0.0250845	0.467911	0.85356	0.85356	20.2921
1.75e-06	0.01	0.0149513	0.005	0.0209122	0.239095	0.668837	0.668837	14.9513
9.625e-06	0.02	0.0263917	0.0172237	0.0328901	0.523675	0.757814	0.757814	26.3917
0.000176625	0.0547723	0.0696121	0.0520004	0.0919648	0.565438	0.786821	0.786821	69.6121
1.625e-06	0.01	0.0145865	0.005	0.0210847	0.237139	0.685565	0.685565	14.5865
0.00359937	0.166433	0.190141	0.167701	0.259349	0.646623	0.875314	0.875314	190.141
1.15e-05	0.0223607	0.0280048	0.0175492	0.0369476	0.474974	0.798458	0.798458	28.0048
8.425e-05	0.0447214	0.0543906	0.0405501	0.0701833	0.577775	0.822226	0.822226	54.3906
2e-06	0.01	0.0156319	0.005	0.0218239	0.229107	0.639719	0.639719	15.6319
0.00082125	0.106301	0.116187	0.102849	0.125907	0.816869	0.914914	0.914914	116.187
3.9375e-05	0.0360555	0.0422092	0.0297781	0.0538075	0.553418	0.854209	0.854209	42.2092
0.000197375	0.0640312	0.0722378	0.0585582	0.0822382	0.712056	0.886395	0.886395	72.2378
0.00575212	0.20347	0.222302	0.201743	0.239985	0.840649	0.915286	0.915286	222.302
0.0002865	0.0707107	0.0817916	0.0663505	0.117793	0.563279	0.864523	0.864523	81.7916
2.05e-05	0.0282843	0.0339561	0.020095	0.0431843	0.465333	0.832965	0.832965	33.9561
0.00415875	0.174642	0.199521	0.173137	0.291344	0.594269	0.87531	0.87531	199.521
6.25e-06	0.0141421	0.0228539	0.005	0.0339089	0.147454	0.618806	0.618806	22.8539
2.5e-06	0.01	0.0168389	0.01	0.022159	0.451283	0.593863	0.593863	16.8389
6.375e-06	0.0173205	0.0230053	0.0114106	0.0301222	0.378811	0.752893	0.752893	23.0053
0.000286375	0.0728011	0.0817797	0.0684113	0.0942562	0.725801	0.89021	0.89021	81.7797
3.8e-05	0.0331662	0.0417121	0.026723	0.0546309	0.489155	0.795124	0.795124	41.7121
1.625e-06	0.0141421	0.0145865	0.005	0.0203054	0.24624	0.969535	0.969535	14.5865
1.025e-05	0.0223607	0.026951	0.0174148	0.0338697	0.51417	0.829679	0.829679	26.951
4.5125e-05	0.0374166	0.0441712	0.0327676	0.0515939	0.635106	0.84708	0.84708	44.1712
8.2e-05	0.05	0.053902	0.0442831	0.0631641	0.701079	0.927609	0.927609	53.902
2.375e-06	0.01	0.0165534	0.01	0.0245052	0.408076	0.604104	0.604104	16.5534
1.4625e-05	0.0223607	0.0303412	0.016964	0.0448071	0.3786	0.736975	0.736975	30.3412
2.4875e-05	0.03	0.0362178	0.0252119	0.0434787	0.579868	0.828323	0.828323	36.2178
7.5e-07	0.01	0.0112725	0.005	0.0178128	0.280696	0.887113	0.887113	11.2725
1.375e-06	0.01	0.0137965	0.005	0.0203272	0.245976	0.724823	0.724823	13.7965
3.6375e-05	0.0360555	0.0411088	0.0289904	0.049847	0.581587	0.877075	0.877075	41.1088
1.95e-05	0.03	0.0333948	0.0208582	0.0397525	0.524702	0.898344	0.898344	33.3948
5.225e-05	0.03	0.0463834	0.0219099	0.0781462	0.28037	0.646783	0.646783	46.3834
6.25e-07	0.01	0.0106078	0.005	0.0169771	0.294514	0.942699	0.942699	10.6078
1.375e-06	0.01	0.0137965	0.005	0.0200128	0.24984	0.724823	0.724823	13.7965
8.625e-06	0.0223607	0.0254441	0.015974	0.0356744	0.447772	0.878816	0.878816	25.4441
5.425e-05	0.0424264	0.0469678	0.0337283	0.0550229	0.612986	0.903308	0.903308	46.9678
0.000109875	0.0489898	0.0594247	0.046927	0.0687885	0.682192	0.824402	0.824402	59.4247
1.5625e-05	0.0244949	0.0310175	0.0219758	0.0395029	0.556308	0.789712	0.789712	31.0175
5.125e-06	0.0173205	0.021391	0.0116401	0.0331389	0.351253	0.809709	0.809709	21.391
1.875e-06	0.01	0.0152992	0.005	0.0242431	0.206244	0.653631	0.653631	15.2992
1.75e-06	0.01	0.0149513	0.005	0.0225521	0.221709	0.668837	0.668837	14.9513
8.625e-06	0.02	0.0254441	0.0166334	0.0317791	0.523406	0.786037	0.786037	25.4441
1.8e-05	0.0282843	0.0325156	0.0194337	0.0425319	0.456921	0.869869	0.869869	32.5156
2.625e-06	0.01	0.017115	0.01	0.0236152	0.423455	0.584283	0.584283	17.115
3.875e-06	0.0141421	0.0194876	0.0107911	0.0263736	0.409161	0.7257	0.7257	19.4876
3.25e-06	0.0173205	0.0183779	0.0116609	0.0219758	0.530626	0.942466	0.942466	18.3779
0.000102375	0.05	0.0580406	0.0458272	0.0695686	0.658734	0.861466	0.861466	58.0406
1.675e-05	0.0282843	0.0317448	0.0186574	0.0407307	0.458067	0.89099	0.89099	31.7448
1e-06	0.01	0.012407	0.005	0.0210833	0.237155	0.805996	0.805996	12.407
4.2125e-05	0.0374166	0.0431698	0.0311817	0.0537561	0.580059	0.86673	0.86673	43.1698
0.0139015	0.254951	0.298324	0.251969	0.338914	0.743461	0.854612	0.854612	298.324
3.0625e-05	0.0282843	0.0388173	0.0191709	0.0569606	0.336564	0.72865	0.72865	38.8173
2.35e-05	0.03	0.0355377	0.0261949	0.0434488	0.602891	0.844173	0.844173	35.5377
6.25e-07	0.01	0.0106078	0.005	0.0186334	0.268335	0.942699	0.942699	10.6078
8.75e-07	0.01	0.0118669	0.005	0.013242	0.377585	0.842682	0.842682	11.8669
4.75e-06	0.0173205	0.020856	0.0123302	0.027958	0.441026	0.83048	0.83048	20.856
2.125e-06	0.01	0.015951	0.005	0.0238361	0.209765	0.626922	0.626922	15.951
2.375e-05	0.03	0.0356633	0.0184646	0.0433246	0.426192	0.841201	0.841201	35.6633
2.025e-05	0.0282843	0.0338175	0.0245862	0.0411129	0.598016	0.836379	0.836379	33.8175
8.25e-06	0.02	0.0250699	0.0169636	0.0338675	0.500883	0.797771	0.797771	25.0699
2.0625e-05	0.03	0.034025	0.0196416	0.0420213	0.46742	0.881704	0.881704	34.025
2.175e-05	0.03	0.0346327	0.0207578	0.0459002	0.452238	0.866232	0.866232	34.6327
3.75e-07	0.01	0.008947	0.005	0.0117373	0.425992	1.11769	1	8.947
0.000235625	0.067082	0.0766315	0.0653802	0.0845626	0.773158	0.875384	0.875384	76.6315
7.625e-06	0.02	0.0244201	0.0156329	0.0306207	0.510534	0.818998	0.818998	24.4201
5.25e-06	0.0173205	0.0215635	0.0111549	0.0281476	0.396302	0.803231	0.803231	21.5635
9.75e-06	0.02	0.0265055	0.015004	0.0402525	0.372747	0.754562	0.754562	26.5055
2.3375e-05	0.0282843	0.0354746	0.0251081	0.0425846	0.589605	0.79731	0.79731	35.4746
1.05e-05	0.02	0.0271684	0.0180775	0.0350002	0.516496	0.73615	0.73615	27.1684
5.875e-06	0.02	0.0223874	0.015	0.0319365	0.469682	0.893361	0.893361	22.3874
0.00066475	0.0964365	0.108281	0.0950766	0.117252	0.810877	0.890611	0.890611	108.281
8.625e-06	0.0223607	0.0254441	0.0120772	0.0365157	0.33074	0.878816	0.878816	25.4441
0.0066825	0.212132	0.233694	0.209205	0.312278	0.669931	0.907736	0.907736	233.694
1.175e-05	0.0223607	0.0282063	0.0184772	0.0367111	0.503313	0.792754	0.792754	28.2063
5e-07	0.01	0.00984745	0.005	0.0164233	0.304445	1.01549	1	9.84745
0.0001085	0.0509902	0.0591757	0.0469558	0.0670508	0.700302	0.861674	0.861674	59.1757
2.375e-06	0.01	0.0165534	0.01	0.0246635	0.405457	0.604104	0.604104	16.5534
0.0101007	0.224499	0.268196	0.225478	0.300536	0.750251	0.837074	0.837074	268.196
3.5e-06	0.02	0.0188375	0.015	0.0219758	0.68257	1.06171	1	18.8375
1e-05	0.02	0.0267301	0.005	0.005	1	0.74822	0.74822	26.7301
3.75e-07	0.01	0.008947	0.005	0.0117373	0.425992	1.11769	1	8.947
5.2375e-05	0.0374166	0.0464204	0.0341659	0.0623312	0.548135	0.806038	0.806038	46.4204
7.5e-07	0.01	0.0112725	0.005	0.0178128	0.280696	0.887113	0.887113	11.2725
1.75e-06	0.01	0.0149513	0.005	0.0207578	0.240873	0.668837	0.668837	14.9513
3.25e-06	0.0173205	0.0183779	0.005	0.0229928	0.21746	0.942466	0.942466	18.3779
1.675e-05	0.0282843	0.0317448	0.0180133	0.0418534	0.430389	0.89099	0.89099	31.7448
1.325e-05	0.0223607	0.0293589	0.013242	0.0407743	0.324764	0.761633	0.761633	29.3589
2.45e-05	0.0316228	0.0360348	0.0211413	0.0472083	0.447829	0.877561	0.877561	36.0348
0.000278125	0.07	0.0809867	0.0665701	0.096873	0.687189	0.864339	0.864339	80.9867
4.125e-05	0.0316228	0.0428688	0.0265034	0.0610562	0.434082	0.737663	0.737663	42.8688
2.65e-05	0.034641	0.0369898	0.0284029	0.0425846	0.666974	0.936501	0.936501	36.9898
5.5e-06	0.02	0.0219005	0.0151107	0.0280058	0.539558	0.91322	0.91322	21.9005
3.2625e-05	0.0360555	0.0396446	0.0295751	0.049039	0.603093	0.909469	0.909469	39.6446
5.75e-06	0.02	0.0222275	0.0160924	0.0284027	0.566581	0.899788	0.899788	22.2275
0.00018575	0.0583095	0.0707908	0.053254	0.0878117	0.606456	0.823688	0.823688	70.7908
1.4e-05	0.0282843	0.0299027	0.0186926	0.0376911	0.495943	0.945878	0.945878	29.9027
8.25e-05	0.0447214	0.0540114	0.0400476	0.0706864	0.566553	0.827999	0.827999	54.0114
3.3e-05	0.0316228	0.0397959	0.0275843	0.0509045	0.541884	0.794624	0.794624	39.7959
0.000277	0.0728011	0.0808774	0.0684221	0.0919406	0.744199	0.900142	0.900142	80.8774
4.4e-05	0.0360555	0.0438011	0.0324278	0.053134	0.610303	0.823165	0.823165	43.8011
8.375e-06	0.02	0.0251958	0.0165123	0.032485	0.508306	0.793782	0.793782	25.1958
0.00023475	0.0678233	0.0765366	0.0658121	0.0827914	0.794914	0.886155	0.886155	76.5366
4.75e-06	0.0141421	0.020856	0.0114733	0.0280058	0.409677	0.678084	0.678084	20.856
2.25e-05	0.0282843	0.0350263	0.0208582	0.0496281	0.42029	0.807515	0.807515	35.0263
4.875e-06	0.0173205	0.0210374	0.0111887	0.0282943	0.395441	0.82332	0.82332	21.0374
2.3625e-05	0.03	0.0356006	0.0210209	0.0498815	0.421417	0.842682	0.842682	35.6006
9.875e-06	0.0141421	0.0266182	0.005	0.0687613	0.0727153	0.531295	0.531295	26.6182
8.25e-06	0.02	0.0250699	0.0154005	0.0346295	0.444722	0.797771	0.797771	25.0699
0.0002375	0.067082	0.0768343	0.0636506	0.0891569	0.713917	0.873074	0.873074	76.8343
0.00391625	0.179722	0.195565	0.175886	0.214849	0.818647	0.91899	0.91899	195.565
0.000150875	0.0574456	0.06605	0.053764	0.0774016	0.694611	0.869729	0.869729	66.05
0.000174625	0.0591608	0.0693483	0.0575554	0.0794105	0.724783	0.853096	0.853096	69.3483
1.5e-06	0.01	0.0142025	0.005	0.0202075	0.247433	0.704102	0.704102	14.2025
1.6375e-05	0.0244949	0.0315061	0.0186495	0.0459525	0.405843	0.777466	0.777466	31.5061
2.25e-06	0.01	0.0162578	0.01	0.0219758	0.455047	0.61509	0.61509	16.2578
6.2e-05	0.0447214	0.0491056	0.0386477	0.0586733	0.658694	0.910718	0.910718	49.1056
0.000857875	0.106301	0.117889	0.102567	0.133018	0.771076	0.901704	0.901704	117.889
0.000396125	0.0781025	0.0911195	0.0704084	0.113407	0.620846	0.857144	0.857144	91.1195
7.5e-07	0.01	0.0112725	0.005	0.0188406	0.265385	0.887113	0.887113	11.2725
1.625e-06	0.01	0.0145865	0.005	0.0220399	0.226862	0.685565	0.685565	14.5865
2.125e-06	0.01	0.015951	0.005	0.0232442	0.215107	0.626922	0.626922	15.951
1.125e-06	0.01	0.0129038	0.005	0.0193561	0.258317	0.774965	0.774965	12.9038
4.75e-06	0.02	0.020856	0.0151849	0.0254742	0.596087	0.958955	0.958955	20.856
6.675e-05	0.0412311	0.0503289	0.0405285	0.0592163	0.684414	0.819232	0.819232	50.3289
7.925e-05	0.0447214	0.0532926	0.0367056	0.0642626	0.571182	0.839166	0.839166	53.2926
5.25e-06	0.0173205	0.0215635	0.0120089	0.0283422	0.42371	0.803231	0.803231	21.5635
2.875e-06	0.01	0.0176419	0.01	0.0234313	0.426779	0.566831	0.566831	17.6419
9.75e-06	0.02	0.0265055	0.0174893	0.0350941	0.498353	0.754562	0.754562	26.5055
1e-06	0.01	0.012407	0.005	0.020422	0.244834	0.805996	0.805996	12.407
5.5e-06	0.02	0.0219005	0.0151328	0.02699	0.560682	0.91322	0.91322	21.9005
4.375e-06	0.0173205	0.0202921	0.0121245	0.0246635	0.491598	0.85356	0.85356	20.2921
2.125e-06	0.01	0.015951	0.005	0.0229543	0.217824	0.626922	0.626922	15.951
1.75e-05	0.0282843	0.0322117	0.0208555	0.0386755	0.539244	0.878075	0.878075	32.2117
9.2125e-05	0.0469042	0.056035	0.0415875	0.0680313	0.6113	0.837051	0.837051	56.035
3.125e-06	0.0141421	0.0181392	0.005	0.0238248	0.209866	0.779647	0.779647	18.1392
0.000303125	0.07	0.083344	0.0691312	0.10456	0.661165	0.839892	0.839892	83.344
0.00053	0.0883176	0.100406	0.0851517	0.11311	0.75282	0.879606	0.879606	100.406
4.4e-05	0.04	0.0438011	0.0322351	0.0528414	0.610035	0.91322	0.91322	43.8011
3.375e-06	0.0141421	0.0186105	0.005	0.0236999	0.210971	0.7599	0.7599	18.6105
0.00544575	0.186279	0.218283	0.182038	0.292166	0.623066	0.853385	0.853385	218.283
2e-06	0.0141421	0.0156319	0.005	0.0231186	0.216276	0.9047	0.9047	15.6319
1.625e-06	0.01	0.0145865	0.005	0.0225068	0.222155	0.685565	0.685565	14.5865
5e-07	0.01	0.00984745	0.005	0.0191482	0.261122	1.01549	1	9.84745
3.75e-06	0.0173205	0.0192757	0.0113523	0.0240442	0.472142	0.898566	0.898566	19.2757
6.25e-07	0.01	0.0106078	0.005	0.0169771	0.294514	0.942699	0.942699	10.6078
2.5e-06	0.01	0.0168389	0.005	0.0227577	0.219706	0.593863	0.593863	16.8389
1.475e-05	0.0223607	0.0304274	0.0200391	0.0412372	0.485947	0.734887	0.734887	30.4274
4.9875e-05	0.0374166	0.0456697	0.0347878	0.0596888	0.58282	0.819287	0.819287	45.6697
6.0375e-05	0.0360555	0.0486728	0.0191898	0.0948175	0.202387	0.740774	0.740774	48.6728
1.2875e-05	0.0223607	0.0290792	0.016689	0.0379038	0.4403	0.768957	0.768957	29.0792
3.25e-06	0.0173205	0.0183779	0.005	0.0258257	0.193606	0.942466	0.942466	18.3779
2.4875e-05	0.0282843	0.0362178	0.0180909	0.0667578	0.270992	0.78095	0.78095	36.2178
2.425e-05	0.03	0.0359118	0.0214841	0.0442085	0.485972	0.835379	0.835379	35.9118
4.6375e-05	0.0360555	0.0445754	0.0322617	0.0577689	0.558462	0.808866	0.808866	44.5754
4.125e-06	0.02	0.019898	0.015	0.0258257	0.580817	1.00513	1	19.898
0.000102875	0.05	0.0581349	0.0454048	0.0690962	0.657124	0.860068	0.860068	58.1349
3.75e-07	0.01	0.008947	0.005	0.0117373	0.425992	1.11769	1	8.947
6.25e-06	0.02	0.0228539	0.0118368	0.0341846	0.346261	0.875124	0.875124	22.8539
0.000126625	0.0519615	0.0623027	0.047284	0.075113	0.629506	0.834017	0.834017	62.3027
3.8375e-05	0.0360555	0.0418488	0.0306575	0.0497235	0.61656	0.861566	0.861566	41.8488
1.2625e-05	0.0223607	0.0288898	0.0178212	0.0393312	0.453108	0.774	0.774	28.8898
2e-05	0.0282843	0.0336778	0.0210074	0.0449245	0.467615	0.839849	0.839849	33.6778
5e-07	0.01	0.00984745	0.005	0.0121947	0.410014	1.01549	1	9.84745
2.3e-05	0.03	0.0352839	0.0253259	0.04445	0.569761	0.850246	0.850246	35.2839
3e-06	0.0141421	0.017894	0.005	0.0242394	0.206276	0.790328	0.790328	17.894
0.000515375	0.0806226	0.0994737	0.0715818	0.133271	0.537115	0.810491	0.810491	99.4737
2.45e-05	0.0282843	0.0360348	0.0200391	0.0480925	0.416678	0.784915	0.784915	36.0348
2.5e-07	0.01	0.00781593	0.005	0.0109886	0.455019	1.27944	1	7.81593
6.75e-05	0.0447214	0.0505167	0.0389515	0.0638343	0.610197	0.885279	0.885279	50.5167
1e-06	0.01	0.012407	0.005	0.0191482	0.261122	0.805996	0.805996	12.407
6.6625e-05	0.043589	0.0502975	0.0365701	0.0625576	0.584583	0.866624	0.866624	50.2975
9.125e-05	0.0447214	0.0558571	0.0427292	0.0726895	0.587832	0.800639	0.800639	55.8571
8.75e-07	0.01	0.0118669	0.005	0.0131541	0.38011	0.842682	0.842682	11.8669
6.25e-06	0.02	0.0228539	0.0155323	0.029886	0.519717	0.875124	0.875124	22.8539
2.425e-05	0.0282843	0.0359118	0.0248356	0.054967	0.451828	0.787603	0.787603	35.9118
2.5e-06	0.01	0.0168389	0.01	0.0246635	0.405457	0.593863	0.593863	16.8389
0.000175375	0.0583095	0.0694475	0.051025	0.0857531	0.595023	0.839621	0.839621	69.4475
0.0004525	0.0781025	0.0952518	0.0712156	0.147019	0.484398	0.819958	0.819958	95.2518
5e-07	0.01	0.00984745	0.005	0.0191482	0.261122	1.01549	1	9.84745
0.000240375	0.0591608	0.0771431	0.0452494	0.137815	0.328334	0.766897	0.766897	77.1431
2.5e-07	0.01	0.00781593	0.005	0.0121947	0.410014	1.27944	1	7.81593
1.7375e-05	0.0282843	0.0321348	0.021252	0.0386477	0.549891	0.880176	0.880176	32.1348
2.75e-06	0.0173205	0.0173825	0.005	0.021252	0.235271	0.996436	0.996436	17.3825
6e-06	0.02	0.022545	0.011751	0.0293781	0.399993	0.887113	0.887113	22.545
3.875e-06	0.0141421	0.0194876	0.005	0.0274232	0.182327	0.7257	0.7257	19.4876
1.5e-06	0.01	0.0142025	0.005	0.0204785	0.244159	0.704102	0.704102	14.2025
4.125e-06	0.0173205	0.019898	0.0121121	0.0252884	0.478959	0.870467	0.870467	19.898
6.625e-06	0.0173205	0.0233021	0.01634	0.0270484	0.604103	0.743301	0.743301	23.3021
0.001379	0.126886	0.138098	0.122301	0.149192	0.819756	0.918807	0.918807	138.098
0.000560375	0.0860233	0.102288	0.087587	0.118129	0.741452	0.840987	0.840987	102.288
0.000781875	0.1	0.1143	0.0962452	0.132403	0.726913	0.874891	0.874891	114.3
5.825e-05	0.0412311	0.0480949	0.0356544	0.0574623	0.620484	0.857285	0.857285	48.0949
2.125e-06	0.01	0.015951	0.005	0.0232442	0.215107	0.626922	0.626922	15.951
0.00019075	0.0616441	0.0714203	0.058394	0.0917374	0.636535	0.863117	0.863117	71.4203
8.125e-06	0.02	0.0249426	0.0165123	0.031007	0.532535	0.801841	0.801841	24.9426
1e-06	0.01	0.012407	0.01	0.0134879	0.741407	0.805996	0.805996	12.407
1e-06	0.01	0.012407	0.005	0.0191482	0.261122	0.805996	0.805996	12.407
7.75e-06	0.02	0.0245528	0.0165294	0.029573	0.558936	0.814571	0.814571	24.5528
1.275e-05	0.0282843	0.0289848	0.0177371	0.0356544	0.497474	0.975831	0.975831	28.9848
3.6e-05	0.0316228	0.040967	0.0294293	0.052721	0.55821	0.771908	0.771908	40.967
9.65e-05	0.05	0.0569084	0.0447596	0.0651564	0.686956	0.878605	0.878605	56.9084
1.35e-05	0.0244949	0.0295423	0.0177781	0.0394264	0.45092	0.829145	0.829145	29.5423
0.00091725	0.107703	0.120549	0.105413	0.133191	0.791443	0.893441	0.893441	120.549
0.0001055	0.043589	0.0586252	0.0340821	0.103938	0.327908	0.743519	0.743519	58.6252
5e-07	0.01	0.00984745	0.005	0.0121947	0.410014	1.01549	1	9.84745
1.6625e-05	0.0282843	0.0316656	0.0193702	0.0427477	0.453129	0.893218	0.893218	31.6656
4.3375e-05	0.04	0.0435927	0.0310733	0.0516264	0.601888	0.917585	0.917585	43.5927
6.25e-06	0.02	0.0228539	0.0113572	0.0301652	0.376499	0.875124	0.875124	22.8539
2.9625e-05	0.034641	0.0383902	0.0276728	0.0498815	0.55477	0.902341	0.902341	38.3902
4.375e-06	0.0173205	0.0202921	0.0120209	0.0250068	0.480708	0.85356	0.85356	20.2921
3.25e-06	0.0141421	0.0183779	0.005	0.0250068	0.199946	0.76952	0.76952	18.3779
3.75e-06	0.0141421	0.0192757	0.005	0.0289391	0.172777	0.733676	0.733676	19.2757
7.5e-07	0.01	0.0112725	0.005	0.0191482	0.261122	0.887113	0.887113	11.2725
8.375e-06	0.02	0.0251958	0.0165846	0.0344073	0.48201	0.793782	0.793782	25.1958
2.8625e-05	0.0331662	0.0379532	0.0275002	0.0478768	0.574394	0.873871	0.873871	37.9532
7.5e-07	0.01	0.0112725	0.005	0.0175574	0.28478	0.887113	0.887113	11.2725
5e-06	0.0141421	0.0212157	0.010002	0.0316163	0.316355	0.666589	0.666589	21.2157
7.5e-07	0.01	0.0112725	0.005	0.0178128	0.280696	0.887113	0.887113	11.2725
9.25e-06	0.02	0.0260444	0.0180786	0.0340972	0.530206	0.767919	0.767919	26.0444
6e-06	0.0173205	0.022545	0.0150248	0.0279908	0.536776	0.768263	0.768263	22.545
2.5e-07	0.01	0.00781593	0.005	0.0109163	0.45803	1.27944	1	7.81593
1.2e-05	0.0223607	0.028405	0.0165124	0.037875	0.435971	0.78721	0.78721	28.405
1.45e-05	0.0282843	0.0302545	0.0193561	0.0372651	0.519416	0.934879	0.934879	30.2545
1.4875e-05	0.0244949	0.0305131	0.0187874	0.0376164	0.499448	0.802767	0.802767	30.5131
2.625e-06	0.0141421	0.017115	0.005	0.0228954	0.218385	0.826301	0.826301	17.115
3.625e-06	0.0141421	0.0190591	0.005	0.0298471	0.16752	0.742014	0.742014	19.0591
3.75e-07	0.01	0.008947	0.005	0.0115223	0.433942	1.11769	1	8.947
4.575e-05	0.0331662	0.0443742	0.0297781	0.0647717	0.459739	0.747421	0.747421	44.3742
0.000186375	0.06	0.0708701	0.0571781	0.0816689	0.700122	0.846619	0.846619	70.8701
1.3875e-05	0.0282843	0.0298134	0.019065	0.0350655	0.543695	0.94871	0.94871	29.8134
2.25e-06	0.01	0.0162578	0.005	0.0234648	0.213085	0.61509	0.61509	16.2578
1.3875e-05	0.0223607	0.0298134	0.0195486	0.0376964	0.51858	0.750021	0.750021	29.8134
1.25e-06	0.01	0.013365	0.005	0.0210146	0.23793	0.74822	0.74822	13.365
7e-06	0.02	0.0237338	0.0155045	0.0313605	0.494396	0.842682	0.842682	23.7338
3e-06	0.0173205	0.017894	0.0112459	0.021252	0.529167	0.96795	0.96795	17.894
4.8875e-05	0.0316228	0.0453624	0.0246363	0.0685313	0.35949	0.697114	0.697114	45.3624
6e-06	0.0173205	0.022545	0.0128052	0.0293256	0.436656	0.768263	0.768263	22.545
5e-07	0.01	0.00984745	0.005	0.0121947	0.410014	1.01549	1	9.84745
1.9625e-05	0.03	0.033466	0.0200158	0.0397214	0.503905	0.896432	0.896432	33.466
3.8875e-05	0.0360555	0.0420298	0.0322181	0.050596	0.636772	0.857856	0.857856	42.0298
0.000132875	0.0538516	0.0633113	0.051499	0.0741702	0.694336	0.850584	0.850584	63.3113
2.05e-05	0.0282843	0.0339561	0.0241994	0.0412372	0.586833	0.832965	0.832965	33.9561
2.5e-05	0.03	0.0362783	0.0214841	0.0457731	0.46936	0.82694	0.82694	36.2783
3.75e-07	0.01	0.008947	0.005	0.0117373	0.425992	1.11769	1	8.947
7.5e-07	0.01	0.0112725	0.005	0.0175574	0.28478	0.887113	0.887113	11.2725
7.5e-07	0.01	0.0112725	0.005	0.0175574	0.28478	0.887113	0.887113	11.2725
4.625e-06	0.0173205	0.0206715	0.0119506	0.02722	0.439038	0.837895	0.837895	20.6715
0.00013	0.0538516	0.0628514	0.049184	0.0752486	0.65362	0.856809	0.856809	62.8514
1.25e-07	0.01	0.0062035	0.005	0.005	1	1.61199	1	6.2035
7.5e-07	0.01	0.0112725	0.005	0.0175574	0.28478	0.887113	0.887113	11.2725
4.7875e-05	0.0374166	0.0450509	0.0323147	0.0606583	0.532734	0.83054	0.83054	45.0509
6.125e-06	0.02	0.0227005	0.0155939	0.0290432	0.53692	0.881037	0.881037	22.7005
2.1625e-05	0.0282843	0.0345663	0.0241159	0.0447596	0.538788	0.818262	0.818262	34.5663
1.4875e-05	0.0282843	0.0305131	0.018502	0.0419078	0.441494	0.926955	0.926955	30.5131
3.75e-07	0.01	0.008947	0.005	0.0115223	0.433942	1.11769	1	8.947
5.375e-06	0.0173205	0.0217333	0.0116176	0.0276739	0.419805	0.796955	0.796955	21.7333
0.000567625	0.0458258	0.102728	0.005	0.005	1	0.44609	0.44609	102.728
4.3375e-05	0.0374166	0.0435927	0.0322351	0.0518057	0.62223	0.858322	0.858322	43.5927
7.5e-07	0.01	0.0112725	0.005	0.0178128	0.280696	0.887113	0.887113	11.2725
4.725e-05	0.0360555	0.044854	0.0304208	0.0601524	0.505729	0.803842	0.803842	44.854
2.6625e-05	0.03	0.0370479	0.0218239	0.0494442	0.441383	0.809762	0.809762	37.0479
8.25e-06	0.02	0.0250699	0.0162929	0.0337101	0.483324	0.797771	0.797771	25.0699
2.75e-05	0.03	0.0374494	0.0208528	0.0485893	0.429165	0.801081	0.801081	37.4494
2.225e-05	0.0282843	0.0348961	0.0250068	0.0433371	0.577028	0.810528	0.810528	34.8961
1.625e-06	0.01	0.0145865	0.005	0.0222707	0.22451	0.685565	0.685565	14.5865
3.875e-06	0.0173205	0.0194876	0.0112017	0.0246363	0.454685	0.888798	0.888798	19.4876
6e-06	0.02	0.022545	0.0150941	0.02722	0.55452	0.887113	0.887113	22.545
3.7375e-05	0.0360555	0.0414821	0.0303336	0.0527365	0.575192	0.869182	0.869182	41.4821
5e-05	0.0374166	0.0457078	0.0315806	0.0568803	0.55521	0.818603	0.818603	45.7078
7.875e-06	0.02	0.0246841	0.015163	0.0335454	0.452012	0.810238	0.810238	24.6841
0.0134332	0.240208	0.294936	0.238485	0.402065	0.593151	0.814442	0.814442	294.936
4.7125e-05	0.0374166	0.0448144	0.0305289	0.062928	0.48514	0.834923	0.834923	44.8144
0.000125625	0.0547723	0.0621383	0.0487769	0.0692535	0.704324	0.881458	0.881458	62.1383
4.5e-06	0.0173205	0.0204835	0.0119006	0.0257017	0.463026	0.845583	0.845583	20.4835
1.375e-06	0.01	0.0137965	0.005	0.0210447	0.23759	0.724823	0.724823	13.7965
1.875e-06	0.01	0.0152992	0.005	0.0210447	0.23759	0.653631	0.653631	15.2992
2.925e-05	0.0316228	0.0382275	0.0262316	0.0489565	0.535814	0.827226	0.827226	38.2275
9.8125e-05	0.0447214	0.057226	0.0381573	0.0925443	0.412314	0.781486	0.781486	57.226
2.8e-05	0.0316228	0.037675	0.0274763	0.0477399	0.575543	0.839357	0.839357	37.675
2.375e-06	0.01	0.0165534	0.005	0.0233778	0.213879	0.604104	0.604104	16.5534
1.5e-05	0.0282843	0.0305983	0.0187328	0.0388641	0.482008	0.924373	0.924373	30.5983
0.000950875	0.0943398	0.122004	0.0370112	0.201873	0.183339	0.77325	0.77325	122.004
2.625e-06	0.0141421	0.017115	0.005	0.0249828	0.200138	0.826301	0.826301	17.115
6.25e-07	0.01	0.0106078	0.005	0.0183617	0.272305	0.942699	0.942699	10.6078
2.5375e-05	0.0316228	0.0364588	0.0275774	0.0445767	0.61865	0.867356	0.867356	36.4588
0.0001195	0.0538516	0.0611115	0.0498815	0.0704727	0.707813	0.881203	0.881203	61.1115
0.000716875	0.10198	0.111041	0.0984317	0.120305	0.818184	0.918407	0.918407	111.041
1.55e-05	0.0282843	0.0309346	0.0181615	0.0395218	0.459532	0.914325	0.914325	30.9346
0.00019375	0.06	0.0717928	0.0559273	0.0929131	0.601931	0.835738	0.835738	71.7928
0.00193937	0.0447214	0.154723	0.005	0.005	1	0.289042	0.289042	154.723
0.000119375	0.0538516	0.0610902	0.0470571	0.0779986	0.603307	0.88151	0.88151	61.0902
1.375e-06	0.01	0.0137965	0.005	0.0200128	0.24984	0.724823	0.724823	13.7965
3.9625e-05	0.0360555	0.0422984	0.0312311	0.051998	0.600622	0.852409	0.852409	42.2984
3.375e-06	0.0173205	0.0186105	0.0111119	0.0235186	0.472471	0.930684	0.930684	18.6105
6.75e-06	0.02	0.0234478	0.0127392	0.029573	0.430773	0.852959	0.852959	23.4478
1.125e-06	0.01	0.0129038	0.005	0.0203272	0.245976	0.774965	0.774965	12.9038
1.1875e-05	0.0223607	0.028306	0.017035	0.0345263	0.493393	0.789963	0.789963	28.306
0.000225625	0.067082	0.0755317	0.060135	0.0881376	0.682285	0.88813	0.88813	75.5317
4.425e-05	0.0360555	0.0438839	0.0295037	0.0562769	0.524259	0.821612	0.821612	43.8839
0.000111125	0.05	0.0596492	0.0437183	0.0685095	0.638135	0.838235	0.838235	59.6492
6.25e-07	0.01	0.0106078	0.005	0.0186334	0.268335	0.942699	0.942699	10.6078
1.4625e-05	0.0244949	0.0303412	0.020095	0.0386353	0.520122	0.807315	0.807315	30.3412
6.875e-06	0.02	0.0235916	0.0123302	0.0297261	0.414794	0.847758	0.847758	23.5916
1.65e-05	0.0282843	0.031586	0.0187139	0.0391237	0.478327	0.895468	0.895468	31.586
6e-06	0.0173205	0.022545	0.0112406	0.0295689	0.380151	0.768263	0.768263	22.545
2.4e-05	0.0244949	0.035788	0.0180909	0.051959	0.348176	0.684444	0.684444	35.788
1.125e-06	0.01	0.0129038	0.005	0.0200158	0.249802	0.774965	0.774965	12.9038
3.5e-06	0.0141421	0.0188375	0.0111259	0.0240398	0.462813	0.750744	0.750744	18.8375
2.875e-06	0.0173205	0.0176419	0.0112695	0.0200296	0.562641	0.98178	0.98178	17.6419
5.175e-05	0.04	0.046235	0.035844	0.0562179	0.63759	0.865146	0.865146	46.235
1.125e-05	0.0223607	0.0278004	0.017266	0.0368772	0.468203	0.804329	0.804329	27.8004
0.000130625	0.0538516	0.062952	0.0481682	0.0753976	0.638855	0.85544	0.85544	62.952
1.4375e-05	0.0282843	0.0301673	0.0200158	0.0368243	0.543549	0.937581	0.937581	30.1673
5.875e-06	0.02	0.0223874	0.015	0.0305498	0.491002	0.893361	0.893361	22.3874
3.5e-06	0.0141421	0.0188375	0.005	0.0264405	0.189104	0.750744	0.750744	18.8375
6.9375e-05	0.0412311	0.0509802	0.0371693	0.0635071	0.585278	0.808766	0.808766	50.9802
0.00044475	0.07	0.0947049	0.0373508	0.0966907	0.386291	0.739138	0.739138	94.7049
6.25e-07	0.01	0.0106078	0.005	0.0209403	0.238774	0.942699	0.942699	10.6078
[truncated: 30,392 more rows]

## Sheet: Histogram
Bin	Frequency	Freq. Norm	Cum. Ves.	Cum. VND
			32391	259.128
10	1891	0.39404	32391	259.128
15	4141	0.862888	30500	244
20	4799	1	26359	210.872
25	4393	0.915399	21560	172.48
30	3664	0.763492	17167	137.336
35	2602	0.542196	13503	108.024
40	2038	0.424672	10901	87.208
45	1484	0.309231	8863	70.904
50	1210	0.252136	7379	59.032
55	999	0.208168	6169	49.352
60	777	0.161909	5170	41.36
65	629	0.131069	4393	35.144
70	492	0.102521	3764	30.112
75	431	0.0898104	3272	26.176
80	339	0.0706397	2841	22.728
85	348	0.0725151	2502	20.016
90	257	0.0535528	2154	17.232
95	226	0.0470931	1897	15.176
100	193	0.0402167	1671	13.368
105	181	0.0377162	1478	11.824
110	115	0.0239633	1297	10.376
115	123	0.0256303	1182	9.456
120	114	0.0237549	1059	8.472
125	101	0.0210461	945	7.56
130	85	0.017712	844	6.752
135	83	0.0172953	759	6.072
140	66	0.0137529	676	5.408
145	53	0.011044	610	4.88
150	52	0.0108356	557	4.456
155	38	0.00791832	505	4.04
160	36	0.00750156	467	3.736
165	30	0.0062513	431	3.448
170	27	0.00562617	401	3.208
175	38	0.00791832	374	2.992
180	30	0.0062513	336	2.688
185	29	0.00604293	306	2.448
190	23	0.00479267	277	2.216
195	23	0.00479267	254	2.032
200	19	0.00395916	231	1.848
205	24	0.00500104	212	1.696
210	21	0.00437591	188	1.504
215	15	0.00312565	167	1.336
220	9	0.00187539	152	1.216
225	12	0.00250052	143	1.144
230	9	0.00187539	131	1.048
235	15	0.00312565	122	0.976
240	6	0.00125026	107	0.856
245	10	0.00208377	101	0.808
250	5	0.00104188	91	0.728
255	8	0.00166701	86	0.688
260	3	0.00062513	78	0.624
265	5	0.00104188	75	0.6
270	7	0.00145864	70	0.56
275	8	0.00166701	63	0.504
280	3	0.00062513	55	0.44
285	5	0.00104188	52	0.416
290	5	0.00104188	47	0.376
295	5	0.00104188	42	0.336
300	2	0.000416753	37	0.296
305	3	0.00062513	35	0.28
310	4	0.000833507	32	0.256
315	3	0.00062513	28	0.224
320	0	0	25	0.2
325	1	0.000208377	25	0.2
330	0	0	24	0.192
335	3	0.00062513	24	0.192
340	3	0.00062513	21	0.168
345	1	0.000208377	18	0.144
350	0	0	17	0.136
355	1	0.000208377	17	0.136
360	1	0.000208377	16	0.128
365	1	0.000208377	15	0.12
370	0	0	14	0.112
375	0	0	14	0.112
380	1	0.000208377	14	0.112
385	0	0	13	0.104
390	1	0.000208377	13	0.104
395	2	0.000416753	12	0.096
400	0	0	10	0.08
405	1	0.000208377	10	0.08
410	2	0.000416753	9	0.072
415	0	0	7	0.056
420	1	0.000208377	7	0.056
425	0	0	6	0.048
430	0	0	6	0.048
435	0	0	6	0.048
440	0	0	6	0.048
445	0	0	6	0.048
450	0	0	6	0.048
455	1	0.000208377	6	0.048
460	1	0.000208377	5	0.04
465	0	0	4	0.032
470	0	0	4	0.032
475	0	0	4	0.032
480	0	0	4	0.032
485	1	0.000208377	4	0.032
490	0	0	3	0.024
495	1	0.000208377	3	0.024
500	2	0.000416753	2	0.016
More	0
total	32391
max	4799
VOI (mm3)	125
