# Supplementary material for: 3D X-ray tomographic analysis reveals how coesite is preserved in Muong Nong-type tektites
Source: Sci Rep. 2020 Nov 26;10:20608. doi: 10.1038/s41598-020-76727-6 (PMC7691353; doi:10.1038/s41598-020-76727-6)
Supplement: Supplementary file 1 — Supplementary Information 1. [file 41598_2020_76727_MOESM1_ESM.zip › Object Analysis/XRM 4.2446┬╡m 1200x1300x501 circle.xlsm]

## Sheet: XRM 4.2446µm
Volume (pixel^3)	Surface (pixel)	Nb of obj. voxels	Nb of surf. voxels	Center_X	Center_Y	Center_Z	Mean DtS (pxl)	SD DtS (pxl)	Median DtS (pxl)	Mass_X	Mass_Y	Mass_Z	Box_X	Box_Y	Box_Z	Box_W	Box_H	Box_D		a^p (µm)	b^p (µm)	c^p (µm)	Min	Max	Average	St.Dev	A/R		Volume (µm^3)	Surface (µm^2)	Sphericity		Eq. Sph.Rad. (µm)	Eq. Sph.Dia. (µm)	Eq. Ell.Vol (µm^2)	Eq. Ell.Surf (µm^2)	Sphericity (max>20µm)		Info Volume	pixels		Bin_diam = 5µm
14	14	14	14	690.929	2.286	1.429	4.807	1.316	5.17	690.929	2.286	1.429	690	1	1	3	3	2		59.7338	59.7338	31.1282	8.4892	12.7338	11.3189	2.45062	1.5		1070.63	252.233	2.00651		6.34624	12.6925	5765.96	1604.09	0.969403		Width	1200		5
4	4	4	4	553.5	7.5	1	3.001	0	3.001	553.5	7.5	1	553	7	1	2	2	1		31.1282	31.1282	10.2152	4.2446	8.4892	7.07433	2.45062	2		305.894	72.0665	3.04647		4.17985	8.3597	1281.32	625.838	0.91158		Depth	1300		10
1159	1159	1159	425	1145.56	11.107	6.292	25.923	1.702	25.993	1145.55	11.107	6.292	1139	5	1	14	13	12		710.638	630.829	554.666	50.9352	59.4244	55.1798	4.2446	1.16667		88632.7	20881.3	0.460387		27.6589	55.3178	699603	38232.7	0.996819		Height	501		15
89	89	89	68	899.899	12.596	2.258	10.002	1.824	10.158	899.899	12.596	2.258	897	10	1	7	6	4		233.208	182.023	94.8547	16.9784	29.7122	24.0527	6.48373	1.75		6806.13	1603.48	1.08315		11.7563	23.5126	53815.6	7222.1	0.954464		scale pxl:µm	4.2446		20
368	368	368	239	215.579	21.495	2.215	18.42	5.129	19.175	215.579	21.495	2.215	210	16	1	12	13	5		554.666	630.829	135.782	21.223	55.1798	42.446	18.5018	2.6		28142.2	6630.12	0.674841		18.8693	37.7387	249858	22565.6	0.850156		scale pxl:mm	0.0042446		25
10	10	10	10	343.7	19.3	1	5.098	1.884	5.662	343.7	19.3	1	342	18	1	4	4	1		94.8547	94.8547	10.2152	4.2446	16.9784	12.7338	7.35186	4		764.734	180.166	2.24466		5.67293	11.3459	5125.3	2064.87	0.696204		VOI (mm3)	59.7685		30
591	591	591	275	575.53	22.8	3.597	20.525	3.174	20.841	575.53	22.8	3.597	570	17	1	12	12	8		554.666	554.666	289.045	33.9568	50.9352	45.2757	9.80248	1.5		45195.8	10647.8	0.576264		22.0972	44.1943	369021	25665.4	0.969403		Vol_ves. (mm3)	2.88685		35
637	637	637	312	494.207	25.896	3.224	21.545	4.257	21.92	494.208	25.896	3.224	488	19	1	13	14	7		630.829	710.638	233.208	29.7122	59.4244	48.1055	16.0698	2		48713.5	11476.6	0.562045		22.6562	45.3124	408102	28917.6	0.920098		N_ves.	17389		40
18	18	18	18	724.667	26.5	1.222	5.682	1.883	6.117	724.667	26.5	1.222	723	25	1	4	4	2		94.8547	94.8547	31.1282	8.4892	16.9784	14.1487	4.90124	2		1376.52	324.299	1.84527		6.90078	13.8016	10250.6	2503.35	0.91158		Vol_incl. (mm3)	ND		45
6929	6929	6929	1480	189.264	39.889	9.834	48.375	2.783	48.726	189.263	39.889	9.834	177	28	1	25	25	21		1804.83	1804.83	1363.69	89.1366	106.115	100.456	9.80248	1.19048		529884	124837	0.253665		50.1993	100.399	4.20434e+06	126680	0.99443		% Vol B (fi)	4.83005		50
3504	3504	3504	1110	409.16	47.257	5.249	40.925	10.076	40.543	409.154	47.257	5.249	398	31	1	24	28	12		1690.2	2165.48	554.666	50.9352	118.849	90.5515	35.3434	2.33333		267963	63130.3	0.318392		39.994	79.9881	2.58315e+06	102273	0.890206		VND (mm-3)	290.939		55
180	180	180	165	316.317	44.7	1.494	15.393	5.331	15.824	316.317	44.7	1.494	311	39	1	12	12	3		554.666	554.666	59.7338	12.7338	50.9352	38.2014	22.0556	4		13765.2	3242.99	0.856499		14.8673	29.7346	138383	18583.9	0.696204					60
11	11	11	11	172.182	43.364	1.364	4.42	1.198	4.662	172.182	43.364	1.364	171	42	1	3	3	2		59.7338	59.7338	31.1282	8.4892	12.7338	11.3189	2.45062	1.5		841.207	198.183	2.17447		5.85605	11.7121	5765.96	1604.09	0.969403		Threshold	3-inf		65
6	6	6	6	764.5	44	1	3.871	1.354	4.745	764.5	44	1	764	43	1	2	3	1		31.1282	59.7338	10.2152	4.2446	12.7338	8.4892	4.2446	3		458.84	108.1	2.66134		4.78473	9.56946	1921.99	882.309	0.847286					70
7	7	7	7	654.286	47	1	4.137	1.527	4.414	654.286	47	1	653	46	1	3	3	1		59.7338	59.7338	10.2152	4.2446	12.7338	9.90407	4.90124	3		535.314	126.116	2.52804		5.03702	10.074	2882.98	1235.36	0.792959					75
3	3	3	3	841.667	46.333	1	2.776	0.671	3.163	841.667	46.333	1	841	46	1	2	2	1		31.1282	31.1282	10.2152	4.2446	8.4892	7.07433	2.45062	2		229.42	54.0499	3.35308		3.79764	7.59529	1281.32	625.838	0.91158					80
11637	11637	11637	5659	452.615	74.992	9.262	72.827	26.064	74.192	452.587	74.993	9.262	424	52	1	56	48	19		6598.72	5150.42	1161.03	80.6474	237.698	174.029	82.6335	2.94737		889921	209660	0.213405		59.6698	119.34	1.63599e+07	379028	0.822243					85
22121	22121	22121	3171	779.747	63.962	14.464	72.103	3.856	72.786	779.789	63.962	14.465	762	46	1	37	37	30		3389.47	3389.47	2419.47	127.338	157.05	147.146	17.1543	1.23333		1.69167e+06	398546	0.172272		73.9166	147.833	1.3156e+07	271703	0.99191					90
10	10	10	10	1388	55.5	1	5.126	1.957	4.745	1388	55.5	1	1387	54	1	3	4	1		59.7338	94.8547	10.2152	4.2446	16.9784	11.3189	6.48373	4		764.734	180.166	2.24466		5.67293	11.3459	3843.97	1598.36	0.742441					95
14	14	14	14	445.643	62.286	1	6.797	2.921	7.254	445.643	62.286	1	444	60	1	4	6	1		94.8547	182.023	10.2152	4.2446	25.4676	15.5635	10.682	6		1070.63	252.233	2.00651		6.34624	12.6925	7687.94	3014.88	0.624819					100
1056	1056	1056	396	227.553	71.68	5.552	25.053	1.877	24.989	227.554	71.68	5.552	222	65	1	12	14	11		554.666	710.638	482.266	46.6906	59.4244	52.3501	6.48373	1.27273		80755.9	19025.6	0.474893		26.814	53.628	591972	34362.5	0.992202					105
260	260	260	155	371.942	73.923	2.969	15.168	2.368	15.443	371.943	73.923	2.969	368	70	1	9	9	6		349.295	349.295	182.023	25.4676	38.2014	33.9568	7.35186	1.5		19883.1	4684.32	0.757693		16.806	33.6121	155681	14436.8	0.969403					110
11	11	11	11	1099.64	75.545	1	5.327	1.869	6.233	1099.64	75.545	1	1098	74	1	4	4	1		94.8547	94.8547	10.2152	4.2446	16.9784	12.7338	7.35186	4		841.207	198.183	2.17447		5.85605	11.7121	5125.3	2064.87	0.696204					115
498	498	498	308	866.064	83.347	2.317	20.954	5.883	21.356	866.065	83.347	2.317	859	77	1	15	14	5		793.989	710.638	135.782	21.223	63.669	48.1055	23.3774	3		38083.7	8972.28	0.610109		20.8713	41.7427	336348	29092.4	0.803953					120
227	227	227	158	265.163	83.59	2.176	14.942	3.854	15.314	265.163	83.59	2.176	261	79	1	10	10	4		413.759	413.759	94.8547	16.9784	42.446	33.9568	14.7037	2.5		17359.5	4089.77	0.792761		16.0626	32.1252	128132	14455.7	0.850261					125
121	121	121	108	445.802	85.678	2.339	14.367	6.097	13.133	445.802	85.678	2.339	441	81	1	13	11	4		630.829	482.266	94.8547	16.9784	55.1798	39.6163	20.0592	3.25		9253.28	2180.01	0.977738		13.0237	26.0475	183229	19674.2	0.792957					130
51	51	51	46	219.784	88.51	1.725	8.455	2.464	8.277	219.784	88.51	1.725	217	86	1	6	6	3		182.023	182.023	59.7338	12.7338	25.4676	21.223	7.35186	2		3900.14	918.848	1.30405		9.76481	19.5296	34595.7	5632.54	0.91158					135
43	43	43	43	703.209	88.372	1.372	7.94	2.677	8.13	703.209	88.372	1.372	701	86	1	6	6	2		182.023	182.023	31.1282	8.4892	25.4676	19.8081	9.80248	3		3288.36	774.715	1.38037		9.22494	18.4499	23063.8	4941.45	0.792959					140
315	315	315	239	507.771	93.994	1.848	18.297	5.715	18.783	507.772	93.994	1.848	502	88	1	13	13	4		630.829	630.829	94.8547	16.9784	55.1798	42.446	22.0556	3.25		24089.1	5675.24	0.710745		17.9161	35.8323	216544	22750.7	0.766514					145
661	661	661	327	117.982	98.356	3.153	21.852	4.573	22.249	117.982	98.356	3.153	112	92	1	13	14	7		630.829	710.638	233.208	29.7122	59.4244	48.1055	16.0698	2		50548.9	11909	0.555158		22.9372	45.8745	408102	28917.6	0.920098					150
3568	3568	3568	1423	333.294	109.177	13.095	42.201	16.48	39.701	333.298	109.177	13.095	322	97	1	23	27	30		1578.43	2042.51	2419.47	97.6258	127.338	113.189	14.9065	1.30435		272857	64283.3	0.316477		40.2361	80.4721	5.96777e+06	160658	0.990354					155
4542	4542	4542	1913	260.095	105.093	8.115	41.798	13.433	41.549	260.097	105.093	8.115	246	91	1	31	30	16		2550.42	2419.47	880.786	67.9136	131.583	108.945	35.5973	1.9375		347342	81831.5	0.292013		43.607	87.214	4.76652e+06	148390	0.923028					160
6855	6855	6855	1572	203.58	115.834	7.359	48.886	6.936	50.033	203.586	115.833	7.359	191	103	1	26	27	17		1922.28	2042.51	970.944	72.1582	114.604	99.0407	23.3774	1.58824		524225	123504	0.254575		50.0199	100.04	3.82283e+06	122751	0.963198					165
104	104	104	69	538.567	105.635	3.519	10.82	1.179	10.927	538.567	105.635	3.519	536	103	1	6	6	6		182.023	182.023	182.023	25.4676	25.4676	25.4676	0	1		7953.23	1873.73	1.02835		12.3828	24.7656	69191.5	8150.53	1					170
1327	1327	1327	913	1239.82	123.704	5.826	39.915	18.809	35.461	1239.81	123.704	5.826	1232	101	1	15	41	15		793.989	3997.58	793.989	63.669	174.029	100.456	63.7161	2.73333		101480	23908.1	0.440075		28.9355	57.871	2.95505e+06	114761	0.86776					175
1150	1150	1150	406	484.009	117.139	6.786	25.854	1.368	25.883	484.01	117.139	6.786	478	111	1	13	13	13		630.829	630.829	630.829	55.1798	55.1798	55.1798	0	1		87944.4	20719.1	0.461585		27.5871	55.1743	703767	38262.2	1					180
12	12	12	12	437.333	120.75	1	5.543	2.003	5.885	437.333	120.75	1	436	119	1	4	4	1		94.8547	94.8547	10.2152	4.2446	16.9784	12.7338	7.35186	4		917.681	216.2	2.11231		6.02839	12.0568	5125.3	2064.87	0.696204					185
96	96	96	72	273.938	135.073	2.438	10.332	1.881	10.188	273.938	135.073	2.438	272	132	1	6	7	4		182.023	233.208	94.8547	16.9784	29.7122	24.0527	6.48373	1.75		7341.44	1729.6	1.05615		12.0568	24.1135	53815.6	7222.1	0.954464					190
14	14	14	14	620	134.286	1.5	4.722	1.192	4.897	620	134.286	1.5	619	133	1	3	3	2		59.7338	59.7338	31.1282	8.4892	12.7338	11.3189	2.45062	1.5		1070.63	252.233	2.00651		6.34624	12.6925	5765.96	1604.09	0.969403					195
9179	9179	9179	1777	13.812	144.292	10.769	53.32	3.117	53.822	13.813	144.292	10.769	1	132	1	27	26	22		2042.51	1922.28	1469.58	93.3812	114.604	106.115	11.2302	1.22727		701949	165375	0.230968		55.1322	110.264	4.94719e+06	141328	0.993488					200
15	15	15	15	184.467	137.867	1	6.168	2.205	6.532	184.467	137.867	1	183	136	1	4	5	1		94.8547	135.782	10.2152	4.2446	21.223	14.1487	8.83584	5		1147.1	270.249	1.96089		6.49388	12.9878	6406.62	2537.99	0.657275					205
31	31	31	28	408.839	136.774	2.194	6.7	1.439	6.599	408.839	136.774	2.194	407	135	1	4	4	3		94.8547	94.8547	59.7338	12.7338	16.9784	15.5635	2.45062	1.33333		2370.67	558.516	1.53944		8.27169	16.5434	15375.9	3036.8	0.984678					210
176	176	176	105	471.994	138.477	3.744	13.103	1.348	13.001	471.994	138.477	3.744	469	135	1	7	7	7		233.208	233.208	233.208	29.7122	29.7122	29.7122	0	1		13459.3	3170.93	0.862939		14.7563	29.5126	109874	11093.8	1					215
32	32	32	32	336.688	143.125	1.281	7.248	2.587	7.318	336.688	143.125	1.281	334	141	1	6	5	2		182.023	135.782	31.1282	8.4892	25.4676	18.3933	8.83584	3		2447.15	576.532	1.52324		8.3597	16.7194	19219.9	4228.15	0.820668					220
540275	540275	540275	37700	285.612	193.056	27.069	236.448	61.721	230.56	284.882	192.586	27.065	193	139	1	161	129	86		36034.6	25236	13150.9	365.036	683.381	531.99	159.742	1.87209		4.13167e+07	9.73393e+06	0.0593762		214.46	428.919	5.72154e+08	3.52297e+06	0.946057					225
191	191	191	191	72.801	157.649	1.262	18.186	7.979	17.663	72.801	157.649	1.262	66	149	1	13	17	2		630.829	970.944	31.1282	8.4892	72.1582	45.2757	32.9697	8.5		14606.4	3441.18	0.83973		15.1642	30.3283	141586	26522.2	0.495323					230
36	36	36	32	890.5	153.222	1.833	6.99	1.318	7.274	890.5	153.222	1.833	889	152	1	4	4	3		94.8547	94.8547	59.7338	12.7338	16.9784	15.5635	2.45062	1.33333		2753.04	648.599	1.46459		8.69444	17.3889	15375.9	3036.8	0.984678					235
33	33	33	33	946.849	155.697	1	9.208	3.345	9.598	946.849	155.697	1	944	153	1	7	7	1		233.208	233.208	10.2152	4.2446	29.7122	21.223	14.7037	7		2523.62	594.549	1.50769		8.44589	16.8918	15696.2	5901.45	0.513715					240
515	515	515	394	365.34	164.07	1.837	23.235	7.651	23.955	365.341	164.07	1.837	357	156	1	17	17	4		970.944	970.944	94.8547	16.9784	72.1582	53.7649	31.8581	4.25		39383.8	9278.56	0.603321		21.1062	42.2124	370303	36913.8	0.675564					245
91	91	91	77	1070.25	166.703	1.736	10.542	2.955	10.679	1070.25	166.703	1.736	1067	164	1	8	7	3		289.045	233.208	59.7338	12.7338	33.9568	25.4676	11.2302	2.66667		6959.08	1639.51	1.07515		11.8437	23.6874	53815.6	8110	0.849967					250
4488	4488	4488	1936	112.606	181.751	3.194	51.182	16.195	53.318	112.607	181.75	3.194	95	165	1	37	35	8		3389.47	3099.82	289.045	33.9568	157.05	113.189	68.7485	4.625		343213	80858.6	0.293179		43.4335	86.867	3.31863e+06	163954	0.656248					255
42811	42811	42811	5701	425.793	189.51	12.931	91.939	13.606	94.769	425.716	189.517	12.932	401	166	1	51	48	36		5677.62	5150.42	3243.43	152.806	216.475	191.007	33.6905	1.41667		3.2739e+06	771310	0.13824		92.114	184.228	2.82301e+07	457114	0.980848					260
14	14	14	14	1047.71	170.5	1.286	5.004	1.559	4.783	1047.71	170.5	1.286	1047	169	1	3	4	2		59.7338	94.8547	31.1282	8.4892	16.9784	12.7338	4.2446	2		1070.63	252.233	2.00651		6.34624	12.6925	7687.94	2010.73	0.936852					265
129	129	129	103	767.062	179.488	1.791	12.148	3.502	12.66	767.062	179.488	1.791	763	176	1	9	8	3		349.295	289.045	59.7338	12.7338	38.2014	28.2973	13.6445	3		9865.07	2324.15	0.957093		13.3047	26.6093	69191.5	10045.4	0.81137					270
1619	1619	1619	524	1307.23	181.322	7.01	29.149	1.653	29.216	1307.23	181.322	7.01	1300	174	1	15	15	14		793.989	793.989	710.638	59.4244	63.669	62.2541	2.45062	1.07143		123810	29168.9	0.411846		30.9188	61.8376	1.00904e+06	48692.7	0.99914					275
20640	20640	20640	3145	993.134	193.281	12.252	70.584	6.283	71.865	993.211	193.283	12.252	976	176	1	36	36	28		3243.43	3243.43	2165.48	118.849	152.806	141.487	19.605	1.28571		1.57841e+06	371863	0.176298		72.2288	144.458	1.16242e+07	251084	0.988339					280
38	38	38	34	1066.05	181.105	1.658	7.428	1.973	7.778	1066.05	181.105	1.658	1064	179	1	5	5	3		135.782	135.782	59.7338	12.7338	21.223	18.3933	4.90124	1.66667		2905.99	684.632	1.43843		8.85255	17.7051	24024.8	4231.96	0.951443					285
13	13	13	13	1019	181.231	1.385	4.733	1.35	5.079	1019	181.231	1.385	1018	180	1	3	3	2		59.7338	59.7338	31.1282	8.4892	12.7338	11.3189	2.45062	1.5		994.154	234.216	2.05669		6.19139	12.3828	5765.96	1604.09	0.969403					290
9	9	9	9	222	185	1	4.554	1.921	4.244	222	185	1	221	184	1	3	3	1		59.7338	59.7338	10.2152	4.2446	12.7338	9.90407	4.90124	3		688.26	162.15	2.32489		5.47715	10.9543	2882.98	1235.36	0.792959					295
674	674	674	378	213.485	201.967	2.65	23.292	6.259	23.52	213.486	201.967	2.65	206	194	1	15	17	6		793.989	970.944	182.023	25.4676	72.1582	53.7649	24.8711	2.83333		51543.1	12143.2	0.551566		23.0866	46.1733	490106	36201.4	0.830396					300
3	3	3	3	511.667	197.667	1	2.776	0.671	3.163	511.667	197.667	1	511	197	1	2	2	1		31.1282	31.1282	10.2152	4.2446	8.4892	7.07433	2.45062	2		229.42	54.0499	3.35308		3.79764	7.59529	1281.32	625.838	0.91158					305
18	18	18	18	67.611	199.722	1.222	5.792	1.92	6.085	67.611	199.722	1.222	66	198	1	4	4	2		94.8547	94.8547	31.1282	8.4892	16.9784	14.1487	4.90124	2		1376.52	324.299	1.84527		6.90078	13.8016	10250.6	2503.35	0.91158					310
38	38	38	38	911.289	200.079	1.421	7.414	2.406	7.609	911.289	200.079	1.421	909	198	1	5	5	2		135.782	135.782	31.1282	8.4892	21.223	16.9784	7.35186	2.5		2905.99	684.632	1.43843		8.85255	17.7051	16016.5	3613.91	0.850261					315
200	200	200	124	1310.25	210.995	3.03	13.682	1.906	13.543	1310.25	210.995	3.03	1307	208	1	8	8	6		289.045	289.045	182.023	25.4676	33.9568	31.1271	4.90124	1.33333		15294.7	3603.33	0.82694		15.3987	30.7974	123007	12147.2	0.984678					320
7	7	7	7	109	213.286	1	4.137	1.527	4.414	109	213.286	1	108	212	1	3	3	1		59.7338	59.7338	10.2152	4.2446	12.7338	9.90407	4.90124	3		535.314	126.116	2.52804		5.03702	10.074	2882.98	1235.36	0.792959					325
32	32	32	32	930.719	215.625	1.406	6.857	2.176	7.129	930.719	215.625	1.406	929	214	1	5	5	2		135.782	135.782	31.1282	8.4892	21.223	16.9784	7.35186	2.5		2447.15	576.532	1.52324		8.3597	16.7194	16016.5	3613.91	0.850261					330
957	957	957	712	1001.82	222.677	3.617	32.398	12.901	31.473	1001.82	222.677	3.617	986	213	1	27	22	10		2042.51	1469.58	413.759	42.446	114.604	83.4771	37.0846	2.7		73185	17241.9	0.490735		25.9484	51.8969	1.90277e+06	86801.9	0.855484					335
271	271	271	143	406.461	235.376	3.734	15.317	1.252	15.499	406.462	235.376	3.734	403	232	1	8	8	7		289.045	289.045	233.208	29.7122	33.9568	32.5419	2.45062	1.14286		20724.3	4882.51	0.747299		17.0398	34.0795	143508	13298.9	0.996749					340
13	13	13	13	903.385	242.385	1	5.715	1.967	6.431	903.385	242.385	1	902	241	1	4	4	1		94.8547	94.8547	10.2152	4.2446	16.9784	12.7338	7.35186	4		994.154	234.216	2.05669		6.19139	12.3828	5125.3	2064.87	0.696204					345
18	18	18	17	223.222	242.667	2.167	5.453	1.236	5.604	223.222	242.667	2.167	222	242	1	4	3	3		94.8547	59.7338	59.7338	12.7338	16.9784	14.1487	2.45062	1.33333		1376.52	324.299	1.84527		6.90078	13.8016	11531.9	2503.09	0.986148					350
181	181	181	149	344.652	246.751	1.691	14.571	4.665	14.855	344.652	246.751	1.691	340	242	1	10	11	3		413.759	482.266	59.7338	12.7338	46.6906	33.9568	18.5018	3.66667		13841.7	3261.01	0.854918		14.8948	29.7895	105709	14576.9	0.7417					355
451	451	451	268	178.024	250.825	2.41	19.714	5.212	19.891	178.025	250.825	2.41	172	245	1	13	13	5		630.829	630.829	135.782	21.223	55.1798	43.8609	19.605	2.6		34489.5	8125.5	0.630607		20.1929	40.3859	270680	24137.1	0.838371					360
15	15	15	15	595.6	253.933	1	6.239	2.302	6.796	595.6	253.933	1	594	252	1	4	5	1		94.8547	135.782	10.2152	4.2446	21.223	14.1487	8.83584	5		1147.1	270.249	1.96089		6.49388	12.9878	6406.62	2537.99	0.657275					365
46	46	46	40	373.152	254.717	1.761	7.891	1.808	7.998	373.152	254.717	1.761	371	253	1	5	5	3		135.782	135.782	59.7338	12.7338	21.223	18.3933	4.90124	1.66667		3517.78	828.765	1.34968		9.43467	18.8693	24024.8	4231.96	0.951443					370
17061	17061	17061	2964	10.405	267.387	14.493	66.58	8.539	66.995	10.406	267.412	14.493	1	250	1	25	36	31		1804.83	3243.43	2550.42	106.115	152.806	130.168	23.3774	1.44		1.30471e+06	307382	0.187852		67.7863	135.573	8.93723e+06	212088	0.981984					375
212	212	212	187	221.962	261.392	1.59	16.148	5.362	16.816	221.962	261.392	1.59	217	256	1	11	12	3		482.266	554.666	59.7338	12.7338	50.9352	36.7865	20.9381	4		16212.4	3819.53	0.811034		15.7007	31.4014	126851	17175.8	0.710825					380
4	4	4	4	1050.5	257.5	1	3.001	0	3.001	1050.5	257.5	1	1050	257	1	2	2	1		31.1282	31.1282	10.2152	4.2446	8.4892	7.07433	2.45062	2		305.894	72.0665	3.04647		4.17985	8.3597	1281.32	625.838	0.91158					385
433	433	433	242	399.346	264.423	2.776	18.799	4.023	19.143	399.347	264.423	2.776	394	259	1	12	12	6		554.666	554.666	182.023	25.4676	50.9352	42.446	14.7037	2		33113	7801.2	0.639227		19.9206	39.8413	276766	22530.2	0.91158					390
84	84	84	84	604.881	265.655	1.274	13.846	6.948	13.247	604.881	265.655	1.274	601	259	1	8	13	2		289.045	630.829	31.1282	8.4892	55.1798	32.5419	23.3774	6.5		6423.76	1513.4	1.10423		11.5319	23.0638	66628.8	13017.1	0.610582					395
2497	2497	2497	804	711.955	273.6	5.13	34.577	5.631	35.472	711.967	273.602	5.13	702	264	1	20	20	12		1260.82	1260.82	554.666	50.9352	84.892	73.5731	19.605	1.66667		190954	44987.5	0.35646		35.7229	71.4458	1.53759e+06	67711.3	0.951443					400
587	587	587	363	64.302	273.077	2.327	22.499	6.473	23.136	64.302	273.077	2.327	57	266	1	15	16	5		793.989	880.786	135.782	21.223	67.9136	50.9352	25.8189	3.2		44889.9	10575.8	0.57757		22.0472	44.0944	384397	32685	0.782208					405
1254	1254	1254	510	245.045	276.092	3.802	27.528	5.504	28.361	245.046	276.093	3.802	237	268	1	17	17	9		970.944	970.944	349.295	38.2014	72.1582	60.8393	19.605	1.88889		95897.6	22592.9	0.448454		28.3949	56.7897	833181	46281.9	0.925194					410
137	137	137	137	366.131	275.876	1	18.76	6.746	19.715	366.131	275.876	1	360	270	1	14	13	1		710.638	630.829	10.2152	4.2446	59.4244	39.6163	30.7062	14		10476.9	2468.28	0.938089		13.5742	27.1484	58300.2	21197.3	0.343019					415
433	433	433	245	184.995	279.762	2.748	18.858	4.136	19.09	184.996	279.762	2.748	180	274	1	11	13	6		482.266	630.829	182.023	25.4676	55.1798	42.446	15.3041	2.16667		33113	7801.2	0.639227		19.9206	39.8413	274844	22454.7	0.910405					420
39	39	39	32	956.154	281.667	2.359	7.381	1.121	7.576	956.154	281.667	2.359	955	280	1	4	4	4		94.8547	94.8547	94.8547	16.9784	16.9784	16.9784	0	1		2982.46	702.649	1.42603		8.92953	17.8591	20501.2	3622.46	1					425
128	128	128	100	1033.66	296.656	2.672	14.313	6.014	12.959	1033.66	296.656	2.672	1028	293	1	12	9	5		554.666	349.295	135.782	21.223	50.9352	36.7865	14.9065	2.4		9788.59	2306.13	0.959579		13.2702	26.5404	172979	16752.5	0.896187					430
36209	36209	36209	4926	235.63	317.484	14.71	86.717	10.931	87.302	235.581	317.562	14.71	215	296	1	42	44	42		4155.48	4478.14	4155.48	178.273	186.762	181.103	4.90124	1.04762		2.76902e+06	652364	0.146177		87.1123	174.225	2.48628e+07	412114	0.999617					435
144	144	144	111	107.118	318.083	1.868	12.739	3.549	13.25	107.118	318.083	1.868	104	314	1	8	9	4		289.045	349.295	94.8547	16.9784	38.2014	29.7122	11.2302	2.25		11012.2	2594.39	0.922635		13.8016	27.6031	92255.3	11024	0.89565					440
41	41	41	36	656.951	317.317	1.805	7.416	1.6	7.447	656.951	317.317	1.805	655	315	1	5	5	3		135.782	135.782	59.7338	12.7338	21.223	18.3933	4.90124	1.66667		3135.41	738.682	1.40246		9.07964	18.1593	24024.8	4231.96	0.951443					445
82121	82121	82121	7687	1198.09	332.965	22.192	112.792	6.902	113.035	1197.65	332.712	22.176	1169	306	1	60	55	47		7372.69	6410.33	4979.03	199.496	254.676	229.208	27.8337	1.2766		6.28007e+06	1.47954e+06	0.111258		114.453	228.905	4.96833e+07	659035	0.991706					450
1307	1307	1307	638	312.963	331.185	2.83	30.104	8.652	30.951	312.964	331.185	2.83	303	321	1	20	21	7		1260.82	1363.69	233.208	29.7122	89.1366	67.9136	33.1514	3		99950.7	23547.7	0.442309		28.7894	57.5788	941773	58022.4	0.800792					455
22	22	22	22	142.136	326.545	1	7.606	2.836	7.987	142.136	326.545	1	140	324	1	5	6	1		135.782	182.023	10.2152	4.2446	25.4676	16.9784	11.2302	6		1682.41	396.366	1.72588		7.37816	14.7563	9609.93	3702.86	0.590328					460
749	749	749	657	42.283	338.63	1.582	29.839	10.767	30.847	42.283	338.63	1.582	32	328	1	22	22	3		1469.58	1469.58	59.7338	12.7338	93.3812	66.4987	46.5618	7.33333		57278.6	13494.5	0.532505		23.913	47.826	465121	58081.1	0.499834					465
139	139	139	113	501.115	332.784	1.719	12.781	3.859	13.09	501.115	332.784	1.719	497	329	1	9	9	3		349.295	349.295	59.7338	12.7338	38.2014	29.7122	14.7037	3		10629.8	2504.31	0.933568		13.6399	27.2799	77840.4	11118.3	0.792959					470
14	14	14	14	586.071	330.571	1	6.07	2.271	6.373	586.071	330.571	1	584	329	1	5	4	1		135.782	94.8547	10.2152	4.2446	21.223	14.1487	8.83584	5		1070.63	252.233	2.00651		6.34624	12.6925	6406.62	2537.99	0.657275					475
28	28	28	28	195.357	334.714	1.286	6.858	2.415	6.9	195.357	334.714	1.286	193	333	1	6	5	2		182.023	135.782	31.1282	8.4892	25.4676	18.3933	8.83584	3		2141.25	504.466	1.59257		7.99576	15.9915	19219.9	4228.15	0.820668					480
22	22	22	22	566.727	334.318	1.5	5.914	1.833	6.094	566.727	334.318	1.5	565	333	1	4	4	2		94.8547	94.8547	31.1282	8.4892	16.9784	14.1487	4.90124	2		1682.41	396.366	1.72588		7.37816	14.7563	10250.6	2503.35	0.91158					485
18	18	18	18	673.889	334.222	1.389	5.359	1.618	5.464	673.889	334.222	1.389	672	333	1	4	4	2		94.8547	94.8547	31.1282	8.4892	16.9784	14.1487	4.90124	2		1376.52	324.299	1.84527		6.90078	13.8016	10250.6	2503.35	0.91158					490
37	37	37	37	401.919	344.892	1.054	9.204	3.48	9.407	401.919	344.892	1.054	399	342	1	7	7	2		233.208	233.208	31.1282	8.4892	29.7122	22.6379	12.2531	3.5		2829.52	666.615	1.45128		8.77421	17.5484	31392.4	6489.28	0.741602					495
6	6	6	6	575.5	343	1	3.871	1.354	4.745	575.5	343	1	575	342	1	2	3	1		31.1282	59.7338	10.2152	4.2446	12.7338	8.4892	4.2446	3		458.84	108.1	2.66134		4.78473	9.56946	1921.99	882.309	0.847286					500
540	540	540	308	659.393	349.133	2.581	21.037	5.354	21.724	659.393	349.133	2.581	653	342	1	14	15	6		710.638	793.989	182.023	25.4676	63.669	49.5203	20.9381	2.5		41295.6	9728.98	0.593863		21.4423	42.8846	403617	30703.8	0.86021					505
12	12	12	12	1021.25	346.333	1	5.543	2.003	5.885	1021.25	346.333	1	1020	345	1	4	4	1		94.8547	94.8547	10.2152	4.2446	16.9784	12.7338	7.35186	4		917.681	216.2	2.11231		6.02839	12.0568	5125.3	2064.87	0.696204					510
111	111	111	72	1007.53	348.009	3.73	11.022	1.362	11.054	1007.53	348.009	3.73	1005	345	1	6	7	6		182.023	233.208	182.023	25.4676	29.7122	26.8825	2.45062	1.16667		8488.55	1999.85	1.00626		12.6546	25.3092	80723.4	9069.99	0.995888					515
15542	15542	15542	2770	263.451	365.411	9.588	64.725	8.808	66.189	263.467	365.37	9.588	247	348	1	34	35	23		2958.69	3099.82	1578.43	97.6258	148.561	130.168	28.2619	1.52174		1.18855e+06	280014	0.193783		65.7117	131.423	8.76746e+06	212125	0.969335					520
19	19	19	18	293	354.158	2.421	5.585	1.375	5.662	293	354.158	2.421	292	353	1	3	4	3		59.7338	94.8547	59.7338	12.7338	16.9784	14.1487	2.45062	1.33333		1452.99	342.316	1.81231		7.02627	14.0525	11531.9	2503.09	0.986148					525
201	201	201	119	390.796	363.104	3.229	13.661	1.575	13.705	390.796	363.104	3.229	387	360	1	8	7	6		289.045	233.208	182.023	25.4676	33.9568	29.7122	4.2446	1.33333		15371.2	3621.34	0.825567		15.4243	30.8486	107631	11064.6	0.988945					530
21305	21305	21305	4607	416.131	390.771	8.198	81.914	29.909	84.728	416.17	390.789	8.198	390	360	1	45	61	20		4642.87	7571.21	1260.82	84.892	258.921	178.273	87.7103	3.05		1.62927e+06	383844	0.174444		72.9963	145.993	1.75862e+07	393344	0.831431					535
3	3	3	3	1123.67	362.333	1	2.776	0.671	3.163	1123.67	362.333	1	1123	362	1	2	2	1		31.1282	31.1282	10.2152	4.2446	8.4892	7.07433	2.45062	2		229.42	54.0499	3.35308		3.79764	7.59529	1281.32	625.838	0.91158					540
32	32	32	28	44.656	367.5	2.156	6.765	1.183	7.02	44.656	367.5	2.156	43	366	1	4	4	3		94.8547	94.8547	59.7338	12.7338	16.9784	15.5635	2.45062	1.33333		2447.15	576.532	1.52324		8.3597	16.7194	15375.9	3036.8	0.984678					545
68161	68161	68161	7188	178.619	385.648	18.525	106.624	9.832	108.481	178.53	385.585	18.521	153	359	1	53	55	42		6039.78	6410.33	4155.48	178.273	233.453	212.23	29.7122	1.30952		5.2125e+06	1.22803e+06	0.118387		107.56	215.121	3.92181e+07	564890	0.988199					550
344	344	344	206	778.23	372.279	2.483	17.423	4.108	17.876	778.231	372.279	2.483	773	367	1	11	11	5		482.266	482.266	135.782	21.223	46.6906	38.2014	14.7037	2.2		26306.8	6197.72	0.690184		18.4499	36.8997	193800	18261.5	0.886853					555
596	596	596	276	1374.67	376.273	3.876	20.482	2.686	20.666	1374.67	376.274	3.876	1370	371	1	11	12	8		482.266	554.666	289.045	33.9568	50.9352	43.8609	8.83584	1.5		45578.1	10737.9	0.574648		22.1593	44.3186	338269	24083.2	0.974865					560
16	16	16	16	353.188	374.875	1.375	5.181	1.585	5.312	353.188	374.875	1.375	352	373	1	3	4	2		59.7338	94.8547	31.1282	8.4892	16.9784	12.7338	4.2446	2		1223.57	288.266	1.91916		6.6351	13.2702	7687.94	2010.73	0.936852					565
2736	2736	2736	1047	649.811	386.2	3.636	38.671	10.511	39.739	649.822	386.2	3.636	638	374	1	25	26	9		1804.83	1922.28	349.295	38.2014	110.36	84.892	40.4909	2.88889		209231	49293.5	0.345763		36.8281	73.6562	1.87394e+06	90588	0.811428					570
92	92	92	92	480.011	385.359	1.315	11.63	4.338	11.358	480.011	385.359	1.315	476	381	1	9	9	2		349.295	349.295	31.1282	8.4892	38.2014	28.2973	17.1543	4.5		7035.55	1657.53	1.07124		11.8869	23.7739	51893.6	10253.5	0.656179					575
556	556	556	275	6.755	388.991	3.772	20.079	2.91	20.17	6.755	388.991	3.772	1	384	1	12	11	8		554.666	482.266	289.045	33.9568	50.9352	43.8609	8.83584	1.5		42519.2	10017.2	0.588111		21.652	43.3041	338269	24083.2	0.974865					580
1996	1996	1996	668	323.598	392.241	5.032	31.789	4.713	32.547	323.601	392.242	5.032	316	384	1	17	18	11		970.944	1064.38	482.266	46.6906	76.4028	65.0839	16.0698	1.63636		152641	35961.2	0.384088		33.1533	66.3067	1.07823e+06	52989.8	0.959623					585
26	26	26	26	54.654	388.654	1	8.154	2.915	8.565	54.654	388.654	1	52	386	1	6	6	1		182.023	182.023	10.2152	4.2446	25.4676	18.3933	12.2531	6		1988.31	468.432	1.6324		7.80067	15.6013	11531.9	4396.59	0.561439					590
5035	5035	5035	1825	1089.8	409.467	3.769	50.338	14.99	52.092	1089.79	409.46	3.769	1073	393	1	35	34	9		3099.82	2958.69	349.295	38.2014	148.561	110.36	62.5269	3.88889		385043	90713.7	0.282153		45.1309	90.2617	3.43074e+06	154779	0.710719					595
23	23	23	22	1155	395.957	1.739	5.826	1.265	5.976	1155	395.957	1.739	1154	394	1	3	4	3		59.7338	94.8547	59.7338	12.7338	16.9784	14.1487	2.45062	1.33333		1758.89	414.382	1.70049		7.4883	14.9766	11531.9	2503.09	0.986148					600
165	165	165	137	508.376	403.939	1.685	13.97	4.399	14.315	508.376	403.939	1.685	504	399	1	10	11	3		413.759	482.266	59.7338	12.7338	46.6906	33.9568	18.5018	3.66667		12618.1	2972.74	0.881704		14.4423	28.8845	105709	14576.9	0.7417					605
1986	1986	1986	582	1247.25	403.731	8.461	31.411	1.524	31.456	1247.25	403.733	8.461	1240	396	1	16	16	16		880.786	880.786	880.786	67.9136	67.9136	67.9136	0	1		151876	35781	0.384731		33.0979	66.1958	1.31208e+06	57959.3	1					610
31	31	31	27	119.613	406.677	1.677	6.798	1.45	6.822	119.613	406.677	1.677	118	405	1	4	5	3		94.8547	135.782	59.7338	12.7338	21.223	16.9784	4.2446	1.66667		2370.67	558.516	1.53944		8.27169	16.5434	19219.9	3594.35	0.965378					615
4142	4142	4142	1154	1384.09	415.588	7.966	41.038	6.206	41.116	1384.04	415.588	7.966	1375	404	1	16	24	18		880.786	1690.2	1064.38	67.9136	101.87	82.0623	17.6717	1.5		316753	74624.9	0.301125		42.2874	84.5747	2.21413e+06	83991.4	0.978103					620
19	19	19	19	439.368	409.789	1	6.969	2.52	7.692	439.368	409.789	1	437	408	1	5	5	1		135.782	135.782	10.2152	4.2446	21.223	15.5635	9.80248	5		1452.99	342.316	1.81231		7.02627	14.0525	8008.27	3118.04	0.620813					625
36	36	36	30	506.028	414.917	1.972	7.157	1.487	7.154	506.028	414.917	1.972	504	413	1	5	5	3		135.782	135.782	59.7338	12.7338	21.223	18.3933	4.90124	1.66667		2753.04	648.599	1.46459		8.69444	17.3889	24024.8	4231.96	0.951443					630
63	63	63	63	136.825	418.746	1.349	9.587	3.404	9.708	136.825	418.746	1.349	134	416	1	7	7	2		233.208	233.208	31.1282	8.4892	29.7122	22.6379	12.2531	3.5		4817.82	1135.05	1.21536		10.4774	20.9548	31392.4	6489.28	0.741602					635
158	158	158	99	899.671	421.437	3.07	12.487	1.408	12.543	899.671	421.437	3.07	897	418	1	7	7	6		233.208	233.208	182.023	25.4676	29.7122	28.2973	2.45062	1.16667		12082.8	2846.63	0.894537		14.2351	28.4701	94177.3	10054	0.995656					640
123	123	123	104	1364.69	422.919	1.659	12.355	3.838	12.581	1364.69	422.919	1.659	1360	419	1	10	9	3		413.759	349.295	59.7338	12.7338	42.446	31.1271	16.0698	3.33333		9406.23	2216.05	0.972409		13.0951	26.1902	86489.4	12200.5	0.775204					645
183	183	183	117	498.754	423.301	2.716	13.208	2.087	13.433	498.755	423.301	2.716	495	420	1	8	8	5		289.045	289.045	135.782	21.223	33.9568	29.7122	7.35186	1.6		13994.6	3297.04	0.851792		14.9494	29.8988	102506	11046.5	0.958869					650
4	4	4	4	1183.5	426.5	1	3.001	0	3.001	1183.5	426.5	1	1183	426	1	2	2	1		31.1282	31.1282	10.2152	4.2446	8.4892	7.07433	2.45062	2		305.894	72.0665	3.04647		4.17985	8.3597	1281.32	625.838	0.91158					655
96	96	96	88	99.229	431.719	1.542	11.317	3.581	11.488	99.229	431.719	1.542	96	428	1	7	9	3		233.208	349.295	59.7338	12.7338	38.2014	26.8825	12.9675	3		7341.44	1729.6	1.05615		12.0568	24.1135	60542.6	8984.79	0.829883					660
257	257	257	147	338.187	431.292	3.132	15.007	2.017	15.051	338.187	431.292	3.132	334	428	1	9	8	6		349.295	289.045	182.023	25.4676	38.2014	32.5419	6.48373	1.5		19653.7	4630.27	0.760629		16.7411	33.4823	138383	13253.1	0.976235					665
81	81	81	81	138.259	434.815	1.259	11.315	4.39	10.883	138.259	434.815	1.259	134	431	1	9	9	2		349.295	349.295	31.1282	8.4892	38.2014	28.2973	17.1543	4.5		6194.34	1459.35	1.11769		11.3929	22.7859	51893.6	10253.5	0.656179					670
26	26	26	26	292.5	433	1	8.113	2.878	8.749	292.5	433	1	290	431	1	6	5	1		182.023	135.782	10.2152	4.2446	25.4676	16.9784	11.2302	6		1988.31	468.432	1.6324		7.80067	15.6013	9609.93	3702.86	0.590328					675
66	66	66	47	1330.2	433.288	2.909	9.132	1.074	9.265	1330.2	433.288	2.909	1328	431	1	5	5	5		135.782	135.782	135.782	21.223	21.223	21.223	0	1		5047.24	1189.1	1.19666		10.6411	21.2823	40041.4	5660.09	1					680
9	9	9	9	1187	434	1	4.554	1.921	4.244	1187	434	1	1186	433	1	3	3	1		59.7338	59.7338	10.2152	4.2446	12.7338	9.90407	4.90124	3		688.26	162.15	2.32489		5.47715	10.9543	2882.98	1235.36	0.792959					685
5112	5112	5112	1218	311.634	450.046	8.046	43.6	3.765	44.069	311.625	450.051	8.046	301	439	1	22	23	18		1469.58	1578.43	1064.38	76.4028	97.6258	89.1366	11.2302	1.27778		390932	92101	0.280729		45.3598	90.7195	2.91757e+06	99676.2	0.990621					690
818	818	818	379	270.842	459.275	3.4	23.551	4.676	24.253	270.843	459.275	3.4	264	453	1	14	14	8		710.638	710.638	289.045	33.9568	59.4244	50.9352	14.7037	1.75		62555.2	14737.6	0.51709		24.6259	49.2517	502279	32444.9	0.941819					695
928	928	928	419	51.094	461.355	3.47	24.741	5.079	25.427	51.094	461.354	3.47	44	454	1	15	16	8		793.989	880.786	289.045	33.9568	67.9136	55.1798	18.5018	2		70967.3	16719.4	0.495794		25.6836	51.3673	615035	38054.2	0.91907					700
11890	11890	11890	2258	167.456	467.3	9.112	58.847	7.455	60.43	167.463	467.281	9.112	153	452	1	31	31	21		2550.42	2550.42	1363.69	89.1366	131.583	117.434	24.5062	1.47619		909269	214218	0.21188		60.0991	120.198	6.4646e+06	172694	0.971781					705
665	665	665	352	362.368	460.635	2.785	22.494	5.516	23.376	362.369	460.634	2.785	356	454	1	14	15	6		710.638	793.989	182.023	25.4676	63.669	49.5203	20.9381	2.5		50854.8	11981.1	0.554043		22.9834	45.9668	403617	30703.8	0.86021					710
12	12	12	12	453.333	455.25	1	5.543	2.003	5.885	453.333	455.25	1	452	454	1	4	4	1		94.8547	94.8547	10.2152	4.2446	16.9784	12.7338	7.35186	4		917.681	216.2	2.11231		6.02839	12.0568	5125.3	2064.87	0.696204					715
23	23	23	23	1327.17	455.696	1.261	6.304	2.192	6.028	1327.17	455.696	1.261	1325	454	1	5	5	2		135.782	135.782	31.1282	8.4892	21.223	16.9784	7.35186	2.5		1758.89	414.382	1.70049		7.4883	14.9766	16016.5	3613.91	0.850261					720
4	4	4	4	716.5	458.5	1	3.001	0	3.001	716.5	458.5	1	716	458	1	2	2	1		31.1282	31.1282	10.2152	4.2446	8.4892	7.07433	2.45062	2		305.894	72.0665	3.04647		4.17985	8.3597	1281.32	625.838	0.91158					725
46	46	46	40	406.957	470.761	1.913	7.767	1.683	7.99	406.957	470.761	1.913	405	469	1	5	5	3		135.782	135.782	59.7338	12.7338	21.223	18.3933	4.90124	1.66667		3517.78	828.765	1.34968		9.43467	18.8693	24024.8	4231.96	0.951443					730
51	51	51	51	261.549	472.765	1.353	8.654	3.023	8.541	261.549	472.765	1.353	259	470	1	6	7	2		182.023	233.208	31.1282	8.4892	29.7122	21.223	11.2302	3.5		3900.14	918.848	1.30405		9.76481	19.5296	26907.8	5664.18	0.766653					735
864	864	864	386	321.399	481.147	3.584	23.883	4.484	24.277	321.4	481.147	3.584	315	474	1	14	15	8		710.638	793.989	289.045	33.9568	63.669	52.3501	16.0698	1.875		66073	15566.4	0.507746		25.0791	50.1582	538156	34250.9	0.934151					740
208	208	208	138	139.442	484.183	2.346	14.289	3.148	14.514	139.442	484.183	2.346	136	480	1	8	10	5		289.045	413.759	135.782	21.223	42.446	32.5419	10.682	2		15906.5	3747.46	0.8162		15.6013	31.2027	128132	13172.1	0.933118					745
647	647	647	380	1281.98	494.507	2.406	23.211	6.67	23.805	1281.98	494.507	2.406	1275	487	1	15	16	5		793.989	880.786	135.782	21.223	67.9136	50.9352	25.8189	3.2		49478.3	11656.8	0.559134		22.7741	45.5483	384397	32685	0.782208					750
1242	1242	1242	520	77.729	504.017	3.728	27.777	5.951	28.453	77.729	504.016	3.728	68	497	1	18	16	9		1064.38	880.786	349.295	38.2014	76.4028	60.8393	20.0592	2		94979.9	22376.7	0.449894		28.304	56.608	830298	46209.2	0.924511					755
32	32	32	32	1123.59	499.594	1.25	7.395	2.673	7.139	1123.59	499.594	1.25	1121	497	1	6	6	2		182.023	182.023	31.1282	8.4892	25.4676	19.8081	9.80248	3		2447.15	576.532	1.52324		8.3597	16.7194	23063.8	4941.45	0.792959					760
507	507	507	258	655.105	505.57	3.294	19.528	3.261	19.733	655.105	505.57	3.294	650	500	1	11	12	7		482.266	554.666	233.208	29.7122	50.9352	42.446	11.2302	1.71429		38772	9134.43	0.606478		20.9963	41.9926	295986	22523	0.953613					765
13	13	13	13	14.615	502.385	1	5.715	1.967	6.431	14.615	502.385	1	13	501	1	4	4	1		94.8547	94.8547	10.2152	4.2446	16.9784	12.7338	7.35186	4		994.154	234.216	2.05669		6.19139	12.3828	5125.3	2064.87	0.696204					770
21	21	21	21	873.19	506.905	1.476	5.645	1.68	5.535	873.19	506.905	1.476	872	505	1	4	4	2		94.8547	94.8547	31.1282	8.4892	16.9784	14.1487	4.90124	2		1605.94	378.349	1.75285		7.26463	14.5293	10250.6	2503.35	0.91158					775
10	10	10	10	781	508.8	1	4.976	1.925	5.264	781	508.8	1	780	507	1	3	4	1		59.7338	94.8547	10.2152	4.2446	16.9784	11.3189	6.48373	4		764.734	180.166	2.24466		5.67293	11.3459	3843.97	1598.36	0.742441					780
839	839	839	410	544.598	517.391	3.08	24.238	5.638	25.047	544.599	517.392	3.08	538	510	1	15	16	7		793.989	880.786	233.208	29.7122	67.9136	53.7649	20.9381	2.28571		64161.2	15116	0.51274		24.8348	49.6697	538156	36154.6	0.884966					785
1393	1393	1393	586	101.444	519.878	3.48	29.273	6.929	30.092	101.445	519.879	3.48	93	511	1	18	19	8		1064.38	1161.03	289.045	33.9568	80.6474	63.669	25.8189	2.375		106527	25097.2	0.433012		29.4075	58.8149	876426	50735.7	0.872932					790
7	7	7	7	728	518.286	1	4.137	1.527	4.414	728	518.286	1	727	517	1	3	3	1		59.7338	59.7338	10.2152	4.2446	12.7338	9.90407	4.90124	3		535.314	126.116	2.52804		5.03702	10.074	2882.98	1235.36	0.792959					795
279	279	279	151	1319.36	522.577	3.466	15.462	1.62	15.708	1319.36	522.577	3.466	1316	519	1	8	8	7		289.045	289.045	233.208	29.7122	33.9568	32.5419	2.45062	1.14286		21336.1	5026.64	0.740087		17.2058	34.4116	143508	13298.9	0.996749					800
61	61	61	61	590.574	524.623	1.328	9.568	3.494	9.695	590.574	524.623	1.328	588	521	1	7	8	2		233.208	289.045	31.1282	8.4892	33.9568	24.0527	13.6445	4		4664.88	1099.01	1.2285		10.3653	20.7307	35877.1	7322.06	0.718448					805
584	584	584	453	59.822	527.902	5.764	28.02	12.06	26.634	59.822	527.902	5.764	52	519	1	15	23	9		793.989	1578.43	349.295	38.2014	97.6258	66.4987	29.8131	2.55556		44660.5	10521.7	0.578557		22.0096	44.0191	994628	54077.5	0.891062					810
29	29	29	29	1.862	530.483	1.276	8.011	3.69	7.373	1.862	530.483	1.276	1	527	1	3	8	2		59.7338	289.045	31.1282	8.4892	33.9568	18.3933	13.6445	4		2217.73	522.482	1.57405		8.08984	16.1797	15375.9	3716.09	0.804683					815
937	937	937	435	326.49	535.614	3.207	25.222	5.796	25.797	326.491	535.614	3.207	319	528	1	16	16	7		880.786	880.786	233.208	29.7122	67.9136	55.1798	22.0556	2.28571		71655.6	16881.6	0.494202		25.7664	51.5328	574033	38117.7	0.876291					820
69	69	69	59	460.116	530.217	1.899	9.093	2.116	9.461	460.116	530.217	1.899	458	528	1	6	6	3		182.023	182.023	59.7338	12.7338	25.4676	21.223	7.35186	2		5276.66	1243.15	1.17906		10.8	21.6	34595.7	5632.54	0.91158					825
67	67	67	55	124.224	531.567	1.836	9.137	2.241	9.329	124.224	531.567	1.836	122	529	1	6	6	3		182.023	182.023	59.7338	12.7338	25.4676	21.223	7.35186	2		5123.72	1207.11	1.19067		10.6946	21.3892	34595.7	5632.54	0.91158					830
443	443	443	374	49.149	546.763	5.937	23.04	8.318	22.349	49.149	546.763	5.937	40	538	1	18	15	11		1064.38	793.989	482.266	46.6906	76.4028	62.2541	14.9065	1.63636		33877.7	7981.37	0.63438		20.0728	40.1456	951383	48389.8	0.96672					835
137427	137427	137427	11502	1099.89	569.478	21.025	134.996	16.47	137.444	1097.88	568.126	20.968	1063	537	1	76	66	48		10780.9	8593.39	5150.42	203.741	322.59	268.825	60.2275	1.58333		1.05095e+07	2.47597e+06	0.0937116		135.883	271.766	7.71254e+07	903471	0.969843					840
18	18	18	18	61.556	546.5	1.889	8.792	3.777	8.785	61.556	546.5	1.889	59	545	1	6	5	3		182.023	135.782	59.7338	12.7338	25.4676	19.8081	6.48373	2		1376.52	324.299	1.84527		6.90078	13.8016	28829.8	4888.37	0.930139					845
1563	1563	1563	1234	54.415	560.468	6.56	38.455	15.128	37.506	54.415	560.47	6.56	36	551	1	34	18	15		2958.69	1064.38	793.989	63.669	144.316	94.7961	43.3559	2.26667		119528	28160	0.416707		30.5581	61.1163	2.94064e+06	108148	0.917825					850
166	166	166	95	368.723	561.783	4.03	12.892	1.214	12.955	368.723	561.783	4.03	366	559	1	7	7	7		233.208	233.208	233.208	29.7122	29.7122	29.7122	0	1		12694.6	2990.76	0.87993		14.4714	28.9428	109874	11093.8	1					855
1273	1273	1273	503	1328.17	573.648	4.121	27.328	4.787	27.864	1328.17	573.646	4.121	1321	566	1	15	16	9		793.989	880.786	349.295	38.2014	67.9136	56.5947	16.0698	1.77778		97350.6	22935.2	0.446212		28.5376	57.0751	691915	40041.4	0.944808					860
48	48	48	48	108.125	570.208	1.271	8.769	3.261	8.862	108.125	570.208	1.271	105	567	1	7	7	2		233.208	233.208	31.1282	8.4892	29.7122	22.6379	12.2531	3.5		3670.72	864.798	1.33067		9.56946	19.1389	31392.4	6489.28	0.741602					865
3630	3630	3630	893	1213.53	570.064	10.254	38.72	1.46	38.722	1213.53	570.052	10.254	1204	561	1	20	19	19		1260.82	1161.03	1161.03	80.6474	84.892	82.0623	2.45062	1.05263		277598	65400.4	0.314665		40.4678	80.9356	2.31279e+06	84614.3	0.999535					870
93	93	93	76	693.957	576.839	1.763	10.601	2.92	10.514	693.957	576.839	1.763	691	574	1	7	7	3		233.208	233.208	59.7338	12.7338	29.7122	24.0527	9.80248	2.33333		7112.02	1675.55	1.06739		11.9298	23.8597	47088.7	7244.63	0.870453					875
179	179	179	106	43.676	581.464	3.894	13.141	1.375	13.178	43.676	581.464	3.894	41	578	1	7	8	7		233.208	289.045	233.208	29.7122	33.9568	31.1271	2.45062	1.14286		13688.7	3224.98	0.858091		14.8397	29.6794	125570	12164.4	0.9969					880
3316	3316	3316	1264	309.458	598.029	3.623	42.239	11.982	43.793	309.459	598.019	3.623	296	584	1	28	29	9		2165.48	2291.14	349.295	38.2014	123.093	93.3812	47.8342	3.22222		253586	59743.1	0.324299		39.2656	78.5312	2.34098e+06	109991	0.775163					885
3406	3406	3406	1001	29.297	599.082	5.616	38.592	6.245	39.619	29.298	599.069	5.616	19	589	1	21	22	13		1363.69	1469.58	630.829	55.1798	93.3812	79.2325	20.9381	1.69231		260468	61364.6	0.321417		39.6177	79.2353	1.92391e+06	78516.8	0.952747					890
26	26	26	26	46.654	592.346	1	8.154	2.915	8.565	46.654	592.346	1	44	590	1	6	6	1		182.023	182.023	10.2152	4.2446	25.4676	18.3933	12.2531	6		1988.31	468.432	1.6324		7.80067	15.6013	11531.9	4396.59	0.561439					895
1	1	1	1	131	591	1	0	0	0	131	591	1	131	591	1	1	1	1		10.2152	10.2152	10.2152	4.2446	4.2446	4.2446	0	1		76.4734	18.0166	4.83598		2.63314	5.26628	320.331	226.404	1					900
7	7	7	7	617	597.286	1	4.137	1.527	4.414	617	597.286	1	616	596	1	3	3	1		59.7338	59.7338	10.2152	4.2446	12.7338	9.90407	4.90124	3		535.314	126.116	2.52804		5.03702	10.074	2882.98	1235.36	0.792959					905
1608	1608	1608	586	595.387	611.27	4.471	29.592	4.922	30.382	595.39	611.274	4.471	587	603	1	17	17	10		970.944	970.944	413.759	42.446	72.1582	62.2541	17.1543	1.7		122969	28970.7	0.412783		30.8486	61.6973	925756	48473.9	0.947634					910
1548	1548	1548	500	691.91	610.477	6.607	28.674	1.494	28.773	691.913	610.481	6.607	685	604	1	15	14	13		793.989	710.638	630.829	55.1798	63.669	59.4244	4.2446	1.15385		118381	27889.7	0.418049		30.4601	60.9201	874504	44345.6	0.997259					915
20	20	20	20	1365.15	617.8	1.4	5.637	1.759	5.57	1365.15	617.8	1.4	1364	616	1	4	4	2		94.8547	94.8547	31.1282	8.4892	16.9784	14.1487	4.90124	2		1529.47	360.333	1.78159		7.14744	14.2949	10250.6	2503.35	0.91158					920
475	475	475	341	96.768	633.371	1.962	21.758	6.907	22.577	96.768	633.37	1.962	89	626	1	16	16	4		880.786	880.786	94.8547	16.9784	67.9136	50.9352	29.4075	4		36324.9	8557.9	0.619802		20.545	41.0899	328019	33038	0.696204					925
798	798	798	495	666.396	645.564	3.144	28.513	11.342	27.614	666.397	645.564	3.144	658	636	1	19	20	7		1161.03	1260.82	233.208	29.7122	84.892	65.0839	30.7062	2.85714		61025.8	14377.3	0.521375		24.4235	48.847	852080	53212.4	0.816818					930
8	8	8	8	1190.88	638.875	1	4.401	1.718	4.804	1190.88	638.875	1	1190	638	1	3	3	1		59.7338	59.7338	10.2152	4.2446	12.7338	9.90407	4.90124	3		611.787	144.133	2.41799		5.26628	10.5326	2882.98	1235.36	0.792959					935
426	426	426	238	121.702	644.498	2.843	18.555	3.843	18.97	121.702	644.498	2.843	117	639	1	11	12	6		482.266	554.666	182.023	25.4676	50.9352	41.0311	13.6445	2		32577.7	7675.08	0.642709		19.8127	39.6254	253702	21032.7	0.921451					940
6	6	6	6	721.5	641	1	3.871	1.354	4.745	721.5	641	1	721	640	1	2	3	1		31.1282	59.7338	10.2152	4.2446	12.7338	8.4892	4.2446	3		458.84	108.1	2.66134		4.78473	9.56946	1921.99	882.309	0.847286					945
11	11	11	11	37.909	644.182	1.636	4.469	1.27	4.772	37.909	644.182	1.636	37	643	1	3	3	2		59.7338	59.7338	31.1282	8.4892	12.7338	11.3189	2.45062	1.5		841.207	198.183	2.17447		5.85605	11.7121	5765.96	1604.09	0.969403					950
7	7	7	7	74.714	646	1	4.137	1.527	4.414	74.714	646	1	74	645	1	3	3	1		59.7338	59.7338	10.2152	4.2446	12.7338	9.90407	4.90124	3		535.314	126.116	2.52804		5.03702	10.074	2882.98	1235.36	0.792959					955
124	124	124	91	1358.27	653.71	2.056	11.751	2.676	11.917	1358.27	653.71	2.056	1355	650	1	7	8	4		233.208	289.045	94.8547	16.9784	33.9568	26.8825	8.83584	2		9482.7	2234.06	0.969788		13.1305	26.261	71754.1	9018.03	0.925985					960
63	63	63	63	215.032	655.159	1.349	9.567	3.431	9.495	215.032	655.159	1.349	212	652	1	7	8	2		233.208	289.045	31.1282	8.4892	33.9568	24.0527	13.6445	4		4817.82	1135.05	1.21536		10.4774	20.9548	35877.1	7322.06	0.718448					965
33	33	33	33	23.455	657.727	1	9.28	3.434	9.837	23.455	657.727	1	20	655	1	8	6	1		289.045	182.023	10.2152	4.2446	33.9568	21.223	15.3041	8		2523.62	594.549	1.50769		8.44589	16.8918	15375.9	5793.75	0.516121					970
3435	3435	3435	998	1291.47	671.024	5.581	38.751	6.433	39.77	1291.49	671.025	5.581	1281	661	1	22	22	13		1469.58	1469.58	630.829	55.1798	93.3812	80.6474	22.0556	1.69231		262686	61887.1	0.32051		39.7298	79.4596	2.01552e+06	81351.1	0.948518					975
57	57	57	45	480.947	664.684	2.263	8.463	1.296	8.723	480.947	664.684	2.263	479	663	1	5	5	4		135.782	135.782	94.8547	16.9784	21.223	19.8081	2.45062	1.25		4358.98	1026.95	1.25659		10.1336	20.2673	32033.1	4922.86	0.99083					980
308	308	308	211	3.818	671.208	2.279	17.73	5.606	17.269	3.818	671.208	2.279	1	664	1	9	15	5		349.295	793.989	135.782	21.223	63.669	41.0311	21.364	3		23553.8	5549.12	0.716089		17.7824	35.5648	216223	20347.1	0.856215					985
672	672	672	353	212.906	674.079	2.768	22.649	5.655	23.125	212.907	674.08	2.768	206	667	1	15	15	6		793.989	793.989	182.023	25.4676	63.669	50.9352	22.0556	2.5		51390.1	12107.2	0.552113		23.0638	46.1275	432447	32525.2	0.850261					990
5444	5444	5444	1367	718.183	685.096	6.577	45.278	7.062	46.463	718.21	685.067	6.577	706	673	1	25	25	15		1804.83	1804.83	793.989	63.669	106.115	91.9663	24.5062	1.66667		416321	98082.5	0.274902		46.3212	92.6424	3.0031e+06	105799	0.951443					995
9	9	9	9	291	678	1	4.554	1.921	4.244	291	678	1	290	677	1	3	3	1		59.7338	59.7338	10.2152	4.2446	12.7338	9.90407	4.90124	3		688.26	162.15	2.32489		5.47715	10.9543	2882.98	1235.36	0.792959					1000
25	25	25	22	44.48	679.84	2.16	6.246	1.224	6.411	44.48	679.84	2.16	43	678	1	4	4	3		94.8547	94.8547	59.7338	12.7338	16.9784	15.5635	2.45062	1.33333		1911.83	450.416	1.65388		7.69935	15.3987	15375.9	3036.8	0.984678					1005
27	27	27	27	255.444	683.556	1.444	6.279	1.842	6.834	255.444	683.556	1.444	254	682	1	4	4	2		94.8547	94.8547	31.1282	8.4892	16.9784	14.1487	4.90124	2		2064.78	486.449	1.61199		7.89942	15.7988	10250.6	2503.35	0.91158					1010
1616	1616	1616	1164	537.935	692.773	4.895	32.685	11.873	32.367	537.936	692.77	4.895	524	683	1	27	20	12		2042.51	1260.82	554.666	50.9352	114.604	83.4771	31.8581	2.25		123581	29114.9	0.412101		30.8997	61.7994	2.07574e+06	86227.4	0.912616					1015
15	15	15	15	594.733	692.067	1.333	5.064	1.539	5.232	594.733	692.067	1.333	593	691	1	4	3	2		94.8547	59.7338	31.1282	8.4892	16.9784	12.7338	4.2446	2		1147.1	270.249	1.96089		6.49388	12.9878	7687.94	2010.73	0.936852					1020
136	136	136	98	1157.71	695.926	2.184	12.023	2.582	12.403	1157.71	695.927	2.184	1154	693	1	8	7	4		289.045	233.208	94.8547	16.9784	33.9568	26.8825	8.83584	2		10400.4	2450.26	0.940382		13.5411	27.0822	71754.1	9018.03	0.925985					1025
1183	1183	1183	472	68.849	716.751	4.134	26.549	4.524	26.92	68.849	716.748	4.134	62	709	1	15	16	9		793.989	880.786	349.295	38.2014	67.9136	56.5947	16.0698	1.77778		90468	21313.7	0.457252		27.8485	55.697	691915	40041.4	0.944808					1030
569	569	569	283	440.2	715.304	3.22	20.539	3.802	20.835	440.201	715.303	3.22	435	710	1	12	12	7		554.666	554.666	233.208	29.7122	50.9352	43.8609	12.2531	1.71429		43513.4	10251.5	0.583597		21.8195	43.639	322894	24060.6	0.945984					1035
19	19	19	19	24.158	714.158	1	6.93	2.528	7.847	24.158	714.158	1	22	712	1	5	5	1		135.782	135.782	10.2152	4.2446	21.223	15.5635	9.80248	5		1452.99	342.316	1.81231		7.02627	14.0525	8008.27	3118.04	0.620813					1040
455	455	455	323	596.004	720.171	1.976	21.161	6.607	22.071	596.005	720.172	1.976	589	713	1	15	15	4		793.989	793.989	94.8547	16.9784	63.669	48.1055	26.9568	3.75		34795.4	8197.57	0.628753		20.2525	40.5049	288298	29386	0.718189					1045
245	245	245	147	254.22	721.429	3.049	14.776	2.084	14.768	254.22	721.429	3.049	251	718	1	8	8	6		289.045	289.045	182.023	25.4676	33.9568	31.1271	4.90124	1.33333		18736	4414.07	0.77285		16.4764	32.9528	123007	12147.2	0.984678					1050
8	8	8	8	9.875	721.875	1	4.401	1.718	4.804	9.875	721.875	1	9	721	1	3	3	1		59.7338	59.7338	10.2152	4.2446	12.7338	9.90407	4.90124	3		611.787	144.133	2.41799		5.26628	10.5326	2882.98	1235.36	0.792959					1055
741	741	741	345	45.575	739.298	3.43	22.576	4.274	23.263	45.575	739.299	3.43	40	733	1	13	14	8		630.829	710.638	289.045	33.9568	59.4244	49.5203	13.6445	1.75		56666.8	13350.3	0.534414		23.8276	47.6552	466402	30656.4	0.948716					1060
419	419	419	193	1086.14	741.255	4.869	18.009	1.175	18.136	1086.14	741.255	4.869	1082	737	1	9	10	9		349.295	413.759	349.295	38.2014	42.446	39.6163	2.45062	1.11111		32042.3	7548.97	0.646268		19.7036	39.4072	259468	19711.4	0.998058					1065
43	43	43	36	443.465	740.488	2.837	7.529	1.097	7.636	443.465	740.488	2.837	442	739	1	4	4	4		94.8547	94.8547	94.8547	16.9784	16.9784	16.9784	0	1		3288.36	774.715	1.38037		9.22494	18.4499	20501.2	3622.46	1					1070
152	152	152	97	1195.41	746.467	3.112	12.275	1.336	12.321	1195.41	746.467	3.112	1193	743	1	6	7	6		182.023	233.208	182.023	25.4676	29.7122	26.8825	2.45062	1.16667		11624	2738.53	0.906156		14.0525	28.1051	80723.4	9069.99	0.995888					1075
139	139	139	106	133.748	756.993	2.007	12.348	3.013	12.784	133.748	756.993	2.007	130	753	1	8	9	4		289.045	349.295	94.8547	16.9784	38.2014	29.7122	11.2302	2.25		10629.8	2504.31	0.933568		13.6399	27.2799	92255.3	11024	0.89565					1080
28	28	28	28	84.714	756	1.143	7.42	2.776	7.873	84.714	756	1.143	82	754	1	6	5	2		182.023	135.782	31.1282	8.4892	25.4676	18.3933	8.83584	3		2141.25	504.466	1.59257		7.99576	15.9915	19219.9	4228.15	0.820668					1085
421	421	421	217	317.594	758.273	3.342	18.137	2.681	18.372	317.595	758.273	3.342	313	754	1	10	10	7		413.759	413.759	233.208	29.7122	42.446	38.2014	7.35186	1.42857		32195.3	7585	0.645243		19.7349	39.4698	224232	18281.3	0.976358					1090
59	59	59	45	434.169	754.61	3.085	8.68	1.247	8.842	434.169	754.61	3.085	432	753	1	5	5	5		135.782	135.782	135.782	21.223	21.223	21.223	0	1		4511.93	1062.98	1.24222		10.2508	20.5016	40041.4	5660.09	1					1095
15391	15391	15391	2630	259.311	769.313	10.465	64.014	7.066	65.731	259.318	769.318	10.465	243	753	1	34	33	24		2958.69	2820.06	1690.2	101.87	144.316	128.753	23.3774	1.41667		1.177e+06	277294	0.194414		65.4982	130.996	8.62587e+06	207706	0.979273					1100
66	66	66	50	547.833	758.424	2.348	8.961	1.294	8.877	547.833	758.424	2.348	546	756	1	5	6	4		135.782	182.023	94.8547	16.9784	25.4676	21.223	4.2446	1.5		5047.24	1189.1	1.19666		10.6411	21.2823	38439.7	5631.43	0.978105					1105
2178	2178	2178	655	447.441	777.795	6.678	32.318	2.236	32.613	447.441	777.81	6.678	440	770	1	16	17	14		880.786	970.944	710.638	59.4244	72.1582	66.4987	6.48373	1.21429		166559	39240.2	0.373077		34.1319	68.2637	1.21982e+06	55507	0.994642					1110
126	126	126	116	113.119	779.897	1.484	13.084	4.468	13.144	113.119	779.897	1.484	109	775	1	9	11	3		349.295	482.266	59.7338	12.7338	46.6906	32.5419	17.6717	3.66667		9635.65	2270.1	0.96463		13.2007	26.4014	95138.3	13290	0.75834					1115
42	42	42	36	380.048	776.5	1.857	7.486	1.602	7.677	380.048	776.5	1.857	378	775	1	5	5	3		135.782	135.782	59.7338	12.7338	21.223	18.3933	4.90124	1.66667		3211.88	756.698	1.39124		9.15286	18.3057	24024.8	4231.96	0.951443					1120
1918	1918	1918	597	583.678	785.477	6.264	30.906	2.395	31.237	583.681	785.474	6.264	576	778	1	16	16	13		880.786	880.786	630.829	55.1798	67.9136	63.669	7.35186	1.23077		146676	34555.9	0.389225		32.7157	65.4315	1.06606e+06	50870.1	0.992072					1125
663	663	663	392	342.151	788.694	2.368	23.551	6.857	24.195	342.152	788.695	2.368	335	781	1	16	16	5		880.786	880.786	135.782	21.223	67.9136	52.3501	26.9568	3.2		50701.9	11945	0.5546		22.9603	45.9207	410024	34587.5	0.77168					1130
26	26	26	26	525.615	783.5	1.462	6.159	1.771	6.858	525.615	783.5	1.462	524	782	1	4	4	2		94.8547	94.8547	31.1282	8.4892	16.9784	14.1487	4.90124	2		1988.31	468.432	1.6324		7.80067	15.6013	10250.6	2503.35	0.91158					1135
84	84	84	63	36.964	785.702	2.56	9.781	1.515	9.93	36.964	785.702	2.56	35	783	1	5	6	4		135.782	182.023	94.8547	16.9784	25.4676	21.223	4.2446	1.5		6423.76	1513.4	1.10423		11.5319	23.0638	38439.7	5631.43	0.978105					1140
6	6	6	6	49	787.5	1	3.871	1.354	4.745	49	787.5	1	48	787	1	3	2	1		59.7338	31.1282	10.2152	4.2446	12.7338	8.4892	4.2446	3		458.84	108.1	2.66134		4.78473	9.56946	1921.99	882.309	0.847286					1145
27	27	27	27	163.37	793.556	1.259	6.88	2.523	6.875	163.37	793.556	1.259	162	791	1	4	6	2		94.8547	182.023	31.1282	8.4892	25.4676	16.9784	8.4892	3		2064.78	486.449	1.61199		7.89942	15.7988	15375.9	3529.24	0.847286					1150
7	7	7	7	637	794.286	1	4.137	1.527	4.414	637	794.286	1	636	793	1	3	3	1		59.7338	59.7338	10.2152	4.2446	12.7338	9.90407	4.90124	3		535.314	126.116	2.52804		5.03702	10.074	2882.98	1235.36	0.792959					1155
9	9	9	9	336.111	806.556	1.333	4.141	1.106	4.449	336.111	806.556	1.333	335	806	1	3	2	2		59.7338	31.1282	31.1282	8.4892	12.7338	9.90407	2.45062	1.5		688.26	162.15	2.32489		5.47715	10.9543	3843.97	1219.13	0.973393					1160
17	17	17	16	290.353	808.353	2.235	5.431	1.56	5.836	290.353	808.353	2.235	289	807	1	4	4	3		94.8547	94.8547	59.7338	12.7338	16.9784	15.5635	2.45062	1.33333		1300.05	306.283	1.88076		6.77054	13.5411	15375.9	3036.8	0.984678					1165
156	156	156	115	205.109	813.353	1.994	13.078	3.327	13.279	205.109	813.353	1.994	201	809	1	9	9	4		349.295	349.295	94.8547	16.9784	38.2014	31.1271	12.2531	2.25		11929.8	2810.59	0.898344		14.1748	28.3495	103787	12127.2	0.880685					1170
430	430	430	276	246.926	816.367	2.251	19.798	5.514	20.339	246.926	816.368	2.251	241	810	1	13	14	5		630.829	710.638	135.782	21.223	59.4244	45.2757	20.9381	2.8		32883.6	7747.15	0.64071		19.8745	39.749	291501	25719.6	0.826633					1175
83	83	83	69	48.253	816.494	1.711	10.195	2.808	10.243	48.253	816.494	1.711	45	813	1	7	8	3		233.208	289.045	59.7338	12.7338	33.9568	25.4676	11.2302	2.66667		6347.29	1495.38	1.10864		11.4859	22.9719	53815.6	8110	0.849967					1180
65	65	65	60	459.646	817.308	1.569	9.362	2.684	9.793	459.646	817.308	1.569	457	814	1	6	7	3		182.023	233.208	59.7338	12.7338	29.7122	22.6379	8.83584	2.33333		4970.77	1171.08	1.20276		10.5871	21.1743	40361.7	6392.05	0.890206					1185
232	232	232	132	550.534	817.668	3.103	14.5	1.814	14.779	550.535	817.669	3.103	547	814	1	8	8	6		289.045	289.045	182.023	25.4676	33.9568	31.1271	4.90124	1.33333		17741.8	4179.86	0.787024		16.1797	32.3594	123007	12147.2	0.984678					1190
44	44	44	36	1162.98	815.568	2.614	7.652	1.252	7.752	1162.98	815.568	2.614	1161	814	1	5	4	4		135.782	94.8547	94.8547	16.9784	21.223	18.3933	2.45062	1.25		3364.83	792.732	1.36983		9.2959	18.5918	25626.5	4239.42	0.991525					1195
100	100	100	69	1359.5	815.01	2.91	10.562	1.314	10.617	1359.5	815.01	2.91	1357	812	1	6	6	5		182.023	182.023	135.782	21.223	25.4676	24.0527	2.45062	1.2		7647.34	1801.66	1.04188		12.222	24.4439	57659.6	7261.96	0.993904					1200
385	385	385	274	23.348	826.875	2.029	19.472	5.94	20.005	23.348	826.875	2.029	17	820	1	13	15	4		630.829	793.989	94.8547	16.9784	63.669	45.2757	24.8711	3.75		29442.3	6936.4	0.664758		19.1555	38.3111	249858	25861.1	0.741821					1205
438	438	438	228	184.4	826.084	3.237	18.512	3.047	18.636	184.4	826.084	3.237	180	821	1	10	11	7		413.759	482.266	233.208	29.7122	46.6906	39.6163	8.83584	1.57143		33495.3	7891.28	0.636785		19.997	39.994	246655	19635.1	0.968671					1210
24	24	24	22	360.292	826.792	1.75	6.048	1.292	6.161	360.292	826.792	1.75	359	825	1	4	4	3		94.8547	94.8547	59.7338	12.7338	16.9784	15.5635	2.45062	1.33333		1835.36	432.399	1.67654		7.59529	15.1906	15375.9	3036.8	0.984678					1215
25712	25712	25712	3621	137.138	838.961	14.335	76	5.221	76.924	137.153	839.01	14.335	119	820	1	38	39	31		3537.93	3688.79	2550.42	131.583	165.539	152.806	18.5018	1.25806		1.96628e+06	463244	0.163847		77.7176	155.435	1.47166e+07	292970	0.991287					1220
214	214	214	118	428.458	830.925	3.967	14.056	1.161	14.035	428.458	830.925	3.967	425	827	1	8	8	7		289.045	289.045	233.208	29.7122	33.9568	32.5419	2.45062	1.14286		16365.3	3855.56	0.808499		15.7499	31.4999	143508	13298.9	0.996749					1225
16	16	16	16	257	834.5	1	6.347	2.249	7.009	257	834.5	1	255	833	1	5	4	1		135.782	94.8547	10.2152	4.2446	21.223	14.1487	8.83584	5		1223.57	288.266	1.91916		6.6351	13.2702	6406.62	2537.99	0.657275					1230
1026	1026	1026	468	605.234	843.068	3.302	26.03	5.884	26.891	605.233	843.065	3.302	598	835	1	16	17	8		880.786	970.944	289.045	33.9568	72.1582	58.0095	20.9381	2.125		78461.7	18485.1	0.479478		26.5577	53.1153	697040	42068.2	0.903722					1235
1432	1432	1432	625	581.935	845.096	4.721	32.252	10.963	30.984	581.937	845.095	4.721	573	837	1	23	17	11		1578.43	970.944	482.266	46.6906	97.6258	72.1582	25.4676	2.09091		109510	25799.8	0.429045		29.6794	59.3588	1.37774e+06	64474.3	0.928702					1240
128	128	128	128	198.766	843.398	1.211	14.665	6.009	14.697	198.766	843.398	1.211	194	838	1	11	12	2		482.266	554.666	31.1282	8.4892	50.9352	35.3717	23.3774	6		9788.59	2306.13	0.959579		13.2702	26.5404	84567.4	16196.7	0.575254					1245
58	58	58	44	1119.81	839.431	2.276	8.589	1.306	8.475	1119.81	839.431	2.276	1118	837	1	5	6	4		135.782	182.023	94.8547	16.9784	25.4676	21.223	4.2446	1.5		4435.46	1044.96	1.24932		10.1926	20.3851	38439.7	5631.43	0.978105					1250
2483	2483	2483	762	88.581	851.947	5.611	34.183	4.605	34.697	88.582	851.938	5.611	80	843	1	18	19	13		1064.38	1161.03	630.829	55.1798	80.6474	70.7433	13.6445	1.46154		189883	44735.3	0.357129		35.656	71.312	1.42419e+06	62681.6	0.976613					1255
49	49	49	49	20.245	847.857	1.286	8.897	3.339	9.234	20.245	847.857	1.286	17	845	1	7	7	2		233.208	233.208	31.1282	8.4892	29.7122	22.6379	12.2531	3.5		3747.2	882.815	1.32156		9.63546	19.2709	31392.4	6489.28	0.741602					1260
17	17	17	17	168.882	851.765	1.471	5.163	1.461	5.343	168.882	851.765	1.471	168	850	1	3	4	2		59.7338	94.8547	31.1282	8.4892	16.9784	12.7338	4.2446	2		1300.05	306.283	1.88076		6.77054	13.5411	7687.94	2010.73	0.936852					1265
5837	5837	5837	1332	1269.93	861.009	8.276	45.662	4.076	46.494	1269.9	860.994	8.276	1259	850	1	23	23	18		1578.43	1578.43	1064.38	76.4028	97.6258	90.5515	12.2531	1.27778		446375	105163	0.268589		47.4101	94.8201	3.05019e+06	102852	0.988912					1270
453	453	453	226	690.375	858.687	3.543	18.512	2.473	18.854	690.376	858.686	3.543	685	854	1	11	10	7		482.266	413.759	233.208	29.7122	46.6906	39.6163	8.83584	1.57143		34642.4	8161.53	0.629677		20.2227	40.4455	246655	19635.1	0.968671					1275
1996	1996	1996	597	301.116	858.953	8.181	31.376	1.517	31.42	301.116	858.944	8.181	294	852	1	15	15	16		793.989	793.989	880.786	63.669	67.9136	65.0839	2.45062	1.06667		152641	35961.2	0.384088		33.1533	66.3067	1.15319e+06	53219.5	0.999265					1280
12	12	12	12	1124.5	857.5	1	5.474	1.826	6.71	1124.5	857.5	1	1123	856	1	4	4	1		94.8547	94.8547	10.2152	4.2446	16.9784	12.7338	7.35186	4		917.681	216.2	2.11231		6.02839	12.0568	5125.3	2064.87	0.696204					1285
11	11	11	11	987.091	864.545	1.455	4.375	1.102	4.896	987.091	864.545	1.455	986	864	1	3	2	2		59.7338	31.1282	31.1282	8.4892	12.7338	9.90407	2.45062	1.5		841.207	198.183	2.17447		5.85605	11.7121	3843.97	1219.13	0.973393					1290
3506	3506	3506	887	121.613	873.518	9.624	38.223	1.614	38.229	121.614	873.498	9.624	113	864	1	18	20	19		1064.38	1260.82	1161.03	76.4028	84.892	80.6474	4.2446	1.11111		268116	63166.3	0.318332		40.0016	80.0033	2.19106e+06	81702.2	0.998513					1295
3	3	3	3	882.333	870.333	1	2.776	0.671	3.163	882.333	870.333	1	882	870	1	2	2	1		31.1282	31.1282	10.2152	4.2446	8.4892	7.07433	2.45062	2		229.42	54.0499	3.35308		3.79764	7.59529	1281.32	625.838	0.91158					1300
4	4	4	4	425.5	871.5	1	3.001	0	3.001	425.5	871.5	1	425	871	1	2	2	1		31.1282	31.1282	10.2152	4.2446	8.4892	7.07433	2.45062	2		305.894	72.0665	3.04647		4.17985	8.3597	1281.32	625.838	0.91158					1305
77	77	77	77	998.078	876.078	1.312	10.734	4.044	10.081	998.078	876.078	1.312	994	872	1	9	9	2		349.295	349.295	31.1282	8.4892	38.2014	28.2973	17.1543	4.5		5888.45	1387.28	1.13672		11.2022	22.4044	51893.6	10253.5	0.656179					1310
3	3	3	3	1177.33	875.333	1	2.776	0.671	3.163	1177.33	875.333	1	1177	875	1	2	2	1		31.1282	31.1282	10.2152	4.2446	8.4892	7.07433	2.45062	2		229.42	54.0499	3.35308		3.79764	7.59529	1281.32	625.838	0.91158					1315
14	14	14	13	47.071	878.714	2.143	5.088	1.033	5.009	47.071	878.714	2.143	46	878	1	3	3	3		59.7338	59.7338	59.7338	12.7338	12.7338	12.7338	0	1		1070.63	252.233	2.00651		6.34624	12.6925	8648.94	2037.63	1					1320
369	369	369	198	565.713	885.762	3.173	17.237	2.694	17.591	565.714	885.761	3.173	561	881	1	10	10	7		413.759	413.759	233.208	29.7122	42.446	38.2014	7.35186	1.42857		28218.7	6648.14	0.674231		18.8864	37.7728	224232	18281.3	0.976358					1325
22	22	22	20	417.727	883.818	2.409	5.901	1.215	6.072	417.727	883.818	2.409	417	883	1	3	3	4		59.7338	59.7338	94.8547	12.7338	16.9784	14.1487	2.45062	1.33333		1682.41	396.366	1.72588		7.37816	14.7563	11531.9	2503.09	0.986148					1330
4	4	4	4	170.5	887.5	1	3.001	0	3.001	170.5	887.5	1	170	887	1	2	2	1		31.1282	31.1282	10.2152	4.2446	8.4892	7.07433	2.45062	2		305.894	72.0665	3.04647		4.17985	8.3597	1281.32	625.838	0.91158					1335
84	84	84	60	20.369	893.226	2.476	9.896	1.618	10.026	20.369	893.226	2.476	18	891	1	6	6	4		182.023	182.023	94.8547	16.9784	25.4676	22.6379	4.90124	1.5		6423.76	1513.4	1.10423		11.5319	23.0638	46127.7	6416.34	0.969403					1340
15	15	15	15	294.6	896.933	1.4	4.969	1.42	5.124	294.6	896.933	1.4	293	896	1	4	3	2		94.8547	59.7338	31.1282	8.4892	16.9784	12.7338	4.2446	2		1147.1	270.249	1.96089		6.49388	12.9878	7687.94	2010.73	0.936852					1345
216	216	216	145	259.708	909.5	2.162	14.607	3.743	15.215	259.708	909.5	2.162	256	905	1	9	10	4		349.295	413.759	94.8547	16.9784	42.446	32.5419	13.6445	2.5		16518.3	3891.59	0.805996		15.7988	31.5977	115319	13243.6	0.865125					1350
37	37	37	37	228.27	913.027	1.216	8.059	3.094	8.473	228.27	913.027	1.216	226	910	1	6	7	2		182.023	233.208	31.1282	8.4892	29.7122	21.223	11.2302	3.5		2829.52	666.615	1.45128		8.77421	17.5484	26907.8	5664.18	0.766653					1355
9	9	9	9	191.667	920.889	1	4.788	1.796	4.923	191.667	920.889	1	190	920	1	4	3	1		94.8547	59.7338	10.2152	4.2446	16.9784	11.3189	6.48373	4		688.26	162.15	2.32489		5.47715	10.9543	3843.97	1598.36	0.742441					1360
45	45	45	36	252.022	921.222	2.556	7.786	1.248	7.931	252.022	921.222	2.556	250	919	1	5	5	4		135.782	135.782	94.8547	16.9784	21.223	19.8081	2.45062	1.25		3441.3	810.748	1.35961		9.3658	18.7316	32033.1	4922.86	0.99083					1365
205	205	205	187	277.415	925.937	1.517	16.248	5.584	16.749	277.415	925.936	1.517	272	920	1	12	13	3		554.666	630.829	59.7338	12.7338	55.1798	39.6163	23.3774	4.33333		15677	3693.41	0.820162		15.526	31.0519	149915	19998.3	0.682425					1370
7616	7616	7616	1879	1171.09	939.888	6.121	52.457	10.929	53.998	1171.12	939.941	6.121	1156	925	1	31	31	15		2550.42	2550.42	793.989	63.669	131.583	108.945	39.2099	2.06667		582421	137215	0.245796		51.8063	103.613	4.61757e+06	148447	0.903346					1375
7	7	7	7	89	931.286	1	4.137	1.527	4.414	89	931.286	1	88	930	1	3	3	1		59.7338	59.7338	10.2152	4.2446	12.7338	9.90407	4.90124	3		535.314	126.116	2.52804		5.03702	10.074	2882.98	1235.36	0.792959					1380
17	17	17	17	1263.35	937.176	1.529	5.275	1.616	5.582	1263.35	937.176	1.529	1262	936	1	4	4	2		94.8547	94.8547	31.1282	8.4892	16.9784	14.1487	4.90124	2		1300.05	306.283	1.88076		6.77054	13.5411	10250.6	2503.35	0.91158					1385
54	54	54	54	190.056	943.759	1.204	9.743	3.818	9.689	190.056	943.759	1.204	187	940	1	7	8	2		233.208	289.045	31.1282	8.4892	33.9568	24.0527	13.6445	4		4129.56	972.898	1.27944		9.95264	19.9053	35877.1	7322.06	0.718448					1390
221	221	221	131	107.688	946.416	2.887	14.323	2.224	14.55	107.688	946.417	2.887	104	942	1	8	9	6		289.045	349.295	182.023	25.4676	38.2014	32.5419	6.48373	1.5		16900.6	3981.68	0.799871		15.9198	31.8396	138383	13253.1	0.976235					1395
8	8	8	8	29.875	944.875	1	4.401	1.718	4.804	29.875	944.875	1	29	944	1	3	3	1		59.7338	59.7338	10.2152	4.2446	12.7338	9.90407	4.90124	3		611.787	144.133	2.41799		5.26628	10.5326	2882.98	1235.36	0.792959					1400
18	18	18	18	1018.33	945.5	1.222	5.682	1.883	6.117	1018.33	945.5	1.222	1017	944	1	4	4	2		94.8547	94.8547	31.1282	8.4892	16.9784	14.1487	4.90124	2		1376.52	324.299	1.84527		6.90078	13.8016	10250.6	2503.35	0.91158					1405
146	146	146	100	144.596	950.164	2.76	12.107	1.75	12.133	144.596	950.164	2.76	142	947	1	6	7	5		182.023	233.208	135.782	21.223	29.7122	25.4676	4.2446	1.4		11165.1	2630.43	0.918403		13.8652	27.7303	67269.5	8121.58	0.984894					1410
17	17	17	17	581.706	950.471	1.176	5.726	1.923	5.981	581.706	950.471	1.176	580	949	1	4	4	2		94.8547	94.8547	31.1282	8.4892	16.9784	14.1487	4.90124	2		1300.05	306.283	1.88076		6.77054	13.5411	10250.6	2503.35	0.91158					1415
260	260	260	141	289.696	954.027	4.223	15.073	1.303	14.952	289.696	954.028	4.223	286	950	1	8	9	8		289.045	349.295	289.045	33.9568	38.2014	35.3717	2.45062	1.125		19883.1	4684.32	0.757693		16.806	33.6121	184511	15711.5	0.99758					1420
412	412	412	257	90.221	961.357	2.318	19.3	5.221	19.63	90.221	961.358	2.318	85	955	1	12	14	5		554.666	710.638	135.782	21.223	59.4244	43.8609	20.0592	2.8		31507	7422.85	0.649908		19.5932	39.1865	269078	24050.4	0.838071					1425
14	14	14	14	14.643	964.714	1	6.052	2.233	6.305	14.643	964.714	1	13	963	1	4	4	1		94.8547	94.8547	10.2152	4.2446	16.9784	12.7338	7.35186	4		1070.63	252.233	2.00651		6.34624	12.6925	5125.3	2064.87	0.696204					1430
10826	10826	10826	2300	743.899	977.399	8.826	60.434	14.927	58.797	743.843	977.308	8.826	729	946	1	31	48	20		2550.42	5150.42	1260.82	84.892	203.741	140.072	59.8775	2.4		827901	195048	0.218606		58.2501	116.5	9.53305e+06	239987	0.905978					1435
224	224	224	132	1282.55	972.438	3.094	14.282	1.919	14.598	1282.55	972.437	3.094	1279	969	1	8	8	6		289.045	289.045	182.023	25.4676	33.9568	31.1271	4.90124	1.33333		17130	4035.72	0.796284		15.9915	31.9831	123007	12147.2	0.984678					1440
2	2	2	2	29.5	970	1	2.122	0	2.122	29.5	970	1	29	970	1	2	1	1		31.1282	10.2152	10.2152	4.2446	8.4892	5.65947	2.45062	2		152.947	36.0333	3.83832		3.31755	6.6351	640.662	386.739	0.929293					1445
52	52	52	45	820.135	977.404	1.904	8.141	1.784	8.321	820.135	977.404	1.904	818	975	1	5	5	3		135.782	135.782	59.7338	12.7338	21.223	18.3933	4.90124	1.66667		3976.62	936.865	1.29564		9.82822	19.6564	24024.8	4231.96	0.951443					1450
2618	2618	2618	874	106.845	997.63	4.624	35.849	7.202	36.959	106.846	997.62	4.624	97	987	1	21	22	11		1363.69	1469.58	482.266	46.6906	93.3812	76.4028	25.8189	2		200207	47167.5	0.350882		36.2908	72.5817	1.62792e+06	72974.1	0.917074					1455
64	64	64	51	261.453	990.688	2.359	8.788	1.435	8.84	261.453	990.688	2.359	259	989	1	6	5	4		182.023	135.782	94.8547	16.9784	25.4676	21.223	4.2446	1.5		4894.3	1153.06	1.20899		10.5326	21.0651	38439.7	5631.43	0.978105					1460
49	49	49	38	1023.98	998.388	3.061	8.141	1.212	8.359	1023.98	998.388	3.061	1022	996	1	5	5	5		135.782	135.782	135.782	21.223	21.223	21.223	0	1		3747.2	882.815	1.32156		9.63546	19.2709	40041.4	5660.09	1					1465
127	127	127	91	167.047	1002.11	2.236	11.619	2.337	11.98	167.047	1002.11	2.236	164	999	1	7	7	4		233.208	233.208	94.8547	16.9784	29.7122	25.4676	7.35186	1.75		9712.12	2288.11	0.962091		13.2355	26.4711	62784.9	8111.23	0.941819					1470
1781	1781	1781	601	28.701	1007.61	5.335	30.342	3.663	30.651	28.701	1007.61	5.335	21	1000	1	16	16	12		880.786	880.786	554.666	50.9352	67.9136	62.2541	9.80248	1.33333		136199	32087.6	0.39896		31.9175	63.835	984057	48588.9	0.984678					1475
6	6	6	6	625	1002.5	1	3.871	1.354	4.745	625	1002.5	1	624	1002	1	3	2	1		59.7338	31.1282	10.2152	4.2446	12.7338	8.4892	4.2446	3		458.84	108.1	2.66134		4.78473	9.56946	1921.99	882.309	0.847286					1480
85	85	85	67	542.8	1005.66	2.082	9.935	2.005	10.22	542.8	1005.66	2.082	540	1003	1	7	6	4		233.208	182.023	94.8547	16.9784	29.7122	24.0527	6.48373	1.75		6500.24	1531.41	1.09988		11.5775	23.1549	53815.6	7222.1	0.954464					1485
287	287	287	179	194.394	1034.47	2.415	16.259	3.762	16.409	194.394	1034.47	2.415	190	1030	1	10	10	5		413.759	413.759	135.782	21.223	42.446	35.3717	12.2531	2		21947.9	5170.77	0.733145		17.3687	34.7374	160165	15646	0.91158					1490
652	652	652	427	501.928	1036.48	6.824	23.87	8.649	23.727	501.929	1036.48	6.824	495	1029	1	14	16	15		710.638	880.786	793.989	59.4244	67.9136	63.669	4.2446	1.14286		49860.6	11746.8	0.557701		22.8327	45.6653	1.07631e+06	50911.3	0.997613					1495
4	4	4	4	1227.5	1033.5	1	3.001	0	3.001	1227.5	1033.5	1	1227	1033	1	2	2	1		31.1282	31.1282	10.2152	4.2446	8.4892	7.07433	2.45062	2		305.894	72.0665	3.04647		4.17985	8.3597	1281.32	625.838	0.91158					1500
4	4	4	4	634.5	1034.5	1	3.001	0	3.001	634.5	1034.5	1	634	1034	1	2	2	1		31.1282	31.1282	10.2152	4.2446	8.4892	7.07433	2.45062	2		305.894	72.0665	3.04647		4.17985	8.3597	1281.32	625.838	0.91158					1505
218	218	218	136	1216.24	1038.82	2.72	14.139	2.471	14.346	1216.24	1038.82	2.72	1212	1035	1	9	9	5		349.295	349.295	135.782	21.223	38.2014	32.5419	9.80248	1.8		16671.2	3927.63	0.803524		15.8475	31.6949	129734	13242.1	0.935903					1510
10	10	10	10	1343.8	1040.3	1.6	4.484	1.37	4.412	1343.8	1040.3	1.6	1343	1039	1	3	3	2		59.7338	59.7338	31.1282	8.4892	12.7338	11.3189	2.45062	1.5		764.734	180.166	2.24466		5.67293	11.3459	5765.96	1604.09	0.969403					1515
9	9	9	9	65.111	1044.33	1	4.788	1.796	4.923	65.111	1044.33	1	64	1043	1	3	4	1		59.7338	94.8547	10.2152	4.2446	16.9784	11.3189	6.48373	4		688.26	162.15	2.32489		5.47715	10.9543	3843.97	1598.36	0.742441					1520
749	749	749	345	44.442	1050.91	3.521	22.645	4.15	23.058	44.442	1050.91	3.521	38	1045	1	14	13	8		710.638	630.829	289.045	33.9568	59.4244	49.5203	13.6445	1.75		57278.6	13494.5	0.532505		23.913	47.826	466402	30656.4	0.948716					1525
69	69	69	68	504.072	1051.14	1.536	11.055	4.756	10.303	504.072	1051.14	1.536	502	1047	1	6	10	3		182.023	413.759	59.7338	12.7338	42.446	26.8825	14.9065	3.33333		5276.66	1243.15	1.17906		10.8	21.6	57659.6	8725.21	0.827222					1530
1264	1264	1264	780	79.607	1059.78	2.274	32.552	10.545	33.67	79.607	1059.78	2.274	68	1049	1	23	23	5		1578.43	1578.43	135.782	21.223	97.6258	72.1582	44.1112	4.6		96662.4	22773	0.447269		28.4701	56.9403	847275	66745.1	0.648756					1535
3329	3329	3329	1029	832.489	1059.54	4.984	38.993	7.727	40.253	832.491	1059.53	4.984	821	1049	1	24	22	12		1690.2	1469.58	554.666	50.9352	101.87	82.0623	27.289	2		254580	59977.4	0.323877		39.3168	78.6337	2.02962e+06	84130.8	0.921451					1540
90	90	90	62	698.511	1051.68	2.944	10.17	1.165	10.502	698.511	1051.68	2.944	696	1049	1	6	6	5		182.023	182.023	135.782	21.223	25.4676	24.0527	2.45062	1.2		6882.6	1621.5	1.07912		11.8002	23.6003	57659.6	7261.96	0.993904					1545
597	597	597	261	15.114	1053.37	5.251	20.444	1.607	20.444	15.114	1053.36	5.251	10	1049	1	11	10	10		482.266	413.759	413.759	42.446	46.6906	43.8609	2.45062	1.1		45654.6	10755.9	0.574327		22.1717	44.3434	352364	24164.1	0.998407					1550
35	35	35	31	778.543	1054.71	1.857	6.948	1.285	7.241	778.543	1054.71	1.857	777	1053	1	4	4	3		94.8547	94.8547	59.7338	12.7338	16.9784	15.5635	2.45062	1.33333		2676.57	630.582	1.47841		8.61317	17.2263	15375.9	3036.8	0.984678					1555
392	392	392	283	1048.72	1059.2	1.954	19.903	6.14	20.693	1048.73	1059.2	1.954	1042	1053	1	15	14	4		793.989	710.638	94.8547	16.9784	63.669	46.6906	25.8189	3.75		29977.6	7062.52	0.660778		19.2709	38.5419	269078	27619.4	0.729773					1560
3861	3861	3861	995	253.606	1070.3	7.511	39.565	3.274	40.003	253.606	1070.26	7.511	244	1061	1	21	20	16		1363.69	1260.82	880.786	67.9136	89.1366	80.6474	11.2302	1.3125		295264	69562.2	0.30826		41.3086	82.6172	2.15262e+06	81568.4	0.988419					1565
3	3	3	3	466.333	1063.67	1	2.776	0.671	3.163	466.333	1063.67	1	466	1063	1	2	2	1		31.1282	31.1282	10.2152	4.2446	8.4892	7.07433	2.45062	2		229.42	54.0499	3.35308		3.79764	7.59529	1281.32	625.838	0.91158					1570
172	172	172	113	126.023	1067.71	2.628	12.982	2.145	13.096	126.023	1067.71	2.628	123	1064	1	7	8	5		233.208	289.045	135.782	21.223	33.9568	28.2973	6.48373	1.6		13153.4	3098.86	0.869577		14.6437	29.2873	89692.7	10010.6	0.967966					1575
1040	1040	1040	759	563.095	1077.05	1.923	31.905	10.85	33.488	563.098	1077.04	1.923	552	1066	1	24	23	4		1690.2	1578.43	94.8547	16.9784	101.87	72.1582	47.8342	6		79532.3	18737.3	0.477316		26.6779	53.3558	707291	67564.1	0.568198					1580
15	15	15	15	164.6	1069.4	1	6.157	2.16	6.464	164.6	1069.4	1	163	1068	1	4	4	1		94.8547	94.8547	10.2152	4.2446	16.9784	12.7338	7.35186	4		1147.1	270.249	1.96089		6.49388	12.9878	5125.3	2064.87	0.696204					1585
7813	7813	7813	1539	187.348	1076.14	11.054	50.447	2.121	50.655	187.344	1076.23	11.053	175	1064	1	26	25	23		1922.28	1804.83	1578.43	97.6258	110.36	104.7	6.48373	1.13043		597487	140764	0.243713		52.2492	104.498	4.78895e+06	137689	0.99788					1590
30909	30909	30909	4615	625.527	1098.8	10.777	83.114	14.118	85.392	625.716	1098.76	10.776	603	1073	1	47	49	26		4979.03	5324	1922.28	110.36	207.985	172.614	54.0805	1.88462		2.36372e+06	556876	0.154095		82.6359	165.272	1.91808e+07	372491	0.930278					1595
15	15	15	15	493.467	1075.93	1.2	5.412	1.855	5.132	493.467	1075.93	1.2	492	1075	1	4	3	2		94.8547	59.7338	31.1282	8.4892	16.9784	12.7338	4.2446	2		1147.1	270.249	1.96089		6.49388	12.9878	7687.94	2010.73	0.936852					1600
283	283	283	165	775.364	1093.34	2.682	15.833	3.126	16.027	775.365	1093.34	2.682	771	1089	1	10	10	6		413.759	413.759	182.023	25.4676	42.446	36.7865	9.80248	1.66667		21642	5098.71	0.736583		17.2877	34.5753	192199	16927.8	0.951443					1605
249	249	249	213	10.181	1098	1.643	17.169	5.697	17.683	10.181	1098	1.643	4	1092	1	13	13	3		630.829	630.829	59.7338	12.7338	55.1798	41.0311	24.5062	4.33333		19041.9	4486.14	0.76869		16.5656	33.1312	162408	21518.7	0.668968					1610
898	898	898	351	159.821	1101.15	5.561	23.659	1.719	23.605	159.821	1101.15	5.561	155	1095	1	11	13	11		482.266	630.829	482.266	46.6906	55.1798	49.5203	4.90124	1.18182		68673.1	16178.9	0.501255		25.4038	50.8077	503881	30770.3	0.995185					1615
631	631	631	327	76.965	1108.28	2.899	21.821	5.13	22.182	76.965	1108.29	2.899	70	1101	1	14	15	6		710.638	793.989	182.023	25.4676	63.669	49.5203	20.9381	2.5		48254.7	11368.5	0.563821		22.5848	45.1697	403617	30703.8	0.86021					1620
4	4	4	4	736.5	1102.5	1	3.001	0	3.001	736.5	1102.5	1	736	1102	1	2	2	1		31.1282	31.1282	10.2152	4.2446	8.4892	7.07433	2.45062	2		305.894	72.0665	3.04647		4.17985	8.3597	1281.32	625.838	0.91158					1625
10798	10798	10798	2177	1093.31	1125.53	8.117	57.42	8.863	59.09	1093.36	1125.61	8.116	1078	1110	1	32	32	19		2683.96	2683.96	1161.03	80.6474	135.827	117.434	31.8581	1.68421		825760	194544	0.218794		58.1998	116.4	6.23236e+06	172497	0.949445					1630
2829	2829	2829	772	308.575	1119.93	8.706	35.462	1.469	35.503	308.578	1119.92	8.706	300	1111	1	18	18	17		1064.38	1064.38	970.944	72.1582	76.4028	74.9879	2.45062	1.05882		216343	50969	0.341932		37.2407	74.4815	1.76438e+06	70653.8	0.999411					1635
10	10	10	10	1365.5	1120.2	1	5.089	1.857	5.517	1365.5	1120.2	1	1364	1119	1	4	3	1		94.8547	59.7338	10.2152	4.2446	16.9784	11.3189	6.48373	4		764.734	180.166	2.24466		5.67293	11.3459	3843.97	1598.36	0.742441					1640
2982	2982	2982	814	248.796	1124.46	8.566	36.562	3.42	36.181	248.796	1124.44	8.566	240	1116	1	18	23	17		1064.38	1578.43	970.944	72.1582	97.6258	82.0623	13.6445	1.35294		228044	53725.6	0.335981		37.9003	75.8007	2.25449e+06	84249.1	0.986925					1645
2978	2978	2978	1377	453.026	1134.29	8.111	35.764	10.384	36.189	453.033	1134.26	8.111	441	1124	1	24	22	18		1690.2	1469.58	1064.38	76.4028	101.87	90.5515	12.9675	1.33333		227738	53653.5	0.336132		37.8834	75.7668	3.04443e+06	102803	0.988135					1650
13	13	13	13	259.385	1143.62	1	5.715	1.967	6.431	259.385	1143.62	1	258	1142	1	4	4	1		94.8547	94.8547	10.2152	4.2446	16.9784	12.7338	7.35186	4		994.154	234.216	2.05669		6.19139	12.3828	5125.3	2064.87	0.696204					1655
14	14	14	14	728.286	1147	1	6.088	2.368	6.185	728.286	1147	1	727	1145	1	4	5	1		94.8547	135.782	10.2152	4.2446	21.223	14.1487	8.83584	5		1070.63	252.233	2.00651		6.34624	12.6925	6406.62	2537.99	0.657275					1660
125	125	125	87	523.824	1153.67	2.72	11.397	1.601	11.338	523.824	1153.67	2.72	521	1151	1	7	6	5		233.208	182.023	135.782	21.223	29.7122	25.4676	4.2446	1.4		9559.17	2252.08	0.967195		13.1657	26.3314	67269.5	8121.58	0.984894					1665
37	37	37	37	863.459	1160.46	1.351	7.456	2.512	7.156	863.459	1160.46	1.351	861	1158	1	6	6	2		182.023	182.023	31.1282	8.4892	25.4676	19.8081	9.80248	3		2829.52	666.615	1.45128		8.77421	17.5484	23063.8	4941.45	0.792959					1670
68	68	68	61	1296.02	1161.02	1.588	9.651	2.887	9.677	1296.02	1161.02	1.588	1293	1158	1	7	7	3		233.208	233.208	59.7338	12.7338	29.7122	24.0527	9.80248	2.33333		5200.19	1225.13	1.18481		10.7476	21.4951	47088.7	7244.63	0.870453					1675
719	719	719	315	532.21	1164.58	4.171	21.878	2.612	22.142	532.211	1164.58	4.171	527	1159	1	12	12	9		554.666	554.666	349.295	38.2014	50.9352	46.6906	7.35186	1.33333		54984.4	12954	0.53981		23.5894	47.1788	415149	27331.2	0.984678					1680
51	51	51	51	655.412	1165.92	1.157	9.854	3.79	10.263	655.412	1165.92	1.157	652	1163	1	8	7	2		289.045	233.208	31.1282	8.4892	33.9568	24.0527	13.6445	4		3900.14	918.848	1.30405		9.76481	19.5296	35877.1	7322.06	0.718448					1685
1099	1099	1099	691	265.152	1180.1	2.234	30.659	9.829	31.556	265.153	1180.09	2.234	254	1170	1	23	22	5		1578.43	1469.58	135.782	21.223	97.6258	70.7433	42.9383	4.6		84044.2	19800.3	0.468617		27.1731	54.3463	810437	64058.8	0.656223					1690
156	156	156	97	408.699	1175.58	3.654	12.426	1.197	12.405	408.699	1175.58	3.654	406	1173	1	7	6	6		233.208	182.023	182.023	25.4676	29.7122	26.8825	2.45062	1.16667		11929.8	2810.59	0.898344		14.1748	28.3495	80723.4	9069.99	0.995888					1695
38	38	38	36	18.132	1185.16	1.579	7.385	2.315	7.98	18.132	1185.16	1.579	16	1183	1	5	5	3		135.782	135.782	59.7338	12.7338	21.223	18.3933	4.90124	1.66667		2905.99	684.632	1.43843		8.85255	17.7051	24024.8	4231.96	0.951443					1700
727	727	727	381	75.635	1188.77	3.726	25.88	9.755	25.034	75.635	1188.77	3.726	65	1183	1	19	14	8		1161.03	710.638	289.045	33.9568	80.6474	58.0095	23.3774	2.375		55596.2	13098.1	0.537823		23.6766	47.3531	681664	41608.3	0.900226					1705
783	783	783	321	210.662	1188.29	4.826	22.518	1.973	22.714	210.662	1188.3	4.826	205	1183	1	12	12	10		554.666	554.666	413.759	42.446	50.9352	48.1055	4.90124	1.2		59878.7	14107	0.524683		24.2695	48.539	461277	29047.9	0.993904					1710
743	743	743	304	261.019	1205.2	4.925	22.099	1.75	22.186	261.02	1205.2	4.925	256	1200	1	11	12	10		482.266	554.666	413.759	42.446	50.9352	46.6906	4.2446	1.2		56819.7	13386.4	0.533934		23.849	47.698	422837	27365.4	0.995552					1715
9	9	9	9	35	1210.67	1	4.93	2.043	5.101	35	1210.67	1	34	1209	1	3	4	1		59.7338	94.8547	10.2152	4.2446	16.9784	11.3189	6.48373	4		688.26	162.15	2.32489		5.47715	10.9543	3843.97	1598.36	0.742441					1720
10	10	10	10	39.5	1220.8	1	5.089	1.857	5.517	39.5	1220.8	1	38	1220	1	4	3	1		94.8547	59.7338	10.2152	4.2446	16.9784	11.3189	6.48373	4		764.734	180.166	2.24466		5.67293	11.3459	3843.97	1598.36	0.742441					1725
83	83	83	83	253.675	1225.08	1.349	10.937	3.984	10.989	253.675	1225.08	1.349	250	1221	1	8	9	2		289.045	349.295	31.1282	8.4892	38.2014	26.8825	16.0698	4.5		6347.29	1495.38	1.10864		11.4859	22.9719	46127.7	9203.32	0.675845					1730
25	25	25	23	298.96	1235.6	1.64	6.221	1.437	6.137	298.96	1235.6	1.64	298	1234	1	3	4	3		59.7338	94.8547	59.7338	12.7338	16.9784	14.1487	2.45062	1.33333		1911.83	450.416	1.65388		7.69935	15.3987	11531.9	2503.09	0.986148					1735
858	858	858	359	128.015	1242.53	4.514	23.302	2.684	23.535	128.016	1242.52	4.514	122	1236	1	13	13	9		630.829	630.829	349.295	38.2014	55.1798	49.5203	9.80248	1.44444		65614.2	15458.3	0.508926		25.0209	50.0418	487223	30715.7	0.97486					1740
43	43	43	43	728.279	1240.46	1.349	7.978	2.713	7.79	728.279	1240.46	1.349	726	1238	1	6	6	2		182.023	182.023	31.1282	8.4892	25.4676	19.8081	9.80248	3		3288.36	774.715	1.38037		9.22494	18.4499	23063.8	4941.45	0.792959					1745
7	7	7	7	1143.71	1239	1	4.137	1.527	4.414	1143.71	1239	1	1143	1238	1	3	3	1		59.7338	59.7338	10.2152	4.2446	12.7338	9.90407	4.90124	3		535.314	126.116	2.52804		5.03702	10.074	2882.98	1235.36	0.792959					1750
444	444	444	269	255.275	1248.7	2.41	19.648	5.179	20.248	255.275	1248.7	2.41	249	1243	1	14	13	5		710.638	630.829	135.782	21.223	59.4244	45.2757	20.9381	2.8		33954.2	7999.38	0.633903		20.0879	40.1758	291501	25719.6	0.826633					1755
187	187	187	121	985.214	1246.83	2.701	13.334	2.147	13.513	985.214	1246.83	2.701	982	1243	1	8	8	5		289.045	289.045	135.782	21.223	33.9568	29.7122	7.35186	1.6		14300.5	3369.11	0.845675		15.0576	30.1151	102506	11046.5	0.958869					1760
31184	31184	31184	6264	1078.05	1280.29	6.728	94.032	27.811	96.522	1078.21	1280.29	6.728	1044	1253	1	70	56	18		9445.89	6598.72	1064.38	76.4028	297.122	203.741	114.211	3.88889		2.38475e+06	561831	0.153641		82.8803	165.761	2.26026e+07	520932	0.742122					1765
11	11	11	11	244.182	1253.09	1.909	5.054	1.827	5.205	244.182	1253.09	1.909	243	1252	1	4	3	2		94.8547	59.7338	31.1282	8.4892	16.9784	12.7338	4.2446	2		841.207	198.183	2.17447		5.85605	11.7121	7687.94	2010.73	0.936852					1770
85	85	85	68	466.553	1257.46	1.894	10.165	2.347	10.49	466.553	1257.46	1.894	464	1254	1	6	7	4		182.023	233.208	94.8547	16.9784	29.7122	24.0527	6.48373	1.75		6500.24	1531.41	1.09988		11.5775	23.1549	53815.6	7222.1	0.954464					1775
5134	5134	5134	1203	192.103	1267.08	8.719	43.61	2.914	43.898	192.104	1267.04	8.719	181	1256	1	23	22	19		1578.43	1469.58	1161.03	80.6474	97.6258	90.5515	8.83584	1.21053		392614	92497.4	0.280327		45.4247	90.8495	3.07966e+06	102927	0.994542					1780
127	127	127	85	1387.16	1267.39	3.118	11.68	1.83	11.552	1387.17	1267.39	3.118	1384	1265	1	7	6	5		233.208	182.023	135.782	21.223	29.7122	25.4676	4.2446	1.4		9712.12	2288.11	0.962091		13.2355	26.4711	67269.5	8121.58	0.984894					1785
37	37	37	31	612.459	1278.81	2.541	7.212	1.135	7.349	612.459	1278.81	2.541	611	1277	1	4	4	4		94.8547	94.8547	94.8547	16.9784	16.9784	16.9784	0	1		2829.52	666.615	1.45128		8.77421	17.5484	20501.2	3622.46	1					1790
16883	16883	16883	2594	685.178	1286.41	14.056	65.764	2.866	65.852	685.143	1286.36	14.056	669	1271	1	34	32	29		2958.69	2683.96	2291.14	123.093	144.316	134.412	10.682	1.17241		1.2911e+06	304175	0.18851		67.5498	135.1	1.01071e+07	226854	0.996524					1795
347	347	347	203	248.337	1299.46	2.795	17.168	3.354	17.358	248.338	1299.46	2.795	244	1295	1	10	10	6		413.759	413.759	182.023	25.4676	42.446	36.7865	9.80248	1.66667		26536.3	6251.77	0.688189		18.5034	37.0067	192199	16927.8	0.951443					1800
8215	8215	8215	1586	504.923	1296.08	13.236	51.369	1.664	51.397	504.905	1296.13	13.236	492	1284	1	27	25	25		2042.51	1804.83	1804.83	106.115	114.604	108.945	4.90124	1.08		628229	148007	0.239671		53.1304	106.261	5.40558e+06	149107	0.998958					1805
11733	11733	11733	2535	106.821	1311.69	9.974	60.584	11.993	60.682	106.825	1311.79	9.973	92	1297	1	30	31	31		2419.47	2550.42	2550.42	127.338	131.583	130.168	2.45062	1.03333		897262	211389	0.212821		59.8334	119.667	9.23514e+06	212910	0.999807					1810
13	13	13	13	1291.38	1310.38	1	5.715	1.967	6.431	1291.38	1310.38	1	1290	1309	1	4	4	1		94.8547	94.8547	10.2152	4.2446	16.9784	12.7338	7.35186	4		994.154	234.216	2.05669		6.19139	12.3828	5125.3	2064.87	0.696204					1815
62	62	62	48	202.694	1313.93	2.484	8.754	1.316	8.667	202.694	1313.93	2.484	201	1312	1	5	5	4		135.782	135.782	94.8547	16.9784	21.223	19.8081	2.45062	1.25		4741.35	1117.03	1.22186		10.4217	20.8434	32033.1	4922.86	0.99083					1820
3479	3479	3479	939	664.399	1321.68	7.103	38.141	3.457	38.499	664.396	1321.66	7.103	655	1312	1	20	20	15		1260.82	1260.82	793.989	63.669	84.892	77.8177	12.2531	1.33333		266051	62679.9	0.319153		39.8987	79.7974	1.92199e+06	75920.1	0.984678					1825
9498	9498	9498	2819	371.128	1337.27	4.632	62.64	18.385	64.602	371.109	1337.37	4.632	350	1317	1	44	41	12		4478.14	3997.58	554.666	50.9352	186.762	137.242	75.0146	3.66667		726344	171122	0.228353		55.7637	111.527	6.93452e+06	238401	0.737655					1830
98	98	98	67	283.51	1319.55	3.082	10.489	1.352	10.674	283.51	1319.55	3.082	281	1317	1	6	6	5		182.023	182.023	135.782	21.223	25.4676	24.0527	2.45062	1.2		7494.39	1765.63	1.04892		12.1399	24.2798	57659.6	7261.96	0.993904					1835
1447	1447	1447	651	639.449	1326.62	3.211	30.366	7.929	31.409	639.449	1326.62	3.211	630	1318	1	20	19	7		1260.82	1161.03	233.208	29.7122	84.892	65.0839	30.7062	2.85714		110657	26070.1	0.427558		29.7827	59.5653	852080	53212.4	0.816818					1840
2178	2178	2178	706	152.824	1329.72	5.506	32.558	4.16	32.993	152.825	1329.7	5.506	144	1321	1	18	18	12		1064.38	1064.38	554.666	50.9352	76.4028	67.9136	14.7037	1.5		166559	39240.2	0.373077		34.1319	68.2637	1.24545e+06	57747.1	0.969403					1845
245	245	245	206	125.857	1330.17	1.657	16.972	5.644	17.312	125.857	1330.17	1.657	120	1324	1	12	13	3		554.666	630.829	59.7338	12.7338	55.1798	39.6163	23.3774	4.33333		18736	4414.07	0.77285		16.4764	32.9528	149915	19998.3	0.682425					1850
53	53	53	45	496.453	1337.89	2.094	8.258	1.856	8.347	496.453	1337.89	2.094	494	1336	1	6	5	3		182.023	135.782	59.7338	12.7338	25.4676	19.8081	6.48373	2		4053.09	954.881	1.28744		9.89083	19.7817	28829.8	4888.37	0.930139					1855
73555	73555	73555	9656	928.474	1354.49	20.462	118.287	31.29	115.009	928.508	1353.84	20.455	887	1325	1	86	42	49		13150.9	4155.48	5324	178.273	365.036	250.431	100.356	2.04762		5.625e+06	1.32521e+06	0.11542		110.326	220.652	5.66947e+07	763424	0.934861					1860
206	206	206	170	62.107	1350.65	1.709	15.657	5.274	16.006	62.107	1350.65	1.709	57	1345	1	11	12	3		482.266	554.666	59.7338	12.7338	50.9352	36.7865	20.9381	4		15753.5	3711.43	0.818832		15.5512	31.1023	126851	17175.8	0.710825					1865
7187	7187	7187	1561	1158.14	1355.64	9.182	49.001	3.974	49.749	1158.16	1355.6	9.182	1146	1344	1	25	23	20		1804.83	1578.43	1260.82	84.892	106.115	96.2109	10.682	1.25		549614	129486	0.250593		50.8147	101.629	3.68381e+06	116147	0.993131					1870
32462	32462	32462	6576	1351.49	1358.57	12.73	101.917	38.991	95.959	1351.7	1358.51	12.73	1306	1345	1	85	22	33		12905.9	1469.58	2820.06	93.3812	360.791	198.081	142.831	3.86364		2.48248e+06	584856	0.151598		83.9974	167.995	1.97676e+07	435341	0.812127					1875
3	3	3	3	458.333	1349.33	1	2.776	0.671	3.163	458.333	1349.33	1	458	1349	1	2	2	1		31.1282	31.1282	10.2152	4.2446	8.4892	7.07433	2.45062	2		229.42	54.0499	3.35308		3.79764	7.59529	1281.32	625.838	0.91158					1880
4	4	4	4	584.5	1349.5	1	3.001	0	3.001	584.5	1349.5	1	584	1349	1	2	2	1		31.1282	31.1282	10.2152	4.2446	8.4892	7.07433	2.45062	2		305.894	72.0665	3.04647		4.17985	8.3597	1281.32	625.838	0.91158					1885
28	28	28	28	663.357	1362.18	2.536	11.289	4.427	11.553	663.357	1362.18	2.536	661	1359	1	5	8	4		135.782	289.045	94.8547	16.9784	33.9568	24.0527	8.83584	2		2141.25	504.466	1.59257		7.99576	15.9915	51253	7095.6	0.940389					1890
133	133	133	88	1193.53	6.398	3.947	11.837	1.789	11.634	1193.53	6.398	3.947	1190	3	2	7	8	5		233.208	289.045	135.782	21.223	33.9568	28.2973	6.48373	1.6		10171	2396.21	0.9474		13.4408	26.8816	89692.7	10010.6	0.967966					1895
3600	3600	3600	898	790.927	119.099	11.302	38.596	1.419	38.716	790.942	119.099	11.302	782	110	2	19	19	19		1161.03	1161.03	1161.03	80.6474	80.6474	80.6474	0	1		275304	64859.9	0.315537		40.356	80.712	2.19715e+06	81731.7	1					1900
1	1	1	1	1217	142	2	0	0	0	1217	142	2	1217	142	2	1	1	1		10.2152	10.2152	10.2152	4.2446	4.2446	4.2446	0	1		76.4734	18.0166	4.83598		2.63314	5.26628	320.331	226.404	1					1905
268	268	268	141	1119.94	153.299	5.989	15.303	1.324	15.273	1119.94	153.299	5.989	1116	150	2	9	8	8		349.295	289.045	289.045	33.9568	38.2014	35.3717	2.45062	1.125		20494.9	4828.46	0.750077		16.9767	33.9533	184511	15711.5	0.99758					1910
4	4	4	4	1075.5	209.5	2	3.001	0	3.001	1075.5	209.5	2	1075	209	2	2	2	1		31.1282	31.1282	10.2152	4.2446	8.4892	7.07433	2.45062	2		305.894	72.0665	3.04647		4.17985	8.3597	1281.32	625.838	0.91158					1915
113	113	113	74	1138.29	222.522	4.053	11.073	1.334	11.134	1138.29	222.522	4.053	1135	220	2	7	6	5		233.208	182.023	135.782	21.223	29.7122	25.4676	4.2446	1.4		8641.49	2035.88	1.00029		12.7301	25.4603	67269.5	8121.58	0.984894					1920
4326	4326	4326	1010	411.411	276.896	11.385	41.145	1.32	41.191	411.404	276.892	11.385	402	267	2	20	21	20		1260.82	1363.69	1260.82	84.892	89.1366	86.3069	2.45062	1.05		330824	77939.9	0.296794		42.9045	85.809	2.69078e+06	93595	0.999579					1925
6	6	6	6	583	280.5	2	3.871	1.354	4.745	583	280.5	2	582	280	2	3	2	1		59.7338	31.1282	10.2152	4.2446	12.7338	8.4892	4.2446	3		458.84	108.1	2.66134		4.78473	9.56946	1921.99	882.309	0.847286					1930
119	119	119	80	1272.71	283.244	4.076	11.282	1.457	11.195	1272.71	283.244	4.076	1270	281	2	7	6	5		233.208	182.023	135.782	21.223	29.7122	25.4676	4.2446	1.4		9100.33	2143.98	0.983185		12.9516	25.9032	67269.5	8121.58	0.984894					1935
8	8	8	8	483.5	291.5	2.5	3.675	5.098e-07	3.675	483.5	291.5	2.5	483	291	2	2	2	2		31.1282	31.1282	31.1282	8.4892	8.4892	8.4892	0	1		611.787	144.133	2.41799		5.26628	10.5326	2562.65	905.615	1					1940
61	61	61	45	798.475	298.754	3.869	8.839	1.279	8.788	798.475	298.754	3.869	796	297	2	6	5	5		182.023	135.782	135.782	21.223	25.4676	22.6379	2.45062	1.2		4664.88	1099.01	1.2285		10.3653	20.7307	48049.6	6428.36	0.994285					1945
11	11	11	11	1116.73	303.818	2.727	4.6	1.393	4.788	1116.73	303.818	2.727	1116	303	2	3	3	2		59.7338	59.7338	31.1282	8.4892	12.7338	11.3189	2.45062	1.5		841.207	198.183	2.17447		5.85605	11.7121	5765.96	1604.09	0.969403					1950
193	193	193	112	391.953	340.316	5.394	13.506	1.204	13.478	391.953	340.316	5.394	389	337	2	7	8	7		233.208	289.045	233.208	29.7122	33.9568	31.1271	2.45062	1.14286		14759.4	3477.21	0.836819		15.2169	30.4338	125570	12164.4	0.9969					1955
2616	2616	2616	723	124.603	353.887	10.209	34.498	1.465	34.563	124.604	353.889	10.209	117	346	2	16	17	17		880.786	970.944	970.944	67.9136	72.1582	70.7433	2.45062	1.0625		200054	47131.5	0.350971		36.2816	72.5632	1.48121e+06	62880.6	0.999337					1960
652	652	652	266	549.316	378.761	7.268	21.129	1.179	21.137	549.317	378.761	7.268	544	374	2	11	11	11		482.266	482.266	482.266	46.6906	46.6906	46.6906	0	1		49860.6	11746.8	0.557701		22.8327	45.6653	426361	27394.8	1					1965
57	57	57	48	57.544	379.404	3.491	8.287	1.283	8.842	57.544	379.404	3.491	56	378	2	5	4	4		135.782	94.8547	94.8547	16.9784	21.223	18.3933	2.45062	1.25		4358.98	1026.95	1.25659		10.1336	20.2673	25626.5	4239.42	0.991525					1970
11	11	11	11	600.636	379.818	2.364	4.42	1.198	4.662	600.636	379.818	2.364	600	379	2	3	3	2		59.7338	59.7338	31.1282	8.4892	12.7338	11.3189	2.45062	1.5		841.207	198.183	2.17447		5.85605	11.7121	5765.96	1604.09	0.969403					1975
39	39	39	35	907.744	387.256	3	7.24	1.549	7.479	907.744	387.256	3	906	385	2	5	5	3		135.782	135.782	59.7338	12.7338	21.223	18.3933	4.90124	1.66667		2982.46	702.649	1.42603		8.92953	17.8591	24024.8	4231.96	0.951443					1980
618	618	618	260	766.565	413.612	6.45	20.656	1.159	20.718	766.565	413.612	6.45	762	409	2	10	11	10		413.759	482.266	413.759	42.446	46.6906	43.8609	2.45062	1.1		47260.6	11134.3	0.567747		22.4287	44.8573	352364	24164.1	0.998407					1985
8	8	8	8	677.5	421.5	2.5	3.675	5.098e-07	3.675	677.5	421.5	2.5	677	421	2	2	2	2		31.1282	31.1282	31.1282	8.4892	8.4892	8.4892	0	1		611.787	144.133	2.41799		5.26628	10.5326	2562.65	905.615	1					1990
84	84	84	61	1249.04	442.917	4.083	9.913	1.377	9.881	1249.04	442.917	4.083	1247	441	2	6	5	5		182.023	135.782	135.782	21.223	25.4676	22.6379	2.45062	1.2		6423.76	1513.4	1.10423		11.5319	23.0638	48049.6	6428.36	0.994285					1995
612	612	612	256	492.284	447.734	7.301	20.626	1.258	20.702	492.286	447.734	7.301	488	443	2	10	11	11		413.759	482.266	482.266	42.446	46.6906	45.2757	2.45062	1.1		46801.7	11026.2	0.569596		22.3558	44.7117	387600	25750.7	0.998352					2000
6	6	6	6	46.5	490	2	3.871	1.354	4.745	46.5	490	2	46	489	2	2	3	1		31.1282	59.7338	10.2152	4.2446	12.7338	8.4892	4.2446	3		458.84	108.1	2.66134		4.78473	9.56946	1921.99	882.309	0.847286
19	19	19	19	230	569.105	2.474	5.353	1.518	5.196	230	569.105	2.474	229	568	2	3	4	2		59.7338	94.8547	31.1282	8.4892	16.9784	12.7338	4.2446	2		1452.99	342.316	1.81231		7.02627	14.0525	7687.94	2010.73	0.936852
112	112	112	76	298.902	580.509	4.839	11.013	1.365	11.135	298.902	580.509	4.839	296	578	2	6	6	6		182.023	182.023	182.023	25.4676	25.4676	25.4676	0	1		8565.02	2017.86	1.00326		12.6925	25.385	69191.5	8150.53	1
20	20	20	19	515.35	589.95	3	5.523	1.096	5.733	515.35	589.95	3	514	589	2	3	3	3		59.7338	59.7338	59.7338	12.7338	12.7338	12.7338	0	1		1529.47	360.333	1.78159		7.14744	14.2949	8648.94	2037.63	1
12	12	12	12	1385.5	596	2.5	4.466	1.082	5.198	1385.5	596	2.5	1385	595	2	2	3	2		31.1282	59.7338	31.1282	8.4892	12.7338	9.90407	2.45062	1.5		917.681	216.2	2.11231		6.02839	12.0568	3843.97	1219.13	0.973393
108	108	108	72	71.037	606.296	4.685	10.924	1.343	11.006	71.037	606.296	4.685	68	603	2	6	7	6		182.023	233.208	182.023	25.4676	29.7122	26.8825	2.45062	1.16667		8259.13	1945.8	1.01549		12.5395	25.0791	80723.4	9069.99	0.995888
42819	42819	42819	4883	65.211	641.533	22.937	90.326	1.947	90.351	65.213	641.536	22.938	44	620	2	44	44	43		4478.14	4478.14	4315.67	182.518	186.762	185.348	2.45062	1.02326		3.27451e+06	771454	0.138231		92.1197	184.239	2.66669e+07	431692	0.999905
34	34	34	29	618.118	645.265	3.294	6.947	1.17	7.271	618.118	645.265	3.294	617	644	2	4	4	4		94.8547	94.8547	94.8547	16.9784	16.9784	16.9784	0	1		2600.1	612.565	1.49276		8.53035	17.0607	20501.2	3622.46	1
126	126	126	80	851.071	675.944	4.683	11.554	1.331	11.59	851.072	675.945	4.683	848	673	2	7	7	6		233.208	233.208	182.023	25.4676	29.7122	28.2973	2.45062	1.16667		9635.65	2270.1	0.96463		13.2007	26.4014	94177.3	10054	0.995656
24	24	24	22	1368.46	684.833	2.75	6.084	1.276	6.259	1368.46	684.833	2.75	1367	684	2	4	3	3		94.8547	59.7338	59.7338	12.7338	16.9784	14.1487	2.45062	1.33333		1835.36	432.399	1.67654		7.59529	15.1906	11531.9	2503.09	0.986148
4	4	4	4	765.5	690.5	2	3.001	0	3.001	765.5	690.5	2	765	690	2	2	2	1		31.1282	31.1282	10.2152	4.2446	8.4892	7.07433	2.45062	2		305.894	72.0665	3.04647		4.17985	8.3597	1281.32	625.838	0.91158
34	34	34	34	1123	705.059	5.088	11.523	6.354	10.946	1123	705.059	5.088	1119	703	2	9	5	7		349.295	135.782	233.208	21.223	38.2014	29.7122	8.4892	1.8		2600.1	612.565	1.49276		8.53035	17.0607	100904	10983.2	0.95432
25	25	25	25	5.56	755.56	2.48	6.043	1.705	6.866	5.56	755.56	2.48	4	754	2	4	4	2		94.8547	94.8547	31.1282	8.4892	16.9784	14.1487	4.90124	2		1911.83	450.416	1.65388		7.69935	15.3987	10250.6	2503.35	0.91158
10	10	10	10	73.9	756.6	2.3	4.371	1.258	4.567	73.9	756.6	2.3	73	756	2	3	3	2		59.7338	59.7338	31.1282	8.4892	12.7338	11.3189	2.45062	1.5		764.734	180.166	2.24466		5.67293	11.3459	5765.96	1604.09	0.969403
115	115	115	77	592.096	770.904	4.157	11.109	1.423	10.96	592.096	770.904	4.157	589	768	2	7	7	5		233.208	233.208	135.782	21.223	29.7122	26.8825	4.90124	1.4		8794.44	2071.91	0.994454		12.8048	25.6096	78481.1	9054.97	0.97898
25700	25700	25700	3408	538.541	777.21	19.268	75.963	2.463	75.93	538.617	777.176	19.268	520	759	2	38	38	35		3537.93	3537.93	3099.82	148.561	161.295	157.05	7.35186	1.08571		1.96537e+06	463027	0.163873		77.7055	155.411	1.61895e+07	309865	0.998776
215	215	215	120	1137.83	790.553	5.214	14.116	1.285	14.168	1137.83	790.553	5.214	1135	787	2	7	8	7		233.208	289.045	233.208	29.7122	33.9568	31.1271	2.45062	1.14286		16441.8	3873.58	0.807244		15.7744	31.5488	125570	12164.4	0.9969
45422	45422	45422	5067	322.479	797.897	22.031	92.274	4.075	92.002	322.583	797.741	22.031	299	776	2	48	45	41		5150.42	4642.87	3997.58	174.029	203.741	189.592	14.9065	1.17073		3.47357e+06	818351	0.135538		93.9498	187.9	2.83685e+07	451349	0.99662
43	43	43	35	663.907	806.605	4.093	7.625	1.403	7.833	663.907	806.605	4.093	662	805	2	5	4	5		135.782	94.8547	135.782	16.9784	21.223	19.8081	2.45062	1.25		3288.36	774.715	1.38037		9.22494	18.4499	32033.1	4922.86	0.99083
109	109	109	76	886.917	810.56	3.945	10.78	1.25	11.015	886.918	810.56	3.945	885	808	2	5	6	5		135.782	182.023	135.782	21.223	25.4676	22.6379	2.45062	1.2		8335.6	1963.81	1.01238		12.5781	25.1563	48049.6	6428.36	0.994285
3	3	3	3	576.333	815.667	2	2.776	0.671	3.163	576.333	815.667	2	576	815	2	2	2	1		31.1282	31.1282	10.2152	4.2446	8.4892	7.07433	2.45062	2		229.42	54.0499	3.35308		3.79764	7.59529	1281.32	625.838	0.91158
10	10	10	10	398.2	834.5	2.6	4.227	1.078	4.349	398.2	834.5	2.6	397	834	2	3	2	2		59.7338	31.1282	31.1282	8.4892	12.7338	9.90407	2.45062	1.5		764.734	180.166	2.24466		5.67293	11.3459	3843.97	1219.13	0.973393
19	19	19	18	429.158	853.737	3.158	5.439	1.056	5.654	429.158	853.737	3.158	428	853	2	3	3	3		59.7338	59.7338	59.7338	12.7338	12.7338	12.7338	0	1		1452.99	342.316	1.81231		7.02627	14.0525	8648.94	2037.63	1
8	8	8	8	508.5	872.5	2.5	3.675	5.098e-07	3.675	508.5	872.5	2.5	508	872	2	2	2	2		31.1282	31.1282	31.1282	8.4892	8.4892	8.4892	0	1		611.787	144.133	2.41799		5.26628	10.5326	2562.65	905.615	1
18	18	18	18	244.833	883.333	3.222	5.257	1.455	5.514	244.833	883.333	3.222	244	882	2	3	3	3		59.7338	59.7338	59.7338	12.7338	12.7338	12.7338	0	1		1376.52	324.299	1.84527		6.90078	13.8016	8648.94	2037.63	1
112	112	112	74	30.438	914.152	4.795	11.052	1.355	11.184	30.438	914.152	4.795	28	911	2	6	7	6		182.023	233.208	182.023	25.4676	29.7122	26.8825	2.45062	1.16667		8565.02	2017.86	1.00326		12.6925	25.385	80723.4	9069.99	0.995888
154	154	154	96	257.091	942.513	5.013	12.438	1.312	12.406	257.091	942.513	5.013	254	940	2	7	6	7		233.208	182.023	233.208	25.4676	29.7122	28.2973	2.45062	1.16667		11776.9	2774.56	0.902216		14.1139	28.2278	94177.3	10054	0.995656
4	4	4	4	465.5	944.5	2	3.001	0	3.001	465.5	944.5	2	465	944	2	2	2	1		31.1282	31.1282	10.2152	4.2446	8.4892	7.07433	2.45062	2		305.894	72.0665	3.04647		4.17985	8.3597	1281.32	625.838	0.91158
13	13	13	13	205.385	961	2.462	4.619	1.17	5.089	205.385	961	2.462	204	960	2	3	3	2		59.7338	59.7338	31.1282	8.4892	12.7338	11.3189	2.45062	1.5		994.154	234.216	2.05669		6.19139	12.3828	5765.96	1604.09	0.969403
98	98	98	69	1249.77	975.929	3.99	10.426	1.217	10.27	1249.77	975.929	3.99	1247	973	2	6	6	5		182.023	182.023	135.782	21.223	25.4676	24.0527	2.45062	1.2		7494.39	1765.63	1.04892		12.1399	24.2798	57659.6	7261.96	0.993904
256	256	256	235	198.758	989.664	6.918	24.173	7.998	24.609	198.758	989.664	6.918	193	981	2	12	18	11		554.666	1064.38	482.266	46.6906	76.4028	58.0095	16.0698	1.63636		19577.2	4612.26	0.761618		16.7194	33.4388	761106	41705.2	0.966623
14	14	14	14	480.286	996.5	3	4.722	1.192	4.897	480.286	996.5	3	479	996	2	3	2	3		59.7338	31.1282	59.7338	8.4892	12.7338	11.3189	2.45062	1.5		1070.63	252.233	2.00651		6.34624	12.6925	5765.96	1604.09	0.969403
44	44	44	33	699.068	1017.36	3.5	7.875	1.025	7.966	699.068	1017.36	3.5	697	1015	2	5	5	4		135.782	135.782	94.8547	16.9784	21.223	19.8081	2.45062	1.25		3364.83	792.732	1.36983		9.2959	18.5918	32033.1	4922.86	0.99083
797	797	797	318	59.952	1023.58	6.689	22.669	1.436	22.723	59.952	1023.58	6.689	55	1018	2	11	12	11		482.266	554.666	482.266	46.6906	50.9352	48.1055	2.45062	1.09091		60949.3	14359.3	0.521593		24.4133	48.8266	465121	29069.6	0.99867
5	5	5	5	159.4	1038.8	2	3.598	1.352	3.796	159.4	1038.8	2	159	1038	2	2	3	1		31.1282	59.7338	10.2152	4.2446	12.7338	8.4892	4.2446	3		382.367	90.0831	2.8281		4.50261	9.00521	1921.99	882.309	0.847286
111	111	111	74	570.279	1047.58	4.063	10.957	1.217	11.05	570.279	1047.58	4.063	568	1045	2	6	6	5		182.023	182.023	135.782	21.223	25.4676	24.0527	2.45062	1.2		8488.55	1999.85	1.00626		12.6546	25.3092	57659.6	7261.96	0.993904
3	3	3	3	130.667	1054.67	2	2.776	0.671	3.163	130.667	1054.67	2	130	1054	2	2	2	1		31.1282	31.1282	10.2152	4.2446	8.4892	7.07433	2.45062	2		229.42	54.0499	3.35308		3.79764	7.59529	1281.32	625.838	0.91158
5	5	5	5	1123.4	1070.4	2.8	3.351	0.609	3.176	1123.4	1070.4	2.8	1123	1070	2	2	2	2		31.1282	31.1282	31.1282	8.4892	8.4892	8.4892	0	1		382.367	90.0831	2.8281		4.50261	9.00521	2562.65	905.615	1
20	20	20	19	937.85	1120	3.05	5.547	1.007	5.733	937.85	1120	3.05	937	1119	2	3	3	3		59.7338	59.7338	59.7338	12.7338	12.7338	12.7338	0	1		1529.47	360.333	1.78159		7.14744	14.2949	8648.94	2037.63	1
136	136	136	90	100.338	1127.32	4.588	11.823	1.324	11.788	100.338	1127.32	4.588	98	1124	2	6	7	6		182.023	233.208	182.023	25.4676	29.7122	26.8825	2.45062	1.16667		10400.4	2450.26	0.940382		13.5411	27.0822	80723.4	9069.99	0.995888
55	55	55	47	953.527	1143.47	3.418	8.146	1.181	7.422	953.527	1143.47	3.418	952	1142	2	4	4	4		94.8547	94.8547	94.8547	16.9784	16.9784	16.9784	0	1		4206.04	990.915	1.27164		10.0137	20.0274	20501.2	3622.46	1
786	786	786	312	230.935	1206.15	7.271	22.594	1.496	22.595	230.936	1206.15	7.271	226	1201	2	11	12	12		482.266	554.666	554.666	46.6906	50.9352	49.5203	2.45062	1.09091		60108.1	14161.1	0.524014		24.3005	48.6009	507404	30807	0.998628
302	302	302	155	90.308	1220.15	5.394	16.013	1.477	16.033	90.308	1220.15	5.394	86	1216	2	9	9	8		349.295	349.295	289.045	33.9568	38.2014	36.7865	2.45062	1.125		23095	5441.02	0.720801		17.6662	35.3324	207574	16996.7	0.997476
6	6	6	6	887.5	1239	2	3.871	1.354	4.745	887.5	1239	2	887	1238	2	2	3	1		31.1282	59.7338	10.2152	4.2446	12.7338	8.4892	4.2446	3		458.84	108.1	2.66134		4.78473	9.56946	1921.99	882.309	0.847286
146	146	146	90	1092.11	1241.68	4.842	12.242	1.489	12.353	1092.11	1241.68	4.842	1089	1239	2	7	7	6		233.208	233.208	182.023	25.4676	29.7122	28.2973	2.45062	1.16667		11165.1	2630.43	0.918403		13.8652	27.7303	94177.3	10054	0.995656
100	100	100	70	383.36	1248.03	4.54	10.538	1.406	10.722	383.36	1248.03	4.54	381	1245	2	6	6	6		182.023	182.023	182.023	25.4676	25.4676	25.4676	0	1		7647.34	1801.66	1.04188		12.222	24.4439	69191.5	8150.53	1
28	28	28	25	767.929	1279.29	3.286	6.503	1.451	6.25	767.929	1279.29	3.286	767	1278	2	3	4	4		59.7338	94.8547	94.8547	12.7338	16.9784	15.5635	2.45062	1.33333		2141.25	504.466	1.59257		7.99576	15.9915	15375.9	3036.8	0.984678
7732	7732	7732	1520	438.801	1320.98	14.06	50.284	1.59	50.367	438.783	1321.07	14.06	427	1309	2	25	25	25		1804.83	1804.83	1804.83	106.115	106.115	106.115	0	1		591292	139305	0.244561		52.068	104.136	5.00517e+06	141502	1
143047	143047	143047	14424	1272.85	1332.35	26.448	144.164	48.521	148.166	1270.5	1329.31	26.364	1217	1303	2	106	64	53		18404.6	8178.66	6039.78	224.964	449.928	315.515	118.722	2		1.09393e+07	2.57722e+06	0.0924679		137.71	275.421	1.15176e+08	1.2181e+06	0.939816
9	9	9	9	803.556	1.889	3.667	4.141	1.106	4.449	803.556	1.889	3.667	803	1	3	2	3	2		31.1282	59.7338	31.1282	8.4892	12.7338	9.90407	2.45062	1.5		688.26	162.15	2.32489		5.47715	10.9543	3843.97	1219.13	0.973393
605	605	605	266	448.656	6.243	7.471	20.507	1.396	20.489	448.657	6.243	7.471	444	1	3	11	11	10		482.266	482.266	413.759	42.446	46.6906	45.2757	2.45062	1.1		46266.4	10900.1	0.571784		22.2703	44.5406	387600	25750.7	0.998352
286	286	286	153	805.71	46	6.049	15.589	1.425	15.484	805.711	46	6.049	802	42	3	9	9	7		349.295	349.295	233.208	29.7122	38.2014	35.3717	4.90124	1.28571		21871.4	5152.76	0.733999		17.3485	34.6971	181628	15692.8	0.988339
208	208	208	117	878.332	98.918	6.587	13.93	1.342	14.051	878.332	98.918	6.587	875	96	3	7	7	8		233.208	233.208	289.045	29.7122	33.9568	31.1271	2.45062	1.14286		15906.5	3747.46	0.8162		15.6013	31.2027	125570	12164.4	0.9969
71	71	71	54	743.338	118.606	5.549	9.331	1.734	9.288	743.338	118.606	5.549	741	116	3	5	6	5		135.782	182.023	135.782	21.223	25.4676	22.6379	2.45062	1.2		5429.61	1279.18	1.16788		10.9034	21.8067	48049.6	6428.36	0.994285
24	24	24	21	212.958	145.833	4	6.204	1.254	6.169	212.958	145.833	4	211	144	3	4	4	3		94.8547	94.8547	59.7338	12.7338	16.9784	15.5635	2.45062	1.33333		1835.36	432.399	1.67654		7.59529	15.1906	15375.9	3036.8	0.984678
59	59	59	44	170.559	226.78	4.78	8.682	1.165	8.581	170.559	226.78	4.78	169	225	3	4	5	5		94.8547	135.782	135.782	16.9784	21.223	19.8081	2.45062	1.25		4511.93	1062.98	1.24222		10.2508	20.5016	32033.1	4922.86	0.99083
17	17	17	15	159.412	252.706	4	5.4	0.932	5.481	159.412	252.706	4	158	252	3	4	3	3		94.8547	59.7338	59.7338	12.7338	16.9784	14.1487	2.45062	1.33333		1300.05	306.283	1.88076		6.77054	13.5411	11531.9	2503.09	0.986148
3	3	3	3	90.333	267.333	3	2.776	0.671	3.163	90.333	267.333	3	90	267	3	2	2	1		31.1282	31.1282	10.2152	4.2446	8.4892	7.07433	2.45062	2		229.42	54.0499	3.35308		3.79764	7.59529	1281.32	625.838	0.91158
29	29	29	25	776.552	297.448	3.724	6.575	1.165	6.954	776.552	297.448	3.724	775	296	3	4	4	3		94.8547	94.8547	59.7338	12.7338	16.9784	15.5635	2.45062	1.33333		2217.73	522.482	1.57405		8.08984	16.1797	15375.9	3036.8	0.984678
1546	1546	1546	495	440.979	298.719	9.796	28.683	1.316	28.725	440.979	298.718	9.796	434	292	3	15	14	14		793.989	710.638	710.638	59.4244	63.669	60.8393	2.45062	1.07143		118228	27853.7	0.418229		30.4469	60.8939	941773	46502.8	0.999161
1213	1213	1213	417	22.372	326.446	8.979	26.383	1.498	26.383	22.372	326.447	8.979	16	320	3	14	14	13		710.638	710.638	630.829	55.1798	59.4244	58.0095	2.45062	1.07692		92762.2	21854.2	0.453451		28.082	56.1639	816203	42278	0.999007
13	13	13	13	586.154	339.154	3.692	4.816	1.458	5.11	586.154	339.154	3.692	585	338	3	3	3	2		59.7338	59.7338	31.1282	8.4892	12.7338	11.3189	2.45062	1.5		994.154	234.216	2.05669		6.19139	12.3828	5765.96	1604.09	0.969403
126	126	126	82	472.587	346.952	5.048	11.492	1.378	11.567	472.587	346.952	5.048	470	344	3	6	7	5		182.023	233.208	135.782	21.223	29.7122	25.4676	4.2446	1.4		9635.65	2270.1	0.96463		13.2007	26.4014	67269.5	8121.58	0.984894
3640	3640	3640	904	685.522	376.457	11.699	38.707	1.316	38.742	685.516	376.449	11.699	676	368	3	20	18	19		1260.82	1064.38	1161.03	76.4028	84.892	80.6474	4.2446	1.11111		278363	65580.5	0.314377		40.5049	81.0098	2.19106e+06	81702.2	0.998513
66	66	66	48	524.894	387.288	4.97	9.075	1.141	9.246	524.894	387.288	4.97	523	385	3	5	5	5		135.782	135.782	135.782	21.223	21.223	21.223	0	1		5047.24	1189.1	1.19666		10.6411	21.2823	40041.4	5660.09	1
109	109	109	77	1378.04	389.752	4.945	10.799	1.44	10.656	1378.04	389.752	4.945	1375	387	3	7	6	5		233.208	182.023	135.782	21.223	29.7122	25.4676	4.2446	1.4		8335.6	1963.81	1.01238		12.5781	25.1563	67269.5	8121.58	0.984894
279	279	279	145	119.803	394.609	6.498	15.537	1.312	15.53	119.803	394.609	6.498	116	391	3	8	9	8		289.045	349.295	289.045	33.9568	38.2014	35.3717	2.45062	1.125		21336.1	5026.64	0.740087		17.2058	34.4116	184511	15711.5	0.99758
111	111	111	73	1385.79	445.514	5.55	11.11	1.252	11.24	1385.79	445.514	5.55	1383	443	3	6	6	6		182.023	182.023	182.023	25.4676	25.4676	25.4676	0	1		8488.55	1999.85	1.00626		12.6546	25.3092	69191.5	8150.53	1
244	244	244	133	827.512	493.299	6.455	14.752	1.249	15.035	827.513	493.299	6.455	824	490	3	8	8	8		289.045	289.045	289.045	33.9568	33.9568	33.9568	0	1		18659.5	4396.06	0.773905		16.454	32.9079	164009	14489.8	1
242	242	242	212	118.64	559.471	6.86	25.36	11.811	23.419	118.64	559.471	6.86	113	550	3	12	22	8		554.666	1469.58	289.045	33.9568	93.3812	59.4244	30.6082	2.75		18506.6	4360.02	0.776031		16.4089	32.8178	676539	42252.3	0.882055
75	75	75	53	506.213	585.773	4.88	9.516	1.082	9.545	506.213	585.773	4.88	504	584	3	5	5	5		135.782	135.782	135.782	21.223	21.223	21.223	0	1		5735.5	1351.25	1.14674		11.1044	22.2088	40041.4	5660.09	1
106	106	106	72	428.538	589.113	5.142	10.744	1.235	10.938	428.538	589.113	5.142	426	587	3	6	6	5		182.023	182.023	135.782	21.223	25.4676	24.0527	2.45062	1.2		8106.18	1909.76	1.02184		12.4617	24.9233	57659.6	7261.96	0.993904
305	305	305	156	547.757	610.056	6.948	16.025	1.305	16.082	547.759	610.056	6.948	544	606	3	9	9	8		349.295	349.295	289.045	33.9568	38.2014	36.7865	2.45062	1.125		23324.4	5495.07	0.71843		17.7245	35.449	207574	16996.7	0.997476
24	24	24	22	1163.75	626.042	3.917	5.959	1.049	6.107	1163.75	626.042	3.917	1162	625	3	4	3	3		94.8547	59.7338	59.7338	12.7338	16.9784	14.1487	2.45062	1.33333		1835.36	432.399	1.67654		7.59529	15.1906	11531.9	2503.09	0.986148
10	10	10	10	1303.9	661.3	3.7	4.318	1.223	4.613	1303.9	661.3	3.7	1303	660	3	3	3	2		59.7338	59.7338	31.1282	8.4892	12.7338	11.3189	2.45062	1.5		764.734	180.166	2.24466		5.67293	11.3459	5765.96	1604.09	0.969403
6	6	6	6	67.5	687	3	3.871	1.354	4.745	67.5	687	3	67	686	3	2	3	1		31.1282	59.7338	10.2152	4.2446	12.7338	8.4892	4.2446	3		458.84	108.1	2.66134		4.78473	9.56946	1921.99	882.309	0.847286
44	44	44	33	378.795	695.25	4.409	7.873	1.038	7.887	378.795	695.25	4.409	377	693	3	5	5	4		135.782	135.782	94.8547	16.9784	21.223	19.8081	2.45062	1.25		3364.83	792.732	1.36983		9.2959	18.5918	32033.1	4922.86	0.99083
15	15	15	14	1045.27	718.733	4.067	5.074	0.944	5.332	1045.27	718.733	4.067	1044	718	3	3	3	3		59.7338	59.7338	59.7338	12.7338	12.7338	12.7338	0	1		1147.1	270.249	1.96089		6.49388	12.9878	8648.94	2037.63	1
60	60	60	44	645.9	728.1	4.4	8.741	1.096	9.082	645.9	728.1	4.4	644	726	3	5	5	4		135.782	135.782	94.8547	16.9784	21.223	19.8081	2.45062	1.25		4588.4	1081	1.23528		10.3084	20.6168	32033.1	4922.86	0.99083
6	6	6	6	1108.5	729	3	3.871	1.354	4.745	1108.5	729	3	1108	728	3	2	3	1		31.1282	59.7338	10.2152	4.2446	12.7338	8.4892	4.2446	3		458.84	108.1	2.66134		4.78473	9.56946	1921.99	882.309	0.847286
6	6	6	6	398.167	761.167	3.5	3.78	1.211	4.185	398.167	761.167	3.5	397	761	3	3	2	2		59.7338	31.1282	31.1282	8.4892	12.7338	9.90407	2.45062	1.5		458.84	108.1	2.66134		4.78473	9.56946	3843.97	1219.13	0.973393
95	95	95	79	399.053	784.368	5.147	13.365	6.11	12.561	399.053	784.369	5.147	397	781	3	5	10	6		135.782	413.759	182.023	21.223	42.446	29.7122	11.2302	2		7264.97	1711.58	1.05985		12.0148	24.0295	96099.3	10797.5	0.939667
46	46	46	39	286.587	801.283	4.761	7.696	1.201	7.769	286.587	801.283	4.761	285	800	3	4	4	4		94.8547	94.8547	94.8547	16.9784	16.9784	16.9784	0	1		3517.78	828.765	1.34968		9.43467	18.8693	20501.2	3622.46	1
3	3	3	3	1243.33	802.333	3	2.776	0.671	3.163	1243.33	802.333	3	1243	802	3	2	2	1		31.1282	31.1282	10.2152	4.2446	8.4892	7.07433	2.45062	2		229.42	54.0499	3.35308		3.79764	7.59529	1281.32	625.838	0.91158
37	37	37	29	1018.3	835.459	4.595	7.331	0.759	7.256	1018.3	835.459	4.595	1017	834	3	4	4	4		94.8547	94.8547	94.8547	16.9784	16.9784	16.9784	0	1		2829.52	666.615	1.45128		8.77421	17.5484	20501.2	3622.46	1
199	199	199	148	54.955	857.472	4.889	15.204	5.055	14.383	54.955	857.473	4.889	49	854	3	13	8	5		630.829	289.045	135.782	21.223	55.1798	36.7865	17.1543	2.6		15218.2	3585.31	0.828323		15.373	30.746	166572	16446.5	0.890185
12	12	12	12	2.083	886.167	3	5.643	2.348	5.529	2.083	886.167	3	1	884	3	3	5	1		59.7338	135.782	10.2152	4.2446	21.223	12.7338	8.4892	5		917.681	216.2	2.11231		6.02839	12.0568	4804.96	1966.25	0.700335
152	152	152	93	16.467	989.263	5.566	12.41	1.311	12.298	16.467	989.263	5.566	13	986	3	7	7	6		233.208	233.208	182.023	25.4676	29.7122	28.2973	2.45062	1.16667		11624	2738.53	0.906156		14.0525	28.1051	94177.3	10054	0.995656
6	6	6	6	244	991.5	3	3.871	1.354	4.745	244	991.5	3	243	991	3	3	2	1		59.7338	31.1282	10.2152	4.2446	12.7338	8.4892	4.2446	3		458.84	108.1	2.66134		4.78473	9.56946	1921.99	882.309	0.847286
24	24	24	23	930.958	1016.12	3.958	5.809	1.085	6.03	930.958	1016.12	3.958	930	1015	3	3	3	3		59.7338	59.7338	59.7338	12.7338	12.7338	12.7338	0	1		1835.36	432.399	1.67654		7.59529	15.1906	8648.94	2037.63	1
990	990	990	368	1216.97	1026.97	8.979	24.486	1.511	24.665	1216.97	1026.98	8.979	1211	1021	3	13	13	13		630.829	630.829	630.829	55.1798	55.1798	55.1798	0	1		75708.7	17836.5	0.48522		26.2433	52.4867	703767	38262.2	1
3	3	3	3	559.667	1027.67	3	2.776	0.671	3.163	559.667	1027.67	3	559	1027	3	2	2	1		31.1282	31.1282	10.2152	4.2446	8.4892	7.07433	2.45062	2		229.42	54.0499	3.35308		3.79764	7.59529	1281.32	625.838	0.91158
195	195	195	110	345.174	1029.95	5.995	13.644	1.225	13.487	345.174	1029.95	5.995	342	1027	3	7	7	7		233.208	233.208	233.208	29.7122	29.7122	29.7122	0	1		14912.3	3513.24	0.833949		15.2693	30.5386	109874	11093.8	1
29	29	29	29	468.207	1069.76	3.966	11.317	4.998	12.658	468.207	1069.76	3.966	464	1068	3	9	5	3		349.295	135.782	59.7338	12.7338	38.2014	24.0527	12.9675	3		2217.73	522.482	1.57405		8.08984	16.1797	43244.7	6920.01	0.860992
612	612	612	258	594.807	1075.31	7.198	20.601	1.268	20.625	594.808	1075.31	7.198	590	1071	3	11	10	10		482.266	413.759	413.759	42.446	46.6906	43.8609	2.45062	1.1		46801.7	11026.2	0.569596		22.3558	44.7117	352364	24164.1	0.998407
3	3	3	3	184	1111	3	2.829	2.45	4.244	184	1111	3	184	1110	3	1	3	1		10.2152	59.7338	10.2152	4.2446	12.7338	7.07433	4.90124	3		229.42	54.0499	3.35308		3.79764	7.59529	960.993	555.428	0.847885
77	77	77	53	1221.51	1115.22	5.273	9.639	1.303	9.808	1221.51	1115.22	5.273	1219	1113	3	6	6	5		182.023	182.023	135.782	21.223	25.4676	24.0527	2.45062	1.2		5888.45	1387.28	1.13672		11.2022	22.4044	57659.6	7261.96	0.993904
52	52	52	40	996.077	1147.17	4.481	8.336	1.247	8.383	996.077	1147.17	4.481	994	1145	3	5	5	4		135.782	135.782	94.8547	16.9784	21.223	19.8081	2.45062	1.25		3976.62	936.865	1.29564		9.82822	19.6564	32033.1	4922.86	0.99083
137	137	137	86	1124.73	1165.95	5.62	11.92	1.411	11.927	1124.73	1165.95	5.62	1122	1163	3	7	7	6		233.208	233.208	182.023	25.4676	29.7122	28.2973	2.45062	1.16667		10476.9	2468.28	0.938089		13.5742	27.1484	94177.3	10054	0.995656
56	56	56	42	885.696	1166.18	4.679	8.481	1.147	8.483	885.696	1166.18	4.679	884	1164	3	5	5	4		135.782	135.782	94.8547	16.9784	21.223	19.8081	2.45062	1.25		4282.51	1008.93	1.26402		10.074	20.1481	32033.1	4922.86	0.99083
782	782	782	310	494.483	1197.74	7.738	22.496	1.408	22.505	494.484	1197.74	7.738	489	1193	3	12	11	11		554.666	482.266	482.266	46.6906	50.9352	48.1055	2.45062	1.09091		59802.2	14089	0.524906		24.2592	48.5184	465121	29069.6	0.99867
142	142	142	98	43.951	1233.08	6.261	12.306	2.479	12.05	43.951	1233.08	6.261	41	1230	3	7	7	7		233.208	233.208	233.208	29.7122	29.7122	29.7122	0	1		10859.2	2558.36	0.926947		13.7374	27.4747	109874	11093.8	1
8	8	8	8	1050.62	1354.88	4.25	4.139	1.283	4.177	1050.62	1354.88	4.25	1050	1354	3	2	3	3		31.1282	59.7338	59.7338	8.4892	12.7338	11.3189	2.45062	1.5		611.787	144.133	2.41799		5.26628	10.5326	5765.96	1604.09	0.969403
8	8	8	8	791.75	1363.5	3.625	3.963	1.014	3.851	791.75	1363.5	3.625	791	1363	3	3	2	2		59.7338	31.1282	31.1282	8.4892	12.7338	9.90407	2.45062	1.5		611.787	144.133	2.41799		5.26628	10.5326	3843.97	1219.13	0.973393
31	31	31	30	1306.29	36.097	4.677	7.125	2.38	7.05	1306.29	36.097	4.677	1304	34	4	5	5	3		135.782	135.782	59.7338	12.7338	21.223	18.3933	4.90124	1.66667		2370.67	558.516	1.53944		8.27169	16.5434	24024.8	4231.96	0.951443
172	172	172	100	247.965	54.512	7.017	13.039	1.267	13.461	247.965	54.512	7.017	245	51	4	7	8	7		233.208	289.045	233.208	29.7122	33.9568	31.1271	2.45062	1.14286		13153.4	3098.86	0.869577		14.6437	29.2873	125570	12164.4	0.9969
122	122	122	83	27.336	70.59	5.697	11.509	1.973	11.575	27.336	70.59	5.697	24	68	4	7	6	5		233.208	182.023	135.782	21.223	29.7122	25.4676	4.2446	1.4		9329.75	2198.03	0.975059		13.0595	26.119	67269.5	8121.58	0.984894
3	3	3	3	467.333	83.333	4	2.776	0.671	3.163	467.333	83.333	4	467	83	4	2	2	1		31.1282	31.1282	10.2152	4.2446	8.4892	7.07433	2.45062	2		229.42	54.0499	3.35308		3.79764	7.59529	1281.32	625.838	0.91158
4	4	4	4	1351.5	142.5	4	3.001	0	3.001	1351.5	142.5	4	1351	142	4	2	2	1		31.1282	31.1282	10.2152	4.2446	8.4892	7.07433	2.45062	2		305.894	72.0665	3.04647		4.17985	8.3597	1281.32	625.838	0.91158
17	17	17	16	213.176	154.176	5.176	5.26	0.942	5.104	213.176	154.176	5.176	212	153	4	3	3	3		59.7338	59.7338	59.7338	12.7338	12.7338	12.7338	0	1		1300.05	306.283	1.88076		6.77054	13.5411	8648.94	2037.63	1
122	122	122	79	86.418	159.721	6.492	11.439	1.458	11.58	86.418	159.721	6.492	83	157	4	7	6	6		233.208	182.023	182.023	25.4676	29.7122	26.8825	2.45062	1.16667		9329.75	2198.03	0.975059		13.0595	26.119	80723.4	9069.99	0.995888
332	332	332	166	555.747	203.467	7.41	16.51	1.273	16.434	555.748	203.467	7.41	552	199	4	9	9	8		349.295	349.295	289.045	33.9568	38.2014	36.7865	2.45062	1.125		25389.2	5981.52	0.698401		18.2328	36.4656	207574	16996.7	0.997476
4	4	4	4	137.5	218.5	4	3.001	0	3.001	137.5	218.5	4	137	218	4	2	2	1		31.1282	31.1282	10.2152	4.2446	8.4892	7.07433	2.45062	2		305.894	72.0665	3.04647		4.17985	8.3597	1281.32	625.838	0.91158
17	17	17	16	923.118	261.588	4.882	5.252	1.069	5.383	923.118	261.588	4.882	922	261	4	3	3	3		59.7338	59.7338	59.7338	12.7338	12.7338	12.7338	0	1		1300.05	306.283	1.88076		6.77054	13.5411	8648.94	2037.63	1
15	15	15	15	204.6	282.067	4.467	4.98	1.441	5.225	204.6	282.067	4.467	203	281	4	4	3	2		94.8547	59.7338	31.1282	8.4892	16.9784	12.7338	4.2446	2		1147.1	270.249	1.96089		6.49388	12.9878	7687.94	2010.73	0.936852
10	10	10	10	508.2	329.5	4.6	4.227	1.078	4.349	508.2	329.5	4.6	507	329	4	3	2	2		59.7338	31.1282	31.1282	8.4892	12.7338	9.90407	2.45062	1.5		764.734	180.166	2.24466		5.67293	11.3459	3843.97	1219.13	0.973393
1892	1892	1892	578	1241.28	370.328	10.857	30.821	1.541	30.884	1241.28	370.33	10.857	1234	363	4	16	16	15		880.786	880.786	793.989	63.669	67.9136	66.4987	2.45062	1.06667		144688	34087.5	0.391		32.5672	65.1345	1.23007e+06	55560.3	0.999248
141123	141123	141123	10879	881.487	398.211	33.49	135.563	7.177	134.473	880.015	397.393	33.409	847	366	4	71	65	60		9663.74	8385.05	7372.69	254.676	301.367	277.314	23.3774	1.18333		1.07922e+07	2.54256e+06	0.0928863		137.09	274.18	8.86996e+07	965478	0.996222
30	30	30	28	395	418.6	4.933	6.422	1.273	6.433	395	418.6	4.933	394	417	4	3	4	3		59.7338	94.8547	59.7338	12.7338	16.9784	14.1487	2.45062	1.33333		2294.2	540.499	1.55636		8.18178	16.3636	11531.9	2503.09	0.986148
11	11	11	11	1215.09	436.091	4.545	4.391	1.176	4.516	1215.09	436.091	4.545	1214	435	4	3	3	2		59.7338	59.7338	31.1282	8.4892	12.7338	11.3189	2.45062	1.5		841.207	198.183	2.17447		5.85605	11.7121	5765.96	1604.09	0.969403
47	47	47	36	1355.32	453.106	5.447	7.973	1.098	8.171	1355.32	453.106	5.447	1353	451	4	5	5	4		135.782	135.782	94.8547	16.9784	21.223	19.8081	2.45062	1.25		3594.25	846.782	1.34004		9.50254	19.0051	32033.1	4922.86	0.99083
3	3	3	3	475.333	456.333	4	2.776	0.671	3.163	475.333	456.333	4	475	456	4	2	2	1		31.1282	31.1282	10.2152	4.2446	8.4892	7.07433	2.45062	2		229.42	54.0499	3.35308		3.79764	7.59529	1281.32	625.838	0.91158
13	13	13	13	1365.54	485	5.231	4.753	1.36	4.919	1365.54	485	5.231	1365	484	4	2	3	3		31.1282	59.7338	59.7338	8.4892	12.7338	11.3189	2.45062	1.5		994.154	234.216	2.05669		6.19139	12.3828	5765.96	1604.09	0.969403
52	52	52	42	692.827	487.385	5.5	8.136	1.234	8.203	692.827	487.385	5.5	691	485	4	5	5	4		135.782	135.782	94.8547	16.9784	21.223	19.8081	2.45062	1.25		3976.62	936.865	1.29564		9.82822	19.6564	32033.1	4922.86	0.99083
14	14	14	14	424.286	494	4.5	4.722	1.192	4.897	424.286	494	4.5	423	493	4	3	3	2		59.7338	59.7338	31.1282	8.4892	12.7338	11.3189	2.45062	1.5		1070.63	252.233	2.00651		6.34624	12.6925	5765.96	1604.09	0.969403
619	619	619	262	735.454	549.218	8.313	20.685	1.219	20.673	735.455	549.218	8.313	731	544	4	10	11	10		413.759	482.266	413.759	42.446	46.6906	43.8609	2.45062	1.1		47337	11152.3	0.567441		22.4408	44.8815	352364	24164.1	0.998407
28	28	28	28	38.429	552.357	5.179	8.716	4.42	7.201	38.429	552.357	5.179	37	549	4	4	8	4		94.8547	289.045	94.8547	16.9784	33.9568	22.6379	9.80248	2		2141.25	504.466	1.59257		7.99576	15.9915	41002.4	6187.82	0.929293
38	38	38	38	127.921	581.553	4.763	10.217	4.67	10.663	127.921	581.553	4.763	126	577	4	4	10	3		94.8547	413.759	59.7338	12.7338	42.446	24.0527	16.0698	3.33333		2905.99	684.632	1.43843		8.85255	17.7051	38439.7	6531.61	0.843303
368	368	368	178	395.837	625.122	8.207	17.163	1.288	17.207	395.838	625.123	8.207	392	621	4	9	9	9		349.295	349.295	349.295	38.2014	38.2014	38.2014	0	1		28142.2	6630.12	0.674841		18.8693	37.7387	233521	18338.7	1
8	8	8	8	179.5	655.5	4.5	3.675	5.098e-07	3.675	179.5	655.5	4.5	179	655	4	2	2	2		31.1282	31.1282	31.1282	8.4892	8.4892	8.4892	0	1		611.787	144.133	2.41799		5.26628	10.5326	2562.65	905.615	1
4	4	4	4	1167.5	668.5	4	3.001	0	3.001	1167.5	668.5	4	1167	668	4	2	2	1		31.1282	31.1282	10.2152	4.2446	8.4892	7.07433	2.45062	2		305.894	72.0665	3.04647		4.17985	8.3597	1281.32	625.838	0.91158
133	133	133	87	168.241	699.03	6.91	11.688	1.377	11.856	168.241	699.03	6.91	166	696	4	6	7	7		182.023	233.208	233.208	25.4676	29.7122	28.2973	2.45062	1.16667		10171	2396.21	0.9474		13.4408	26.8816	94177.3	10054	0.995656
32	32	32	26	34.5	702.688	5.719	6.925	1.062	7.104	34.5	702.688	5.719	33	701	4	4	4	4		94.8547	94.8547	94.8547	16.9784	16.9784	16.9784	0	1		2447.15	576.532	1.52324		8.3597	16.7194	20501.2	3622.46	1
210	210	210	117	104.181	713.695	7.414	14.014	1.344	14.041	104.181	713.696	7.414	101	710	4	7	8	8		233.208	289.045	289.045	29.7122	33.9568	32.5419	2.45062	1.14286		16059.4	3783.49	0.8136		15.6512	31.3024	143508	13298.9	0.996749
69	69	69	51	55.739	723.884	5.797	9.213	1.27	9.33	55.739	723.884	5.797	53	722	4	6	5	5		182.023	135.782	135.782	21.223	25.4676	22.6379	2.45062	1.2		5276.66	1243.15	1.17906		10.8	21.6	48049.6	6428.36	0.994285
15	15	15	15	938.2	726.933	4.467	4.873	1.29	5.132	938.2	726.933	4.467	937	726	4	3	3	2		59.7338	59.7338	31.1282	8.4892	12.7338	11.3189	2.45062	1.5		1147.1	270.249	1.96089		6.49388	12.9878	5765.96	1604.09	0.969403
27	27	27	23	209.185	736.333	5	6.391	1.072	6.632	209.185	736.333	5	208	735	4	4	4	3		94.8547	94.8547	59.7338	12.7338	16.9784	15.5635	2.45062	1.33333		2064.78	486.449	1.61199		7.89942	15.7988	15375.9	3036.8	0.984678
80	80	80	55	660.375	736.775	6.037	9.784	1.106	9.81	660.375	736.775	6.037	658	734	4	6	6	5		182.023	182.023	135.782	21.223	25.4676	24.0527	2.45062	1.2		6117.87	1441.33	1.12233		11.3459	22.6917	57659.6	7261.96	0.993904
163	163	163	96	1118.76	763.902	6.607	12.723	1.175	12.784	1118.76	763.902	6.607	1116	761	4	7	7	6		233.208	233.208	182.023	25.4676	29.7122	28.2973	2.45062	1.16667		12465.2	2936.71	0.885295		14.3837	28.7673	94177.3	10054	0.995656
12	12	12	12	556.75	796.25	4.333	4.603	1.311	4.554	556.75	796.25	4.333	556	795	4	3	3	2		59.7338	59.7338	31.1282	8.4892	12.7338	11.3189	2.45062	1.5		917.681	216.2	2.11231		6.02839	12.0568	5765.96	1604.09	0.969403
14	14	14	14	248	801.5	4.5	4.786	1.286	5.198	248	801.5	4.5	247	800	4	3	4	2		59.7338	94.8547	31.1282	8.4892	16.9784	12.7338	4.2446	2		1070.63	252.233	2.00651		6.34624	12.6925	7687.94	2010.73	0.936852
1	1	1	1	1183	858	4	0	0	0	1183	858	4	1183	858	4	1	1	1		10.2152	10.2152	10.2152	4.2446	4.2446	4.2446	0	1		76.4734	18.0166	4.83598		2.63314	5.26628	320.331	226.404	1
19	19	19	18	451.158	885.737	5.158	5.439	1.056	5.654	451.158	885.737	5.158	450	885	4	3	3	3		59.7338	59.7338	59.7338	12.7338	12.7338	12.7338	0	1		1452.99	342.316	1.81231		7.02627	14.0525	8648.94	2037.63	1
1	1	1	1	420	907	4	0	0	0	420	907	4	420	907	4	1	1	1		10.2152	10.2152	10.2152	4.2446	4.2446	4.2446	0	1		76.4734	18.0166	4.83598		2.63314	5.26628	320.331	226.404	1
8	8	8	8	41.5	910.5	4.5	3.675	5.098e-07	3.675	41.5	910.5	4.5	41	910	4	2	2	2		31.1282	31.1282	31.1282	8.4892	8.4892	8.4892	0	1		611.787	144.133	2.41799		5.26628	10.5326	2562.65	905.615	1
176	176	176	105	1384.51	941.955	6.307	13.101	1.572	13.061	1384.51	941.954	6.307	1381	939	4	8	7	6		289.045	233.208	182.023	25.4676	33.9568	29.7122	4.2446	1.33333		13459.3	3170.93	0.862939		14.7563	29.5126	107631	11064.6	0.988945
44441	44441	44441	6136	77.633	947.817	21.898	99.911	30.837	99.283	77.644	947.898	21.897	38	922	4	70	47	38		9445.89	4979.03	3537.93	161.295	297.122	219.304	70.0466	1.84211		3.39855e+06	800677	0.136528		93.2685	186.537	4.00478e+07	594012	0.952959
21099	21099	21099	3006	558.253	983.849	20.835	70.987	1.826	70.948	558.358	983.824	20.835	541	967	4	35	35	34		3099.82	3099.82	2958.69	144.316	148.561	147.146	2.45062	1.02941		1.61351e+06	380133	0.17501		72.7603	145.521	1.33418e+07	272077	0.999849
18408	18408	18408	2761	81.541	1006.91	19.878	67.767	2.028	67.793	81.541	1006.9	19.877	65	991	4	34	33	33		2958.69	2820.06	2820.06	140.072	144.316	141.487	2.45062	1.0303		1.40772e+06	331650	0.183154		69.5253	139.051	1.18606e+07	251549	0.999842
13	13	13	13	488.231	1076.69	4.769	5.177	1.749	5.473	488.231	1076.69	4.769	487	1075	4	3	4	2		59.7338	94.8547	31.1282	8.4892	16.9784	12.7338	4.2446	2		994.154	234.216	2.05669		6.19139	12.3828	7687.94	2010.73	0.936852
100	100	100	67	724.64	1092.45	6.67	10.632	1.258	10.67	724.64	1092.45	6.67	722	1090	4	6	6	6		182.023	182.023	182.023	25.4676	25.4676	25.4676	0	1		7647.34	1801.66	1.04188		12.222	24.4439	69191.5	8150.53	1
119	119	119	78	471.303	1171.41	6.252	11.343	1.254	11.437	471.303	1171.41	6.252	469	1169	4	6	6	6		182.023	182.023	182.023	25.4676	25.4676	25.4676	0	1		9100.33	2143.98	0.983185		12.9516	25.9032	69191.5	8150.53	1
75	75	75	54	123.52	1177.89	5.787	9.587	1.441	9.56	123.52	1177.89	5.787	121	1176	4	6	5	5		182.023	135.782	135.782	21.223	25.4676	22.6379	2.45062	1.2		5735.5	1351.25	1.14674		11.1044	22.2088	48049.6	6428.36	0.994285
6	6	6	6	1098.5	1183	4	3.871	1.354	4.745	1098.5	1183	4	1098	1182	4	2	3	1		31.1282	59.7338	10.2152	4.2446	12.7338	8.4892	4.2446	3		458.84	108.1	2.66134		4.78473	9.56946	1921.99	882.309	0.847286
74	74	74	53	1289.1	1196.85	6.297	9.487	1.249	9.526	1289.1	1196.85	6.297	1287	1195	4	5	5	5		135.782	135.782	135.782	21.223	21.223	21.223	0	1		5659.03	1333.23	1.15188		11.0548	22.1096	40041.4	5660.09	1
4650	4650	4650	1078	243.289	1262.11	13.571	42.189	1.543	42.207	243.288	1262.07	13.571	233	1252	4	21	21	20		1363.69	1363.69	1260.82	84.892	89.1366	87.7217	2.45062	1.05		355601	83777.3	0.289734		43.9499	87.8999	2.82532e+06	96690.1	0.999571
35	35	35	31	145.743	1264.86	5.143	7.104	1.563	6.946	145.743	1264.86	5.143	144	1263	4	4	5	4		94.8547	135.782	94.8547	16.9784	21.223	18.3933	2.45062	1.25		2676.57	630.582	1.47841		8.61317	17.2263	25626.5	4239.42	0.991525
22	22	22	20	166.955	1290.45	4.818	5.966	1.227	5.886	166.955	1290.45	4.818	166	1289	4	3	4	3		59.7338	94.8547	59.7338	12.7338	16.9784	14.1487	2.45062	1.33333		1682.41	396.366	1.72588		7.37816	14.7563	11531.9	2503.09	0.986148
1217	1217	1217	433	18.929	1294.14	9.474	26.468	2.206	26.114	18.929	1294.15	9.474	13	1288	4	13	14	12		630.829	710.638	554.666	50.9352	59.4244	55.1798	4.2446	1.16667		93068.1	21926.2	0.452954		28.1128	56.2256	699603	38232.7	0.996819
90	90	90	65	607.778	1352.98	6.067	10.138	1.267	9.871	607.778	1352.98	6.067	606	1351	4	5	5	5		135.782	135.782	135.782	21.223	21.223	21.223	0	1		6882.6	1621.5	1.07912		11.8002	23.6003	40041.4	5660.09	1
7371	7371	7371	3191	87.674	11.305	19.419	62.476	22.993	60.139	87.675	11.305	19.419	64	1	5	43	37	30		4315.67	3389.47	2419.47	127.338	182.518	155.635	27.6171	1.43333		563685	132801	0.24849		51.2447	102.489	1.52894e+07	303215	0.982488
3783	3783	3783	924	463.952	34.028	14.097	39.301	1.428	39.331	463.953	34.028	14.097	454	25	5	20	20	19		1260.82	1260.82	1161.03	80.6474	84.892	83.4771	2.45062	1.05263		289299	68156.9	0.310364		41.0285	82.0571	2.43452e+06	87558.5	0.999526
41	41	41	35	280.805	51.756	6.244	7.421	1.354	7.57	280.805	51.756	6.244	279	50	5	5	4	4		135.782	94.8547	94.8547	16.9784	21.223	18.3933	2.45062	1.25		3135.41	738.682	1.40246		9.07964	18.1593	25626.5	4239.42	0.991525
62	62	62	45	155.452	85.742	6.935	8.937	1.175	8.971	155.452	85.742	6.935	153	84	5	5	5	5		135.782	135.782	135.782	21.223	21.223	21.223	0	1		4741.35	1117.03	1.22186		10.4217	20.8434	40041.4	5660.09	1
477	477	477	326	771.843	165.797	9.744	23.938	10.378	21.548	771.843	165.797	9.744	763	159	5	23	12	10		1578.43	554.666	413.759	42.446	97.6258	63.669	29.7122	2.3		36477.8	8593.93	0.618934		20.5737	41.1475	884113	48678.8	0.91513
41	41	41	33	856.098	176	6.366	7.555	1.253	7.923	856.098	176	6.366	854	174	5	5	5	4		135.782	135.782	94.8547	16.9784	21.223	19.8081	2.45062	1.25		3135.41	738.682	1.40246		9.07964	18.1593	32033.1	4922.86	0.99083
200	200	200	113	1184.35	178.61	7.64	13.771	1.345	13.57	1184.35	178.61	7.64	1181	175	5	8	8	7		289.045	289.045	233.208	29.7122	33.9568	32.5419	2.45062	1.14286		15294.7	3603.33	0.82694		15.3987	30.7974	143508	13298.9	0.996749
195	195	195	114	872.826	197.287	7.841	13.551	1.291	13.598	872.826	197.287	7.841	870	194	5	7	7	7		233.208	233.208	233.208	29.7122	29.7122	29.7122	0	1		14912.3	3513.24	0.833949		15.2693	30.5386	109874	11093.8	1
3	3	3	3	575.333	329.667	5	2.776	0.671	3.163	575.333	329.667	5	575	329	5	2	2	1		31.1282	31.1282	10.2152	4.2446	8.4892	7.07433	2.45062	2		229.42	54.0499	3.35308		3.79764	7.59529	1281.32	625.838	0.91158
658	658	658	278	444.869	336.321	9.664	21.119	1.371	21.147	444.87	336.321	9.664	440	332	5	10	10	11		413.759	413.759	482.266	42.446	46.6906	43.8609	2.45062	1.1		50319.5	11854.9	0.556001		22.9025	45.805	352364	24164.1	0.998407
120	120	120	78	400.167	383.858	7.508	11.288	1.305	11.274	400.167	383.858	7.508	398	381	5	6	7	6		182.023	233.208	182.023	25.4676	29.7122	26.8825	2.45062	1.16667		9176.81	2162	0.980446		12.9878	25.9755	80723.4	9069.99	0.995888
23	23	23	22	87.087	395.957	6.174	5.766	1.112	5.864	87.087	395.957	6.174	86	395	5	3	3	3		59.7338	59.7338	59.7338	12.7338	12.7338	12.7338	0	1		1758.89	414.382	1.70049		7.4883	14.9766	8648.94	2037.63	1
57	57	57	43	951.175	418.228	6.579	8.533	1.146	8.522	951.175	418.228	6.579	949	416	5	5	5	4		135.782	135.782	94.8547	16.9784	21.223	19.8081	2.45062	1.25		4358.98	1026.95	1.25659		10.1336	20.2673	32033.1	4922.86	0.99083
421	421	421	196	505.219	466.064	9.143	18.014	1.209	18.143	505.219	466.064	9.143	501	462	5	10	9	9		413.759	349.295	349.295	38.2014	42.446	39.6163	2.45062	1.11111		32195.3	7585	0.645243		19.7349	39.4698	259468	19711.4	0.998058
16	16	16	16	294.125	495.125	5.5	4.982	1.319	5.252	294.125	495.125	5.5	293	494	5	3	3	2		59.7338	59.7338	31.1282	8.4892	12.7338	11.3189	2.45062	1.5		1223.57	288.266	1.91916		6.6351	13.2702	5765.96	1604.09	0.969403
1485	1485	1485	484	417.235	518.667	11.407	28.279	1.274	28.337	417.236	518.669	11.407	411	512	5	14	14	14		710.638	710.638	710.638	59.4244	59.4244	59.4244	0	1		113563	26754.7	0.423879		30.0411	60.0822	878988	44375.1	1
1006	1006	1006	423	93.891	521.043	14.532	26.727	7.249	25.314	93.891	521.042	14.532	87	515	5	14	13	17		710.638	630.829	970.944	55.1798	72.1582	62.2541	8.83584	1.30769		76932.2	18124.7	0.482634		26.384	52.7679	991104	48552.9	0.990107
4	4	4	4	85.5	583.5	5	3.001	0	3.001	85.5	583.5	5	85	583	5	2	2	1		31.1282	31.1282	10.2152	4.2446	8.4892	7.07433	2.45062	2		305.894	72.0665	3.04647		4.17985	8.3597	1281.32	625.838	0.91158
178	178	178	105	482.652	594.163	8.107	13.141	1.274	13.217	482.652	594.163	8.107	479	591	5	8	7	7		289.045	233.208	233.208	29.7122	33.9568	31.1271	2.45062	1.14286		13612.3	3206.96	0.859694		14.812	29.624	125570	12164.4	0.9969
173	173	173	107	1214.46	627.902	7.607	12.897	1.339	12.864	1214.46	627.902	7.607	1212	625	5	7	7	6		233.208	233.208	182.023	25.4676	29.7122	28.2973	2.45062	1.16667		13229.9	3116.88	0.867898		14.672	29.344	94177.3	10054	0.995656
4	4	4	4	1215.5	647.5	5	3.001	0	3.001	1215.5	647.5	5	1215	647	5	2	2	1		31.1282	31.1282	10.2152	4.2446	8.4892	7.07433	2.45062	2		305.894	72.0665	3.04647		4.17985	8.3597	1281.32	625.838	0.91158
10	10	10	10	7.5	656.8	5.6	4.227	1.078	4.349	7.5	656.8	5.6	7	656	5	2	3	2		31.1282	59.7338	31.1282	8.4892	12.7338	9.90407	2.45062	1.5		764.734	180.166	2.24466		5.67293	11.3459	3843.97	1219.13	0.973393
19	19	19	18	835.737	682.158	6.158	5.439	1.056	5.654	835.737	682.158	6.158	835	681	5	3	3	3		59.7338	59.7338	59.7338	12.7338	12.7338	12.7338	0	1		1452.99	342.316	1.81231		7.02627	14.0525	8648.94	2037.63	1
200	200	200	116	15.785	690.585	8.05	13.713	1.357	13.854	15.785	690.585	8.05	13	687	5	7	8	7		233.208	289.045	233.208	29.7122	33.9568	31.1271	2.45062	1.14286		15294.7	3603.33	0.82694		15.3987	30.7974	125570	12164.4	0.9969
94	94	94	60	113.213	702.191	7.479	10.549	1.298	10.679	113.213	702.191	7.479	111	700	5	6	6	6		182.023	182.023	182.023	25.4676	25.4676	25.4676	0	1		7188.5	1693.56	1.06359		11.9725	23.9449	69191.5	8150.53	1
28	28	28	24	229.5	736.5	5.714	6.476	1.084	6.819	229.5	736.5	5.714	228	735	5	4	4	3		94.8547	94.8547	59.7338	12.7338	16.9784	15.5635	2.45062	1.33333		2141.25	504.466	1.59257		7.99576	15.9915	15375.9	3036.8	0.984678
12	12	12	12	765.25	753.25	5.333	4.603	1.311	4.554	765.25	753.25	5.333	764	752	5	3	3	2		59.7338	59.7338	31.1282	8.4892	12.7338	11.3189	2.45062	1.5		917.681	216.2	2.11231		6.02839	12.0568	5765.96	1604.09	0.969403
13	13	13	13	290.231	763.846	5.538	4.719	1.318	5.234	290.231	763.846	5.538	289	763	5	3	3	2		59.7338	59.7338	31.1282	8.4892	12.7338	11.3189	2.45062	1.5		994.154	234.216	2.05669		6.19139	12.3828	5765.96	1604.09	0.969403
39	39	39	32	1058.08	777.41	6.462	7.321	1.147	7.646	1058.08	777.41	6.462	1056	776	5	5	4	4		135.782	94.8547	94.8547	16.9784	21.223	18.3933	2.45062	1.25		2982.46	702.649	1.42603		8.92953	17.8591	25626.5	4239.42	0.991525
4121	4121	4121	985	89.665	812.386	14.093	40.448	1.634	40.533	89.666	812.362	14.093	80	803	5	20	20	19		1260.82	1260.82	1161.03	80.6474	84.892	83.4771	2.45062	1.05263		315147	74246.5	0.301636		42.2158	84.4316	2.43452e+06	87558.5	0.999526
4	4	4	4	459.5	811.5	5	3.001	0	3.001	459.5	811.5	5	459	811	5	2	2	1		31.1282	31.1282	10.2152	4.2446	8.4892	7.07433	2.45062	2		305.894	72.0665	3.04647		4.17985	8.3597	1281.32	625.838	0.91158
29	29	29	25	976.276	825	6.31	6.573	1.126	7.005	976.276	825	6.31	975	824	5	4	3	4		94.8547	59.7338	94.8547	12.7338	16.9784	15.5635	2.45062	1.33333		2217.73	522.482	1.57405		8.08984	16.1797	15375.9	3036.8	0.984678
14	14	14	13	748.643	856.929	5.929	5.033	0.99	4.803	748.643	856.929	5.929	748	856	5	3	3	3		59.7338	59.7338	59.7338	12.7338	12.7338	12.7338	0	1		1070.63	252.233	2.00651		6.34624	12.6925	8648.94	2037.63	1
160	160	160	95	501.6	857.656	8.2	12.667	1.326	12.63	501.6	857.656	8.2	499	854	5	6	8	7		182.023	289.045	233.208	25.4676	33.9568	29.7122	4.2446	1.33333		12235.7	2882.66	0.890794		14.2949	28.5898	107631	11064.6	0.988945
36	36	36	28	807.583	859.361	6.639	7.275	0.697	7.339	807.583	859.361	6.639	806	858	5	4	4	4		94.8547	94.8547	94.8547	16.9784	16.9784	16.9784	0	1		2753.04	648.599	1.46459		8.69444	17.3889	20501.2	3622.46	1
838	838	838	324	799.179	873.18	9.986	23.062	1.236	22.974	799.179	873.178	9.986	794	867	5	11	13	11		482.266	630.829	482.266	46.6906	55.1798	49.5203	4.90124	1.18182		64084.7	15097.9	0.512943		24.825	49.6499	503881	30770.3	0.995185
28	28	28	24	425.5	886.5	6.286	6.476	1.084	6.819	425.5	886.5	6.286	424	885	5	4	4	3		94.8547	94.8547	59.7338	12.7338	16.9784	15.5635	2.45062	1.33333		2141.25	504.466	1.59257		7.99576	15.9915	15375.9	3036.8	0.984678
29	29	29	25	278.759	891.172	5.931	6.508	1.165	6.579	278.759	891.172	5.931	277	890	5	4	4	3		94.8547	94.8547	59.7338	12.7338	16.9784	15.5635	2.45062	1.33333		2217.73	522.482	1.57405		8.08984	16.1797	15375.9	3036.8	0.984678
158	158	158	97	1302.66	906.721	7.956	12.584	1.288	12.629	1302.66	906.722	7.956	1300	904	5	7	7	7		233.208	233.208	233.208	29.7122	29.7122	29.7122	0	1		12082.8	2846.63	0.894537		14.2351	28.4701	109874	11093.8	1
284	284	284	150	339.194	922.539	8.585	15.588	1.31	15.652	339.194	922.54	8.585	336	919	5	8	8	8		289.045	289.045	289.045	33.9568	33.9568	33.9568	0	1		21718.4	5116.72	0.735718		17.308	34.616	164009	14489.8	1
26	26	26	24	1287.27	1006.88	5.962	6.144	1.188	6.353	1287.27	1006.88	5.962	1286	1006	5	4	3	3		94.8547	59.7338	59.7338	12.7338	16.9784	14.1487	2.45062	1.33333		1988.31	468.432	1.6324		7.80067	15.6013	11531.9	2503.09	0.986148
112	112	112	71	367.973	1023.96	7.598	11.094	1.204	11.116	367.973	1023.96	7.598	365	1021	5	6	7	6		182.023	233.208	182.023	25.4676	29.7122	26.8825	2.45062	1.16667		8565.02	2017.86	1.00326		12.6925	25.385	80723.4	9069.99	0.995888
76	76	76	54	565.132	1031.58	6.579	9.565	1.315	9.715	565.132	1031.58	6.579	563	1029	5	5	6	5		135.782	182.023	135.782	21.223	25.4676	22.6379	2.45062	1.2		5811.98	1369.26	1.14168		11.1535	22.307	48049.6	6428.36	0.994285
367	367	367	179	401.019	1046.59	8.853	17.167	1.365	17.157	401.02	1046.59	8.853	397	1043	5	9	9	9		349.295	349.295	349.295	38.2014	38.2014	38.2014	0	1		28065.7	6612.1	0.675453		18.8522	37.7044	233521	18338.7	1
21	21	21	21	1380	1055.29	5.524	5.817	1.916	5.669	1380	1055.29	5.524	1378	1054	5	5	4	2		135.782	94.8547	31.1282	8.4892	21.223	15.5635	6.48373	2.5		1605.94	378.349	1.75285		7.26463	14.5293	12813.2	3011.59	0.87928
26	26	26	23	1006.23	1065.23	5.731	6.305	1.272	6.265	1006.23	1065.23	5.731	1005	1064	5	4	4	3		94.8547	94.8547	59.7338	12.7338	16.9784	15.5635	2.45062	1.33333		1988.31	468.432	1.6324		7.80067	15.6013	15375.9	3036.8	0.984678
946	946	946	356	1305.83	1072.57	10.649	24.111	1.304	24.105	1305.82	1072.57	10.649	1300	1067	5	13	12	12		630.829	554.666	554.666	50.9352	55.1798	52.3501	2.45062	1.08333		72343.8	17043.7	0.492629		25.8486	51.6973	599660	34427.9	0.998873
31	31	31	27	838.516	1123.87	6.29	6.812	1.48	6.961	838.516	1123.87	6.29	837	1122	5	4	5	3		94.8547	135.782	59.7338	12.7338	21.223	16.9784	4.2446	1.66667		2370.67	558.516	1.53944		8.27169	16.5434	19219.9	3594.35	0.965378
93	93	93	67	170.849	1129.59	6.72	10.278	1.587	10.329	170.849	1129.59	6.72	168	1127	5	6	6	5		182.023	182.023	135.782	21.223	25.4676	24.0527	2.45062	1.2		7112.02	1675.55	1.06739		11.9298	23.8597	57659.6	7261.96	0.993904
190	190	190	109	254.053	1142.89	7.679	13.464	1.247	13.506	254.053	1142.89	7.679	251	1140	5	7	7	7		233.208	233.208	233.208	29.7122	29.7122	29.7122	0	1		14529.9	3423.16	0.841201		15.1376	30.2753	109874	11093.8	1
50	50	50	40	1163.62	1169.72	6.52	8.116	1.238	7.931	1163.62	1169.72	6.52	1162	1168	5	5	5	4		135.782	135.782	94.8547	16.9784	21.223	19.8081	2.45062	1.25		3823.67	900.831	1.31269		9.70057	19.4011	32033.1	4922.86	0.99083
857	857	857	328	210.286	1214.43	10.723	23.311	1.41	23.32	210.287	1214.43	10.723	205	1209	5	12	12	12		554.666	554.666	554.666	50.9352	50.9352	50.9352	0	1		65537.7	15440.3	0.509124		25.0112	50.0224	553532	32602.1	1
410	410	410	198	119.351	1332.38	8.493	17.895	1.721	17.915	119.351	1332.38	8.493	115	1328	5	10	10	8		413.759	413.759	289.045	33.9568	42.446	39.6163	4.90124	1.25		31354.1	7386.82	0.650963		19.5615	39.123	256265	19691.5	0.99083
586	586	586	251	961.263	12.916	10.474	20.317	1.473	20.378	961.264	12.916	10.474	956	8	6	11	11	10		482.266	482.266	413.759	42.446	46.6906	45.2757	2.45062	1.1		44813.4	10557.7	0.577899		22.0347	44.0693	387600	25750.7	0.998352
72	72	72	55	843.556	40.403	8.333	9.202	1.505	9.329	843.556	40.403	8.333	841	38	6	6	5	5		182.023	135.782	135.782	21.223	25.4676	22.6379	2.45062	1.2		5506.08	1297.2	1.16245		10.9543	21.9086	48049.6	6428.36	0.994285
3	3	3	3	1265.67	42.333	6	2.776	0.671	3.163	1265.67	42.333	6	1265	42	6	2	2	1		31.1282	31.1282	10.2152	4.2446	8.4892	7.07433	2.45062	2		229.42	54.0499	3.35308		3.79764	7.59529	1281.32	625.838	0.91158
14	14	14	14	761.5	95	6.429	4.78	1.273	5.082	761.5	95	6.429	760	94	6	4	3	2		94.8547	59.7338	31.1282	8.4892	16.9784	12.7338	4.2446	2		1070.63	252.233	2.00651		6.34624	12.6925	7687.94	2010.73	0.936852
386	386	386	189	535.71	167.578	9.894	17.429	1.352	17.501	535.711	167.578	9.894	532	163	6	9	10	9		349.295	413.759	349.295	38.2014	42.446	39.6163	2.45062	1.11111		29518.7	6954.42	0.664184		19.1721	38.3442	259468	19711.4	0.998058
200	200	200	113	161.41	188.43	8.785	13.748	1.315	13.732	161.41	188.43	8.785	158	185	6	8	8	7		289.045	289.045	233.208	29.7122	33.9568	32.5419	2.45062	1.14286		15294.7	3603.33	0.82694		15.3987	30.7974	143508	13298.9	0.996749
450	450	450	206	811.031	187.924	10.616	18.444	1.251	18.514	811.032	187.925	10.616	807	183	6	9	10	10		349.295	413.759	413.759	38.2014	42.446	41.0311	2.45062	1.11111		34413	8107.48	0.631074		20.178	40.356	288298	21147.3	0.997984
34	34	34	29	961.088	193.265	7.147	6.987	1.385	6.958	961.088	193.265	7.147	960	192	6	4	4	4		94.8547	94.8547	94.8547	16.9784	16.9784	16.9784	0	1		2600.1	612.565	1.49276		8.53035	17.0607	20501.2	3622.46	1
10	10	10	10	1238.2	212.1	6.4	4.288	1.178	4.467	1238.2	212.1	6.4	1237	211	6	3	3	2		59.7338	59.7338	31.1282	8.4892	12.7338	11.3189	2.45062	1.5		764.734	180.166	2.24466		5.67293	11.3459	5765.96	1604.09	0.969403
4	4	4	4	215	225.25	6	3.248	1.563	3.779	215	225.25	6	214	225	6	3	2	1		59.7338	31.1282	10.2152	4.2446	12.7338	8.4892	4.2446	3		305.894	72.0665	3.04647		4.17985	8.3597	1921.99	882.309	0.847286
9	9	9	9	1157.11	290.556	6.333	4.141	1.106	4.449	1157.11	290.556	6.333	1156	290	6	3	2	2		59.7338	31.1282	31.1282	8.4892	12.7338	9.90407	2.45062	1.5		688.26	162.15	2.32489		5.47715	10.9543	3843.97	1219.13	0.973393
3982	3982	3982	958	1278.97	305.118	15.616	39.995	1.583	40.075	1278.97	305.115	15.616	1270	296	6	20	20	20		1260.82	1260.82	1260.82	84.892	84.892	84.892	0	1		304517	71742.2	0.305106		41.7357	83.4714	2.56265e+06	90561.5	1
20	20	20	19	272.8	312.15	7.05	5.618	1.16	5.638	272.8	312.15	7.05	272	311	6	3	3	3		59.7338	59.7338	59.7338	12.7338	12.7338	12.7338	0	1		1529.47	360.333	1.78159		7.14744	14.2949	8648.94	2037.63	1
54	54	54	42	960.889	383.148	7.556	8.345	1.264	8.4	960.889	383.148	7.556	959	381	6	5	5	4		135.782	135.782	94.8547	16.9784	21.223	19.8081	2.45062	1.25		4129.56	972.898	1.27944		9.95264	19.9053	32033.1	4922.86	0.99083
19	19	19	18	488.421	411.053	6.684	5.605	1.46	5.577	488.421	411.053	6.684	487	410	6	4	3	3		94.8547	59.7338	59.7338	12.7338	16.9784	14.1487	2.45062	1.33333		1452.99	342.316	1.81231		7.02627	14.0525	11531.9	2503.09	0.986148
8090	8090	8090	1576	93.197	448.846	17.514	51.077	1.545	51.095	93.198	448.849	17.514	81	436	6	25	26	24		1804.83	1922.28	1690.2	101.87	110.36	106.115	4.2446	1.08333		618670	145755	0.240899		52.8595	105.719	4.99716e+06	141473	0.999142
16	16	16	16	1224.69	473.938	6.5	5.053	1.426	5.264	1224.69	473.938	6.5	1223	473	6	4	3	2		94.8547	59.7338	31.1282	8.4892	16.9784	12.7338	4.2446	2		1223.57	288.266	1.91916		6.6351	13.2702	7687.94	2010.73	0.936852
69	69	69	52	814.304	499.507	7.87	9.121	1.267	9.208	814.304	499.507	7.87	812	497	6	5	6	5		135.782	182.023	135.782	21.223	25.4676	22.6379	2.45062	1.2		5276.66	1243.15	1.17906		10.8	21.6	48049.6	6428.36	0.994285
15	15	15	15	820.933	509.533	7.2	4.873	1.29	5.132	820.933	509.533	7.2	820	509	6	3	2	3		59.7338	31.1282	59.7338	8.4892	12.7338	11.3189	2.45062	1.5		1147.1	270.249	1.96089		6.49388	12.9878	5765.96	1604.09	0.969403
10	10	10	10	306.8	513.5	6.6	4.227	1.078	4.349	306.8	513.5	6.6	306	513	6	3	2	2		59.7338	31.1282	31.1282	8.4892	12.7338	9.90407	2.45062	1.5		764.734	180.166	2.24466		5.67293	11.3459	3843.97	1219.13	0.973393
5544	5544	5544	1197	369.683	539.695	16.913	44.844	1.357	44.882	369.68	539.707	16.912	359	529	6	22	23	22		1469.58	1578.43	1469.58	93.3812	97.6258	94.7961	2.45062	1.04545		423968	99884.2	0.273239		46.6031	93.2062	3.56592e+06	112915	0.99965
39	39	39	33	1276.92	562.744	7.41	7.485	1.507	7.609	1276.92	562.744	7.41	1275	561	6	5	4	4		135.782	94.8547	94.8547	16.9784	21.223	18.3933	2.45062	1.25		2982.46	702.649	1.42603		8.92953	17.8591	25626.5	4239.42	0.991525
141	141	141	85	55.539	583.901	8.61	12.113	1.094	12.072	55.539	583.901	8.61	53	581	6	6	7	6		182.023	233.208	182.023	25.4676	29.7122	26.8825	2.45062	1.16667		10782.7	2540.34	0.929133		13.705	27.4101	80723.4	9069.99	0.995888
57	57	57	49	561.474	597.579	7.439	8.225	1.226	8.814	561.474	597.579	7.439	560	596	6	4	4	4		94.8547	94.8547	94.8547	16.9784	16.9784	16.9784	0	1		4358.98	1026.95	1.25659		10.1336	20.2673	20501.2	3622.46	1
3	3	3	3	746.333	627.333	6	2.776	0.671	3.163	746.333	627.333	6	746	627	6	2	2	1		31.1282	31.1282	10.2152	4.2446	8.4892	7.07433	2.45062	2		229.42	54.0499	3.35308		3.79764	7.59529	1281.32	625.838	0.91158
155	155	155	95	126.432	630.161	8.51	12.477	1.302	12.508	126.432	630.161	8.51	124	627	6	6	7	6		182.023	233.208	182.023	25.4676	29.7122	26.8825	2.45062	1.16667		11853.4	2792.58	0.900272		14.1444	28.2888	80723.4	9069.99	0.995888
1351	1351	1351	454	521.998	638.134	11.832	27.322	1.234	27.338	521.996	638.132	11.832	516	632	6	13	14	13		630.829	710.638	630.829	55.1798	59.4244	56.5947	2.45062	1.07692		103316	24340.5	0.437454		29.1089	58.2178	757903	40239	0.999033
3	3	3	3	178.667	636.667	6	2.776	0.671	3.163	178.667	636.667	6	178	636	6	2	2	1		31.1282	31.1282	10.2152	4.2446	8.4892	7.07433	2.45062	2		229.42	54.0499	3.35308		3.79764	7.59529	1281.32	625.838	0.91158
1247	1247	1247	422	153.954	644.227	12.673	26.645	1.507	26.688	153.955	644.232	12.673	148	638	6	13	14	14		630.829	710.638	710.638	55.1798	59.4244	58.0095	2.45062	1.07692		95362.3	22466.7	0.449292		28.3419	56.6839	816203	42278	0.999007
29	29	29	24	378.724	663.379	7.724	6.689	1.079	6.737	378.724	663.379	7.724	377	662	6	4	4	4		94.8547	94.8547	94.8547	16.9784	16.9784	16.9784	0	1		2217.73	522.482	1.57405		8.08984	16.1797	20501.2	3622.46	1
52	52	52	40	227.058	680.654	7.654	8.294	1.34	8.46	227.058	680.654	7.654	225	679	6	5	5	4		135.782	135.782	94.8547	16.9784	21.223	19.8081	2.45062	1.25		3976.62	936.865	1.29564		9.82822	19.6564	32033.1	4922.86	0.99083
24	24	24	23	484.125	702.958	6.958	5.809	1.085	6.03	484.125	702.958	6.958	483	702	6	3	3	3		59.7338	59.7338	59.7338	12.7338	12.7338	12.7338	0	1		1835.36	432.399	1.67654		7.59529	15.1906	8648.94	2037.63	1
3	3	3	3	545.333	726.667	6	2.776	0.671	3.163	545.333	726.667	6	545	726	6	2	2	1		31.1282	31.1282	10.2152	4.2446	8.4892	7.07433	2.45062	2		229.42	54.0499	3.35308		3.79764	7.59529	1281.32	625.838	0.91158
26	26	26	22	692.692	802.615	7.192	6.394	1.112	6.514	692.692	802.615	7.192	691	801	6	4	4	3		94.8547	94.8547	59.7338	12.7338	16.9784	15.5635	2.45062	1.33333		1988.31	468.432	1.6324		7.80067	15.6013	15375.9	3036.8	0.984678
12	12	12	12	391.333	832	6.75	4.808	1.574	4.904	391.333	832	6.75	390	831	6	4	3	2		94.8547	59.7338	31.1282	8.4892	16.9784	12.7338	4.2446	2		917.681	216.2	2.11231		6.02839	12.0568	7687.94	2010.73	0.936852
14	14	14	13	190	863	6.857	5.147	0.925	5.59	190	863	6.857	189	862	6	3	3	3		59.7338	59.7338	59.7338	12.7338	12.7338	12.7338	0	1		1070.63	252.233	2.00651		6.34624	12.6925	8648.94	2037.63	1
3	3	3	3	102	875	6	2.829	2.45	4.244	102	875	6	102	874	6	1	3	1		10.2152	59.7338	10.2152	4.2446	12.7338	7.07433	4.90124	3		229.42	54.0499	3.35308		3.79764	7.59529	960.993	555.428	0.847885
3	3	3	3	406.667	874.333	6	2.776	0.671	3.163	406.667	874.333	6	406	874	6	2	2	1		31.1282	31.1282	10.2152	4.2446	8.4892	7.07433	2.45062	2		229.42	54.0499	3.35308		3.79764	7.59529	1281.32	625.838	0.91158
67	67	67	49	839.254	895.597	8.164	9.091	1.199	9.26	839.254	895.597	8.164	837	894	6	6	5	5		182.023	135.782	135.782	21.223	25.4676	22.6379	2.45062	1.2		5123.72	1207.11	1.19067		10.6946	21.3892	48049.6	6428.36	0.994285
110	110	110	76	54.336	898.245	8.318	11.21	2.32	11.375	54.336	898.245	8.318	51	896	6	8	6	5		289.045	182.023	135.782	21.223	33.9568	26.8825	6.48373	1.6		8412.07	1981.83	1.0093		12.6165	25.233	76879.4	9000.25	0.971485
10	10	10	10	284.8	914.5	6.6	4.227	1.078	4.349	284.8	914.5	6.6	284	914	6	3	2	2		59.7338	31.1282	31.1282	8.4892	12.7338	9.90407	2.45062	1.5		764.734	180.166	2.24466		5.67293	11.3459	3843.97	1219.13	0.973393
66	66	66	50	314.712	980.409	8.182	8.979	1.202	8.968	314.712	980.409	8.182	313	978	6	5	5	5		135.782	135.782	135.782	21.223	21.223	21.223	0	1		5047.24	1189.1	1.19666		10.6411	21.2823	40041.4	5660.09	1
4	4	4	4	1037.5	1120.5	6	3.001	0	3.001	1037.5	1120.5	6	1037	1120	6	2	2	1		31.1282	31.1282	10.2152	4.2446	8.4892	7.07433	2.45062	2		305.894	72.0665	3.04647		4.17985	8.3597	1281.32	625.838	0.91158
617	617	617	266	230.564	1177.2	10.564	20.673	1.509	20.576	230.565	1177.2	10.564	226	1173	6	10	11	10		413.759	482.266	413.759	42.446	46.6906	43.8609	2.45062	1.1		47184.1	11116.3	0.568053		22.4166	44.8331	352364	24164.1	0.998407
12	12	12	12	933.083	1187.92	6.75	4.705	1.48	4.885	933.083	1187.92	6.75	932	1187	6	3	3	2		59.7338	59.7338	31.1282	8.4892	12.7338	11.3189	2.45062	1.5		917.681	216.2	2.11231		6.02839	12.0568	5765.96	1604.09	0.969403
3	3	3	3	971.333	1208.67	6	2.776	0.671	3.163	971.333	1208.67	6	971	1208	6	2	2	1		31.1282	31.1282	10.2152	4.2446	8.4892	7.07433	2.45062	2		229.42	54.0499	3.35308		3.79764	7.59529	1281.32	625.838	0.91158
1196	1196	1196	413	819.35	1227.3	11.924	26.226	1.42	26.28	819.354	1227.31	11.924	813	1221	6	14	14	13		710.638	710.638	630.829	55.1798	59.4244	58.0095	2.45062	1.07692		91462.2	21547.9	0.45559		27.9502	55.9003	816203	42278	0.999007
64	64	64	49	525.594	1330.88	7.531	8.914	1.321	8.646	525.594	1330.88	7.531	523	1329	6	6	5	4		182.023	135.782	94.8547	16.9784	25.4676	21.223	4.2446	1.5		4894.3	1153.06	1.20899		10.5326	21.0651	38439.7	5631.43	0.978105
14	14	14	14	1052.36	24.357	7.286	5.009	1.571	4.629	1052.36	24.357	7.286	1051	23	7	4	4	2		94.8547	94.8547	31.1282	8.4892	16.9784	14.1487	4.90124	2		1070.63	252.233	2.00651		6.34624	12.6925	10250.6	2503.35	0.91158
3	3	3	3	995.667	68.333	7	2.776	0.671	3.163	995.667	68.333	7	995	68	7	2	2	1		31.1282	31.1282	10.2152	4.2446	8.4892	7.07433	2.45062	2		229.42	54.0499	3.35308		3.79764	7.59529	1281.32	625.838	0.91158
11	11	11	11	1104.64	70.182	7.636	4.42	1.198	4.662	1104.64	70.182	7.636	1104	69	7	3	3	2		59.7338	59.7338	31.1282	8.4892	12.7338	11.3189	2.45062	1.5		841.207	198.183	2.17447		5.85605	11.7121	5765.96	1604.09	0.969403
210	210	210	117	534.833	74.195	10.371	14.023	1.243	14.054	534.834	74.195	10.371	532	71	7	7	7	8		233.208	233.208	289.045	29.7122	33.9568	31.1271	2.45062	1.14286		16059.4	3783.49	0.8136		15.6512	31.3024	125570	12164.4	0.9969
87	87	87	59	483.897	78.552	9.299	10.122	1.329	10.217	483.897	78.552	9.299	481	76	7	6	6	5		182.023	182.023	135.782	21.223	25.4676	24.0527	2.45062	1.2		6653.18	1567.45	1.09138		11.6676	23.3351	57659.6	7261.96	0.993904
33	33	33	33	467.333	83.091	7.485	7.136	2.489	7.377	467.333	83.091	7.485	466	81	7	4	6	2		94.8547	182.023	31.1282	8.4892	25.4676	16.9784	8.4892	3		2523.62	594.549	1.50769		8.44589	16.8918	15375.9	3529.24	0.847286
14	14	14	13	294.357	85.214	8.071	4.958	0.93	5.38	294.357	85.214	8.071	293	84	7	3	3	3		59.7338	59.7338	59.7338	12.7338	12.7338	12.7338	0	1		1070.63	252.233	2.00651		6.34624	12.6925	8648.94	2037.63	1
21	21	21	20	582.048	123.81	8	5.615	1.04	5.768	582.048	123.81	8	581	123	7	3	3	3		59.7338	59.7338	59.7338	12.7338	12.7338	12.7338	0	1		1605.94	378.349	1.75285		7.26463	14.5293	8648.94	2037.63	1
4	4	4	4	1238.5	143.5	7	3.001	0	3.001	1238.5	143.5	7	1238	143	7	2	2	1		31.1282	31.1282	10.2152	4.2446	8.4892	7.07433	2.45062	2		305.894	72.0665	3.04647		4.17985	8.3597	1281.32	625.838	0.91158
23	23	23	22	750	193.043	8.261	5.826	1.265	5.976	750	193.043	8.261	749	192	7	3	4	3		59.7338	94.8547	59.7338	12.7338	16.9784	14.1487	2.45062	1.33333		1758.89	414.382	1.70049		7.4883	14.9766	11531.9	2503.09	0.986148
1149	1149	1149	482	139.788	213.986	13.254	28.587	8.85	27.145	139.789	213.986	13.254	128	207	7	20	13	14		1260.82	630.829	710.638	55.1798	84.892	66.4987	16.0698	1.53846		87867.9	20701.1	0.461719		27.5791	55.1583	1.166e+06	55005.2	0.973973
141	141	141	90	399.504	244.106	9.071	12.01	1.361	11.905	399.504	244.106	9.071	397	241	7	6	7	6		182.023	233.208	182.023	25.4676	29.7122	26.8825	2.45062	1.16667		10782.7	2540.34	0.929133		13.705	27.4101	80723.4	9069.99	0.995888
13	13	13	13	121.692	275.154	7.462	4.773	1.371	5.036	121.692	275.154	7.462	121	274	7	3	3	2		59.7338	59.7338	31.1282	8.4892	12.7338	11.3189	2.45062	1.5		994.154	234.216	2.05669		6.19139	12.3828	5765.96	1604.09	0.969403
578	578	578	248	1104.49	306.161	11.682	20.214	1.365	20.239	1104.5	306.161	11.682	1100	301	7	10	11	10		413.759	482.266	413.759	42.446	46.6906	43.8609	2.45062	1.1		44201.6	10413.6	0.580553		21.9339	43.8679	352364	24164.1	0.998407
114	114	114	76	829.421	308.079	9.728	11.049	1.224	11.118	829.421	308.079	9.728	827	306	7	6	5	6		182.023	135.782	182.023	21.223	25.4676	24.0527	2.45062	1.2		8717.97	2053.9	0.997354		12.7676	25.5352	57659.6	7261.96	0.993904
12	12	12	12	1387.75	318.667	7.333	4.911	1.575	4.8	1387.75	318.667	7.333	1387	317	7	3	4	2		59.7338	94.8547	31.1282	8.4892	16.9784	12.7338	4.2446	2		917.681	216.2	2.11231		6.02839	12.0568	7687.94	2010.73	0.936852
30	30	30	26	171.9	320.667	8.467	6.693	1.207	6.98	171.9	320.667	8.467	171	319	7	4	4	4		94.8547	94.8547	94.8547	16.9784	16.9784	16.9784	0	1		2294.2	540.499	1.55636		8.18178	16.3636	20501.2	3622.46	1
120	120	120	76	372.667	393.617	9.225	11.356	1.017	11.493	372.667	393.617	9.225	370	391	7	6	6	6		182.023	182.023	182.023	25.4676	25.4676	25.4676	0	1		9176.81	2162	0.980446		12.9878	25.9755	69191.5	8150.53	1
21	21	21	19	493.571	397.095	8.143	5.823	1.088	5.819	493.571	397.095	8.143	492	396	7	4	3	3		94.8547	59.7338	59.7338	12.7338	16.9784	14.1487	2.45062	1.33333		1605.94	378.349	1.75285		7.26463	14.5293	11531.9	2503.09	0.986148
9	9	9	9	820.444	420	7.667	6.415	2.871	6.291	820.444	420	7.667	819	418	7	4	5	2		94.8547	135.782	31.1282	8.4892	21.223	15.5635	6.48373	2.5		688.26	162.15	2.32489		5.47715	10.9543	12813.2	3011.59	0.87928
60	60	60	48	164.617	425.75	8.417	8.534	1.297	8.452	164.617	425.75	8.417	163	424	7	5	5	4		135.782	135.782	94.8547	16.9784	21.223	19.8081	2.45062	1.25		4588.4	1081	1.23528		10.3084	20.6168	32033.1	4922.86	0.99083
117	117	117	76	649.427	438.359	9.821	11.235	1.081	11.383	649.428	438.359	9.821	647	436	7	6	6	6		182.023	182.023	182.023	25.4676	25.4676	25.4676	0	1		8947.39	2107.95	0.988755		12.8786	25.7572	69191.5	8150.53	1
231	231	231	145	935.104	450.511	9.316	15.982	4.892	15.096	935.104	450.511	9.316	931	446	7	13	10	6		630.829	413.759	182.023	25.4676	55.1798	41.0311	14.9065	2.16667		17665.4	4161.84	0.788158		16.1564	32.3128	249858	20886.4	0.918509
23	23	23	22	697.826	495.913	8.043	5.766	1.112	5.864	697.826	495.913	8.043	697	495	7	3	3	3		59.7338	59.7338	59.7338	12.7338	12.7338	12.7338	0	1		1758.89	414.382	1.70049		7.4883	14.9766	8648.94	2037.63	1
461	461	461	214	31.549	519.488	11.705	18.642	1.571	18.754	31.549	519.488	11.705	27	515	7	9	10	10		349.295	413.759	413.759	38.2014	42.446	41.0311	2.45062	1.11111		35254.2	8305.67	0.626014		20.3411	40.6822	288298	21147.3	0.997984
104	104	104	85	66.106	546.702	8.183	11.609	3.628	11.502	66.106	546.702	8.183	62	544	7	9	8	4		349.295	289.045	94.8547	16.9784	38.2014	29.7122	11.2302	2.25		7953.23	1873.73	1.02835		12.3828	24.7656	92255.3	11024	0.89565
2012	2012	2012	601	1222.83	547.648	14.173	31.484	1.375	31.509	1222.85	547.652	14.173	1216	540	7	15	16	16		793.989	880.786	880.786	63.669	67.9136	66.4987	2.45062	1.06667		153864	36249.5	0.383067		33.2417	66.4834	1.23007e+06	55560.3	0.999248
463	463	463	209	732.048	578.261	10.963	18.651	1.133	18.618	732.049	578.262	10.963	728	574	7	9	10	9		349.295	413.759	349.295	38.2014	42.446	39.6163	2.45062	1.11111		35407.2	8341.7	0.625111		20.3705	40.7409	259468	19711.4	0.998058
7	7	7	7	177	595.286	7	4.137	1.527	4.414	177	595.286	7	176	594	7	3	3	1		59.7338	59.7338	10.2152	4.2446	12.7338	9.90407	4.90124	3		535.314	126.116	2.52804		5.03702	10.074	2882.98	1235.36	0.792959
117	117	117	75	208.504	597.162	8.932	11.222	1.225	11.361	208.504	597.162	8.932	206	594	7	6	7	5		182.023	233.208	135.782	21.223	29.7122	25.4676	4.2446	1.4		8947.39	2107.95	0.988755		12.8786	25.7572	67269.5	8121.58	0.984894
23	23	23	21	136.913	613.696	8.087	5.908	1.048	6.161	136.913	613.696	8.087	136	612	7	3	4	3		59.7338	94.8547	59.7338	12.7338	16.9784	14.1487	2.45062	1.33333		1758.89	414.382	1.70049		7.4883	14.9766	11531.9	2503.09	0.986148
17	17	17	17	454.882	624.353	7.706	5.175	1.462	5.526	454.882	624.353	7.706	454	623	7	3	3	3		59.7338	59.7338	59.7338	12.7338	12.7338	12.7338	0	1		1300.05	306.283	1.88076		6.77054	13.5411	8648.94	2037.63	1
4	4	4	4	776.5	636.5	7	3.001	0	3.001	776.5	636.5	7	776	636	7	2	2	1		31.1282	31.1282	10.2152	4.2446	8.4892	7.07433	2.45062	2		305.894	72.0665	3.04647		4.17985	8.3597	1281.32	625.838	0.91158
268	268	268	142	1184.95	667.981	10.183	15.246	1.385	15.326	1184.95	667.982	10.183	1182	664	7	7	9	8		233.208	349.295	289.045	29.7122	38.2014	33.9568	4.2446	1.28571		20494.9	4828.46	0.750077		16.9767	33.9533	161447	14460.6	0.991557
80	80	80	55	316.312	682.688	9.337	9.788	1.246	10.007	316.312	682.688	9.337	314	680	7	6	6	5		182.023	182.023	135.782	21.223	25.4676	24.0527	2.45062	1.2		6117.87	1441.33	1.12233		11.3459	22.6917	57659.6	7261.96	0.993904
2409	2409	2409	690	61.813	684.994	14.895	33.509	1.562	33.682	61.814	685	14.895	54	677	7	16	17	17		880.786	970.944	970.944	67.9136	72.1582	70.7433	2.45062	1.0625		184224	43402.1	0.360749		35.2982	70.5964	1.48121e+06	62880.6	0.999337
102	102	102	71	278.147	690.735	9.01	10.551	1.193	10.509	278.147	690.735	9.01	276	688	7	5	6	5		135.782	182.023	135.782	21.223	25.4676	22.6379	2.45062	1.2		7800.29	1837.7	1.03502		12.3029	24.6058	48049.6	6428.36	0.994285
11	11	11	11	487.273	730	7.364	4.42	1.196	4.662	487.273	730	7.364	486	729	7	3	3	2		59.7338	59.7338	31.1282	8.4892	12.7338	11.3189	2.45062	1.5		841.207	198.183	2.17447		5.85605	11.7121	5765.96	1604.09	0.969403
44	44	44	34	473.5	750.909	8.477	7.744	0.968	7.82	473.5	750.909	8.477	472	749	7	4	5	4		94.8547	135.782	94.8547	16.9784	21.223	18.3933	2.45062	1.25		3364.83	792.732	1.36983		9.2959	18.5918	25626.5	4239.42	0.991525
55	55	55	44	163.509	764.327	9.091	8.384	1.314	8.383	163.509	764.327	9.091	162	763	7	4	4	5		94.8547	94.8547	135.782	16.9784	21.223	18.3933	2.45062	1.25		4206.04	990.915	1.27164		10.0137	20.0274	25626.5	4239.42	0.991525
2808	2808	2808	756	24.588	777.365	15.292	35.427	1.663	35.568	24.588	777.383	15.292	16	769	7	18	18	18		1064.38	1064.38	1064.38	76.4028	76.4028	76.4028	0	1		214737	50590.7	0.342782		37.1484	74.2967	1.86817e+06	73354.8	1
386	386	386	188	164.738	781.148	10.604	17.433	1.404	17.519	164.738	781.147	10.604	160	777	7	10	9	9		413.759	349.295	349.295	38.2014	42.446	39.6163	2.45062	1.11111		29518.7	6954.42	0.664184		19.1721	38.3442	259468	19711.4	0.998058
31	31	31	25	794.29	812.355	8.452	6.868	0.989	6.896	794.29	812.355	8.452	793	811	7	4	4	4		94.8547	94.8547	94.8547	16.9784	16.9784	16.9784	0	1		2370.67	558.516	1.53944		8.27169	16.5434	20501.2	3622.46	1
48	48	48	38	1257.62	828.979	8.271	8.016	1.244	8.04	1257.62	828.979	8.271	1256	827	7	5	5	4		135.782	135.782	94.8547	16.9784	21.223	19.8081	2.45062	1.25		3670.72	864.798	1.33067		9.56946	19.1389	32033.1	4922.86	0.99083
3	3	3	3	55	840	7	2.829	2.45	4.244	55	840	7	55	839	7	1	3	1		10.2152	59.7338	10.2152	4.2446	12.7338	7.07433	4.90124	3		229.42	54.0499	3.35308		3.79764	7.59529	960.993	555.428	0.847885
14	14	14	14	1162.29	866.071	7.429	4.807	1.316	5.17	1162.29	866.071	7.429	1161	865	7	3	3	2		59.7338	59.7338	31.1282	8.4892	12.7338	11.3189	2.45062	1.5		1070.63	252.233	2.00651		6.34624	12.6925	5765.96	1604.09	0.969403
1724	1724	1724	539	414.718	882.336	13.993	29.814	1.415	29.885	414.717	882.328	13.993	408	875	7	14	16	15		710.638	880.786	793.989	59.4244	67.9136	63.669	4.2446	1.14286		131840	31060.7	0.403309		31.5733	63.1466	1.07631e+06	50911.3	0.997613
15	15	15	15	238.467	908.933	7.8	4.873	1.29	5.132	238.467	908.933	7.8	238	908	7	2	3	3		31.1282	59.7338	59.7338	8.4892	12.7338	11.3189	2.45062	1.5		1147.1	270.249	1.96089		6.49388	12.9878	5765.96	1604.09	0.969403
510	510	510	232	8.122	924.818	11.608	19.321	1.71	19.398	8.122	924.816	11.608	3	920	7	10	11	10		413.759	482.266	413.759	42.446	46.6906	43.8609	2.45062	1.1		39001.4	9188.48	0.605286		21.0377	42.0753	352364	24164.1	0.998407
204	204	204	119	113.917	926.711	10.324	13.751	1.51	13.905	113.917	926.711	10.324	111	923	7	7	8	7		233.208	289.045	233.208	29.7122	33.9568	31.1271	2.45062	1.14286		15600.6	3675.39	0.8215		15.5007	31.0014	125570	12164.4	0.9969
89	89	89	64	666.494	927.022	9.034	10.048	1.2	9.87	666.494	927.023	9.034	664	925	7	6	5	5		182.023	135.782	135.782	21.223	25.4676	22.6379	2.45062	1.2		6806.13	1603.48	1.08315		11.7563	23.5126	48049.6	6428.36	0.994285
96	96	96	63	885.479	929.573	8.948	10.465	1.089	10.766	885.479	929.573	8.948	883	927	7	6	6	5		182.023	182.023	135.782	21.223	25.4676	24.0527	2.45062	1.2		7341.44	1729.6	1.05615		12.0568	24.1135	57659.6	7261.96	0.993904
6	6	6	6	823.5	935	7	3.871	1.354	4.745	823.5	935	7	823	934	7	2	3	1		31.1282	59.7338	10.2152	4.2446	12.7338	8.4892	4.2446	3		458.84	108.1	2.66134		4.78473	9.56946	1921.99	882.309	0.847286
76	76	76	57	19.842	938.434	9.211	9.454	1.367	9.535	19.842	938.434	9.211	18	936	7	5	6	5		135.782	182.023	135.782	21.223	25.4676	22.6379	2.45062	1.2		5811.98	1369.26	1.14168		11.1535	22.307	48049.6	6428.36	0.994285
552	552	552	242	244.375	943.612	11.138	19.838	1.509	20.017	244.376	943.613	11.138	240	939	7	10	10	10		413.759	413.759	413.759	42.446	42.446	42.446	0	1		42213.3	9945.18	0.589528		21.6	43.2	320331	22640.4	1
402	402	402	191	133.891	943.821	10.779	17.729	1.312	17.843	133.891	943.821	10.779	130	940	7	9	9	9		349.295	349.295	349.295	38.2014	38.2014	38.2014	0	1		30742.3	7242.68	0.655253		19.4334	38.8668	233521	18338.7	1
201	201	201	115	365.398	950.199	10.552	13.724	1.364	13.764	365.398	950.198	10.552	362	947	7	8	8	8		289.045	289.045	289.045	33.9568	33.9568	33.9568	0	1		15371.2	3621.34	0.825567		15.4243	30.8486	164009	14489.8	1
145	145	145	92	678.559	956.972	9.497	12.107	1.147	12.172	678.559	956.972	9.497	676	954	7	6	7	6		182.023	233.208	182.023	25.4676	29.7122	26.8825	2.45062	1.16667		11088.6	2612.41	0.920509		13.8334	27.6669	80723.4	9069.99	0.995888
57	57	57	46	322.368	973.649	8.702	8.414	1.311	8.22	322.368	973.649	8.702	320	972	7	5	5	4		135.782	135.782	94.8547	16.9784	21.223	19.8081	2.45062	1.25		4358.98	1026.95	1.25659		10.1336	20.2673	32033.1	4922.86	0.99083
14	14	14	14	597.714	979.929	7.571	4.807	1.316	5.17	597.714	979.929	7.571	597	979	7	3	3	2		59.7338	59.7338	31.1282	8.4892	12.7338	11.3189	2.45062	1.5		1070.63	252.233	2.00651		6.34624	12.6925	5765.96	1604.09	0.969403
21	21	21	19	943.619	1006.14	7.714	5.816	1.181	5.944	943.619	1006.14	7.714	942	1005	7	4	3	3		94.8547	59.7338	59.7338	12.7338	16.9784	14.1487	2.45062	1.33333		1605.94	378.349	1.75285		7.26463	14.5293	11531.9	2503.09	0.986148
155	155	155	95	1167.7	1020.28	9.916	12.495	1.492	12.644	1167.7	1020.28	9.916	1165	1017	7	7	7	6		233.208	233.208	182.023	25.4676	29.7122	28.2973	2.45062	1.16667		11853.4	2792.58	0.900272		14.1444	28.2888	94177.3	10054	0.995656
126	126	126	82	1251.38	1035.78	9.087	11.573	1.512	11.595	1251.38	1035.78	9.087	1249	1033	7	6	7	6		182.023	233.208	182.023	25.4676	29.7122	26.8825	2.45062	1.16667		9635.65	2270.1	0.96463		13.2007	26.4014	80723.4	9069.99	0.995888
10	10	10	10	169.9	1051.9	7.7	4.437	1.392	4.857	169.9	1051.9	7.7	169	1051	7	3	3	2		59.7338	59.7338	31.1282	8.4892	12.7338	11.3189	2.45062	1.5		764.734	180.166	2.24466		5.67293	11.3459	5765.96	1604.09	0.969403
128	128	128	98	497.969	1053.75	9.508	13.433	4.834	12.865	497.969	1053.75	9.508	493	1050	7	10	8	7		413.759	289.045	233.208	29.7122	42.446	35.3717	6.48373	1.42857		9788.59	2306.13	0.959579		13.2702	26.5404	179385	15643.7	0.98326
1602	1602	1602	513	159.285	1057.88	13.919	29.082	1.617	29.155	159.286	1057.88	13.919	153	1051	7	14	15	15		710.638	793.989	793.989	59.4244	63.669	62.2541	2.45062	1.07143		122510	28862.6	0.413298		30.8102	61.6204	1.00904e+06	48692.7	0.99914
311	311	311	159	949.379	1058.92	10.791	16.132	1.314	16.227	949.38	1058.92	10.791	946	1055	7	8	9	9		289.045	349.295	349.295	33.9568	38.2014	36.7865	2.45062	1.125		23783.2	5603.17	0.713779		17.84	35.6799	207574	16996.7	0.997476
6	6	6	6	1166.33	1079.33	7.5	3.512	0.461	3.809	1166.33	1079.33	7.5	1166	1079	7	2	2	2		31.1282	31.1282	31.1282	8.4892	8.4892	8.4892	0	1		458.84	108.1	2.66134		4.78473	9.56946	2562.65	905.615	1
3	3	3	3	911.333	1155.33	7	2.776	0.671	3.163	911.333	1155.33	7	911	1155	7	2	2	1		31.1282	31.1282	10.2152	4.2446	8.4892	7.07433	2.45062	2		229.42	54.0499	3.35308		3.79764	7.59529	1281.32	625.838	0.91158
173	173	173	100	787.994	1159.92	9.653	13.047	1.202	13.178	787.995	1159.92	9.653	785	1157	7	7	7	6		233.208	233.208	182.023	25.4676	29.7122	28.2973	2.45062	1.16667		13229.9	3116.88	0.867898		14.672	29.344	94177.3	10054	0.995656
60	60	60	47	299.783	1175.73	8.367	8.652	1.373	8.579	299.783	1175.73	8.367	298	1174	7	5	5	4		135.782	135.782	94.8547	16.9784	21.223	19.8081	2.45062	1.25		4588.4	1081	1.23528		10.3084	20.6168	32033.1	4922.86	0.99083
1	1	1	1	89	1200	7	0	0	0	89	1200	7	89	1200	7	1	1	1		10.2152	10.2152	10.2152	4.2446	4.2446	4.2446	0	1		76.4734	18.0166	4.83598		2.63314	5.26628	320.331	226.404	1
36	36	36	29	48.111	1203.72	8.833	7.199	1.157	7.358	48.111	1203.72	8.833	46	1202	7	5	4	4		135.782	94.8547	94.8547	16.9784	21.223	18.3933	2.45062	1.25		2753.04	648.599	1.46459		8.69444	17.3889	25626.5	4239.42	0.991525
259	259	259	141	10.784	1206.98	10.625	15.108	1.587	14.984	10.784	1206.98	10.625	7	1204	7	9	8	8		349.295	289.045	289.045	33.9568	38.2014	35.3717	2.45062	1.125		19806.6	4666.31	0.758666		16.7845	33.5689	184511	15711.5	0.99758
60	60	60	45	101.233	1249.52	8.95	8.736	1.261	8.791	101.233	1249.52	8.95	99	1248	7	5	4	5		135.782	94.8547	135.782	16.9784	21.223	19.8081	2.45062	1.25		4588.4	1081	1.23528		10.3084	20.6168	32033.1	4922.86	0.99083
3760	3760	3760	917	618.001	1262.9	15.776	39.197	1.432	39.233	618.004	1262.86	15.776	609	1254	7	19	19	19		1161.03	1161.03	1161.03	80.6474	80.6474	80.6474	0	1		287540	67742.5	0.310996		40.9452	81.8904	2.19715e+06	81731.7	1
77	77	77	56	4.065	1266.86	8.779	10.038	2.296	9.632	4.065	1266.86	8.779	1	1264	7	7	6	5		233.208	182.023	135.782	21.223	29.7122	25.4676	4.2446	1.4		5888.45	1387.28	1.13672		11.2022	22.4044	67269.5	8121.58	0.984894
237	237	237	133	170.135	1272.68	10.148	14.578	1.441	14.543	170.135	1272.68	10.148	167	1269	7	8	8	7		289.045	289.045	233.208	29.7122	33.9568	32.5419	2.45062	1.14286		18124.2	4269.94	0.78145		16.2951	32.5902	143508	13298.9	0.996749
87	87	87	61	1116.07	1350.09	8.793	10.158	1.561	9.998	1116.07	1350.09	8.793	1114	1348	7	6	6	5		182.023	182.023	135.782	21.223	25.4676	24.0527	2.45062	1.2		6653.18	1567.45	1.09138		11.6676	23.3351	57659.6	7261.96	0.993904
3	3	3	3	17.333	1354.33	7	2.776	0.671	3.163	17.333	1354.33	7	17	1354	7	2	2	1		31.1282	31.1282	10.2152	4.2446	8.4892	7.07433	2.45062	2		229.42	54.0499	3.35308		3.79764	7.59529	1281.32	625.838	0.91158
43	43	43	38	582.372	1363.56	7.977	7.441	1.486	7.599	582.372	1363.56	7.977	580	1362	7	5	4	3		135.782	94.8547	59.7338	12.7338	21.223	16.9784	4.2446	1.66667		3288.36	774.715	1.38037		9.22494	18.4499	19219.9	3594.35	0.965378
123	123	123	84	1358.17	4.098	10.228	11.707	2.4	11.573	1358.17	4.098	10.228	1355	1	8	7	7	5		233.208	233.208	135.782	21.223	29.7122	26.8825	4.90124	1.4		9406.23	2216.05	0.972409		13.0951	26.1902	78481.1	9054.97	0.97898
103	103	103	71	307.01	7.136	10.107	10.651	1.325	10.337	307.01	7.136	10.107	304	5	8	7	6	5		233.208	182.023	135.782	21.223	29.7122	25.4676	4.2446	1.4		7876.76	1855.71	1.03166		12.343	24.6859	67269.5	8121.58	0.984894
87	87	87	86	1305.81	25.805	9.759	12.355	5.133	12.04	1305.81	25.805	9.759	1302	20	8	8	11	4		289.045	482.266	94.8547	16.9784	46.6906	32.5419	14.9065	2.75		6653.18	1567.45	1.09138		11.6676	23.3351	112756	13077.9	0.863056
137	137	137	86	1266.74	65.723	10.577	11.962	1.517	11.971	1266.74	65.723	10.577	1264	63	8	7	7	6		233.208	233.208	182.023	25.4676	29.7122	28.2973	2.45062	1.16667		10476.9	2468.28	0.938089		13.5742	27.1484	94177.3	10054	0.995656
143	143	143	94	108.301	88.769	10.846	12.175	1.907	12.181	108.301	88.769	10.846	105	86	8	7	7	7		233.208	233.208	233.208	29.7122	29.7122	29.7122	0	1		10935.7	2576.38	0.924781		13.7695	27.5391	109874	11093.8	1
20	20	20	19	1217.35	93	8.95	5.523	1.096	5.733	1217.35	93	8.95	1216	92	8	3	3	3		59.7338	59.7338	59.7338	12.7338	12.7338	12.7338	0	1		1529.47	360.333	1.78159		7.14744	14.2949	8648.94	2037.63	1
51	51	51	40	477.98	142.824	9.431	8.135	1.321	8.279	477.98	142.824	9.431	476	141	8	5	5	4		135.782	135.782	94.8547	16.9784	21.223	19.8081	2.45062	1.25		3900.14	918.848	1.30405		9.76481	19.5296	32033.1	4922.86	0.99083
47	47	47	38	185.745	143.936	9.681	8.017	1.482	7.904	185.745	143.936	9.681	184	142	8	5	5	4		135.782	135.782	94.8547	16.9784	21.223	19.8081	2.45062	1.25		3594.25	846.782	1.34004		9.50254	19.0051	32033.1	4922.86	0.99083
425	425	425	199	609.346	162.932	11.866	18.069	1.197	18.138	609.347	162.932	11.866	605	159	8	10	9	9		413.759	349.295	349.295	38.2014	42.446	39.6163	2.45062	1.11111		32501.2	7657.07	0.643213		19.7972	39.5944	259468	19711.4	0.998058
547	547	547	241	201.046	290.121	12.362	19.826	1.443	19.769	201.046	290.121	12.362	196	286	8	11	10	10		482.266	413.759	413.759	42.446	46.6906	43.8609	2.45062	1.1		41830.9	9855.1	0.591319		21.5346	43.0692	352364	24164.1	0.998407
102	102	102	67	191.873	303.667	10.412	10.731	1.175	10.863	191.873	303.667	10.412	189	301	8	6	6	6		182.023	182.023	182.023	25.4676	25.4676	25.4676	0	1		7800.29	1837.7	1.03502		12.3029	24.6058	69191.5	8150.53	1
5	5	5	5	737.6	308.8	8	3.598	1.352	3.796	737.6	308.8	8	737	308	8	2	3	1		31.1282	59.7338	10.2152	4.2446	12.7338	8.4892	4.2446	3		382.367	90.0831	2.8281		4.50261	9.00521	1921.99	882.309	0.847286
4	4	4	4	830.5	342.5	8	3.001	0	3.001	830.5	342.5	8	830	342	8	2	2	1		31.1282	31.1282	10.2152	4.2446	8.4892	7.07433	2.45062	2		305.894	72.0665	3.04647		4.17985	8.3597	1281.32	625.838	0.91158
3	3	3	3	156.667	345.667	8	2.776	0.671	3.163	156.667	345.667	8	156	345	8	2	2	1		31.1282	31.1282	10.2152	4.2446	8.4892	7.07433	2.45062	2		229.42	54.0499	3.35308		3.79764	7.59529	1281.32	625.838	0.91158
82	82	82	58	364.305	373.829	10.354	9.806	1.313	9.923	364.305	373.829	10.354	362	371	8	6	6	5		182.023	182.023	135.782	21.223	25.4676	24.0527	2.45062	1.2		6270.82	1477.36	1.11313		11.4396	22.8793	57659.6	7261.96	0.993904
223	223	223	122	957.704	408.471	10.919	14.326	1.2	14.343	957.705	408.471	10.919	954	405	8	8	8	7		289.045	289.045	233.208	29.7122	33.9568	32.5419	2.45062	1.14286		17053.6	4017.71	0.797473		15.9677	31.9354	143508	13298.9	0.996749
65	65	65	46	687.077	412.108	10.123	9.105	1.068	9.3	687.077	412.108	10.123	685	410	8	5	5	5		135.782	135.782	135.782	21.223	21.223	21.223	0	1		4970.77	1171.08	1.20276		10.5871	21.1743	40041.4	5660.09	1
3	3	3	3	76.667	439.667	8	2.776	0.671	3.163	76.667	439.667	8	76	439	8	2	2	1		31.1282	31.1282	10.2152	4.2446	8.4892	7.07433	2.45062	2		229.42	54.0499	3.35308		3.79764	7.59529	1281.32	625.838	0.91158
10	10	10	10	989.8	439.5	8.6	4.227	1.078	4.349	989.8	439.5	8.6	989	439	8	3	2	2		59.7338	31.1282	31.1282	8.4892	12.7338	9.90407	2.45062	1.5		764.734	180.166	2.24466		5.67293	11.3459	3843.97	1219.13	0.973393
2901	2901	2901	792	1303.44	506.914	16.479	35.773	1.574	35.818	1303.47	506.907	16.479	1295	498	8	17	19	18		970.944	1161.03	1064.38	72.1582	80.6474	76.4028	4.2446	1.11765		221849	52266.2	0.33908		37.554	75.108	1.8624e+06	73325.2	0.998343
28	28	28	22	776.357	514.5	9.571	6.72	0.881	6.979	776.357	514.5	9.571	775	513	8	4	4	4		94.8547	94.8547	94.8547	16.9784	16.9784	16.9784	0	1		2141.25	504.466	1.59257		7.99576	15.9915	20501.2	3622.46	1
17	17	17	15	1380.82	533.529	8.941	5.427	0.842	5.481	1380.82	533.529	8.941	1380	532	8	3	4	3		59.7338	94.8547	59.7338	12.7338	16.9784	14.1487	2.45062	1.33333		1300.05	306.283	1.88076		6.77054	13.5411	11531.9	2503.09	0.986148
107	107	107	68	809.14	556.43	10.505	10.935	1.16	11.132	809.14	556.43	10.505	807	554	8	6	6	6		182.023	182.023	182.023	25.4676	25.4676	25.4676	0	1		8182.65	1927.78	1.01865		12.5007	25.0014	69191.5	8150.53	1
94	94	94	65	481.415	576.787	9.734	10.309	1.368	10.35	481.415	576.787	9.734	479	574	8	6	6	5		182.023	182.023	135.782	21.223	25.4676	24.0527	2.45062	1.2		7188.5	1693.56	1.06359		11.9725	23.9449	57659.6	7261.96	0.993904
257	257	257	137	379.603	607.148	11.183	15.093	1.348	15.129	379.603	607.148	11.183	376	603	8	8	9	8		289.045	349.295	289.045	33.9568	38.2014	35.3717	2.45062	1.125		19653.7	4630.27	0.760629		16.7411	33.4823	184511	15711.5	0.99758
137	137	137	87	102.526	694.905	10.358	11.924	1.292	11.925	102.526	694.905	10.358	100	692	8	6	7	6		182.023	233.208	182.023	25.4676	29.7122	26.8825	2.45062	1.16667		10476.9	2468.28	0.938089		13.5742	27.1484	80723.4	9069.99	0.995888
37	37	37	33	577.459	738.459	9	7.005	1.179	7.758	577.459	738.459	9	576	737	8	4	4	3		94.8547	94.8547	59.7338	12.7338	16.9784	15.5635	2.45062	1.33333		2829.52	666.615	1.45128		8.77421	17.5484	15375.9	3036.8	0.984678
530	530	530	236	594.987	755.66	12.977	19.552	1.259	19.486	594.988	755.661	12.977	590	751	8	10	10	10		413.759	413.759	413.759	42.446	42.446	42.446	0	1		40530.9	9548.81	0.597575		21.3091	42.6183	320331	22640.4	1
7	7	7	7	1282.29	788	8	4.137	1.527	4.414	1282.29	788	8	1281	787	8	3	3	1		59.7338	59.7338	10.2152	4.2446	12.7338	9.90407	4.90124	3		535.314	126.116	2.52804		5.03702	10.074	2882.98	1235.36	0.792959
26985	26985	26985	10255	795.683	805.375	30.022	106.036	39.273	101.922	795.763	805.385	30.022	760	775	8	76	57	60		10780.9	6789.17	7372.69	241.942	322.59	273.069	43.3559	1.33333		2.06363e+06	486179	0.161229		78.9796	157.959	8.32604e+07	933262	0.988036
3	3	3	3	1044.33	828.667	8	2.776	0.671	3.163	1044.33	828.667	8	1044	828	8	2	2	1		31.1282	31.1282	10.2152	4.2446	8.4892	7.07433	2.45062	2		229.42	54.0499	3.35308		3.79764	7.59529	1281.32	625.838	0.91158
182	182	182	106	332.797	905.978	10.94	13.285	1.18	13.292	332.797	905.978	10.94	330	903	8	7	7	7		233.208	233.208	233.208	29.7122	29.7122	29.7122	0	1		13918.2	3279.03	0.85335		14.9221	29.8443	109874	11093.8	1
12	12	12	12	43.667	923.917	8.667	4.744	1.434	5.014	43.667	923.917	8.667	43	923	8	3	3	2		59.7338	59.7338	31.1282	8.4892	12.7338	11.3189	2.45062	1.5		917.681	216.2	2.11231		6.02839	12.0568	5765.96	1604.09	0.969403
5572	5572	5572	1200	583.715	926.256	18.225	44.911	1.24	44.975	583.733	926.287	18.225	573	916	8	22	22	22		1469.58	1469.58	1469.58	93.3812	93.3812	93.3812	0	1		426110	100389	0.272781		46.6814	93.3629	3.41088e+06	109579	1
176	176	176	102	1143.42	926.233	10.784	13.104	1.172	13.178	1143.42	926.233	10.784	1140	923	8	7	7	7		233.208	233.208	233.208	29.7122	29.7122	29.7122	0	1		13459.3	3170.93	0.862939		14.7563	29.5126	109874	11093.8	1
30	30	30	28	919.433	954.967	8.933	6.542	1.451	6.473	919.433	954.967	8.933	918	953	8	4	4	3		94.8547	94.8547	59.7338	12.7338	16.9784	15.5635	2.45062	1.33333		2294.2	540.499	1.55636		8.18178	16.3636	15375.9	3036.8	0.984678
13	13	13	13	886.923	968.231	8.462	4.634	1.203	5.068	886.923	968.231	8.462	886	967	8	3	3	2		59.7338	59.7338	31.1282	8.4892	12.7338	11.3189	2.45062	1.5		994.154	234.216	2.05669		6.19139	12.3828	5765.96	1604.09	0.969403
8	8	8	8	345.5	984.5	8.5	3.675	5.098e-07	3.675	345.5	984.5	8.5	345	984	8	2	2	2		31.1282	31.1282	31.1282	8.4892	8.4892	8.4892	0	1		611.787	144.133	2.41799		5.26628	10.5326	2562.65	905.615	1
71	71	71	55	1382.61	991.338	10.085	9.263	1.632	9.117	1382.61	991.338	10.085	1380	989	8	6	6	5		182.023	182.023	135.782	21.223	25.4676	24.0527	2.45062	1.2		5429.61	1279.18	1.16788		10.9034	21.8067	57659.6	7261.96	0.993904
331	331	331	167	1095.64	998.103	12.039	16.504	1.397	16.685	1095.64	998.102	12.039	1092	994	8	8	9	9		289.045	349.295	349.295	33.9568	38.2014	36.7865	2.45062	1.125		25312.7	5963.5	0.699103		18.2145	36.4289	207574	16996.7	0.997476
15237	15237	15237	2508	209.891	1002.27	23.247	64.542	6.261	63.241	209.914	1002.2	23.248	195	987	8	31	35	31		2550.42	3099.82	2550.42	131.583	148.561	137.242	9.80248	1.12903		1.16522e+06	274519	0.195067		65.279	130.558	1.07743e+07	236516	0.997432
7	7	7	7	244.714	1047.29	8.571	3.966	1.173	3.737	244.714	1047.29	8.571	244	1046	8	2	3	2		31.1282	59.7338	31.1282	8.4892	12.7338	9.90407	2.45062	1.5		535.314	126.116	2.52804		5.03702	10.074	3843.97	1219.13	0.973393
2334	2334	2334	675	75.015	1053.95	14.927	33.177	1.777	33.24	75.016	1053.95	14.927	67	1046	8	17	17	15		970.944	970.944	793.989	63.669	72.1582	69.3285	4.90124	1.13333		178489	42050.8	0.364572		34.928	69.8561	1.38863e+06	60364.8	0.997147
9	9	9	9	1062.89	1055.56	8.556	4.188	1.132	4.62	1062.89	1055.56	8.556	1062	1055	8	3	2	2		59.7338	31.1282	31.1282	8.4892	12.7338	9.90407	2.45062	1.5		688.26	162.15	2.32489		5.47715	10.9543	3843.97	1219.13	0.973393
46	46	46	46	475.413	1064.7	8.5	14.341	7.622	13.691	475.413	1064.7	8.5	474	1059	8	5	13	2		135.782	630.829	31.1282	8.4892	55.1798	28.2973	24.1358	6.5		3517.78	828.765	1.34968		9.43467	18.8693	41643	8657.34	0.671111
43	43	43	43	489.07	1068.07	8.651	8.768	3.576	8.913	489.07	1068.07	8.651	486	1066	8	7	5	3		233.208	135.782	59.7338	12.7338	29.7122	21.223	8.4892	2.33333		3288.36	774.715	1.38037		9.22494	18.4499	33634.8	5557.43	0.90671
28	28	28	23	409.607	1123.61	9.429	6.585	1.062	6.795	409.607	1123.61	9.429	408	1122	8	4	4	4		94.8547	94.8547	94.8547	16.9784	16.9784	16.9784	0	1		2141.25	504.466	1.59257		7.99576	15.9915	20501.2	3622.46	1
10	10	10	10	141.8	1135	8.4	4.48	1.309	4.835	141.8	1135	8.4	141	1134	8	3	3	2		59.7338	59.7338	31.1282	8.4892	12.7338	11.3189	2.45062	1.5		764.734	180.166	2.24466		5.67293	11.3459	5765.96	1604.09	0.969403
6773	6773	6773	1398	269.022	1139.53	19.306	48.034	1.555	48.076	269.029	1139.49	19.306	258	1128	8	24	24	24		1690.2	1690.2	1690.2	101.87	101.87	101.87	0	1		517954	122027	0.255598		49.8197	99.6394	4.42826e+06	130408	1
407	407	407	193	1259.03	1140.23	11.931	17.773	1.222	17.956	1259.03	1140.23	11.931	1255	1136	8	9	10	9		349.295	413.759	349.295	38.2014	42.446	39.6163	2.45062	1.11111		31124.7	7332.77	0.652558		19.5137	39.0273	259468	19711.4	0.998058
526	526	526	231	285.848	1162.84	12.319	19.537	1.38	19.547	285.849	1162.83	12.319	281	1158	8	11	10	10		482.266	413.759	413.759	42.446	46.6906	43.8609	2.45062	1.1		40225	9476.75	0.599086		21.2554	42.5108	352364	24164.1	0.998407
13	13	13	13	614.615	1181	8.538	4.619	1.17	5.089	614.615	1181	8.538	614	1180	8	3	3	2		59.7338	59.7338	31.1282	8.4892	12.7338	11.3189	2.45062	1.5		994.154	234.216	2.05669		6.19139	12.3828	5765.96	1604.09	0.969403
17	17	17	16	548.706	1184.94	9.118	5.325	1.066	5.472	548.706	1184.94	9.118	548	1184	8	3	3	3		59.7338	59.7338	59.7338	12.7338	12.7338	12.7338	0	1		1300.05	306.283	1.88076		6.77054	13.5411	8648.94	2037.63	1
20170	20170	20170	3053	290.984	1220.62	27.94	70.47	4.776	69.796	291.018	1220.62	27.94	274	1205	8	35	33	37		3099.82	2820.06	3389.47	140.072	157.05	148.561	8.4892	1.12121		1.54247e+06	363395	0.177657		71.6763	143.353	1.36893e+07	277226	0.998247
20	20	20	18	921.5	1251.85	8.85	5.705	1.021	5.525	921.5	1251.85	8.85	920	1251	8	4	3	3		94.8547	59.7338	59.7338	12.7338	16.9784	14.1487	2.45062	1.33333		1529.47	360.333	1.78159		7.14744	14.2949	11531.9	2503.09	0.986148
11	11	11	11	7.273	1277.18	8.636	4.92	1.689	4.896	7.273	1277.18	8.636	6	1276	8	4	3	2		94.8547	59.7338	31.1282	8.4892	16.9784	12.7338	4.2446	2		841.207	198.183	2.17447		5.85605	11.7121	7687.94	2010.73	0.936852
136	136	136	87	1025.1	9.809	11.544	11.824	1.4	11.93	1025.1	9.809	11.544	1022	7	9	7	7	6		233.208	233.208	182.023	25.4676	29.7122	28.2973	2.45062	1.16667		10400.4	2450.26	0.940382		13.5411	27.0822	94177.3	10054	0.995656
1023	1023	1023	644	58.686	25.257	15.704	34.774	16.77	30.531	58.686	25.257	15.704	51	12	9	15	32	15		793.989	2683.96	793.989	63.669	135.827	87.7217	41.6606	2.13333		78232.3	18431	0.479946		26.5317	53.0635	2.30638e+06	92013.1	0.917463
1244	1244	1244	839	81.029	36.026	13.563	39.937	20.025	36.608	81.029	36.026	13.563	62	28	9	42	18	12		4155.48	1064.38	554.666	50.9352	178.273	101.87	67.3809	3.5		95132.9	22412.7	0.449653		28.3192	56.6384	2.90604e+06	118206	0.833129
39	39	39	34	1319.59	55.128	10.026	7.656	2.101	7.358	1319.59	55.128	10.026	1318	53	9	5	5	3		135.782	135.782	59.7338	12.7338	21.223	18.3933	4.90124	1.66667		2982.46	702.649	1.42603		8.92953	17.8591	24024.8	4231.96	0.951443
23	23	23	23	1218.35	62.087	9.435	6.011	1.931	5.89	1218.35	62.087	9.435	1217	60	9	4	5	2		94.8547	135.782	31.1282	8.4892	21.223	15.5635	6.48373	2.5		1758.89	414.382	1.70049		7.4883	14.9766	12813.2	3011.59	0.87928
15	15	15	15	700.2	69.067	9.467	4.873	1.29	5.132	700.2	69.067	9.467	699	68	9	3	3	2		59.7338	59.7338	31.1282	8.4892	12.7338	11.3189	2.45062	1.5		1147.1	270.249	1.96089		6.49388	12.9878	5765.96	1604.09	0.969403
4	4	4	4	466.5	123.5	9	3.001	0	3.001	466.5	123.5	9	466	123	9	2	2	1		31.1282	31.1282	10.2152	4.2446	8.4892	7.07433	2.45062	2		305.894	72.0665	3.04647		4.17985	8.3597	1281.32	625.838	0.91158
55	55	55	41	428.527	223.618	11.055	8.452	1.033	8.439	428.527	223.618	11.055	427	222	9	4	5	5		94.8547	135.782	135.782	16.9784	21.223	19.8081	2.45062	1.25		4206.04	990.915	1.27164		10.0137	20.0274	32033.1	4922.86	0.99083
6	6	6	6	194.5	260	9	3.871	1.354	4.745	194.5	260	9	194	259	9	2	3	1		31.1282	59.7338	10.2152	4.2446	12.7338	8.4892	4.2446	3		458.84	108.1	2.66134		4.78473	9.56946	1921.99	882.309	0.847286
172794	172794	172794	14179	176.309	307.371	44.684	152.045	29.762	147.026	176.107	306.467	44.607	143	256	9	70	99	65		9445.89	16490.4	8385.05	275.899	420.215	331.079	77.9205	1.52308		1.32141e+07	3.11317e+06	0.0868243		146.662	293.323	1.44293e+08	1.36427e+06	0.975173
566	566	566	241	577.585	322.569	14.09	20.075	1.167	20.112	577.586	322.569	14.09	573	318	9	10	10	11		413.759	413.759	482.266	42.446	46.6906	43.8609	2.45062	1.1		43283.9	10197.4	0.584627		21.7811	43.5622	352364	24164.1	0.998407
631	631	631	262	151.507	331.748	14.139	20.894	1.359	20.889	151.508	331.748	14.139	147	327	9	10	11	11		413.759	482.266	482.266	42.446	46.6906	45.2757	2.45062	1.1		48254.7	11368.5	0.563821		22.5848	45.1697	387600	25750.7	0.998352
4	4	4	4	88.5	350.5	9	3.001	0	3.001	88.5	350.5	9	88	350	9	2	2	1		31.1282	31.1282	10.2152	4.2446	8.4892	7.07433	2.45062	2		305.894	72.0665	3.04647		4.17985	8.3597	1281.32	625.838	0.91158
240	240	240	136	121.196	371.383	11.896	14.63	1.52	14.579	121.196	371.383	11.896	118	368	9	8	8	7		289.045	289.045	233.208	29.7122	33.9568	32.5419	2.45062	1.14286		18353.6	4323.99	0.778181		16.3636	32.7271	143508	13298.9	0.996749
10	10	10	10	1361.6	377	9.5	4.299	1.13	5.04	1361.6	377	9.5	1361	376	9	2	3	2		31.1282	59.7338	31.1282	8.4892	12.7338	9.90407	2.45062	1.5		764.734	180.166	2.24466		5.67293	11.3459	3843.97	1219.13	0.973393
58	58	58	44	102.569	385.983	10.897	8.576	1.196	8.765	102.569	385.983	10.897	101	384	9	4	5	5		94.8547	135.782	135.782	16.9784	21.223	19.8081	2.45062	1.25		4435.46	1044.96	1.24932		10.1926	20.3851	32033.1	4922.86	0.99083
18	18	18	18	824.667	416.056	9.5	5.377	1.643	5.346	824.667	416.056	9.5	823	415	9	4	3	2		94.8547	59.7338	31.1282	8.4892	16.9784	12.7338	4.2446	2		1376.52	324.299	1.84527		6.90078	13.8016	7687.94	2010.73	0.936852
148	148	148	94	342.689	434.98	11.52	12.232	1.291	12.331	342.689	434.98	11.52	340	432	9	6	7	6		182.023	233.208	182.023	25.4676	29.7122	26.8825	2.45062	1.16667		11318.1	2666.46	0.914247		13.9282	27.8564	80723.4	9069.99	0.995888
421	421	421	198	1205.67	441.031	12.998	18.02	1.196	18.152	1205.67	441.031	12.998	1202	437	9	9	9	9		349.295	349.295	349.295	38.2014	38.2014	38.2014	0	1		32195.3	7585	0.645243		19.7349	39.4698	233521	18338.7	1
140	140	140	86	365.75	452.329	11.786	12.04	1.235	12.186	365.75	452.329	11.786	363	449	9	6	7	6		182.023	233.208	182.023	25.4676	29.7122	26.8825	2.45062	1.16667		10706.3	2522.33	0.93134		13.6726	27.3451	80723.4	9069.99	0.995888
184	184	184	107	839.663	472.788	12.223	13.277	1.173	13.458	839.663	472.788	12.223	837	470	9	7	7	7		233.208	233.208	233.208	29.7122	29.7122	29.7122	0	1		14071.1	3315.06	0.850246		14.9766	29.9532	109874	11093.8	1
44	44	44	37	396.864	483.614	10.409	7.565	1.171	7.856	396.864	483.614	10.409	395	482	9	4	4	4		94.8547	94.8547	94.8547	16.9784	16.9784	16.9784	0	1		3364.83	792.732	1.36983		9.2959	18.5918	20501.2	3622.46	1
1511	1511	1511	490	1315.62	486.089	15.244	28.471	1.625	28.556	1315.63	486.092	15.244	1309	479	9	14	15	14		710.638	793.989	710.638	59.4244	63.669	60.8393	2.45062	1.07143		115551	27223.1	0.421434		30.2154	60.4309	941773	46502.8	0.999161
805	805	805	309	531.768	521.375	14.236	22.789	1.295	22.826	531.768	521.375	14.236	526	516	9	12	12	11		554.666	554.666	482.266	46.6906	50.9352	49.5203	2.45062	1.09091		61561.1	14503.4	0.519859		24.4947	48.9894	507404	30807	0.998628
5666	5666	5666	2272	775.919	562.232	30.629	59.933	26.197	55.532	775.952	562.206	30.629	758	549	9	38	28	47		3537.93	2165.48	4979.03	118.849	199.496	159.88	40.3423	1.67857		433298	102082	0.271264		46.9425	93.885	1.60191e+07	318784	0.964007
23	23	23	23	118.652	571.348	9.652	6.344	2.263	6.524	118.652	571.348	9.652	117	570	9	5	4	2		135.782	94.8547	31.1282	8.4892	21.223	15.5635	6.48373	2.5		1758.89	414.382	1.70049		7.4883	14.9766	12813.2	3011.59	0.87928
63	63	63	50	1327.08	688.413	10.571	8.814	1.385	8.608	1327.08	688.413	10.571	1325	686	9	5	5	4		135.782	135.782	94.8547	16.9784	21.223	19.8081	2.45062	1.25		4817.82	1135.05	1.21536		10.4774	20.9548	32033.1	4922.86	0.99083
12	12	12	12	643.5	711.5	10	4.466	1.082	5.198	643.5	711.5	10	643	711	9	2	2	3		31.1282	31.1282	59.7338	8.4892	12.7338	9.90407	2.45062	1.5		917.681	216.2	2.11231		6.02839	12.0568	3843.97	1219.13	0.973393
10	10	10	10	587.3	718.9	9.3	4.318	1.223	4.613	587.3	718.9	9.3	586	718	9	3	3	2		59.7338	59.7338	31.1282	8.4892	12.7338	11.3189	2.45062	1.5		764.734	180.166	2.24466		5.67293	11.3459	5765.96	1604.09	0.969403
49	49	49	38	912.857	719.959	10.653	8.16	1.305	8.335	912.857	719.959	10.653	911	718	9	5	5	4		135.782	135.782	94.8547	16.9784	21.223	19.8081	2.45062	1.25		3747.2	882.815	1.32156		9.63546	19.2709	32033.1	4922.86	0.99083
119	119	119	80	70.95	747.361	11.555	11.267	1.327	11.228	70.95	747.361	11.555	68	745	9	6	6	6		182.023	182.023	182.023	25.4676	25.4676	25.4676	0	1		9100.33	2143.98	0.983185		12.9516	25.9032	69191.5	8150.53	1
411	411	411	194	695.236	779.898	13.248	17.858	1.198	17.99	695.236	779.897	13.248	691	776	9	9	9	9		349.295	349.295	349.295	38.2014	38.2014	38.2014	0	1		31430.6	7404.83	0.650434		19.5774	39.1548	233521	18338.7	1
34	34	34	28	1351.23	780.5	10.412	7.014	1.084	7.137	1351.23	780.5	10.412	1350	779	9	4	4	4		94.8547	94.8547	94.8547	16.9784	16.9784	16.9784	0	1		2600.1	612.565	1.49276		8.53035	17.0607	20501.2	3622.46	1
5	5	5	5	1219.6	794.2	9	3.598	1.352	3.796	1219.6	794.2	9	1219	793	9	2	3	1		31.1282	59.7338	10.2152	4.2446	12.7338	8.4892	4.2446	3		382.367	90.0831	2.8281		4.50261	9.00521	1921.99	882.309	0.847286
36	36	36	29	181.694	820.417	10.389	7.213	0.992	7.319	181.694	820.417	10.389	180	819	9	4	4	4		94.8547	94.8547	94.8547	16.9784	16.9784	16.9784	0	1		2753.04	648.599	1.46459		8.69444	17.3889	20501.2	3622.46	1
16	16	16	16	99	835.875	9.562	4.997	1.345	5.011	99	835.875	9.562	98	835	9	3	3	2		59.7338	59.7338	31.1282	8.4892	12.7338	11.3189	2.45062	1.5		1223.57	288.266	1.91916		6.6351	13.2702	5765.96	1604.09	0.969403
93	93	93	63	976.548	841.183	11.258	10.3	1.206	10.454	976.549	841.183	11.258	974	839	9	6	6	5		182.023	182.023	135.782	21.223	25.4676	24.0527	2.45062	1.2		7112.02	1675.55	1.06739		11.9298	23.8597	57659.6	7261.96	0.993904
20	20	20	19	1379	895.05	10.35	5.523	1.096	5.733	1379	895.05	10.35	1378	894	9	3	3	3		59.7338	59.7338	59.7338	12.7338	12.7338	12.7338	0	1		1529.47	360.333	1.78159		7.14744	14.2949	8648.94	2037.63	1
232	232	232	128	661.832	939.897	12.302	14.488	1.255	14.521	661.832	939.897	12.302	658	936	9	8	8	7		289.045	289.045	233.208	29.7122	33.9568	32.5419	2.45062	1.14286		17741.8	4179.86	0.787024		16.1797	32.3594	143508	13298.9	0.996749
22	22	22	21	991.227	961.091	9.909	5.709	1.138	5.687	991.227	961.091	9.909	990	960	9	3	3	3		59.7338	59.7338	59.7338	12.7338	12.7338	12.7338	0	1		1682.41	396.366	1.72588		7.37816	14.7563	8648.94	2037.63	1
39	39	39	33	153.795	994.41	10.513	7.332	1.203	7.365	153.795	994.41	10.513	152	993	9	4	4	4		94.8547	94.8547	94.8547	16.9784	16.9784	16.9784	0	1		2982.46	702.649	1.42603		8.92953	17.8591	20501.2	3622.46	1
7	7	7	7	1159	1039.86	9.571	3.946	1.251	4.372	1159	1039.86	9.571	1158	1039	9	3	3	2		59.7338	59.7338	31.1282	8.4892	12.7338	11.3189	2.45062	1.5		535.314	126.116	2.52804		5.03702	10.074	5765.96	1604.09	0.969403
733	733	733	294	432.542	1054.12	14.407	21.993	1.273	22.017	432.542	1054.12	14.407	427	1049	9	12	11	11		554.666	482.266	482.266	46.6906	50.9352	48.1055	2.45062	1.09091		56055	13206.2	0.536351		23.7415	47.483	465121	29069.6	0.99867
15	15	15	15	909.6	1110	9.533	4.898	1.318	5.101	909.6	1110	9.533	908	1109	9	4	3	2		94.8547	59.7338	31.1282	8.4892	16.9784	12.7338	4.2446	2		1147.1	270.249	1.96089		6.49388	12.9878	7687.94	2010.73	0.936852
12	12	12	12	1199.75	1185.08	9.333	4.681	1.424	4.926	1199.75	1185.08	9.333	1199	1184	9	3	3	2		59.7338	59.7338	31.1282	8.4892	12.7338	11.3189	2.45062	1.5		917.681	216.2	2.11231		6.02839	12.0568	5765.96	1604.09	0.969403
31	31	31	26	1101.97	1203.81	9.871	6.779	1.391	6.61	1101.97	1203.81	9.871	1100	1202	9	5	5	3		135.782	135.782	59.7338	12.7338	21.223	18.3933	4.90124	1.66667		2370.67	558.516	1.53944		8.27169	16.5434	24024.8	4231.96	0.951443
32	32	32	27	1130.88	1220.91	10.812	6.924	1.483	6.872	1130.88	1220.91	10.812	1129	1219	9	4	5	4		94.8547	135.782	94.8547	16.9784	21.223	18.3933	2.45062	1.25		2447.15	576.532	1.52324		8.3597	16.7194	25626.5	4239.42	0.991525
3	3	3	3	511.333	1250.67	9	2.776	0.671	3.163	511.333	1250.67	9	511	1250	9	2	2	1		31.1282	31.1282	10.2152	4.2446	8.4892	7.07433	2.45062	2		229.42	54.0499	3.35308		3.79764	7.59529	1281.32	625.838	0.91158
13	13	13	13	141.077	1258.23	9.538	4.634	1.203	5.068	141.077	1258.23	9.538	140	1257	9	3	3	2		59.7338	59.7338	31.1282	8.4892	12.7338	11.3189	2.45062	1.5		994.154	234.216	2.05669		6.19139	12.3828	5765.96	1604.09	0.969403
52	52	52	42	381.615	1259.06	10.365	8.19	1.317	8.298	381.615	1259.06	10.365	380	1257	9	4	5	4		94.8547	135.782	94.8547	16.9784	21.223	18.3933	2.45062	1.25		3976.62	936.865	1.29564		9.82822	19.6564	25626.5	4239.42	0.991525
19	19	19	19	1373.68	1264.42	9.579	5.558	1.67	6.357	1373.68	1264.42	9.579	1372	1263	9	4	4	2		94.8547	94.8547	31.1282	8.4892	16.9784	14.1487	4.90124	2		1452.99	342.316	1.81231		7.02627	14.0525	10250.6	2503.35	0.91158
2835	2835	2835	761	493.751	1266	17.528	35.525	1.509	35.51	493.754	1265.97	17.528	486	1258	9	17	18	18		970.944	1064.38	1064.38	72.1582	76.4028	74.9879	2.45062	1.05882		216802	51077.1	0.341691		37.267	74.5341	1.76438e+06	70653.8	0.999411
4	4	4	4	455.5	1324.5	9	3.001	0	3.001	455.5	1324.5	9	455	1324	9	2	2	1		31.1282	31.1282	10.2152	4.2446	8.4892	7.07433	2.45062	2		305.894	72.0665	3.04647		4.17985	8.3597	1281.32	625.838	0.91158
42	42	42	38	799.19	1338.69	10.095	7.454	1.783	7.493	799.19	1338.69	10.095	797	1337	9	5	5	3		135.782	135.782	59.7338	12.7338	21.223	18.3933	4.90124	1.66667		3211.88	756.698	1.39124		9.15286	18.3057	24024.8	4231.96	0.951443
91	91	91	63	489.956	30.066	12.505	10.222	1.324	10.375	489.956	30.066	12.505	488	28	10	5	6	6		135.782	182.023	182.023	21.223	25.4676	24.0527	2.45062	1.2		6959.08	1639.51	1.07515		11.8437	23.6874	57659.6	7261.96	0.993904
4	4	4	4	563	110.25	10	3.248	1.563	3.779	563	110.25	10	562	110	10	3	2	1		59.7338	31.1282	10.2152	4.2446	12.7338	8.4892	4.2446	3		305.894	72.0665	3.04647		4.17985	8.3597	1921.99	882.309	0.847286
7	7	7	7	638.286	118	10	4.137	1.527	4.414	638.286	118	10	637	117	10	3	3	1		59.7338	59.7338	10.2152	4.2446	12.7338	9.90407	4.90124	3		535.314	126.116	2.52804		5.03702	10.074	2882.98	1235.36	0.792959
34	34	34	28	919.971	130.647	11.206	7.037	1.222	7.12	919.971	130.647	11.206	918	129	10	5	4	4		135.782	94.8547	94.8547	16.9784	21.223	18.3933	2.45062	1.25		2600.1	612.565	1.49276		8.53035	17.0607	25626.5	4239.42	0.991525
2401	2401	2401	680	1281.87	154.715	17.414	33.534	1.548	33.519	1281.88	154.714	17.414	1274	147	10	17	17	16		970.944	970.944	880.786	67.9136	72.1582	70.7433	2.45062	1.0625		183613	43257.9	0.361149		35.2591	70.5182	1.48121e+06	62880.6	0.999337
356	356	356	177	1122.14	196.868	13.315	16.966	1.364	17.039	1122.14	196.868	13.315	1118	193	10	9	9	8		349.295	349.295	289.045	33.9568	38.2014	36.7865	2.45062	1.125		27224.5	6413.92	0.68234		18.662	37.3239	207574	16996.7	0.997476
364	364	364	185	141.033	254.124	13.56	17.09	1.525	17.127	141.033	254.124	13.56	137	250	10	9	9	8		349.295	349.295	289.045	33.9568	38.2014	36.7865	2.45062	1.125		27836.3	6558.05	0.677304		18.8007	37.6014	207574	16996.7	0.997476
28	28	28	26	1001.04	256.286	11.107	6.266	1.221	6.448	1001.04	256.286	11.107	1000	255	10	3	4	3		59.7338	94.8547	59.7338	12.7338	16.9784	14.1487	2.45062	1.33333		2141.25	504.466	1.59257		7.99576	15.9915	11531.9	2503.09	0.986148
74	74	74	55	57.284	375.095	12.108	9.413	1.249	9.432	57.284	375.095	12.108	55	373	10	5	5	5		135.782	135.782	135.782	21.223	21.223	21.223	0	1		5659.03	1333.23	1.15188		11.0548	22.1096	40041.4	5660.09	1
184	184	184	111	231.033	383.63	12.484	13.219	1.421	13.261	231.033	383.631	12.484	228	380	10	7	8	6		233.208	289.045	182.023	25.4676	33.9568	29.7122	4.2446	1.33333		14071.1	3315.06	0.850246		14.9766	29.9532	107631	11064.6	0.988945
232	232	232	126	1011.07	426.224	12.806	14.525	1.408	14.595	1011.07	426.224	12.806	1008	423	10	7	8	7		233.208	289.045	233.208	29.7122	33.9568	31.1271	2.45062	1.14286		17741.8	4179.86	0.787024		16.1797	32.3594	125570	12164.4	0.9969
24	24	24	21	882.583	437.208	11.625	6.168	1.189	6.282	882.583	437.208	11.625	881	436	10	4	3	4		94.8547	59.7338	94.8547	12.7338	16.9784	15.5635	2.45062	1.33333		1835.36	432.399	1.67654		7.59529	15.1906	15375.9	3036.8	0.984678
771	771	771	306	1061.15	442.353	15.617	22.412	1.377	22.502	1061.15	442.353	15.617	1056	437	10	11	12	12		482.266	554.666	554.666	46.6906	50.9352	49.5203	2.45062	1.09091		58961	13890.8	0.527391		24.1449	48.2898	507404	30807	0.998628
21411	21411	21411	3665	11.848	535.085	40.196	75.972	18.316	72.992	11.849	535.152	40.197	1	519	10	28	35	51		2165.48	3099.82	5677.62	118.849	216.475	161.295	50.0431	1.82143		1.63737e+06	385754	0.174156		73.1172	146.234	1.60101e+07	321790	0.954644
462	462	462	213	1208.23	598.868	14.494	18.627	1.453	18.692	1208.23	598.868	14.494	1204	594	10	10	10	10		413.759	413.759	413.759	42.446	42.446	42.446	0	1		35330.7	8323.68	0.625562		20.3558	40.7116	320331	22640.4	1
6	6	6	6	361.5	605	10	3.871	1.354	4.745	361.5	605	10	361	604	10	2	3	1		31.1282	59.7338	10.2152	4.2446	12.7338	8.4892	4.2446	3		458.84	108.1	2.66134		4.78473	9.56946	1921.99	882.309	0.847286
547	547	547	238	1210.09	666.74	14.559	19.822	1.389	19.86	1210.09	666.74	14.559	1206	662	10	9	11	10		349.295	482.266	413.759	38.2014	46.6906	42.446	4.2446	1.22222		41830.9	9855.1	0.591319		21.5346	43.0692	317128	22611	0.994613
28	28	28	24	529.214	679.214	11.536	6.498	1.147	6.546	529.214	679.214	11.536	528	678	10	4	4	4		94.8547	94.8547	94.8547	16.9784	16.9784	16.9784	0	1		2141.25	504.466	1.59257		7.99576	15.9915	20501.2	3622.46	1
1392	1392	1392	467	185.991	713.006	16.562	27.644	1.464	27.673	185.992	713.006	16.562	179	706	10	14	15	14		710.638	793.989	710.638	59.4244	63.669	60.8393	2.45062	1.07143		106451	25079.1	0.433116		29.4004	58.8009	941773	46502.8	0.999161
8	8	8	8	85.5	727.5	10.5	3.675	5.098e-07	3.675	85.5	727.5	10.5	85	727	10	2	2	2		31.1282	31.1282	31.1282	8.4892	8.4892	8.4892	0	1		611.787	144.133	2.41799		5.26628	10.5326	2562.65	905.615	1
4	4	4	4	1167.5	741.5	10	3.001	0	3.001	1167.5	741.5	10	1167	741	10	2	2	1		31.1282	31.1282	10.2152	4.2446	8.4892	7.07433	2.45062	2		305.894	72.0665	3.04647		4.17985	8.3597	1281.32	625.838	0.91158
80	80	80	57	40.463	772.862	11.913	9.88	1.475	9.715	40.463	772.862	11.913	38	770	10	6	6	5		182.023	182.023	135.782	21.223	25.4676	24.0527	2.45062	1.2		6117.87	1441.33	1.12233		11.3459	22.6917	57659.6	7261.96	0.993904
29	29	29	26	952.931	773.724	11.069	6.44	1.227	6.616	952.931	773.724	11.069	951	772	10	4	4	3		94.8547	94.8547	59.7338	12.7338	16.9784	15.5635	2.45062	1.33333		2217.73	522.482	1.57405		8.08984	16.1797	15375.9	3036.8	0.984678
22	22	22	20	435.273	791.864	11.045	5.856	1.061	5.8	435.273	791.864	11.045	434	791	10	4	3	3		94.8547	59.7338	59.7338	12.7338	16.9784	14.1487	2.45062	1.33333		1682.41	396.366	1.72588		7.37816	14.7563	11531.9	2503.09	0.986148
1877	1877	1877	575	1178.76	801.025	17.212	30.698	1.339	30.769	1178.75	801.027	17.212	1172	794	10	15	15	15		793.989	793.989	793.989	63.669	63.669	63.669	0	1		143541	33817.2	0.392039		32.4809	64.9619	1.08112e+06	50940.8	1
73	73	73	55	1350.55	800.63	12.164	9.291	1.328	9.514	1350.55	800.63	12.164	1348	799	10	6	5	5		182.023	135.782	135.782	21.223	25.4676	22.6379	2.45062	1.2		5582.56	1315.21	1.15711		11.0048	22.0096	48049.6	6428.36	0.994285
4	4	4	4	1136.5	813.5	10	3.001	0	3.001	1136.5	813.5	10	1136	813	10	2	2	1		31.1282	31.1282	10.2152	4.2446	8.4892	7.07433	2.45062	2		305.894	72.0665	3.04647		4.17985	8.3597	1281.32	625.838	0.91158
39	39	39	33	167.154	823.385	11.436	7.263	1.181	7.291	167.154	823.385	11.436	166	822	10	4	4	4		94.8547	94.8547	94.8547	16.9784	16.9784	16.9784	0	1		2982.46	702.649	1.42603		8.92953	17.8591	20501.2	3622.46	1
48	48	48	36	377.375	840.958	11.5	8.043	0.928	8.099	377.375	840.958	11.5	376	839	10	4	5	4		94.8547	135.782	94.8547	16.9784	21.223	18.3933	2.45062	1.25		3670.72	864.798	1.33067		9.56946	19.1389	25626.5	4239.42	0.991525
25	25	25	24	345.12	877.88	10.68	6.109	1.496	6.107	345.12	877.88	10.68	344	876	10	4	4	3		94.8547	94.8547	59.7338	12.7338	16.9784	15.5635	2.45062	1.33333		1911.83	450.416	1.65388		7.69935	15.3987	15375.9	3036.8	0.984678
17	17	17	17	567	881.235	10.529	5.18	1.489	5.61	567	881.235	10.529	566	880	10	3	4	2		59.7338	94.8547	31.1282	8.4892	16.9784	12.7338	4.2446	2		1300.05	306.283	1.88076		6.77054	13.5411	7687.94	2010.73	0.936852
180	180	180	109	1356.4	898.411	12.967	13.204	1.585	13.223	1356.4	898.411	12.967	1353	895	10	8	8	7		289.045	289.045	233.208	29.7122	33.9568	32.5419	2.45062	1.14286		13765.2	3242.99	0.856499		14.8673	29.7346	143508	13298.9	0.996749
6	6	6	6	1036.67	908.333	10.5	3.512	0.461	3.809	1036.67	908.333	10.5	1036	908	10	2	2	2		31.1282	31.1282	31.1282	8.4892	8.4892	8.4892	0	1		458.84	108.1	2.66134		4.78473	9.56946	2562.65	905.615	1
31	31	31	24	264.484	916.516	11.452	6.899	0.656	7.021	264.484	916.516	11.452	263	915	10	4	4	4		94.8547	94.8547	94.8547	16.9784	16.9784	16.9784	0	1		2370.67	558.516	1.53944		8.27169	16.5434	20501.2	3622.46	1
154	154	154	93	973.377	919.175	12.558	12.448	1.179	12.418	973.377	919.175	12.558	971	916	10	6	7	6		182.023	233.208	182.023	25.4676	29.7122	26.8825	2.45062	1.16667		11776.9	2774.56	0.902216		14.1139	28.2278	80723.4	9069.99	0.995888
6	6	6	6	558	944.5	10	3.871	1.354	4.745	558	944.5	10	557	944	10	3	2	1		59.7338	31.1282	10.2152	4.2446	12.7338	8.4892	4.2446	3		458.84	108.1	2.66134		4.78473	9.56946	1921.99	882.309	0.847286
14	14	14	14	644.5	954.714	11	4.722	1.192	4.897	644.5	954.714	11	644	954	10	2	3	3		31.1282	59.7338	59.7338	8.4892	12.7338	11.3189	2.45062	1.5		1070.63	252.233	2.00651		6.34624	12.6925	5765.96	1604.09	0.969403
141	141	141	87	28.95	969.716	12.979	12.071	1.468	12.177	28.95	969.716	12.979	26	967	10	7	7	7		233.208	233.208	233.208	29.7122	29.7122	29.7122	0	1		10782.7	2540.34	0.929133		13.705	27.4101	109874	11093.8	1
71	71	71	51	471.732	976.761	11.817	9.369	1.234	9.457	471.732	976.761	11.817	469	975	10	6	5	5		182.023	135.782	135.782	21.223	25.4676	22.6379	2.45062	1.2		5429.61	1279.18	1.16788		10.9034	21.8067	48049.6	6428.36	0.994285
15	15	15	15	202.267	980.6	10.467	5.534	1.885	5.975	202.267	980.6	10.467	201	979	10	4	4	2		94.8547	94.8547	31.1282	8.4892	16.9784	14.1487	4.90124	2		1147.1	270.249	1.96089		6.49388	12.9878	10250.6	2503.35	0.91158
416	416	416	198	166.724	1015.14	13.832	17.946	1.361	18.098	166.724	1015.14	13.832	162	1011	10	10	9	9		413.759	349.295	349.295	38.2014	42.446	39.6163	2.45062	1.11111		31812.9	7494.92	0.647818		19.6564	39.3129	259468	19711.4	0.998058
14	14	14	14	189.5	1110.71	10.286	5.004	1.559	4.783	189.5	1110.71	10.286	188	1110	10	4	3	2		94.8547	59.7338	31.1282	8.4892	16.9784	12.7338	4.2446	2		1070.63	252.233	2.00651		6.34624	12.6925	7687.94	2010.73	0.936852
71	71	71	54	1189.31	1198.68	11.662	9.172	1.318	9.34	1189.31	1198.68	11.662	1187	1197	10	5	5	5		135.782	135.782	135.782	21.223	21.223	21.223	0	1		5429.61	1279.18	1.16788		10.9034	21.8067	40041.4	5660.09	1
35	35	35	31	912.286	1208.63	10.829	6.946	1.313	7.055	912.286	1208.63	10.829	911	1207	10	4	4	3		94.8547	94.8547	59.7338	12.7338	16.9784	15.5635	2.45062	1.33333		2676.57	630.582	1.47841		8.61317	17.2263	15375.9	3036.8	0.984678
3445	3445	3445	974	1384.87	1213.72	19.943	38.323	5.225	39.032	1384.82	1213.71	19.943	1377	1204	10	14	21	20		710.638	1363.69	1260.82	59.4244	89.1366	77.8177	16.0698	1.5		263451	62067.3	0.3202		39.7683	79.5366	1.88355e+06	75823	0.972748
9	9	9	9	448.667	1214.89	10	4.788	1.796	4.923	448.667	1214.89	10	447	1214	10	4	3	1		94.8547	59.7338	10.2152	4.2446	16.9784	11.3189	6.48373	4		688.26	162.15	2.32489		5.47715	10.9543	3843.97	1598.36	0.742441
48	48	48	39	166.792	1225.33	11.458	7.943	1.211	7.975	166.792	1225.33	11.458	165	1224	10	5	4	4		135.782	94.8547	94.8547	16.9784	21.223	18.3933	2.45062	1.25		3670.72	864.798	1.33067		9.56946	19.1389	25626.5	4239.42	0.991525
38	38	38	35	1258.47	1249.21	10.763	7.231	1.7	7.362	1258.47	1249.21	10.763	1257	1247	10	4	5	3		94.8547	135.782	59.7338	12.7338	21.223	16.9784	4.2446	1.66667		2905.99	684.632	1.43843		8.85255	17.7051	19219.9	3594.35	0.965378
740	740	740	295	555.87	1255.42	15.073	22.095	1.371	22.108	555.871	1255.42	15.073	551	1250	10	11	11	11		482.266	482.266	482.266	46.6906	46.6906	46.6906	0	1		56590.3	13332.3	0.534655		23.8169	47.6337	426361	27394.8	1
151	151	151	98	57.166	1320.74	12.808	12.545	2.213	12.389	57.166	1320.74	12.808	54	1318	10	8	7	6		289.045	233.208	182.023	25.4676	33.9568	29.7122	4.2446	1.33333		11547.5	2720.51	0.908152		14.0217	28.0433	107631	11064.6	0.988945
91	91	91	66	206.165	1322.9	11.758	10.18	1.556	10.132	206.165	1322.9	11.758	204	1320	10	5	7	5		135.782	233.208	135.782	21.223	29.7122	24.0527	4.90124	1.4		6959.08	1639.51	1.07515		11.8437	23.6874	56057.9	7218.35	0.981305
7	7	7	7	983	1353.86	10.571	3.95	1.235	4.657	983	1353.86	10.571	982	1353	10	3	2	2		59.7338	31.1282	31.1282	8.4892	12.7338	9.90407	2.45062	1.5		535.314	126.116	2.52804		5.03702	10.074	3843.97	1219.13	0.973393
505	505	505	250	383.699	1363.79	15.404	19.559	3.707	20.258	383.7	1363.8	15.404	378	1360	10	12	7	12		554.666	233.208	554.666	29.7122	50.9352	43.8609	12.2531	1.71429		38619.1	9098.4	0.607277		20.9687	41.9374	322894	24060.6	0.945984
1758	1758	1758	545	902.895	21.205	17.508	30.059	1.461	30.062	902.905	21.205	17.508	895	14	11	16	15	14		880.786	793.989	710.638	59.4244	67.9136	63.669	4.2446	1.14286		134440	31673.2	0.400692		31.7795	63.559	1.07631e+06	50911.3	0.997613
5157	5157	5157	1148	500.742	176.119	21.303	43.721	1.351	43.735	500.728	176.119	21.303	490	166	11	22	21	22		1469.58	1363.69	1469.58	89.1366	93.3812	91.9663	2.45062	1.04762		394373	92911.8	0.27991		45.4925	90.985	3.25584e+06	106275	0.99961
22	22	22	20	642.591	176.091	11.864	5.851	1.044	5.952	642.591	176.091	11.864	641	175	11	4	3	3		94.8547	59.7338	59.7338	12.7338	16.9784	14.1487	2.45062	1.33333		1682.41	396.366	1.72588		7.37816	14.7563	11531.9	2503.09	0.986148
228	228	228	128	1088.98	196.061	14.018	14.426	1.386	14.202	1088.98	196.061	14.018	1086	193	11	8	7	7		289.045	233.208	233.208	29.7122	33.9568	31.1271	2.45062	1.14286		17435.9	4107.79	0.7916		16.0862	32.1723	125570	12164.4	0.9969
89	89	89	64	197.506	206.764	12.989	10.102	1.512	10.241	197.506	206.764	12.989	195	204	11	6	6	5		182.023	182.023	135.782	21.223	25.4676	24.0527	2.45062	1.2		6806.13	1603.48	1.08315		11.7563	23.5126	57659.6	7261.96	0.993904
78	78	78	57	490.103	239.936	13.128	9.559	1.172	9.711	490.103	239.936	13.128	488	238	11	5	5	5		135.782	135.782	135.782	21.223	21.223	21.223	0	1		5964.92	1405.3	1.13184		11.2505	22.501	40041.4	5660.09	1
20	20	20	19	233.2	258.1	11.85	5.539	1.058	5.808	233.2	258.1	11.85	232	257	11	3	3	3		59.7338	59.7338	59.7338	12.7338	12.7338	12.7338	0	1		1529.47	360.333	1.78159		7.14744	14.2949	8648.94	2037.63	1
79	79	79	57	724.127	278.291	12.772	9.666	1.23	9.681	724.127	278.291	12.772	722	276	11	5	6	5		135.782	182.023	135.782	21.223	25.4676	22.6379	2.45062	1.2		6041.4	1423.31	1.12705		11.2984	22.5968	48049.6	6428.36	0.994285
39	39	39	31	886.538	290.513	12.538	7.532	0.936	7.123	886.538	290.513	12.538	885	289	11	4	4	4		94.8547	94.8547	94.8547	16.9784	16.9784	16.9784	0	1		2982.46	702.649	1.42603		8.92953	17.8591	20501.2	3622.46	1
47	47	47	36	531.213	327.723	12.617	7.978	1.095	7.978	531.213	327.723	12.617	529	326	11	5	5	4		135.782	135.782	94.8547	16.9784	21.223	19.8081	2.45062	1.25		3594.25	846.782	1.34004		9.50254	19.0051	32033.1	4922.86	0.99083
252	252	252	137	436.103	471.131	14.294	14.902	1.225	14.901	436.104	471.131	14.294	433	468	11	8	8	8		289.045	289.045	289.045	33.9568	33.9568	33.9568	0	1		19271.3	4540.19	0.765627		16.6319	33.2637	164009	14489.8	1
116	116	116	79	79.879	494.353	13.526	11.151	1.409	11.244	79.879	494.353	13.526	78	492	11	5	6	6		135.782	182.023	182.023	21.223	25.4676	24.0527	2.45062	1.2		8870.91	2089.93	0.991588		12.8418	25.6836	57659.6	7261.96	0.993904
20	20	20	19	1167.2	493.5	11.8	5.607	1.382	5.582	1167.2	493.5	11.8	1166	492	11	3	4	3		59.7338	94.8547	59.7338	12.7338	16.9784	14.1487	2.45062	1.33333		1529.47	360.333	1.78159		7.14744	14.2949	11531.9	2503.09	0.986148
4	4	4	4	676.5	495.5	11	3.001	0	3.001	676.5	495.5	11	676	495	11	2	2	1		31.1282	31.1282	10.2152	4.2446	8.4892	7.07433	2.45062	2		305.894	72.0665	3.04647		4.17985	8.3597	1281.32	625.838	0.91158
124	124	124	80	304.766	548.782	13.121	11.464	1.319	11.644	304.766	548.782	13.121	302	546	11	6	7	6		182.023	233.208	182.023	25.4676	29.7122	26.8825	2.45062	1.16667		9482.7	2234.06	0.969788		13.1305	26.261	80723.4	9069.99	0.995888
963	963	963	354	534.11	581.004	16.208	24.274	1.29	24.303	534.111	581.006	16.208	528	575	11	13	13	12		630.829	630.829	554.666	50.9352	55.1798	53.7649	2.45062	1.08333		73643.9	17350	0.489713		26.0026	52.0051	649631	36316.1	0.998841
1484	1484	1484	482	710.608	584.942	17.053	28.27	1.242	28.354	710.61	584.941	17.053	704	578	11	14	15	14		710.638	793.989	710.638	59.4244	63.669	60.8393	2.45062	1.07143		113487	26736.7	0.423974		30.0344	60.0687	941773	46502.8	0.999161
8	8	8	8	529.125	602.125	11	4.401	1.718	4.804	529.125	602.125	11	528	601	11	3	3	1		59.7338	59.7338	10.2152	4.2446	12.7338	9.90407	4.90124	3		611.787	144.133	2.41799		5.26628	10.5326	2882.98	1235.36	0.792959
4	4	4	4	923.5	613.5	11	3.001	0	3.001	923.5	613.5	11	923	613	11	2	2	1		31.1282	31.1282	10.2152	4.2446	8.4892	7.07433	2.45062	2		305.894	72.0665	3.04647		4.17985	8.3597	1281.32	625.838	0.91158
122	122	122	76	34.066	643.18	13.525	11.457	1.287	11.47	34.066	643.18	13.525	31	640	11	7	7	6		233.208	233.208	182.023	25.4676	29.7122	28.2973	2.45062	1.16667		9329.75	2198.03	0.975059		13.0595	26.119	94177.3	10054	0.995656
3	3	3	3	1185.67	678.667	11	2.776	0.671	3.163	1185.67	678.667	11	1185	678	11	2	2	1		31.1282	31.1282	10.2152	4.2446	8.4892	7.07433	2.45062	2		229.42	54.0499	3.35308		3.79764	7.59529	1281.32	625.838	0.91158
69	69	69	47	314.855	757.667	13.13	9.329	1.021	9.342	314.855	757.667	13.13	313	755	11	5	6	5		135.782	182.023	135.782	21.223	25.4676	22.6379	2.45062	1.2		5276.66	1243.15	1.17906		10.8	21.6	48049.6	6428.36	0.994285
3	3	3	3	385.333	792.333	11	2.776	0.671	3.163	385.333	792.333	11	385	792	11	2	2	1		31.1282	31.1282	10.2152	4.2446	8.4892	7.07433	2.45062	2		229.42	54.0499	3.35308		3.79764	7.59529	1281.32	625.838	0.91158
30	30	30	25	330.267	849.867	12.5	6.772	1.169	6.85	330.267	849.867	12.5	329	848	11	4	5	4		94.8547	135.782	94.8547	16.9784	21.223	18.3933	2.45062	1.25		2294.2	540.499	1.55636		8.18178	16.3636	25626.5	4239.42	0.991525
31	31	31	27	680.613	867.29	12	6.711	1.178	7.12	680.613	867.29	12	679	866	11	4	4	3		94.8547	94.8547	59.7338	12.7338	16.9784	15.5635	2.45062	1.33333		2370.67	558.516	1.53944		8.27169	16.5434	15375.9	3036.8	0.984678
23	23	23	22	38.043	871.435	11.913	5.861	1.397	6.103	38.043	871.435	11.913	37	870	11	3	4	3		59.7338	94.8547	59.7338	12.7338	16.9784	14.1487	2.45062	1.33333		1758.89	414.382	1.70049		7.4883	14.9766	11531.9	2503.09	0.986148
4	4	4	4	204.5	875.5	11	3.001	0	3.001	204.5	875.5	11	204	875	11	2	2	1		31.1282	31.1282	10.2152	4.2446	8.4892	7.07433	2.45062	2		305.894	72.0665	3.04647		4.17985	8.3597	1281.32	625.838	0.91158
6	6	6	6	1148	884.5	11	3.871	1.354	4.745	1148	884.5	11	1147	884	11	3	2	1		59.7338	31.1282	10.2152	4.2446	12.7338	8.4892	4.2446	3		458.84	108.1	2.66134		4.78473	9.56946	1921.99	882.309	0.847286
596	596	596	257	27.597	895.73	15.227	20.409	1.471	20.498	27.597	895.73	15.227	22	891	11	11	11	10		482.266	482.266	413.759	42.446	46.6906	45.2757	2.45062	1.1		45578.1	10737.9	0.574648		22.1593	44.3186	387600	25750.7	0.998352
3	3	3	3	1198.33	896.333	11	2.776	0.671	3.163	1198.33	896.333	11	1198	896	11	2	2	1		31.1282	31.1282	10.2152	4.2446	8.4892	7.07433	2.45062	2		229.42	54.0499	3.35308		3.79764	7.59529	1281.32	625.838	0.91158
36	36	36	31	35.611	926.083	12.694	7.082	1.31	7.387	35.611	926.083	12.694	34	925	11	4	4	4		94.8547	94.8547	94.8547	16.9784	16.9784	16.9784	0	1		2753.04	648.599	1.46459		8.69444	17.3889	20501.2	3622.46	1
21	21	21	19	602	945.429	11.952	5.74	0.908	6.137	602	945.429	11.952	601	944	11	3	4	3		59.7338	94.8547	59.7338	12.7338	16.9784	14.1487	2.45062	1.33333		1605.94	378.349	1.75285		7.26463	14.5293	11531.9	2503.09	0.986148
39	39	39	37	755.744	946.846	12.333	7.945	2.848	7.949	755.744	946.846	12.333	753	945	11	6	5	3		182.023	135.782	59.7338	12.7338	25.4676	19.8081	6.48373	2		2982.46	702.649	1.42603		8.92953	17.8591	28829.8	4888.37	0.930139
10	10	10	10	140.8	986.1	11.5	4.307	1.186	4.451	140.8	986.1	11.5	140	985	11	3	3	2		59.7338	59.7338	31.1282	8.4892	12.7338	11.3189	2.45062	1.5		764.734	180.166	2.24466		5.67293	11.3459	5765.96	1604.09	0.969403
17	17	17	16	1133.12	1000.88	11.824	5.32	0.978	5.247	1133.12	1000.88	11.824	1132	1000	11	3	3	3		59.7338	59.7338	59.7338	12.7338	12.7338	12.7338	0	1		1300.05	306.283	1.88076		6.77054	13.5411	8648.94	2037.63	1
26	26	26	24	902.5	1021.04	11.923	6.183	1.207	6.322	902.5	1021.04	11.923	901	1020	11	4	3	3		94.8547	59.7338	59.7338	12.7338	16.9784	14.1487	2.45062	1.33333		1988.31	468.432	1.6324		7.80067	15.6013	11531.9	2503.09	0.986148
2	2	2	2	484.5	1043	11	2.122	0	2.122	484.5	1043	11	484	1043	11	2	1	1		31.1282	10.2152	10.2152	4.2446	8.4892	5.65947	2.45062	2		152.947	36.0333	3.83832		3.31755	6.6351	640.662	386.739	0.929293
4	4	4	4	1071.5	1069.5	11	3.001	0	3.001	1071.5	1069.5	11	1071	1069	11	2	2	1		31.1282	31.1282	10.2152	4.2446	8.4892	7.07433	2.45062	2		305.894	72.0665	3.04647		4.17985	8.3597	1281.32	625.838	0.91158
24	24	24	23	64.625	1073.92	11.917	5.926	1.372	6.108	64.625	1073.92	11.917	63	1073	11	4	3	3		94.8547	59.7338	59.7338	12.7338	16.9784	14.1487	2.45062	1.33333		1835.36	432.399	1.67654		7.59529	15.1906	11531.9	2503.09	0.986148
35	35	35	31	1188.49	1074.83	11.971	6.955	1.339	6.967	1188.49	1074.83	11.971	1187	1073	11	4	4	3		94.8547	94.8547	59.7338	12.7338	16.9784	15.5635	2.45062	1.33333		2676.57	630.582	1.47841		8.61317	17.2263	15375.9	3036.8	0.984678
223	223	223	126	970.377	1080.44	13.655	14.248	1.45	14.498	970.377	1080.44	13.655	967	1077	11	8	8	7		289.045	289.045	233.208	29.7122	33.9568	32.5419	2.45062	1.14286		17053.6	4017.71	0.797473		15.9677	31.9354	143508	13298.9	0.996749
16	16	16	16	398.688	1090.69	12.25	5.191	1.527	5.419	398.688	1090.69	12.25	398	1090	11	3	3	3		59.7338	59.7338	59.7338	12.7338	12.7338	12.7338	0	1		1223.57	288.266	1.91916		6.6351	13.2702	8648.94	2037.63	1
19	19	19	18	1024.47	1091.74	11.842	5.542	1.411	5.638	1024.47	1091.74	11.842	1023	1091	11	4	3	3		94.8547	59.7338	59.7338	12.7338	16.9784	14.1487	2.45062	1.33333		1452.99	342.316	1.81231		7.02627	14.0525	11531.9	2503.09	0.986148
2	2	2	2	10	1097.5	11	2.122	0	2.122	10	1097.5	11	10	1097	11	1	2	1		10.2152	31.1282	10.2152	4.2446	8.4892	5.65947	2.45062	2		152.947	36.0333	3.83832		3.31755	6.6351	640.662	386.739	0.929293
25	25	25	23	53.84	1112.2	12.04	6.101	1.27	6.219	53.84	1112.2	12.04	52	1111	11	4	3	3		94.8547	59.7338	59.7338	12.7338	16.9784	14.1487	2.45062	1.33333		1911.83	450.416	1.65388		7.69935	15.3987	11531.9	2503.09	0.986148
10	10	10	10	1039.5	1127.2	11.4	4.227	1.078	4.349	1039.5	1127.2	11.4	1039	1126	11	2	3	2		31.1282	59.7338	31.1282	8.4892	12.7338	9.90407	2.45062	1.5		764.734	180.166	2.24466		5.67293	11.3459	3843.97	1219.13	0.973393
5	5	5	5	1302.2	1127.6	11	3.598	1.352	3.796	1302.2	1127.6	11	1301	1127	11	3	2	1		59.7338	31.1282	10.2152	4.2446	12.7338	8.4892	4.2446	3		382.367	90.0831	2.8281		4.50261	9.00521	1921.99	882.309	0.847286
15	15	15	15	26.8	1202.2	11.867	5.008	1.454	5.194	26.8	1202.2	11.867	26	1201	11	3	3	3		59.7338	59.7338	59.7338	12.7338	12.7338	12.7338	0	1		1147.1	270.249	1.96089		6.49388	12.9878	8648.94	2037.63	1
68	68	68	51	352.735	1275.59	12.412	9.075	1.336	9.088	352.735	1275.59	12.412	351	1273	11	5	6	4		135.782	182.023	94.8547	16.9784	25.4676	21.223	4.2446	1.5		5200.19	1225.13	1.18481		10.7476	21.4951	38439.7	5631.43	0.978105
51	51	51	39	125.176	1278.2	12.353	8.3	1.371	8.339	125.176	1278.2	12.353	123	1276	11	5	5	4		135.782	135.782	94.8547	16.9784	21.223	19.8081	2.45062	1.25		3900.14	918.848	1.30405		9.76481	19.5296	32033.1	4922.86	0.99083
3180	3180	3180	1555	66.837	1290.59	21.803	47.725	20.055	47.504	66.838	1290.62	21.802	53	1268	11	25	38	24		1804.83	3537.93	1690.2	101.87	161.295	123.093	33.1514	1.58333		243185	57292.9	0.328858		38.7213	77.4425	7.30355e+06	187896	0.96885
2	2	2	2	739	1306.5	11	2.122	0	2.122	739	1306.5	11	739	1306	11	1	2	1		10.2152	31.1282	10.2152	4.2446	8.4892	5.65947	2.45062	2		152.947	36.0333	3.83832		3.31755	6.6351	640.662	386.739	0.929293
26	26	26	24	1200.96	1314.81	12.615	6.302	1.537	6.433	1200.96	1314.81	12.615	1200	1313	11	3	4	4		59.7338	94.8547	94.8547	12.7338	16.9784	15.5635	2.45062	1.33333		1988.31	468.432	1.6324		7.80067	15.6013	15375.9	3036.8	0.984678
4	4	4	4	707.5	1330.5	11	3.001	0	3.001	707.5	1330.5	11	707	1330	11	2	2	1		31.1282	31.1282	10.2152	4.2446	8.4892	7.07433	2.45062	2		305.894	72.0665	3.04647		4.17985	8.3597	1281.32	625.838	0.91158
1627	1627	1627	548	317.015	5.416	18.919	29.255	3.156	29.76	317.016	5.416	18.919	310	1	12	15	12	15		793.989	554.666	793.989	50.9352	63.669	59.4244	7.35186	1.25		124422	29313.1	0.41117		30.9697	61.9393	864894	44305.8	0.99083
2	2	2	2	347.5	20	12	2.122	0	2.122	347.5	20	12	347	20	12	2	1	1		31.1282	10.2152	10.2152	4.2446	8.4892	5.65947	2.45062	2		152.947	36.0333	3.83832		3.31755	6.6351	640.662	386.739	0.929293
215	215	215	124	1117.67	53.065	14.693	14.063	1.469	14.175	1117.67	53.065	14.693	1114	49	12	8	9	7		289.045	349.295	233.208	29.7122	38.2014	33.9568	4.2446	1.28571		16441.8	3873.58	0.807244		15.7744	31.5488	161447	14460.6	0.991557
15	15	15	15	853.067	59.6	12.533	4.98	1.441	5.225	853.067	59.6	12.533	852	58	12	3	4	2		59.7338	94.8547	31.1282	8.4892	16.9784	12.7338	4.2446	2		1147.1	270.249	1.96089		6.49388	12.9878	7687.94	2010.73	0.936852
436	436	436	198	1087.41	99.931	16.502	18.343	1.388	18.385	1087.41	99.931	16.502	1083	96	12	10	9	10		413.759	349.295	413.759	38.2014	42.446	41.0311	2.45062	1.11111		33342.4	7855.25	0.637757		19.9665	39.9331	288298	21147.3	0.997984
10	10	10	10	506.2	102.5	12.6	4.227	1.078	4.349	506.2	102.5	12.6	505	102	12	3	2	2		59.7338	31.1282	31.1282	8.4892	12.7338	9.90407	2.45062	1.5		764.734	180.166	2.24466		5.67293	11.3459	3843.97	1219.13	0.973393
2270	2270	2270	651	767.493	145.484	19.211	32.867	1.434	32.813	767.492	145.484	19.211	760	138	12	16	16	16		880.786	880.786	880.786	67.9136	67.9136	67.9136	0	1		173595	40897.7	0.367967		34.6058	69.2116	1.31208e+06	57959.3	1
15235	15235	15235	2411	794.149	179.776	26.352	63.507	1.765	63.473	794.221	179.762	26.352	779	165	12	31	31	30		2550.42	2550.42	2419.47	127.338	131.583	130.168	2.45062	1.03333		1.16507e+06	274483	0.195076		65.2762	130.552	9.23514e+06	212910	0.999807
111	111	111	74	387.063	205.378	14.324	10.98	1.261	11.043	387.063	205.378	14.324	384	203	12	6	6	6		182.023	182.023	182.023	25.4676	25.4676	25.4676	0	1		8488.55	1999.85	1.00626		12.6546	25.3092	69191.5	8150.53	1
10949	10949	10949	3979	176.787	234.937	28.416	58.571	20.167	57.561	176.785	234.926	28.416	161	214	12	33	45	30		2820.06	4642.87	2419.47	127.338	191.007	152.806	33.6905	1.5		837307	197264	0.217784		58.4699	116.94	1.42707e+07	291043	0.977594
1286	1286	1286	442	210.582	227.969	18.613	26.888	1.716	26.923	210.583	227.969	18.613	205	221	12	13	15	14		630.829	793.989	710.638	55.1798	63.669	59.4244	4.2446	1.15385		98344.8	23169.4	0.444703		28.6344	57.2687	874504	44345.6	0.997259
63	63	63	61	990.302	228.651	13.746	11.421	5.333	10.457	990.302	228.651	13.746	987	224	12	7	11	4		233.208	482.266	94.8547	16.9784	46.6906	31.1271	14.9065	2.75		4817.82	1135.05	1.21536		10.4774	20.9548	98661.9	11806.5	0.874571
164	164	164	100	1114.6	245.415	14.512	12.715	1.275	12.662	1114.6	245.415	14.512	1112	242	12	7	7	6		233.208	233.208	182.023	25.4676	29.7122	28.2973	2.45062	1.16667		12541.6	2954.73	0.883492		14.413	28.8261	94177.3	10054	0.995656
920	920	920	347	242.095	275.301	17.543	23.857	1.335	23.888	242.095	275.301	17.543	237	270	12	11	12	12		482.266	554.666	554.666	46.6906	50.9352	49.5203	2.45062	1.09091		70355.5	16575.3	0.497227		25.6096	51.2192	507404	30807	0.998628
16	16	16	16	1140.88	288.875	12.5	4.982	1.319	5.252	1140.88	288.875	12.5	1140	288	12	3	3	2		59.7338	59.7338	31.1282	8.4892	12.7338	11.3189	2.45062	1.5		1223.57	288.266	1.91916		6.6351	13.2702	5765.96	1604.09	0.969403
19763	19763	19763	2870	640.868	331.538	27.7	69.429	1.944	69.411	640.861	331.492	27.7	624	315	12	35	34	32		3099.82	2958.69	2683.96	135.827	148.561	142.902	6.48373	1.09375		1.51134e+06	356063	0.178868		71.191	142.382	1.21982e+07	256550	0.998872
50	50	50	41	189.62	356.1	13.44	8.054	1.314	8.084	189.62	356.1	13.44	188	354	12	4	5	4		94.8547	135.782	94.8547	16.9784	21.223	18.3933	2.45062	1.25		3823.67	900.831	1.31269		9.70057	19.4011	25626.5	4239.42	0.991525
14	14	14	14	826	383.5	12.5	4.786	1.286	5.198	826	383.5	12.5	825	382	12	3	4	2		59.7338	94.8547	31.1282	8.4892	16.9784	12.7338	4.2446	2		1070.63	252.233	2.00651		6.34624	12.6925	7687.94	2010.73	0.936852
120	120	120	78	38.75	404.167	14.35	11.345	1.303	11.319	38.75	404.167	14.35	36	402	12	6	6	6		182.023	182.023	182.023	25.4676	25.4676	25.4676	0	1		9176.81	2162	0.980446		12.9878	25.9755	69191.5	8150.53	1
11609	11609	11609	2012	945.031	435.595	25.097	58.11	2.873	57.788	945.021	435.607	25.097	931	420	12	29	31	27		2291.14	2550.42	2042.51	114.604	131.583	123.093	8.4892	1.14815		887780	209155	0.213576		59.6219	119.244	7.77539e+06	190287	0.997445
33	33	33	31	43.939	500.788	12.788	6.772	1.719	6.57	43.939	500.788	12.788	42	499	12	5	4	3		135.782	94.8547	59.7338	12.7338	21.223	16.9784	4.2446	1.66667		2523.62	594.549	1.50769		8.44589	16.8918	19219.9	3594.35	0.965378
33	33	33	33	37.394	544.879	12.03	9.212	3.429	9.364	37.394	544.879	12.03	34	542	12	7	6	2		233.208	182.023	31.1282	8.4892	29.7122	21.223	11.2302	3.5		2523.62	594.549	1.50769		8.44589	16.8918	26907.8	5664.18	0.766653
174	174	174	174	63.856	550.42	14.351	20.874	9.035	19.868	63.856	550.42	14.351	59	545	12	15	15	5		793.989	793.989	135.782	21.223	63.669	49.5203	24.5062	3		13306.4	3134.89	0.866232		14.7002	29.4004	360372	30884	0.792959
558	558	558	246	132.959	576.21	16.219	19.894	1.374	19.927	132.959	576.21	16.219	129	572	12	9	10	10		349.295	413.759	413.759	38.2014	42.446	41.0311	2.45062	1.11111		42672.1	10053.3	0.587407		21.678	43.3559	288298	21147.3	0.997984
685	685	685	281	538.923	597.47	16.631	21.459	1.369	21.46	538.924	597.471	16.631	534	592	12	11	11	11		482.266	482.266	482.266	46.6906	46.6906	46.6906	0	1		52384.3	12341.4	0.548598		23.2115	46.4231	426361	27394.8	1
1051	1051	1051	380	591.803	597.33	17.877	25.019	1.292	25.059	591.804	597.333	17.877	586	591	12	12	13	13		554.666	630.829	630.829	50.9352	55.1798	53.7649	2.45062	1.08333		80373.5	18935.5	0.475645		26.7716	53.5433	649631	36316.1	0.998841
326	326	326	168	108.294	628.12	16.377	16.413	1.695	16.616	108.294	628.12	16.377	105	624	12	8	9	9		289.045	349.295	349.295	33.9568	38.2014	36.7865	2.45062	1.125		24930.3	5873.42	0.70266		18.1223	36.2446	207574	16996.7	0.997476
104	104	104	70	645.317	671.019	13.962	10.716	1.236	10.817	645.317	671.019	13.962	643	669	12	6	6	5		182.023	182.023	135.782	21.223	25.4676	24.0527	2.45062	1.2		7953.23	1873.73	1.02835		12.3828	24.7656	57659.6	7261.96	0.993904
97	97	97	70	1156.49	694.959	13.907	10.338	1.277	10.389	1156.49	694.959	13.907	1154	692	12	6	6	5		182.023	182.023	135.782	21.223	25.4676	24.0527	2.45062	1.2		7417.92	1747.61	1.05251		12.0985	24.197	57659.6	7261.96	0.993904
7	7	7	7	872.429	695.571	12.429	3.629	0.273	3.535	872.429	695.571	12.429	872	695	12	2	2	2		31.1282	31.1282	31.1282	8.4892	8.4892	8.4892	0	1		535.314	126.116	2.52804		5.03702	10.074	2562.65	905.615	1
24	24	24	23	459.75	703.958	13.167	5.913	1.297	5.889	459.75	703.958	13.167	458	703	12	4	3	3		94.8547	59.7338	59.7338	12.7338	16.9784	14.1487	2.45062	1.33333		1835.36	432.399	1.67654		7.59529	15.1906	11531.9	2503.09	0.986148
14	14	14	14	250.286	731.929	12.429	4.807	1.316	5.17	250.286	731.929	12.429	249	731	12	3	3	2		59.7338	59.7338	31.1282	8.4892	12.7338	11.3189	2.45062	1.5		1070.63	252.233	2.00651		6.34624	12.6925	5765.96	1604.09	0.969403
2115	2115	2115	751	17.858	752.649	23.666	36.578	12.275	37.119	17.858	752.643	23.666	8	746	12	22	15	22		1469.58	793.989	1469.58	63.669	93.3812	83.4771	17.1543	1.46667		161741	38105.2	0.376745		33.7995	67.5991	2.3256e+06	87268	0.972716
47	47	47	35	673.021	749.319	13.574	8.054	1.05	8.079	673.021	749.319	13.574	671	747	12	5	5	4		135.782	135.782	94.8547	16.9784	21.223	19.8081	2.45062	1.25		3594.25	846.782	1.34004		9.50254	19.0051	32033.1	4922.86	0.99083
226	226	226	127	683.261	764.314	14.925	14.317	1.249	14.392	683.262	764.314	14.925	680	761	12	7	8	7		233.208	289.045	233.208	29.7122	33.9568	31.1271	2.45062	1.14286		17283	4071.76	0.793928		16.039	32.078	125570	12164.4	0.9969
377	377	377	182	913.759	771.981	15.966	17.296	1.273	17.42	913.76	771.982	15.966	910	768	12	9	9	9		349.295	349.295	349.295	38.2014	38.2014	38.2014	0	1		28830.5	6792.27	0.669428		19.0219	38.0438	233521	18338.7	1
53853	53853	53853	15777	62.886	782.351	46.413	101.631	33.074	100.075	62.893	782.238	46.405	30	755	12	64	65	69		8178.66	8385.05	9229.91	271.654	292.877	280.144	11.2302	1.07812		4.11832e+06	970250	0.12806		99.4361	198.872	9.19478e+07	985995	0.999164
54	54	54	44	371.667	792.444	13.537	8.209	1.189	8.184	371.667	792.444	13.537	370	791	12	5	4	4		135.782	94.8547	94.8547	16.9784	21.223	18.3933	2.45062	1.25		4129.56	972.898	1.27944		9.95264	19.9053	25626.5	4239.42	0.991525
12	12	12	12	1094	859.5	12.5	4.466	1.082	5.198	1094	859.5	12.5	1093	859	12	3	2	2		59.7338	31.1282	31.1282	8.4892	12.7338	9.90407	2.45062	1.5		917.681	216.2	2.11231		6.02839	12.0568	3843.97	1219.13	0.973393
465	465	465	214	245.867	868.688	16.63	18.691	1.526	18.803	245.867	868.689	16.63	242	864	12	9	10	10		349.295	413.759	413.759	38.2014	42.446	41.0311	2.45062	1.11111		35560.1	8377.73	0.624213		20.3998	40.7995	288298	21147.3	0.997984
101	101	101	69	322.129	906.644	14.455	10.624	1.308	10.787	322.129	906.644	14.455	320	904	12	5	6	6		135.782	182.023	182.023	21.223	25.4676	24.0527	2.45062	1.2		7723.81	1819.68	1.03843		12.2626	24.5251	57659.6	7261.96	0.993904
39	39	39	31	635.256	913.615	13.538	7.413	0.842	7.433	635.256	913.615	13.538	634	912	12	4	4	4		94.8547	94.8547	94.8547	16.9784	16.9784	16.9784	0	1		2982.46	702.649	1.42603		8.92953	17.8591	20501.2	3622.46	1
66	66	66	58	488.379	1047.05	13.833	10.351	3.829	9.652	488.379	1047.05	13.833	485	1044	12	7	7	4		233.208	233.208	94.8547	16.9784	29.7122	25.4676	7.35186	1.75		5047.24	1189.1	1.19666		10.6411	21.2823	62784.9	8111.23	0.941819
20	20	20	20	481.05	1057.45	12.45	5.656	1.776	5.381	481.05	1057.45	12.45	480	1056	12	4	4	2		94.8547	94.8547	31.1282	8.4892	16.9784	14.1487	4.90124	2		1529.47	360.333	1.78159		7.14744	14.2949	10250.6	2503.35	0.91158
78	78	78	53	700.731	1067.1	14.115	9.714	1.059	9.701	700.731	1067.1	14.115	698	1065	12	6	6	5		182.023	182.023	135.782	21.223	25.4676	24.0527	2.45062	1.2		5964.92	1405.3	1.13184		11.2505	22.501	57659.6	7261.96	0.993904
22	22	22	21	586.909	1091.77	12.909	5.709	1.138	5.687	586.909	1091.77	12.909	586	1091	12	3	3	3		59.7338	59.7338	59.7338	12.7338	12.7338	12.7338	0	1		1682.41	396.366	1.72588		7.37816	14.7563	8648.94	2037.63	1
1749	1749	1749	867	226.166	1144.82	19.365	38.867	13.748	40.732	226.167	1144.81	19.365	216	1132	12	25	24	18		1804.83	1690.2	1064.38	76.4028	106.115	94.7961	16.0698	1.38889		133752	31511.1	0.401379		31.7252	63.4503	3.45957e+06	112622	0.982223
261	261	261	141	488.889	1220.69	15.525	15.12	1.326	15.123	488.89	1220.69	15.525	485	1217	12	9	8	8		349.295	289.045	289.045	33.9568	38.2014	35.3717	2.45062	1.125		19959.6	4702.34	0.756724		16.8275	33.6551	184511	15711.5	0.99758
825	825	825	327	114.299	1268.52	17.218	23.015	1.713	22.968	114.3	1268.53	17.218	109	1262	12	11	13	11		482.266	630.829	482.266	46.6906	55.1798	49.5203	4.90124	1.18182		63090.5	14863.7	0.515624		24.6959	49.3918	503881	30770.3	0.995185
2	2	2	2	1378.5	1317.5	12	3.001	0	3.001	1378.5	1317.5	12	1378	1317	12	2	2	1		31.1282	31.1282	10.2152	4.2446	8.4892	7.07433	2.45062	2		152.947	36.0333	3.83832		3.31755	6.6351	1281.32	625.838	0.91158
31	31	31	28	90.613	1337.32	12.903	6.814	1.48	7.075	90.613	1337.32	12.903	89	1336	12	4	4	3		94.8547	94.8547	59.7338	12.7338	16.9784	15.5635	2.45062	1.33333		2370.67	558.516	1.53944		8.27169	16.5434	15375.9	3036.8	0.984678
24	24	24	20	463.375	1347.62	13.167	6.244	1.001	6.33	463.375	1347.62	13.167	462	1346	12	4	4	3		94.8547	94.8547	59.7338	12.7338	16.9784	15.5635	2.45062	1.33333		1835.36	432.399	1.67654		7.59529	15.1906	15375.9	3036.8	0.984678
4	4	4	4	381	1355.25	12	3.248	1.563	3.779	381	1355.25	12	380	1355	12	3	2	1		59.7338	31.1282	10.2152	4.2446	12.7338	8.4892	4.2446	3		305.894	72.0665	3.04647		4.17985	8.3597	1921.99	882.309	0.847286
16	16	16	16	990.312	3.75	14.188	5.104	1.441	5.422	990.312	3.75	14.188	989	3	13	3	3	3		59.7338	59.7338	59.7338	12.7338	12.7338	12.7338	0	1		1223.57	288.266	1.91916		6.6351	13.2702	8648.94	2037.63	1
92	92	92	65	136.217	25.989	14.674	10.347	1.965	10.359	136.217	25.989	14.674	134	23	13	6	7	5		182.023	233.208	135.782	21.223	29.7122	25.4676	4.2446	1.4		7035.55	1657.53	1.07124		11.8869	23.7739	67269.5	8121.58	0.984894
4	4	4	4	324.5	41.5	13	3.001	0	3.001	324.5	41.5	13	324	41	13	2	2	1		31.1282	31.1282	10.2152	4.2446	8.4892	7.07433	2.45062	2		305.894	72.0665	3.04647		4.17985	8.3597	1281.32	625.838	0.91158
2	2	2	2	350.5	43	13	2.122	0	2.122	350.5	43	13	350	43	13	2	1	1		31.1282	10.2152	10.2152	4.2446	8.4892	5.65947	2.45062	2		152.947	36.0333	3.83832		3.31755	6.6351	640.662	386.739	0.929293
161	161	161	100	92.385	135.373	16.106	12.687	1.532	12.6	92.385	135.373	16.106	89	132	13	7	7	7		233.208	233.208	233.208	29.7122	29.7122	29.7122	0	1		12312.2	2900.68	0.888946		14.3246	28.6492	109874	11093.8	1
76	76	76	56	614.395	152.289	15.224	9.507	1.288	9.663	614.395	152.289	15.224	612	150	13	6	6	5		182.023	182.023	135.782	21.223	25.4676	24.0527	2.45062	1.2		5811.98	1369.26	1.14168		11.1535	22.307	57659.6	7261.96	0.993904
8	8	8	8	369.5	164.5	13.5	3.675	5.098e-07	3.675	369.5	164.5	13.5	369	164	13	2	2	2		31.1282	31.1282	31.1282	8.4892	8.4892	8.4892	0	1		611.787	144.133	2.41799		5.26628	10.5326	2562.65	905.615	1
34	34	34	29	521.118	178.265	14.441	7.06	1.351	7.259	521.118	178.265	14.441	519	176	13	5	5	4		135.782	135.782	94.8547	16.9784	21.223	19.8081	2.45062	1.25		2600.1	612.565	1.49276		8.53035	17.0607	32033.1	4922.86	0.99083
574	574	574	243	497.937	195.383	17.354	20.167	1.256	20.219	497.938	195.383	17.354	493	191	13	11	10	10		482.266	413.759	413.759	42.446	46.6906	43.8609	2.45062	1.1		43895.7	10341.5	0.581898		21.8832	43.7664	352364	24164.1	0.998407
58	58	58	44	973.724	205.552	14.81	8.596	1.323	8.509	973.724	205.552	14.81	972	204	13	5	4	5		135.782	94.8547	135.782	16.9784	21.223	19.8081	2.45062	1.25		4435.46	1044.96	1.24932		10.1926	20.3851	32033.1	4922.86	0.99083
12	12	12	12	37.083	255.333	13.5	4.537	1.192	4.955	37.083	255.333	13.5	36	254	13	3	3	2		59.7338	59.7338	31.1282	8.4892	12.7338	11.3189	2.45062	1.5		917.681	216.2	2.11231		6.02839	12.0568	5765.96	1604.09	0.969403
63	63	63	46	982.19	256.143	14.778	8.945	1.171	9.124	982.19	256.143	14.778	980	254	13	5	5	5		135.782	135.782	135.782	21.223	21.223	21.223	0	1		4817.82	1135.05	1.21536		10.4774	20.9548	40041.4	5660.09	1
423	423	423	191	444.274	261.057	17.485	18.11	1.111	18.108	444.275	261.057	17.485	440	257	13	9	9	10		349.295	349.295	413.759	38.2014	42.446	39.6163	2.45062	1.11111		32348.2	7621.03	0.644225		19.7661	39.5322	259468	19711.4	0.998058
75	75	75	53	589.36	263.88	14.733	9.572	1.188	9.642	589.36	263.88	14.733	587	262	13	6	5	5		182.023	135.782	135.782	21.223	25.4676	22.6379	2.45062	1.2		5735.5	1351.25	1.14674		11.1044	22.2088	48049.6	6428.36	0.994285
81	81	81	59	976.012	273.259	14.741	9.711	1.228	10.035	976.013	273.259	14.741	974	271	13	5	6	5		135.782	182.023	135.782	21.223	25.4676	22.6379	2.45062	1.2		6194.34	1459.35	1.11769		11.3929	22.7859	48049.6	6428.36	0.994285
42	42	42	33	519.81	280.976	14.429	7.659	1.215	7.893	519.81	280.976	14.429	518	279	13	5	5	4		135.782	135.782	94.8547	16.9784	21.223	19.8081	2.45062	1.25		3211.88	756.698	1.39124		9.15286	18.3057	32033.1	4922.86	0.99083
282	282	282	147	698.798	319.709	16.879	15.524	1.258	15.578	698.799	319.709	16.879	695	316	13	8	8	8		289.045	289.045	289.045	33.9568	33.9568	33.9568	0	1		21565.5	5080.69	0.737453		17.2673	34.5345	164009	14489.8	1
34	34	34	31	41.118	380.794	13.912	6.843	1.487	6.835	41.118	380.794	13.912	40	379	13	4	4	3		94.8547	94.8547	59.7338	12.7338	16.9784	15.5635	2.45062	1.33333		2600.1	612.565	1.49276		8.53035	17.0607	15375.9	3036.8	0.984678
10	10	10	10	818	447.2	13	4.976	1.925	5.264	818	447.2	13	817	446	13	3	4	1		59.7338	94.8547	10.2152	4.2446	16.9784	11.3189	6.48373	4		764.734	180.166	2.24466		5.67293	11.3459	3843.97	1598.36	0.742441
214	214	214	122	327.818	454.121	15.972	14.019	1.087	13.945	327.818	454.122	15.972	325	451	13	7	7	7		233.208	233.208	233.208	29.7122	29.7122	29.7122	0	1		16365.3	3855.56	0.808499		15.7499	31.4999	109874	11093.8	1
72	72	72	50	966.194	490.931	15.042	9.422	1	9.597	966.195	490.931	15.042	964	489	13	5	5	5		135.782	135.782	135.782	21.223	21.223	21.223	0	1		5506.08	1297.2	1.16245		10.9543	21.9086	40041.4	5660.09	1
5	5	5	5	354.4	579.8	13	3.598	1.352	3.796	354.4	579.8	13	354	579	13	2	3	1		31.1282	59.7338	10.2152	4.2446	12.7338	8.4892	4.2446	3		382.367	90.0831	2.8281		4.50261	9.00521	1921.99	882.309	0.847286
7	7	7	7	79	582.286	13	4.137	1.527	4.414	79	582.286	13	78	581	13	3	3	1		59.7338	59.7338	10.2152	4.2446	12.7338	9.90407	4.90124	3		535.314	126.116	2.52804		5.03702	10.074	2882.98	1235.36	0.792959
154	154	154	92	64.864	601.896	15.442	12.514	1.191	12.418	64.864	601.896	15.442	62	599	13	7	7	6		233.208	233.208	182.023	25.4676	29.7122	28.2973	2.45062	1.16667		11776.9	2774.56	0.902216		14.1139	28.2278	94177.3	10054	0.995656
36	36	36	31	174.389	622.333	13.944	7.046	1.316	7.404	174.389	622.333	13.944	173	620	13	4	5	3		94.8547	135.782	59.7338	12.7338	21.223	16.9784	4.2446	1.66667		2753.04	648.599	1.46459		8.69444	17.3889	19219.9	3594.35	0.965378
24	24	24	22	1287.75	657.083	14.25	6.024	1.224	6.073	1287.75	657.083	14.25	1286	656	13	4	3	3		94.8547	59.7338	59.7338	12.7338	16.9784	14.1487	2.45062	1.33333		1835.36	432.399	1.67654		7.59529	15.1906	11531.9	2503.09	0.986148
46	46	46	36	427.522	691.065	14.478	7.885	1.131	7.946	427.522	691.065	14.478	426	689	13	4	5	4		94.8547	135.782	94.8547	16.9784	21.223	18.3933	2.45062	1.25		3517.78	828.765	1.34968		9.43467	18.8693	25626.5	4239.42	0.991525
198	198	198	113	310.843	699.258	15.965	13.7	1.147	13.763	310.843	699.258	15.965	308	696	13	7	8	7		233.208	289.045	233.208	29.7122	33.9568	31.1271	2.45062	1.14286		15141.7	3567.29	0.829715		15.3472	30.6944	125570	12164.4	0.9969
20790	20790	20790	3033	140.986	706.772	29.687	70.906	3.331	70.596	141.002	706.655	29.686	123	690	13	36	35	35		3243.43	3099.82	3099.82	148.561	152.806	149.976	2.45062	1.02857		1.58988e+06	374566	0.175873		72.4034	144.807	1.41266e+07	282642	0.999859
49	49	49	41	744.469	717.694	14.592	7.883	1.083	7.706	744.469	717.694	14.592	743	716	13	4	4	4		94.8547	94.8547	94.8547	16.9784	16.9784	16.9784	0	1		3747.2	882.815	1.32156		9.63546	19.2709	20501.2	3622.46	1
17	17	17	15	135.412	728	14.294	5.4	0.932	5.481	135.412	728	14.294	134	727	13	4	3	3		94.8547	59.7338	59.7338	12.7338	16.9784	14.1487	2.45062	1.33333		1300.05	306.283	1.88076		6.77054	13.5411	11531.9	2503.09	0.986148
51	51	51	42	102.118	743.51	15.098	8.047	1.328	8.287	102.118	743.51	15.098	100	742	13	5	4	5		135.782	94.8547	135.782	16.9784	21.223	19.8081	2.45062	1.25		3900.14	918.848	1.30405		9.76481	19.5296	32033.1	4922.86	0.99083
1518	1518	1518	962	178.312	757.896	19.441	36.36	15.408	35.196	178.313	757.892	19.441	167	741	13	23	32	13		1578.43	2683.96	630.829	55.1798	135.827	96.2109	40.3423	2.46154		116087	27349.2	0.420785		30.262	60.524	3.06493e+06	114216	0.893382
2775	2775	2775	917	276.44	815.085	24.539	39.585	13.036	40.129	276.443	815.084	24.539	268	807	13	18	17	27		1064.38	970.944	2042.51	72.1582	114.604	87.7217	23.3774	1.58824		212214	49996.1	0.344136		37.0023	74.0045	2.64657e+06	95462.3	0.969263
171	171	171	108	174.433	817.596	15.485	12.864	1.425	12.714	174.433	817.597	15.485	172	815	13	6	7	6		182.023	233.208	182.023	25.4676	29.7122	26.8825	2.45062	1.16667		13076.9	3080.84	0.871269		14.6152	29.2305	80723.4	9069.99	0.995888
57	57	57	43	1176	848.614	14.737	8.538	1.177	8.698	1176	848.614	14.737	1174	847	13	5	5	4		135.782	135.782	94.8547	16.9784	21.223	19.8081	2.45062	1.25		4358.98	1026.95	1.25659		10.1336	20.2673	32033.1	4922.86	0.99083
9	9	9	9	434.444	853.889	13.333	4.141	1.106	4.449	434.444	853.889	13.333	434	853	13	2	3	2		31.1282	59.7338	31.1282	8.4892	12.7338	9.90407	2.45062	1.5		688.26	162.15	2.32489		5.47715	10.9543	3843.97	1219.13	0.973393
736	736	736	298	234.618	882.754	18.334	22.046	1.609	22.128	234.619	882.757	18.334	229	877	13	12	12	11		554.666	554.666	482.266	46.6906	50.9352	49.5203	2.45062	1.09091		56284.4	13260.2	0.535622		23.7739	47.5477	507404	30807	0.998628
129	129	129	79	167.76	892.651	15.605	11.784	1.403	11.824	167.76	892.651	15.605	165	890	13	6	7	6		182.023	233.208	182.023	25.4676	29.7122	26.8825	2.45062	1.16667		9865.07	2324.15	0.957093		13.3047	26.6093	80723.4	9069.99	0.995888
905	905	905	343	288.906	895.026	18.326	23.735	1.524	23.731	288.907	895.026	18.326	283	889	13	12	13	12		554.666	630.829	554.666	50.9352	55.1798	52.3501	2.45062	1.08333		69208.4	16305	0.499959		25.4697	50.9394	599660	34427.9	0.998873
375	375	375	179	1120.33	895.808	16.995	17.318	1.298	17.375	1120.33	895.808	16.995	1116	892	13	9	9	9		349.295	349.295	349.295	38.2014	38.2014	38.2014	0	1		28677.5	6756.24	0.670616		18.9882	37.9764	233521	18338.7	1
9	9	9	9	381.444	915.889	13.667	4.141	1.106	4.449	381.444	915.889	13.667	381	915	13	2	3	2		31.1282	59.7338	31.1282	8.4892	12.7338	9.90407	2.45062	1.5		688.26	162.15	2.32489		5.47715	10.9543	3843.97	1219.13	0.973393
100	100	100	67	1300.64	954.01	15.34	10.653	1.499	10.758	1300.64	954.01	15.34	1298	951	13	6	7	5		182.023	233.208	135.782	21.223	29.7122	25.4676	4.2446	1.4		7647.34	1801.66	1.04188		12.222	24.4439	67269.5	8121.58	0.984894
8	8	8	8	466.5	984.5	13.5	3.675	5.098e-07	3.675	466.5	984.5	13.5	466	984	13	2	2	2		31.1282	31.1282	31.1282	8.4892	8.4892	8.4892	0	1		611.787	144.133	2.41799		5.26628	10.5326	2562.65	905.615	1
3794	3794	3794	928	306.856	1041.68	22.368	39.315	1.577	39.367	306.854	1041.71	22.368	298	1032	13	19	20	20		1161.03	1260.82	1260.82	80.6474	84.892	83.4771	2.45062	1.05263		290140	68355.1	0.310064		41.0683	82.1365	2.43452e+06	87558.5	0.999526
8545	8545	8545	1654	99.764	1048.12	24.176	52.127	2.323	52.143	99.765	1048.18	24.176	87	1035	13	26	27	24		1922.28	2042.51	1690.2	101.87	114.604	108.945	6.48373	1.125		653465	153952	0.236545		53.8325	107.665	5.39694e+06	149084	0.998044
2547	2547	2547	702	925.847	1064.66	20.937	34.233	1.289	34.247	925.849	1064.65	20.937	918	1057	13	17	17	17		970.944	970.944	970.944	72.1582	72.1582	72.1582	0	1		194778	45888.4	0.354112		35.9598	71.9195	1.57379e+06	65430.7	1
32	32	32	28	116.594	1076.34	13.844	6.751	1.174	7.031	116.594	1076.34	13.844	115	1075	13	4	4	3		94.8547	94.8547	59.7338	12.7338	16.9784	15.5635	2.45062	1.33333		2447.15	576.532	1.52324		8.3597	16.7194	15375.9	3036.8	0.984678
4	4	4	4	888	1102.25	13	3.248	1.563	3.779	888	1102.25	13	887	1102	13	3	2	1		59.7338	31.1282	10.2152	4.2446	12.7338	8.4892	4.2446	3		305.894	72.0665	3.04647		4.17985	8.3597	1921.99	882.309	0.847286
674	674	674	285	161.509	1106.87	17.669	21.333	1.555	21.442	161.509	1106.87	17.669	156	1102	13	11	11	11		482.266	482.266	482.266	46.6906	46.6906	46.6906	0	1		51543.1	12143.2	0.551566		23.0866	46.1733	426361	27394.8	1
21	21	21	21	383.429	1135.33	13.429	5.703	1.651	6.42	383.429	1135.33	13.429	382	1134	13	4	4	2		94.8547	94.8547	31.1282	8.4892	16.9784	14.1487	4.90124	2		1605.94	378.349	1.75285		7.26463	14.5293	10250.6	2503.35	0.91158
1634	1634	1634	526	82.736	1171.31	19.412	29.279	1.566	29.195	82.737	1171.3	19.412	76	1164	13	15	15	14		793.989	793.989	710.638	59.4244	63.669	62.2541	2.45062	1.07143		124958	29439.2	0.410582		31.014	62.028	1.00904e+06	48692.7	0.99914
4	4	4	4	253.5	1174.5	13	3.001	0	3.001	253.5	1174.5	13	253	1174	13	2	2	1		31.1282	31.1282	10.2152	4.2446	8.4892	7.07433	2.45062	2		305.894	72.0665	3.04647		4.17985	8.3597	1281.32	625.838	0.91158
7	7	7	7	334.571	1179.43	13.429	3.629	0.273	3.535	334.571	1179.43	13.429	334	1179	13	2	2	2		31.1282	31.1282	31.1282	8.4892	8.4892	8.4892	0	1		535.314	126.116	2.52804		5.03702	10.074	2562.65	905.615	1
85	85	85	61	727.682	1198.92	15.459	9.91	1.373	10.107	727.682	1198.92	15.459	725	1197	13	6	5	6		182.023	135.782	182.023	21.223	25.4676	24.0527	2.45062	1.2		6500.24	1531.41	1.09988		11.5775	23.1549	57659.6	7261.96	0.993904
14	14	14	14	777.714	1224.93	13.571	4.807	1.316	5.17	777.714	1224.93	13.571	777	1224	13	3	3	2		59.7338	59.7338	31.1282	8.4892	12.7338	11.3189	2.45062	1.5		1070.63	252.233	2.00651		6.34624	12.6925	5765.96	1604.09	0.969403
49	49	49	42	60.796	1234.78	14.102	8.032	1.887	8.247	60.796	1234.78	14.102	59	1233	13	5	5	3		135.782	135.782	59.7338	12.7338	21.223	18.3933	4.90124	1.66667		3747.2	882.815	1.32156		9.63546	19.2709	24024.8	4231.96	0.951443
10	10	10	10	1234.1	1256.6	13.7	4.371	1.258	4.567	1234.1	1256.6	13.7	1233	1256	13	3	3	2		59.7338	59.7338	31.1282	8.4892	12.7338	11.3189	2.45062	1.5		764.734	180.166	2.24466		5.67293	11.3459	5765.96	1604.09	0.969403
31	31	31	30	63.903	1278	13.484	7.293	2.683	6.625	63.903	1278	13.484	62	1275	13	4	7	3		94.8547	233.208	59.7338	12.7338	29.7122	19.8081	8.83584	2.33333		2370.67	558.516	1.53944		8.27169	16.5434	26907.8	4749.25	0.914348
60	60	60	49	187.283	1288.85	14.5	8.727	1.69	8.579	187.283	1288.85	14.5	185	1287	13	5	5	4		135.782	135.782	94.8547	16.9784	21.223	19.8081	2.45062	1.25		4588.4	1081	1.23528		10.3084	20.6168	32033.1	4922.86	0.99083
55	55	55	43	331.818	1288.11	15.018	8.608	1.578	8.985	331.818	1288.11	15.018	330	1286	13	5	5	5		135.782	135.782	135.782	21.223	21.223	21.223	0	1		4206.04	990.915	1.27164		10.0137	20.0274	40041.4	5660.09	1
420	420	420	195	259.64	1291.06	16.576	18.049	1.512	17.998	259.641	1291.06	16.576	255	1286	13	10	10	8		413.759	413.759	289.045	33.9568	42.446	39.6163	4.90124	1.25		32118.8	7566.98	0.645755		19.7192	39.4385	256265	19691.5	0.99083
14	14	14	14	915.357	1306.79	14	4.838	1.38	5.127	915.357	1306.79	14	914	1306	13	3	3	3		59.7338	59.7338	59.7338	12.7338	12.7338	12.7338	0	1		1070.63	252.233	2.00651		6.34624	12.6925	8648.94	2037.63	1
109	109	109	77	75.56	1309.52	14.725	11.035	1.908	11.112	75.56	1309.52	14.725	73	1307	13	6	6	5		182.023	182.023	135.782	21.223	25.4676	24.0527	2.45062	1.2		8335.6	1963.81	1.01238		12.5781	25.1563	57659.6	7261.96	0.993904
216	216	216	126	789.741	1321.18	15.815	14.075	1.421	14.107	789.741	1321.18	15.815	787	1318	13	7	8	7		233.208	289.045	233.208	29.7122	33.9568	31.1271	2.45062	1.14286		16518.3	3891.59	0.805996		15.7988	31.5977	125570	12164.4	0.9969
8	8	8	8	498.5	106.5	14.5	3.675	5.098e-07	3.675	498.5	106.5	14.5	498	106	14	2	2	2		31.1282	31.1282	31.1282	8.4892	8.4892	8.4892	0	1		611.787	144.133	2.41799		5.26628	10.5326	2562.65	905.615	1
108	108	108	71	570.639	111.463	16.889	10.96	1.226	10.947	570.639	111.463	16.889	568	109	14	6	6	6		182.023	182.023	182.023	25.4676	25.4676	25.4676	0	1		8259.13	1945.8	1.01549		12.5395	25.0791	69191.5	8150.53	1
718	718	718	291	483.397	219.518	19.507	21.854	1.419	21.755	483.398	219.518	19.507	478	214	14	11	12	12		482.266	554.666	554.666	46.6906	50.9352	49.5203	2.45062	1.09091		54907.9	12935.9	0.540061		23.5785	47.1569	507404	30807	0.998628
10	10	10	10	998	233.5	14	5.126	1.957	4.745	998	233.5	14	997	232	14	3	4	1		59.7338	94.8547	10.2152	4.2446	16.9784	11.3189	6.48373	4		764.734	180.166	2.24466		5.67293	11.3459	3843.97	1598.36	0.742441
7	7	7	7	658.857	287.571	14.429	3.888	1.109	3.483	658.857	287.571	14.429	658	287	14	3	2	2		59.7338	31.1282	31.1282	8.4892	12.7338	9.90407	2.45062	1.5		535.314	126.116	2.52804		5.03702	10.074	3843.97	1219.13	0.973393
37	37	37	31	979.27	309.811	15.243	7.184	1.173	7.457	979.27	309.811	15.243	978	308	14	4	4	4		94.8547	94.8547	94.8547	16.9784	16.9784	16.9784	0	1		2829.52	666.615	1.45128		8.77421	17.5484	20501.2	3622.46	1
360	360	360	179	173.931	348.194	17.706	17.027	1.505	17.062	173.931	348.195	17.706	170	344	14	9	9	9		349.295	349.295	349.295	38.2014	38.2014	38.2014	0	1		27530.4	6485.99	0.679803		18.7316	37.4632	233521	18338.7	1
4	4	4	4	326.5	355.5	14	3.001	0	3.001	326.5	355.5	14	326	355	14	2	2	1		31.1282	31.1282	10.2152	4.2446	8.4892	7.07433	2.45062	2		305.894	72.0665	3.04647		4.17985	8.3597	1281.32	625.838	0.91158
649	649	649	267	938.24	381.112	19.182	21.074	1.229	21.156	938.238	381.113	19.182	933	376	14	11	11	11		482.266	482.266	482.266	46.6906	46.6906	46.6906	0	1		49631.2	11692.8	0.558559		22.7976	45.5952	426361	27394.8	1
129	129	129	81	673.442	406.31	16.659	11.702	1.21	11.766	673.442	406.31	16.659	671	403	14	6	7	6		182.023	233.208	182.023	25.4676	29.7122	26.8825	2.45062	1.16667		9865.07	2324.15	0.957093		13.3047	26.6093	80723.4	9069.99	0.995888
68	68	68	65	823.382	418.059	15.074	12.427	5.924	11.422	823.382	418.059	15.074	820	412	14	7	11	3		233.208	482.266	59.7338	12.7338	46.6906	29.7122	16.9784	3.66667		5200.19	1225.13	1.18481		10.7476	21.4951	73996.5	10754.3	0.792581
157	157	157	93	976.255	431.166	17.076	12.576	1.265	12.698	976.256	431.166	17.076	973	428	14	7	7	7		233.208	233.208	233.208	29.7122	29.7122	29.7122	0	1		12006.3	2828.61	0.896432		14.205	28.4099	109874	11093.8	1
4	4	4	4	135.5	478.5	14	3.001	0	3.001	135.5	478.5	14	135	478	14	2	2	1		31.1282	31.1282	10.2152	4.2446	8.4892	7.07433	2.45062	2		305.894	72.0665	3.04647		4.17985	8.3597	1281.32	625.838	0.91158
4	4	4	4	1124.5	487.5	14	3.001	0	3.001	1124.5	487.5	14	1124	487	14	2	2	1		31.1282	31.1282	10.2152	4.2446	8.4892	7.07433	2.45062	2		305.894	72.0665	3.04647		4.17985	8.3597	1281.32	625.838	0.91158
44	44	44	34	648.364	518.295	15.273	7.808	1.091	7.886	648.364	518.295	15.273	646	516	14	5	5	4		135.782	135.782	94.8547	16.9784	21.223	19.8081	2.45062	1.25		3364.83	792.732	1.36983		9.2959	18.5918	32033.1	4922.86	0.99083
80	80	80	58	408.15	565.362	15.625	9.676	1.341	9.846	408.15	565.362	15.625	406	563	14	6	6	5		182.023	182.023	135.782	21.223	25.4676	24.0527	2.45062	1.2		6117.87	1441.33	1.12233		11.3459	22.6917	57659.6	7261.96	0.993904
5	5	5	5	70.4	610.2	14	3.598	1.352	3.796	70.4	610.2	14	70	609	14	2	3	1		31.1282	59.7338	10.2152	4.2446	12.7338	8.4892	4.2446	3		382.367	90.0831	2.8281		4.50261	9.00521	1921.99	882.309	0.847286
13	13	13	13	1208.54	634.769	14.385	5.084	1.716	4.617	1208.54	634.769	14.385	1207	634	14	4	3	2		94.8547	59.7338	31.1282	8.4892	16.9784	12.7338	4.2446	2		994.154	234.216	2.05669		6.19139	12.3828	7687.94	2010.73	0.936852
223	223	223	127	442.058	657.821	16.897	14.226	1.192	14.197	442.059	657.821	16.897	439	655	14	7	7	7		233.208	233.208	233.208	29.7122	29.7122	29.7122	0	1		17053.6	4017.71	0.797473		15.9677	31.9354	109874	11093.8	1
309	309	309	157	122.259	679.188	18.359	16.123	1.407	16.236	122.259	679.188	18.359	118	675	14	9	9	9		349.295	349.295	349.295	38.2014	38.2014	38.2014	0	1		23630.3	5567.14	0.715316		17.8016	35.6033	233521	18338.7	1
120	120	120	78	90.892	696.592	16.367	11.338	1.184	11.365	90.892	696.592	16.367	88	694	14	6	6	6		182.023	182.023	182.023	25.4676	25.4676	25.4676	0	1		9176.81	2162	0.980446		12.9878	25.9755	69191.5	8150.53	1
8	8	8	8	416.5	765.5	14.5	3.675	5.098e-07	3.675	416.5	765.5	14.5	416	765	14	2	2	2		31.1282	31.1282	31.1282	8.4892	8.4892	8.4892	0	1		611.787	144.133	2.41799		5.26628	10.5326	2562.65	905.615	1
38	38	38	31	380.553	863.237	15.658	7.302	0.98	7.485	380.553	863.237	15.658	379	862	14	4	4	4		94.8547	94.8547	94.8547	16.9784	16.9784	16.9784	0	1		2905.99	684.632	1.43843		8.85255	17.7051	20501.2	3622.46	1
347	347	347	170	190.11	873.066	17.925	16.85	1.42	17.131	190.11	873.066	17.925	186	869	14	9	9	9		349.295	349.295	349.295	38.2014	38.2014	38.2014	0	1		26536.3	6251.77	0.688189		18.5034	37.0067	233521	18338.7	1
28603	28603	28603	3727	442.94	882.755	31.986	78.735	3.103	79.102	442.866	882.845	31.988	424	864	14	39	39	36		3688.79	3688.79	3243.43	152.806	165.539	161.295	7.35186	1.08333		2.18737e+06	515330	0.15813		80.5275	161.055	1.754e+07	326845	0.998841
6	6	6	6	459.167	881.167	14	3.87	1.563	4.304	459.167	881.167	14	458	880	14	3	3	1		59.7338	59.7338	10.2152	4.2446	12.7338	9.90407	4.90124	3		458.84	108.1	2.66134		4.78473	9.56946	2882.98	1235.36	0.792959
1	1	1	1	62	896	14	0	0	0	62	896	14	62	896	14	1	1	1		10.2152	10.2152	10.2152	4.2446	4.2446	4.2446	0	1		76.4734	18.0166	4.83598		2.63314	5.26628	320.331	226.404	1
20	20	20	16	1182.5	903.5	15	5.954	0.781	5.954	1182.5	903.5	15	1181	902	14	4	4	3		94.8547	94.8547	59.7338	12.7338	16.9784	15.5635	2.45062	1.33333		1529.47	360.333	1.78159		7.14744	14.2949	15375.9	3036.8	0.984678
6795	6795	6795	1857	466.938	929.963	27.138	49.776	16.673	52.01	466.957	930.015	27.138	456	914	14	22	34	24		1469.58	2958.69	1690.2	93.3812	144.316	113.189	27.289	1.54545		519637	122423	0.255322		49.8736	99.7471	5.75058e+06	159387	0.973883
2400	2400	2400	700	7.528	955.464	21.607	33.885	3.574	33.499	7.528	955.453	21.607	1	947	14	15	22	16		793.989	1469.58	880.786	63.669	93.3812	74.9879	16.0698	1.46667		183536	43239.9	0.361199		35.2542	70.5084	1.69135e+06	70112.9	0.979132
6	6	6	6	1190.33	998.333	14.5	3.512	0.461	3.809	1190.33	998.333	14.5	1190	998	14	2	2	2		31.1282	31.1282	31.1282	8.4892	8.4892	8.4892	0	1		458.84	108.1	2.66134		4.78473	9.56946	2562.65	905.615	1
811	811	811	317	1032.86	1038.84	19.346	22.799	1.362	22.836	1032.86	1038.84	19.346	1027	1033	14	12	12	11		554.666	554.666	482.266	46.6906	50.9352	49.5203	2.45062	1.09091		62019.9	14611.5	0.518574		24.5554	49.1109	507404	30807	0.998628
9	9	9	9	905.556	1056.89	14.667	4.141	1.106	4.449	905.556	1056.89	14.667	905	1056	14	2	3	2		31.1282	59.7338	31.1282	8.4892	12.7338	9.90407	2.45062	1.5		688.26	162.15	2.32489		5.47715	10.9543	3843.97	1219.13	0.973393
2	2	2	2	175	1060	14.5	2.122	0	2.122	175	1060	14.5	175	1060	14	1	1	2		10.2152	10.2152	31.1282	4.2446	8.4892	5.65947	2.45062	2		152.947	36.0333	3.83832		3.31755	6.6351	640.662	386.739	0.929293
93	93	93	67	418.054	1104.39	15.989	10.293	1.444	10.057	418.054	1104.39	15.989	416	1102	14	5	6	5		135.782	182.023	135.782	21.223	25.4676	22.6379	2.45062	1.2		7112.02	1675.55	1.06739		11.9298	23.8597	48049.6	6428.36	0.994285
1178	1178	1178	416	145.745	1187.17	19.882	26.065	1.508	26.125	145.746	1187.18	19.882	140	1181	14	13	14	13		630.829	710.638	630.829	55.1798	59.4244	56.5947	2.45062	1.07692		90085.6	21223.6	0.457898		27.8092	55.6185	757903	40239	0.999033
9	9	9	9	595.444	1223.67	14.556	4.012	0.953	3.888	595.444	1223.67	14.556	595	1223	14	2	3	2		31.1282	59.7338	31.1282	8.4892	12.7338	9.90407	2.45062	1.5		688.26	162.15	2.32489		5.47715	10.9543	3843.97	1219.13	0.973393
61	61	61	46	871.82	1240.95	15.984	8.833	1.276	9.176	871.82	1240.95	15.984	870	1239	14	5	5	5		135.782	135.782	135.782	21.223	21.223	21.223	0	1		4664.88	1099.01	1.2285		10.3653	20.7307	40041.4	5660.09	1
92	92	92	65	574.478	1251.86	15.87	10.21	1.249	10.248	574.478	1251.86	15.87	572	1250	14	6	5	5		182.023	135.782	135.782	21.223	25.4676	22.6379	2.45062	1.2		7035.55	1657.53	1.07124		11.8869	23.7739	48049.6	6428.36	0.994285
6	6	6	6	285.5	1317	14	3.871	1.354	4.745	285.5	1317	14	285	1316	14	2	3	1		31.1282	59.7338	10.2152	4.2446	12.7338	8.4892	4.2446	3		458.84	108.1	2.66134		4.78473	9.56946	1921.99	882.309	0.847286
45	45	45	38	449.622	1343.76	15.889	7.671	1.425	7.778	449.622	1343.76	15.889	448	1342	14	4	5	4		94.8547	135.782	94.8547	16.9784	21.223	18.3933	2.45062	1.25		3441.3	810.748	1.35961		9.3658	18.7316	25626.5	4239.42	0.991525
12	12	12	12	729.75	1363.75	14.333	4.603	1.311	4.554	729.75	1363.75	14.333	729	1363	14	3	3	2		59.7338	59.7338	31.1282	8.4892	12.7338	11.3189	2.45062	1.5		917.681	216.2	2.11231		6.02839	12.0568	5765.96	1604.09	0.969403
2370	2370	2370	803	25.354	1361.92	22.657	35.149	8.191	34.666	25.354	1361.95	22.657	10	1355	14	26	12	18		1922.28	554.666	1064.38	50.9352	110.36	79.2325	29.8131	2.16667		181242	42699.4	0.362717		35.1067	70.2134	1.79898e+06	77369	0.924559
1143	1143	1143	526	835.187	1363.92	22.523	27.445	7.196	28.634	835.189	1363.91	22.523	826	1360	14	19	7	18		1161.03	233.208	1064.38	29.7122	80.6474	62.2541	28.2619	2.71429		87409.1	20593	0.462525		27.531	55.0621	766872	48621.6	0.833304
43	43	43	35	299.14	14.326	16.302	7.643	1.395	7.882	299.14	14.326	16.302	297	12	15	5	5	4		135.782	135.782	94.8547	16.9784	21.223	19.8081	2.45062	1.25		3288.36	774.715	1.38037		9.22494	18.4499	32033.1	4922.86	0.99083
34	34	34	29	1027.65	208	16.618	6.969	1.185	7.322	1027.65	208	16.618	1026	206	15	4	4	4		94.8547	94.8547	94.8547	16.9784	16.9784	16.9784	0	1		2600.1	612.565	1.49276		8.53035	17.0607	20501.2	3622.46	1
150	150	150	96	595.78	214.647	17.653	12.231	1.262	12.207	595.78	214.647	17.653	593	212	15	7	7	6		233.208	233.208	182.023	25.4676	29.7122	28.2973	2.45062	1.16667		11471	2702.49	0.910166		13.9906	27.9813	94177.3	10054	0.995656
200	200	200	111	1153.51	228.27	18.03	13.737	1.194	13.879	1153.51	228.27	18.03	1150	225	15	8	8	7		289.045	289.045	233.208	29.7122	33.9568	32.5419	2.45062	1.14286		15294.7	3603.33	0.82694		15.3987	30.7974	143508	13298.9	0.996749
11	11	11	11	588.636	228.182	15.636	4.42	1.198	4.662	588.636	228.182	15.636	588	227	15	3	3	2		59.7338	59.7338	31.1282	8.4892	12.7338	11.3189	2.45062	1.5		841.207	198.183	2.17447		5.85605	11.7121	5765.96	1604.09	0.969403
468	468	468	213	1334.1	264.536	19.021	18.727	1.35	18.794	1334.11	264.536	19.021	1330	260	15	10	10	9		413.759	413.759	349.295	38.2014	42.446	41.0311	2.45062	1.11111		35789.5	8431.78	0.622877		20.4435	40.8871	288298	21147.3	0.997984
7455	7455	7455	1470	476.631	266.305	26.227	49.682	1.341	49.697	476.644	266.317	26.228	465	254	15	24	25	24		1690.2	1804.83	1690.2	101.87	106.115	103.285	2.45062	1.04167		570109	134314	0.247553		51.4387	102.877	4.61277e+06	134046	0.999705
7	7	7	7	118	288.714	15	4.137	1.527	4.414	118	288.714	15	117	288	15	3	3	1		59.7338	59.7338	10.2152	4.2446	12.7338	9.90407	4.90124	3		535.314	126.116	2.52804		5.03702	10.074	2882.98	1235.36	0.792959
60	60	60	46	1015.17	344.717	16.567	8.673	1.243	8.589	1015.17	344.717	16.567	1013	343	15	5	5	4		135.782	135.782	94.8547	16.9784	21.223	19.8081	2.45062	1.25		4588.4	1081	1.23528		10.3084	20.6168	32033.1	4922.86	0.99083
4	4	4	4	1158.5	345.5	15	3.001	0	3.001	1158.5	345.5	15	1158	345	15	2	2	1		31.1282	31.1282	10.2152	4.2446	8.4892	7.07433	2.45062	2		305.894	72.0665	3.04647		4.17985	8.3597	1281.32	625.838	0.91158
10	10	10	10	510.8	370.5	15.6	4.227	1.078	4.349	510.8	370.5	15.6	510	370	15	3	2	2		59.7338	31.1282	31.1282	8.4892	12.7338	9.90407	2.45062	1.5		764.734	180.166	2.24466		5.67293	11.3459	3843.97	1219.13	0.973393
65	65	65	49	931.231	422.231	16.431	8.934	1.217	9.072	931.231	422.231	16.431	929	420	15	5	5	4		135.782	135.782	94.8547	16.9784	21.223	19.8081	2.45062	1.25		4970.77	1171.08	1.20276		10.5871	21.1743	32033.1	4922.86	0.99083
130	130	130	84	559.3	438.985	17.431	11.629	1.26	11.652	559.3	438.985	17.431	557	436	15	6	7	6		182.023	233.208	182.023	25.4676	29.7122	26.8825	2.45062	1.16667		9941.54	2342.16	0.954633		13.339	26.6779	80723.4	9069.99	0.995888
6	6	6	6	696.667	453.333	15.5	3.512	0.461	3.809	696.667	453.333	15.5	696	453	15	2	2	2		31.1282	31.1282	31.1282	8.4892	8.4892	8.4892	0	1		458.84	108.1	2.66134		4.78473	9.56946	2562.65	905.615	1
19	19	19	17	283.105	459.579	16.158	5.599	0.931	5.512	283.105	459.579	16.158	282	458	15	3	4	3		59.7338	94.8547	59.7338	12.7338	16.9784	14.1487	2.45062	1.33333		1452.99	342.316	1.81231		7.02627	14.0525	11531.9	2503.09	0.986148
42	42	42	34	492.262	480.024	16.643	7.572	1.202	7.7	492.262	480.024	16.643	491	478	15	4	5	4		94.8547	135.782	94.8547	16.9784	21.223	18.3933	2.45062	1.25		3211.88	756.698	1.39124		9.15286	18.3057	25626.5	4239.42	0.991525
65	65	65	51	61.077	485.462	16.569	8.904	1.552	8.734	61.077	485.462	16.569	59	483	15	5	5	5		135.782	135.782	135.782	21.223	21.223	21.223	0	1		4970.77	1171.08	1.20276		10.5871	21.1743	40041.4	5660.09	1
31122	31122	31122	13305	333.798	489.081	49.335	92.61	29.414	92.58	333.812	489.009	49.338	311	461	15	50	56	64		5499.74	6598.72	8178.66	212.23	271.654	240.527	29.8131	1.28		2.38e+06	560714	0.153743		82.8253	165.651	5.74033e+07	725490	0.991922
1532	1532	1532	494	958.663	553.862	21.45	28.601	1.392	28.684	958.66	553.86	21.45	952	547	15	14	15	14		710.638	793.989	710.638	59.4244	63.669	60.8393	2.45062	1.07143		117157	27601.5	0.419499		30.3548	60.7095	941773	46502.8	0.999161
101	101	101	67	504.792	583.822	17.515	10.65	1.182	10.794	504.792	583.822	17.515	502	581	15	6	6	6		182.023	182.023	182.023	25.4676	25.4676	25.4676	0	1		7723.81	1819.68	1.03843		12.2626	24.5251	69191.5	8150.53	1
14	14	14	14	216.5	584.714	16	4.722	1.192	4.897	216.5	584.714	16	216	584	15	2	3	3		31.1282	59.7338	59.7338	8.4892	12.7338	11.3189	2.45062	1.5		1070.63	252.233	2.00651		6.34624	12.6925	5765.96	1604.09	0.969403
22	22	22	20	8.864	598.273	15.682	5.932	1.308	5.813	8.864	598.273	15.682	7	597	15	4	4	3		94.8547	94.8547	59.7338	12.7338	16.9784	15.5635	2.45062	1.33333		1682.41	396.366	1.72588		7.37816	14.7563	15375.9	3036.8	0.984678
15	15	15	15	120.067	610.4	15.467	4.98	1.441	5.225	120.067	610.4	15.467	119	609	15	3	4	2		59.7338	94.8547	31.1282	8.4892	16.9784	12.7338	4.2446	2		1147.1	270.249	1.96089		6.49388	12.9878	7687.94	2010.73	0.936852
116	116	116	79	1273.14	615.836	16.922	11.127	1.436	11.048	1273.14	615.836	16.922	1270	613	15	7	6	5		233.208	182.023	135.782	21.223	29.7122	25.4676	4.2446	1.4		8870.91	2089.93	0.991588		12.8418	25.6836	67269.5	8121.58	0.984894
332	332	332	173	96.087	619.56	18.533	16.453	1.52	16.577	96.087	619.56	18.533	92	616	15	9	9	8		349.295	349.295	289.045	33.9568	38.2014	36.7865	2.45062	1.125		25389.2	5981.52	0.698401		18.2328	36.4656	207574	16996.7	0.997476
14	14	14	14	661	646.714	15.5	4.722	1.192	4.897	661	646.714	15.5	660	646	15	3	3	2		59.7338	59.7338	31.1282	8.4892	12.7338	11.3189	2.45062	1.5		1070.63	252.233	2.00651		6.34624	12.6925	5765.96	1604.09	0.969403
38	38	38	34	563.421	667.974	16.658	7.176	1.375	7.422	563.421	667.974	16.658	562	667	15	4	3	4		94.8547	59.7338	94.8547	12.7338	16.9784	15.5635	2.45062	1.33333		2905.99	684.632	1.43843		8.85255	17.7051	15375.9	3036.8	0.984678
7572	7572	7572	1483	711.384	694.61	26.286	49.961	1.81	49.919	711.358	694.632	26.286	699	683	15	26	25	24		1922.28	1804.83	1690.2	101.87	110.36	106.115	4.2446	1.08333		579056	136422	0.246271		51.7064	103.413	4.99716e+06	141473	0.999142
107	107	107	74	664.972	810.542	17.168	10.776	1.318	10.909	664.972	810.542	17.168	663	808	15	5	6	6		135.782	182.023	182.023	21.223	25.4676	24.0527	2.45062	1.2		8182.65	1927.78	1.01865		12.5007	25.0014	57659.6	7261.96	0.993904
25	25	25	23	105.84	816.24	16.24	6.214	1.395	6.21	105.84	816.24	16.24	104	815	15	4	4	3		94.8547	94.8547	59.7338	12.7338	16.9784	15.5635	2.45062	1.33333		1911.83	450.416	1.65388		7.69935	15.3987	15375.9	3036.8	0.984678
20	20	20	18	170.4	832.95	15.8	5.763	1.106	5.776	170.4	832.95	15.8	169	832	15	4	3	3		94.8547	59.7338	59.7338	12.7338	16.9784	14.1487	2.45062	1.33333		1529.47	360.333	1.78159		7.14744	14.2949	11531.9	2503.09	0.986148
42	42	42	37	20.429	848.333	16.119	7.394	1.41	7.608	20.429	848.333	16.119	19	847	15	4	4	4		94.8547	94.8547	94.8547	16.9784	16.9784	16.9784	0	1		3211.88	756.698	1.39124		9.15286	18.3057	20501.2	3622.46	1
3	3	3	3	1062.67	878.667	15	2.776	0.671	3.163	1062.67	878.667	15	1062	878	15	2	2	1		31.1282	31.1282	10.2152	4.2446	8.4892	7.07433	2.45062	2		229.42	54.0499	3.35308		3.79764	7.59529	1281.32	625.838	0.91158
19	19	19	18	457.737	934.158	15.842	5.439	1.056	5.654	457.737	934.158	15.842	457	933	15	3	3	3		59.7338	59.7338	59.7338	12.7338	12.7338	12.7338	0	1		1452.99	342.316	1.81231		7.02627	14.0525	8648.94	2037.63	1
4	4	4	4	1065.5	988.5	15	3.001	0	3.001	1065.5	988.5	15	1065	988	15	2	2	1		31.1282	31.1282	10.2152	4.2446	8.4892	7.07433	2.45062	2		305.894	72.0665	3.04647		4.17985	8.3597	1281.32	625.838	0.91158
7	7	7	7	432.571	994.429	15.429	3.629	0.273	3.535	432.571	994.429	15.429	432	994	15	2	2	2		31.1282	31.1282	31.1282	8.4892	8.4892	8.4892	0	1		535.314	126.116	2.52804		5.03702	10.074	2562.65	905.615	1
11	11	11	11	1369.36	1012.82	15.636	4.42	1.198	4.662	1369.36	1012.82	15.636	1368	1012	15	3	3	2		59.7338	59.7338	31.1282	8.4892	12.7338	11.3189	2.45062	1.5		841.207	198.183	2.17447		5.85605	11.7121	5765.96	1604.09	0.969403
207	207	207	122	1086.22	1064.18	18.208	13.811	1.329	13.974	1086.22	1064.18	18.208	1083	1061	15	7	7	7		233.208	233.208	233.208	29.7122	29.7122	29.7122	0	1		15830	3729.44	0.817512		15.5763	31.1526	109874	11093.8	1
24	24	24	22	237.042	1079.25	15.917	5.959	1.049	6.107	237.042	1079.25	15.917	236	1078	15	3	4	3		59.7338	94.8547	59.7338	12.7338	16.9784	14.1487	2.45062	1.33333		1835.36	432.399	1.67654		7.59529	15.1906	11531.9	2503.09	0.986148
183	183	183	107	696.027	1104.87	17.667	13.249	1.17	13.416	696.028	1104.87	17.667	693	1102	15	7	7	7		233.208	233.208	233.208	29.7122	29.7122	29.7122	0	1		13994.6	3297.04	0.851792		14.9494	29.8988	109874	11093.8	1
219	219	219	121	787.644	1131.94	18.027	14.189	1.181	14.098	787.645	1131.94	18.027	784	1129	15	8	7	7		289.045	233.208	233.208	29.7122	33.9568	31.1271	2.45062	1.14286		16747.7	3945.64	0.802299		15.8716	31.7433	125570	12164.4	0.9969
10	10	10	10	428.2	1156.5	15.6	4.227	1.078	4.349	428.2	1156.5	15.6	427	1156	15	3	2	2		59.7338	31.1282	31.1282	8.4892	12.7338	9.90407	2.45062	1.5		764.734	180.166	2.24466		5.67293	11.3459	3843.97	1219.13	0.973393
106	106	106	75	95.321	1164.35	16.66	10.936	2.038	10.623	95.321	1164.35	16.66	92	1162	15	7	6	5		233.208	182.023	135.782	21.223	29.7122	25.4676	4.2446	1.4		8106.18	1909.76	1.02184		12.4617	24.9233	67269.5	8121.58	0.984894
8	8	8	8	1263.5	1227.5	15.5	3.675	5.098e-07	3.675	1263.5	1227.5	15.5	1263	1227	15	2	2	2		31.1282	31.1282	31.1282	8.4892	8.4892	8.4892	0	1		611.787	144.133	2.41799		5.26628	10.5326	2562.65	905.615	1
90	90	90	65	904.711	1245.64	17.156	10.114	1.442	10.113	904.711	1245.64	17.156	902	1243	15	6	6	5		182.023	182.023	135.782	21.223	25.4676	24.0527	2.45062	1.2		6882.6	1621.5	1.07912		11.8002	23.6003	57659.6	7261.96	0.993904
1235	1235	1235	424	470.038	1250.84	20.891	26.545	1.581	26.66	470.04	1250.84	20.891	464	1245	15	14	13	13		710.638	630.829	630.829	55.1798	59.4244	56.5947	2.45062	1.07692		94444.6	22250.5	0.450742		28.2507	56.5014	757903	40239	0.999033
14	14	14	14	416.286	1282.07	15.5	4.815	1.325	5.162	416.286	1282.07	15.5	415	1281	15	3	3	2		59.7338	59.7338	31.1282	8.4892	12.7338	11.3189	2.45062	1.5		1070.63	252.233	2.00651		6.34624	12.6925	5765.96	1604.09	0.969403
6619	6619	6619	1391	1328.17	1292	25.941	47.687	1.812	47.576	1328.25	1292.04	25.941	1317	1281	15	24	24	23		1690.2	1690.2	1578.43	97.6258	101.87	100.456	2.45062	1.04348		506177	119252	0.257565		49.4392	98.8784	4.24374e+06	126802	0.999674
157	157	157	112	16	1320.16	17.134	14.179	5.124	12.908	16	1320.16	17.134	13	1313	15	7	13	5		233.208	630.829	135.782	21.223	55.1798	35.3717	17.6717	2.6		12006.3	2828.61	0.896432		14.205	28.4099	145751	14980.9	0.894032
350	350	350	181	64.111	1343.69	18.423	16.964	1.826	16.805	64.111	1343.69	18.423	60	1340	15	9	9	8		349.295	349.295	289.045	33.9568	38.2014	36.7865	2.45062	1.125		26765.7	6305.82	0.686217		18.5565	37.113	207574	16996.7	0.997476
50	50	50	39	186.98	1348.24	16.24	8.286	1.492	8.61	186.98	1348.24	16.24	185	1346	15	5	5	4		135.782	135.782	94.8547	16.9784	21.223	19.8081	2.45062	1.25		3823.67	900.831	1.31269		9.70057	19.4011	32033.1	4922.86	0.99083
92	92	92	66	886.739	5.174	17.859	10.227	1.429	10.233	886.74	5.174	17.859	884	2	16	6	6	5		182.023	182.023	135.782	21.223	25.4676	24.0527	2.45062	1.2		7035.55	1657.53	1.07124		11.8869	23.7739	57659.6	7261.96	0.993904
6	6	6	6	335	31.5	16	3.871	1.354	4.745	335	31.5	16	334	31	16	3	2	1		59.7338	31.1282	10.2152	4.2446	12.7338	8.4892	4.2446	3		458.84	108.1	2.66134		4.78473	9.56946	1921.99	882.309	0.847286
162	162	162	99	199.79	61.636	18.407	12.751	1.411	12.563	199.79	61.636	18.407	197	59	16	7	7	6		233.208	233.208	182.023	25.4676	29.7122	28.2973	2.45062	1.16667		12388.7	2918.69	0.887113		14.3542	28.7084	94177.3	10054	0.995656
57	57	57	47	670.93	76.632	17.386	8.428	1.513	8.385	670.93	76.632	17.386	669	75	16	5	5	4		135.782	135.782	94.8547	16.9784	21.223	19.8081	2.45062	1.25		4358.98	1026.95	1.25659		10.1336	20.2673	32033.1	4922.86	0.99083
14	14	14	14	113	87.5	16.5	4.786	1.286	5.198	113	87.5	16.5	112	86	16	3	4	2		59.7338	94.8547	31.1282	8.4892	16.9784	12.7338	4.2446	2		1070.63	252.233	2.00651		6.34624	12.6925	7687.94	2010.73	0.936852
43	43	43	36	522.186	119.698	17.767	7.598	1.34	7.745	522.186	119.698	17.767	520	118	16	5	4	4		135.782	94.8547	94.8547	16.9784	21.223	18.3933	2.45062	1.25		3288.36	774.715	1.38037		9.22494	18.4499	25626.5	4239.42	0.991525
20	20	20	20	475.1	124.5	16.45	5.597	1.677	5.553	475.1	124.5	16.45	474	123	16	3	4	2		59.7338	94.8547	31.1282	8.4892	16.9784	12.7338	4.2446	2		1529.47	360.333	1.78159		7.14744	14.2949	7687.94	2010.73	0.936852
107	107	107	73	747.607	179.159	18.411	10.824	1.303	11.042	747.608	179.159	18.411	745	177	16	6	6	6		182.023	182.023	182.023	25.4676	25.4676	25.4676	0	1		8182.65	1927.78	1.01865		12.5007	25.0014	69191.5	8150.53	1
44	44	44	34	483.5	200.136	17.568	7.791	1.001	7.889	483.5	200.136	17.568	482	198	16	4	5	4		94.8547	135.782	94.8547	16.9784	21.223	18.3933	2.45062	1.25		3364.83	792.732	1.36983		9.2959	18.5918	25626.5	4239.42	0.991525
8	8	8	8	476.5	287.5	16.5	3.675	5.098e-07	3.675	476.5	287.5	16.5	476	287	16	2	2	2		31.1282	31.1282	31.1282	8.4892	8.4892	8.4892	0	1		611.787	144.133	2.41799		5.26628	10.5326	2562.65	905.615	1
17	17	17	15	919.412	317.294	17	5.4	0.932	5.481	919.412	317.294	17	918	316	16	4	3	3		94.8547	59.7338	59.7338	12.7338	16.9784	14.1487	2.45062	1.33333		1300.05	306.283	1.88076		6.77054	13.5411	11531.9	2503.09	0.986148
933	933	933	359	1302.2	335.676	21.744	24.003	1.695	24.13	1302.2	335.677	21.744	1297	330	16	12	13	12		554.666	630.829	554.666	50.9352	55.1798	52.3501	2.45062	1.08333		71349.7	16809.5	0.494907		25.7297	51.4594	599660	34427.9	0.998873
4	4	4	4	802.5	340.5	16	3.001	0	3.001	802.5	340.5	16	802	340	16	2	2	1		31.1282	31.1282	10.2152	4.2446	8.4892	7.07433	2.45062	2		305.894	72.0665	3.04647		4.17985	8.3597	1281.32	625.838	0.91158
79	79	79	56	463.013	351.076	18.152	9.664	0.972	9.772	463.013	351.076	18.152	461	349	16	5	5	5		135.782	135.782	135.782	21.223	21.223	21.223	0	1		6041.4	1423.31	1.12705		11.2984	22.5968	40041.4	5660.09	1
14	14	14	14	335.5	368.714	17	4.722	1.192	4.897	335.5	368.714	17	335	368	16	2	3	3		31.1282	59.7338	59.7338	8.4892	12.7338	11.3189	2.45062	1.5		1070.63	252.233	2.00651		6.34624	12.6925	5765.96	1604.09	0.969403
26	26	26	23	511.115	418.808	16.962	6.181	1.041	6.303	511.115	418.808	16.962	510	417	16	4	4	3		94.8547	94.8547	59.7338	12.7338	16.9784	15.5635	2.45062	1.33333		1988.31	468.432	1.6324		7.80067	15.6013	15375.9	3036.8	0.984678
45	45	45	38	152.578	440.489	17.133	7.627	1.191	7.853	152.578	440.489	17.133	151	439	16	4	4	4		94.8547	94.8547	94.8547	16.9784	16.9784	16.9784	0	1		3441.3	810.748	1.35961		9.3658	18.7316	20501.2	3622.46	1
297	297	297	156	137.114	443.529	19.32	15.83	1.447	15.868	137.114	443.529	19.32	134	440	16	8	8	8		289.045	289.045	289.045	33.9568	33.9568	33.9568	0	1		22712.6	5350.94	0.724823		17.5682	35.1363	164009	14489.8	1
608	608	608	259	1206.94	474.528	20.956	20.587	1.373	20.669	1206.94	474.528	20.956	1202	470	16	11	11	11		482.266	482.266	482.266	46.6906	46.6906	46.6906	0	1		46495.8	10954.1	0.570842		22.307	44.6141	426361	27394.8	1
95	95	95	64	849.842	620.168	18.326	10.385	1.121	10.515	849.842	620.168	18.326	847	618	16	6	6	6		182.023	182.023	182.023	25.4676	25.4676	25.4676	0	1		7264.97	1711.58	1.05985		12.0148	24.0295	69191.5	8150.53	1
4	4	4	4	385.5	629.5	16	3.001	0	3.001	385.5	629.5	16	385	629	16	2	2	1		31.1282	31.1282	10.2152	4.2446	8.4892	7.07433	2.45062	2		305.894	72.0665	3.04647		4.17985	8.3597	1281.32	625.838	0.91158
12	12	12	12	411.25	632.25	16.667	4.603	1.311	4.554	411.25	632.25	16.667	410	631	16	3	3	2		59.7338	59.7338	31.1282	8.4892	12.7338	11.3189	2.45062	1.5		917.681	216.2	2.11231		6.02839	12.0568	5765.96	1604.09	0.969403
114	114	114	73	607.781	672.57	18.167	11.14	1.044	11.227	607.781	672.57	18.167	605	670	16	6	6	6		182.023	182.023	182.023	25.4676	25.4676	25.4676	0	1		8717.97	2053.9	0.997354		12.7676	25.5352	69191.5	8150.53	1
32	32	32	27	348.031	677.125	17.594	6.879	1.406	6.786	348.031	677.125	17.594	346	675	16	5	5	4		135.782	135.782	94.8547	16.9784	21.223	19.8081	2.45062	1.25		2447.15	576.532	1.52324		8.3597	16.7194	32033.1	4922.86	0.99083
9	9	9	9	1136.67	678.111	16.444	4.141	1.106	4.449	1136.67	678.111	16.444	1136	677	16	2	3	2		31.1282	59.7338	31.1282	8.4892	12.7338	9.90407	2.45062	1.5		688.26	162.15	2.32489		5.47715	10.9543	3843.97	1219.13	0.973393
286	286	286	145	198.483	684.304	19.364	15.691	1.211	15.75	198.483	684.304	19.364	195	680	16	8	9	8		289.045	349.295	289.045	33.9568	38.2014	35.3717	2.45062	1.125		21871.4	5152.76	0.733999		17.3485	34.6971	184511	15711.5	0.99758
12	12	12	12	175.5	683.5	17	4.466	1.082	5.198	175.5	683.5	17	175	683	16	2	2	3		31.1282	31.1282	59.7338	8.4892	12.7338	9.90407	2.45062	1.5		917.681	216.2	2.11231		6.02839	12.0568	3843.97	1219.13	0.973393
54	54	54	41	1147.39	740.926	17.481	8.406	1.123	8.309	1147.39	740.926	17.481	1145	739	16	5	5	4		135.782	135.782	94.8547	16.9784	21.223	19.8081	2.45062	1.25		4129.56	972.898	1.27944		9.95264	19.9053	32033.1	4922.86	0.99083
26	26	26	23	934.615	742.385	17.462	6.275	1.388	6.722	934.615	742.385	17.462	933	741	16	4	4	4		94.8547	94.8547	94.8547	16.9784	16.9784	16.9784	0	1		1988.31	468.432	1.6324		7.80067	15.6013	20501.2	3622.46	1
26	26	26	22	217.5	785.769	17	6.37	1.04	6.441	217.5	785.769	17	216	784	16	4	4	3		94.8547	94.8547	59.7338	12.7338	16.9784	15.5635	2.45062	1.33333		1988.31	468.432	1.6324		7.80067	15.6013	15375.9	3036.8	0.984678
6912	6912	6912	1476	182.525	786.605	27.948	49.38	5.782	48.221	182.521	786.65	27.948	171	775	16	24	25	29		1690.2	1804.83	2291.14	101.87	123.093	110.36	11.2302	1.20833		528584	124531	0.253873		50.1582	100.316	5.57376e+06	152814	0.994843
7	7	7	7	206.571	812.429	16.429	3.629	0.273	3.535	206.571	812.429	16.429	206	812	16	2	2	2		31.1282	31.1282	31.1282	8.4892	8.4892	8.4892	0	1		535.314	126.116	2.52804		5.03702	10.074	2562.65	905.615	1
13	13	13	13	424.923	849.769	16.462	4.634	1.203	5.068	424.923	849.769	16.462	424	849	16	3	3	2		59.7338	59.7338	31.1282	8.4892	12.7338	11.3189	2.45062	1.5		994.154	234.216	2.05669		6.19139	12.3828	5765.96	1604.09	0.969403
37	37	37	29	849.405	878.622	17.459	7.377	0.797	7.224	849.405	878.622	17.459	848	877	16	4	4	4		94.8547	94.8547	94.8547	16.9784	16.9784	16.9784	0	1		2829.52	666.615	1.45128		8.77421	17.5484	20501.2	3622.46	1
40	40	40	35	439.15	957.375	17.5	7.315	1.307	7.488	439.15	957.375	17.5	438	956	16	4	4	4		94.8547	94.8547	94.8547	16.9784	16.9784	16.9784	0	1		3058.94	720.665	1.41405		9.00521	18.0104	20501.2	3622.46	1
50	50	50	39	646.28	1022.48	17.72	8.159	1.257	8.171	646.28	1022.48	17.72	644	1021	16	5	5	4		135.782	135.782	94.8547	16.9784	21.223	19.8081	2.45062	1.25		3823.67	900.831	1.31269		9.70057	19.4011	32033.1	4922.86	0.99083
633	633	633	268	266.817	1075.1	20.755	20.917	1.577	21.051	266.818	1075.1	20.755	262	1070	16	11	11	11		482.266	482.266	482.266	46.6906	46.6906	46.6906	0	1		48407.7	11404.5	0.563226		22.6087	45.2174	426361	27394.8	1
157	157	157	104	97.166	1112.24	19.331	12.498	1.672	12.379	97.166	1112.24	19.331	94	1109	16	7	7	7		233.208	233.208	233.208	29.7122	29.7122	29.7122	0	1		12006.3	2828.61	0.896432		14.205	28.4099	109874	11093.8	1
44	44	44	35	24.227	1149.41	17.727	7.754	1.216	7.808	24.227	1149.41	17.727	22	1148	16	5	4	4		135.782	94.8547	94.8547	16.9784	21.223	18.3933	2.45062	1.25		3364.83	792.732	1.36983		9.2959	18.5918	25626.5	4239.42	0.991525
25152	25152	25152	3462	119.769	1155.61	32.944	75.409	3.095	75.159	119.759	1155.59	32.944	100	1138	16	40	37	35		3842.01	3389.47	3099.82	148.561	169.784	158.465	10.682	1.14286		1.92346e+06	453154	0.165054		77.1492	154.298	1.65931e+07	315362	0.997608
33	33	33	27	484.515	1189.61	17.697	6.986	1.04	7.044	484.515	1189.61	17.697	483	1188	16	4	4	4		94.8547	94.8547	94.8547	16.9784	16.9784	16.9784	0	1		2523.62	594.549	1.50769		8.44589	16.8918	20501.2	3622.46	1
83	83	83	62	519.807	1192.72	18.386	9.775	1.39	9.885	519.807	1192.72	18.386	518	1190	16	5	6	5		135.782	182.023	135.782	21.223	25.4676	22.6379	2.45062	1.2		6347.29	1495.38	1.10864		11.4859	22.9719	48049.6	6428.36	0.994285
21	21	21	21	1028.33	1213.62	16.524	5.696	1.653	6.359	1028.33	1213.62	16.524	1027	1212	16	4	4	2		94.8547	94.8547	31.1282	8.4892	16.9784	14.1487	4.90124	2		1605.94	378.349	1.75285		7.26463	14.5293	10250.6	2503.35	0.91158
13	13	13	13	84.462	1220.38	16	5.897	2.195	6.414	84.462	1220.38	16	83	1219	16	4	4	1		94.8547	94.8547	10.2152	4.2446	16.9784	12.7338	7.35186	4		994.154	234.216	2.05669		6.19139	12.3828	5125.3	2064.87	0.696204
61	61	61	46	252.377	1228.88	17.672	8.739	1.291	8.754	252.377	1228.88	17.672	250	1227	16	5	5	4		135.782	135.782	94.8547	16.9784	21.223	19.8081	2.45062	1.25		4664.88	1099.01	1.2285		10.3653	20.7307	32033.1	4922.86	0.99083
93	93	93	65	75.516	1242.83	18.129	10.364	1.536	10.517	75.516	1242.83	18.129	73	1240	16	6	7	5		182.023	233.208	135.782	21.223	29.7122	25.4676	4.2446	1.4		7112.02	1675.55	1.06739		11.9298	23.8597	67269.5	8121.58	0.984894
69	69	69	52	974.145	1254.26	17.754	9.196	1.303	9.208	974.145	1254.26	17.754	972	1252	16	5	5	5		135.782	135.782	135.782	21.223	21.223	21.223	0	1		5276.66	1243.15	1.17906		10.8	21.6	40041.4	5660.09	1
3335	3335	3335	871	1305.94	1264.15	24.641	37.577	1.656	37.555	1305.98	1264.12	24.641	1297	1256	16	19	18	18		1161.03	1064.38	1064.38	76.4028	80.6474	77.8177	2.45062	1.05556		255039	60085.5	0.323682		39.3404	78.6809	1.97196e+06	76086.4	0.999483
536	536	536	252	86.853	1282.06	19.888	19.703	1.936	19.358	86.853	1282.06	19.888	82	1277	16	10	11	9		413.759	482.266	349.295	38.2014	46.6906	42.446	4.2446	1.22222		40989.7	9656.91	0.595337		21.3892	42.7785	317128	22611	0.994613
49	49	49	39	425.041	1301.88	17.245	8.111	1.531	8.396	425.041	1301.88	17.245	423	1300	16	5	5	4		135.782	135.782	94.8547	16.9784	21.223	19.8081	2.45062	1.25		3747.2	882.815	1.32156		9.63546	19.2709	32033.1	4922.86	0.99083
4	4	4	4	562.75	1306	16	3.248	1.563	3.779	562.75	1306	16	562	1305	16	2	3	1		31.1282	59.7338	10.2152	4.2446	12.7338	8.4892	4.2446	3		305.894	72.0665	3.04647		4.17985	8.3597	1921.99	882.309	0.847286
102	102	102	71	247.951	1317.89	18.216	10.708	1.667	10.414	247.951	1317.89	18.216	245	1315	16	7	7	5		233.208	233.208	135.782	21.223	29.7122	26.8825	4.90124	1.4		7800.29	1837.7	1.03502		12.3029	24.6058	78481.1	9054.97	0.97898
1407	1407	1407	661	144.911	1324.08	27.323	39.487	17.815	37.058	144.912	1324.09	27.323	137	1317	16	24	15	26		1690.2	793.989	1922.28	63.669	110.36	91.9663	24.8711	1.73333		107598	25349.4	0.431572		29.5057	59.0113	2.9983e+06	105733	0.951021
397	397	397	189	697.592	1360.02	20.395	17.645	1.362	17.667	697.593	1360.02	20.395	693	1356	16	10	9	9		413.759	349.295	349.295	38.2014	42.446	39.6163	2.45062	1.11111		30359.9	7152.6	0.657992		19.3525	38.705	259468	19711.4	0.998058
1	1	1	1	64	16	17	0	0	0	64	16	17	64	16	17	1	1	1		10.2152	10.2152	10.2152	4.2446	4.2446	4.2446	0	1		76.4734	18.0166	4.83598		2.63314	5.26628	320.331	226.404	1
72	72	72	55	1113.07	88.625	18.472	9.325	1.573	9.311	1113.07	88.625	18.472	1111	86	17	5	6	4		135.782	182.023	94.8547	16.9784	25.4676	21.223	4.2446	1.5		5506.08	1297.2	1.16245		10.9543	21.9086	38439.7	5631.43	0.978105
7	7	7	7	513.571	96.571	17.571	3.629	0.273	3.535	513.571	96.571	17.571	513	96	17	2	2	2		31.1282	31.1282	31.1282	8.4892	8.4892	8.4892	0	1		535.314	126.116	2.52804		5.03702	10.074	2562.65	905.615	1
554	554	554	240	533.099	102.199	21.347	19.907	1.325	19.977	533.1	102.199	21.347	528	98	17	11	10	10		482.266	413.759	413.759	42.446	46.6906	43.8609	2.45062	1.1		42366.3	9981.21	0.588818		21.626	43.2521	352364	24164.1	0.998407
6	6	6	6	1094	122.5	17	3.871	1.354	4.745	1094	122.5	17	1093	122	17	3	2	1		59.7338	31.1282	10.2152	4.2446	12.7338	8.4892	4.2446	3		458.84	108.1	2.66134		4.78473	9.56946	1921.99	882.309	0.847286
4	4	4	4	443.5	147.5	17	3.001	0	3.001	443.5	147.5	17	443	147	17	2	2	1		31.1282	31.1282	10.2152	4.2446	8.4892	7.07433	2.45062	2		305.894	72.0665	3.04647		4.17985	8.3597	1281.32	625.838	0.91158
138	138	138	85	104.551	195.71	19.949	11.984	1.251	11.937	104.551	195.71	19.949	102	193	17	6	7	7		182.023	233.208	233.208	25.4676	29.7122	28.2973	2.45062	1.16667		10553.3	2486.29	0.935817		13.6071	27.2143	94177.3	10054	0.995656
113	113	113	87	992.54	225.956	19.097	12.329	4.459	12.326	992.54	225.956	19.097	990	222	17	6	9	7		182.023	349.295	233.208	25.4676	38.2014	31.1271	6.48373	1.5		8641.49	2035.88	1.00029		12.7301	25.4603	121085	12095.7	0.978543
836	836	836	328	684.232	241.523	22.379	23.045	1.315	23.131	684.232	241.523	22.379	679	236	17	12	12	12		554.666	554.666	554.666	50.9352	50.9352	50.9352	0	1		63931.7	15061.9	0.513352		24.8052	49.6104	553532	32602.1	1
79	79	79	56	1029.08	285.835	18.873	9.681	1.084	9.731	1029.08	285.835	18.873	1027	284	17	5	5	5		135.782	135.782	135.782	21.223	21.223	21.223	0	1		6041.4	1423.31	1.12705		11.2984	22.5968	40041.4	5660.09	1
1	1	1	1	1353	305	17	0	0	0	1353	305	17	1353	305	17	1	1	1		10.2152	10.2152	10.2152	4.2446	4.2446	4.2446	0	1		76.4734	18.0166	4.83598		2.63314	5.26628	320.331	226.404	1
14703	14703	14703	2349	124.298	332.916	32.04	62.774	1.88	62.658	124.294	332.911	32.04	109	318	17	32	31	30		2683.96	2550.42	2419.47	127.338	135.827	131.583	4.2446	1.06667		1.12439e+06	264898	0.197401		64.5074	129.015	9.53305e+06	217544	0.999442
9	9	9	9	139	340	17	4.554	1.921	4.244	139	340	17	138	339	17	3	3	1		59.7338	59.7338	10.2152	4.2446	12.7338	9.90407	4.90124	3		688.26	162.15	2.32489		5.47715	10.9543	2882.98	1235.36	0.792959
7	7	7	7	1021	369.714	17	4.137	1.527	4.414	1021	369.714	17	1020	369	17	3	3	1		59.7338	59.7338	10.2152	4.2446	12.7338	9.90407	4.90124	3		535.314	126.116	2.52804		5.03702	10.074	2882.98	1235.36	0.792959
8	8	8	8	525.125	393.875	17.375	3.997	1.167	4.335	525.125	393.875	17.375	524	393	17	3	3	2		59.7338	59.7338	31.1282	8.4892	12.7338	11.3189	2.45062	1.5		611.787	144.133	2.41799		5.26628	10.5326	5765.96	1604.09	0.969403
57	57	57	48	993.368	409.509	18.439	8.285	1.254	8.69	993.368	409.509	18.439	991	408	17	5	4	4		135.782	94.8547	94.8547	16.9784	21.223	18.3933	2.45062	1.25		4358.98	1026.95	1.25659		10.1336	20.2673	25626.5	4239.42	0.991525
1689	1689	1689	526	207.908	420.582	23.459	29.62	1.445	29.622	207.909	420.586	23.459	201	414	17	15	15	14		793.989	793.989	710.638	59.4244	63.669	62.2541	2.45062	1.07143		129164	30430.1	0.406076		31.3582	62.7163	1.00904e+06	48692.7	0.99914
10	10	10	10	415.5	439.8	17.4	4.227	1.078	4.349	415.5	439.8	17.4	415	439	17	2	3	2		31.1282	59.7338	31.1282	8.4892	12.7338	9.90407	2.45062	1.5		764.734	180.166	2.24466		5.67293	11.3459	3843.97	1219.13	0.973393
403	403	403	257	824.273	445.534	20.727	21.136	8.386	19.193	824.274	445.534	20.727	817	439	17	15	16	8		793.989	880.786	289.045	33.9568	67.9136	55.1798	18.5018	2		30818.8	7260.7	0.65471		19.4495	38.899	615035	38054.2	0.91907
19	19	19	17	392.263	455.684	18.105	5.605	1.111	5.712	392.263	455.684	18.105	391	455	17	4	3	3		94.8547	59.7338	59.7338	12.7338	16.9784	14.1487	2.45062	1.33333		1452.99	342.316	1.81231		7.02627	14.0525	11531.9	2503.09	0.986148
68	68	68	50	423.088	475.265	18.471	9.115	1.283	9.125	423.088	475.265	18.471	421	473	17	5	6	4		135.782	182.023	94.8547	16.9784	25.4676	21.223	4.2446	1.5		5200.19	1225.13	1.18481		10.7476	21.4951	38439.7	5631.43	0.978105
59	59	59	49	68.017	495.373	18.814	8.589	1.727	8.758	68.017	495.373	18.814	66	493	17	5	6	4		135.782	182.023	94.8547	16.9784	25.4676	21.223	4.2446	1.5		4511.93	1062.98	1.24222		10.2508	20.5016	38439.7	5631.43	0.978105
5	5	5	5	885	522	17	3.395	1.898	4.244	885	522	17	884	521	17	3	3	1		59.7338	59.7338	10.2152	4.2446	12.7338	9.90407	4.90124	3		382.367	90.0831	2.8281		4.50261	9.00521	2882.98	1235.36	0.792959
2	2	2	2	67.5	541	17	2.122	0	2.122	67.5	541	17	67	541	17	2	1	1		31.1282	10.2152	10.2152	4.2446	8.4892	5.65947	2.45062	2		152.947	36.0333	3.83832		3.31755	6.6351	640.662	386.739	0.929293
107	107	107	91	67.561	558.981	18.738	13.589	5.751	12.431	67.561	558.981	18.738	62	555	17	10	8	5		413.759	289.045	135.782	21.223	42.446	32.5419	10.682	2		8182.65	1927.78	1.01865		12.5007	25.0014	128132	13172.1	0.933118
6058	6058	6058	1280	517.949	569.403	27.307	46.214	1.387	46.274	517.964	569.386	27.307	507	558	17	23	23	22		1578.43	1578.43	1469.58	93.3812	97.6258	96.2109	2.45062	1.04545		463276	109145	0.265282		48.001	96.002	3.72801e+06	116312	0.999644
4	4	4	4	919.5	575.5	17	3.001	0	3.001	919.5	575.5	17	919	575	17	2	2	1		31.1282	31.1282	10.2152	4.2446	8.4892	7.07433	2.45062	2		305.894	72.0665	3.04647		4.17985	8.3597	1281.32	625.838	0.91158
4	4	4	4	1237.5	587.5	17	3.001	0	3.001	1237.5	587.5	17	1237	587	17	2	2	1		31.1282	31.1282	10.2152	4.2446	8.4892	7.07433	2.45062	2		305.894	72.0665	3.04647		4.17985	8.3597	1281.32	625.838	0.91158
23	23	23	21	1325.96	609.217	18.304	5.944	1.237	5.954	1325.96	609.217	18.304	1325	608	17	3	4	3		59.7338	94.8547	59.7338	12.7338	16.9784	14.1487	2.45062	1.33333		1758.89	414.382	1.70049		7.4883	14.9766	11531.9	2503.09	0.986148
523	523	523	230	588.457	623.794	21.034	19.473	1.241	19.577	588.458	623.794	21.034	584	619	17	10	10	9		413.759	413.759	349.295	38.2014	42.446	41.0311	2.45062	1.11111		39995.6	9422.7	0.600229		21.2149	42.4298	288298	21147.3	0.997984
10	10	10	10	1329.1	634.7	17.6	4.369	1.265	4.567	1329.1	634.7	17.6	1328	634	17	3	3	2		59.7338	59.7338	31.1282	8.4892	12.7338	11.3189	2.45062	1.5		764.734	180.166	2.24466		5.67293	11.3459	5765.96	1604.09	0.969403
10	10	10	10	431.7	649.3	17.4	4.239	1.117	4.115	431.7	649.3	17.4	431	648	17	3	3	2		59.7338	59.7338	31.1282	8.4892	12.7338	11.3189	2.45062	1.5		764.734	180.166	2.24466		5.67293	11.3459	5765.96	1604.09	0.969403
3	3	3	3	1289	675	17	2.829	2.45	4.244	1289	675	17	1289	674	17	1	3	1		10.2152	59.7338	10.2152	4.2446	12.7338	7.07433	4.90124	3		229.42	54.0499	3.35308		3.79764	7.59529	960.993	555.428	0.847885
3	3	3	3	142.667	678.333	17	2.776	0.671	3.163	142.667	678.333	17	142	678	17	2	2	1		31.1282	31.1282	10.2152	4.2446	8.4892	7.07433	2.45062	2		229.42	54.0499	3.35308		3.79764	7.59529	1281.32	625.838	0.91158
18	18	18	17	16.722	680.056	18.111	5.379	1.025	5.448	16.722	680.056	18.111	16	679	17	3	3	3		59.7338	59.7338	59.7338	12.7338	12.7338	12.7338	0	1		1376.52	324.299	1.84527		6.90078	13.8016	8648.94	2037.63	1
623	623	623	260	287.52	679.819	22.294	20.771	1.256	20.755	287.521	679.819	22.294	283	675	17	10	11	11		413.759	482.266	482.266	42.446	46.6906	45.2757	2.45062	1.1		47642.9	11224.4	0.566224		22.489	44.978	387600	25750.7	0.998352
20	20	20	19	1254.2	683.65	18.2	5.602	1.283	5.854	1254.2	683.65	18.2	1253	682	17	3	4	3		59.7338	94.8547	59.7338	12.7338	16.9784	14.1487	2.45062	1.33333		1529.47	360.333	1.78159		7.14744	14.2949	11531.9	2503.09	0.986148
4	4	4	4	759.5	746.5	17	3.001	0	3.001	759.5	746.5	17	759	746	17	2	2	1		31.1282	31.1282	10.2152	4.2446	8.4892	7.07433	2.45062	2		305.894	72.0665	3.04647		4.17985	8.3597	1281.32	625.838	0.91158
69	69	69	50	625.043	760.826	19.232	9.199	1.081	9.343	625.043	760.826	19.232	623	759	17	5	5	5		135.782	135.782	135.782	21.223	21.223	21.223	0	1		5276.66	1243.15	1.17906		10.8	21.6	40041.4	5660.09	1
99	99	99	71	198.667	769.879	19.081	10.45	1.53	10.501	198.667	769.879	19.081	196	767	17	6	7	5		182.023	233.208	135.782	21.223	29.7122	25.4676	4.2446	1.4		7570.87	1783.65	1.04538		12.1811	24.3622	67269.5	8121.58	0.984894
1838	1838	1838	562	133.429	793.564	24.083	30.517	1.533	30.514	133.43	793.556	24.083	126	786	17	15	16	15		793.989	880.786	793.989	63.669	67.9136	65.0839	2.45062	1.06667		140558	33114.6	0.394793		32.2544	64.5088	1.15319e+06	53219.5	0.999265
62	62	62	46	1231.93	800.952	18.306	8.849	1.208	9.166	1231.93	800.952	18.306	1230	799	17	5	5	4		135.782	135.782	94.8547	16.9784	21.223	19.8081	2.45062	1.25		4741.35	1117.03	1.22186		10.4217	20.8434	32033.1	4922.86	0.99083
6372	6372	6372	1314	871.197	827.699	27.453	47.044	1.248	47.059	871.154	827.715	27.453	860	816	17	23	24	22		1578.43	1690.2	1469.58	93.3812	101.87	97.6258	4.2446	1.09091		487288	114802	0.260851		48.8164	97.6328	3.8901e+06	119738	0.998986
12	12	12	12	1160.08	848.667	17.417	4.526	1.182	4.974	1160.08	848.667	17.417	1159	848	17	3	3	2		59.7338	59.7338	31.1282	8.4892	12.7338	11.3189	2.45062	1.5		917.681	216.2	2.11231		6.02839	12.0568	5765.96	1604.09	0.969403
26	26	26	22	1280.5	922.385	17.846	6.527	1.264	6.604	1280.5	922.385	17.846	1279	921	17	4	4	3		94.8547	94.8547	59.7338	12.7338	16.9784	15.5635	2.45062	1.33333		1988.31	468.432	1.6324		7.80067	15.6013	15375.9	3036.8	0.984678
509	509	509	227	904.929	938.43	21.749	19.282	1.313	19.371	904.93	938.43	21.749	900	934	17	11	10	10		482.266	413.759	413.759	42.446	46.6906	43.8609	2.45062	1.1		38925	9170.46	0.605682		21.0239	42.0478	352364	24164.1	0.998407
10	10	10	10	548.5	945.2	17.4	4.227	1.078	4.349	548.5	945.2	17.4	548	944	17	2	3	2		31.1282	59.7338	31.1282	8.4892	12.7338	9.90407	2.45062	1.5		764.734	180.166	2.24466		5.67293	11.3459	3843.97	1219.13	0.973393
119	119	119	77	597.84	945.387	19.79	11.328	1.192	11.35	597.84	945.386	19.79	595	943	17	7	6	6		233.208	182.023	182.023	25.4676	29.7122	26.8825	2.45062	1.16667		9100.33	2143.98	0.983185		12.9516	25.9032	80723.4	9069.99	0.995888
21	21	21	21	26.476	1114.43	17.524	5.748	1.67	6.83	26.476	1114.43	17.524	25	1113	17	4	4	2		94.8547	94.8547	31.1282	8.4892	16.9784	14.1487	4.90124	2		1605.94	378.349	1.75285		7.26463	14.5293	10250.6	2503.35	0.91158
5471	5471	5471	1187	1056.57	1127.79	27.853	44.635	1.413	44.678	1056.6	1127.73	27.854	1046	1117	17	22	23	22		1469.58	1578.43	1469.58	93.3812	97.6258	94.7961	2.45062	1.04545		418386	98569	0.274449		46.3977	92.7953	3.56592e+06	112915	0.99965
36	36	36	32	144.389	1133.69	17.861	7.065	1.434	7.264	144.389	1133.69	17.861	142	1132	17	5	4	3		135.782	94.8547	59.7338	12.7338	21.223	16.9784	4.2446	1.66667		2753.04	648.599	1.46459		8.69444	17.3889	19219.9	3594.35	0.965378
20	20	20	19	684.15	1141.05	18.15	5.58	1.075	5.769	684.15	1141.05	18.15	683	1140	17	3	3	3		59.7338	59.7338	59.7338	12.7338	12.7338	12.7338	0	1		1529.47	360.333	1.78159		7.14744	14.2949	8648.94	2037.63	1
208	208	208	120	1226.99	1144.98	20.279	13.885	1.293	13.81	1226.99	1144.98	20.279	1224	1142	17	7	7	7		233.208	233.208	233.208	29.7122	29.7122	29.7122	0	1		15906.5	3747.46	0.8162		15.6013	31.2027	109874	11093.8	1
6	6	6	6	99.833	1151.17	17	3.87	1.563	4.304	99.833	1151.17	17	99	1150	17	3	3	1		59.7338	59.7338	10.2152	4.2446	12.7338	9.90407	4.90124	3		458.84	108.1	2.66134		4.78473	9.56946	2882.98	1235.36	0.792959
4	4	4	4	1113.5	1154.5	17	3.001	0	3.001	1113.5	1154.5	17	1113	1154	17	2	2	1		31.1282	31.1282	10.2152	4.2446	8.4892	7.07433	2.45062	2		305.894	72.0665	3.04647		4.17985	8.3597	1281.32	625.838	0.91158
114	114	114	76	793.763	1167.88	19.684	11.133	1.35	11.04	793.764	1167.88	19.684	791	1165	17	7	6	6		233.208	182.023	182.023	25.4676	29.7122	26.8825	2.45062	1.16667		8717.97	2053.9	0.997354		12.7676	25.5352	80723.4	9069.99	0.995888
3	3	3	3	20.333	1169.67	17	2.776	0.671	3.163	20.333	1169.67	17	20	1169	17	2	2	1		31.1282	31.1282	10.2152	4.2446	8.4892	7.07433	2.45062	2		229.42	54.0499	3.35308		3.79764	7.59529	1281.32	625.838	0.91158
61	61	61	48	769.033	1221.41	19.164	8.748	1.545	8.87	769.033	1221.41	19.164	767	1219	17	5	6	5		135.782	182.023	135.782	21.223	25.4676	22.6379	2.45062	1.2		4664.88	1099.01	1.2285		10.3653	20.7307	48049.6	6428.36	0.994285
28	28	28	24	138.357	1232.71	18.393	6.576	1.368	6.671	138.357	1232.71	18.393	137	1231	17	4	4	4		94.8547	94.8547	94.8547	16.9784	16.9784	16.9784	0	1		2141.25	504.466	1.59257		7.99576	15.9915	20501.2	3622.46	1
172	172	172	105	1048.99	1256.49	19.622	12.924	1.385	12.894	1048.99	1256.49	19.622	1046	1253	17	7	8	7		233.208	289.045	233.208	29.7122	33.9568	31.1271	2.45062	1.14286		13153.4	3098.86	0.869577		14.6437	29.2873	125570	12164.4	0.9969
1890	1890	1890	735	229.992	1337.45	25.658	35.464	13.308	37.455	229.993	1337.44	25.658	218	1331	17	25	13	18		1804.83	630.829	1064.38	55.1798	106.115	79.2325	25.5852	1.92308		144535	34051.4	0.391138		32.5558	65.1115	1.87394e+06	77737.1	0.945567
157	157	157	97	438.127	14.465	20.344	12.506	1.326	12.477	438.127	14.465	20.344	435	12	18	7	6	6		233.208	182.023	182.023	25.4676	29.7122	26.8825	2.45062	1.16667		12006.3	2828.61	0.896432		14.205	28.4099	80723.4	9069.99	0.995888
48	48	48	40	425.625	43.729	19.667	7.871	1.189	7.954	425.625	43.729	19.667	424	42	18	4	4	4		94.8547	94.8547	94.8547	16.9784	16.9784	16.9784	0	1		3670.72	864.798	1.33067		9.56946	19.1389	20501.2	3622.46	1
84	84	84	60	1103.12	78.679	19.964	9.944	1.544	9.963	1103.12	78.679	19.964	1101	76	18	5	6	5		135.782	182.023	135.782	21.223	25.4676	22.6379	2.45062	1.2		6423.76	1513.4	1.10423		11.5319	23.0638	48049.6	6428.36	0.994285
45	45	45	37	718.178	81.4	19.089	7.731	1.369	7.901	718.178	81.4	19.089	716	80	18	5	4	4		135.782	94.8547	94.8547	16.9784	21.223	18.3933	2.45062	1.25		3441.3	810.748	1.35961		9.3658	18.7316	25626.5	4239.42	0.991525
12360	12360	12360	2076	590.1	94.641	32.182	59.1	1.378	59.136	590.034	94.641	32.182	576	81	18	29	29	29		2291.14	2291.14	2291.14	123.093	123.093	123.093	0	1		945211	222686	0.20916		60.8808	121.762	7.81255e+06	190405	1
122	122	122	76	429.672	102.525	20.156	11.462	1.061	11.55	429.672	102.525	20.156	427	100	18	6	6	6		182.023	182.023	182.023	25.4676	25.4676	25.4676	0	1		9329.75	2198.03	0.975059		13.0595	26.119	69191.5	8150.53	1
74	74	74	55	449.838	127.311	19.757	9.398	1.326	9.509	449.838	127.311	19.757	448	125	18	5	5	5		135.782	135.782	135.782	21.223	21.223	21.223	0	1		5659.03	1333.23	1.15188		11.0548	22.1096	40041.4	5660.09	1
17	17	17	16	427.882	134.059	19.235	5.296	0.967	5.419	427.882	134.059	19.235	427	133	18	3	3	3		59.7338	59.7338	59.7338	12.7338	12.7338	12.7338	0	1		1300.05	306.283	1.88076		6.77054	13.5411	8648.94	2037.63	1
3	3	3	3	1082.33	143.667	18	2.776	0.671	3.163	1082.33	143.667	18	1082	143	18	2	2	1		31.1282	31.1282	10.2152	4.2446	8.4892	7.07433	2.45062	2		229.42	54.0499	3.35308		3.79764	7.59529	1281.32	625.838	0.91158
4	4	4	4	935.5	151.5	18	3.001	0	3.001	935.5	151.5	18	935	151	18	2	2	1		31.1282	31.1282	10.2152	4.2446	8.4892	7.07433	2.45062	2		305.894	72.0665	3.04647		4.17985	8.3597	1281.32	625.838	0.91158
6	6	6	6	485.667	248.5	18.333	3.512	0.461	3.809	485.667	248.5	18.333	485	248	18	2	2	2		31.1282	31.1282	31.1282	8.4892	8.4892	8.4892	0	1		458.84	108.1	2.66134		4.78473	9.56946	2562.65	905.615	1
30	30	30	25	825.233	257.233	19.7	6.784	1.147	6.842	825.233	257.233	19.7	824	256	18	4	4	4		94.8547	94.8547	94.8547	16.9784	16.9784	16.9784	0	1		2294.2	540.499	1.55636		8.18178	16.3636	20501.2	3622.46	1
3367	3367	3367	877	1376.99	276.639	26.661	37.672	1.645	37.735	1376.97	276.639	26.66	1368	268	18	19	19	18		1161.03	1161.03	1064.38	76.4028	80.6474	79.2325	2.45062	1.05556		257486	60662	0.322654		39.4659	78.9317	2.08151e+06	78879.7	0.999473
329	329	329	164	550.66	286.295	21.471	16.477	1.137	16.396	550.66	286.295	21.471	547	282	18	9	9	8		349.295	349.295	289.045	33.9568	38.2014	36.7865	2.45062	1.125		25159.7	5927.47	0.700517		18.1777	36.3554	207574	16996.7	0.997476
2802	2802	2802	752	842.274	310.508	25.984	35.35	1.362	35.362	842.292	310.507	25.984	834	302	18	17	18	17		970.944	1064.38	970.944	72.1582	76.4028	73.5731	2.45062	1.05882		214278	50482.6	0.343027		37.1219	74.2438	1.66636e+06	68011.3	0.999423
87	87	87	60	731.92	395.402	20.23	10.075	1.235	10.192	731.92	395.402	20.23	730	393	18	5	6	5		135.782	182.023	135.782	21.223	25.4676	22.6379	2.45062	1.2		6653.18	1567.45	1.09138		11.6676	23.3351	48049.6	6428.36	0.994285
127	127	127	83	714.63	414.197	20.102	11.542	1.278	11.618	714.63	414.197	20.102	712	411	18	6	7	6		182.023	233.208	182.023	25.4676	29.7122	26.8825	2.45062	1.16667		9712.12	2288.11	0.962091		13.2355	26.4711	80723.4	9069.99	0.995888
797	797	797	315	1377.14	447.696	22.886	22.658	1.531	22.691	1377.15	447.697	22.886	1372	442	18	11	12	11		482.266	554.666	482.266	46.6906	50.9352	48.1055	2.45062	1.09091		60949.3	14359.3	0.521593		24.4133	48.8266	465121	29069.6	0.99867
64	64	64	49	15.766	449.172	19.391	8.909	1.308	8.8	15.766	449.172	19.391	14	447	18	5	5	4		135.782	135.782	94.8547	16.9784	21.223	19.8081	2.45062	1.25		4894.3	1153.06	1.20899		10.5326	21.0651	32033.1	4922.86	0.99083
20	20	20	19	201	474.9	18.6	5.581	1.254	5.957	201	474.9	18.6	200	473	18	3	4	3		59.7338	94.8547	59.7338	12.7338	16.9784	14.1487	2.45062	1.33333		1529.47	360.333	1.78159		7.14744	14.2949	11531.9	2503.09	0.986148
24	24	24	22	941.083	539.375	19	5.976	1.053	6.156	941.083	539.375	19	940	538	18	3	4	3		59.7338	94.8547	59.7338	12.7338	16.9784	14.1487	2.45062	1.33333		1835.36	432.399	1.67654		7.59529	15.1906	11531.9	2503.09	0.986148
103	103	103	68	662.796	572.107	20.592	10.709	1.147	10.78	662.796	572.107	20.592	660	570	18	6	6	6		182.023	182.023	182.023	25.4676	25.4676	25.4676	0	1		7876.76	1855.71	1.03166		12.343	24.6859	69191.5	8150.53	1
107	107	107	72	744.878	596.963	20.206	10.824	1.365	10.538	744.879	596.963	20.206	743	594	18	5	7	6		135.782	233.208	182.023	21.223	29.7122	25.4676	4.2446	1.4		8182.65	1927.78	1.01865		12.5007	25.0014	67269.5	8121.58	0.984894
26	26	26	24	626.192	624.692	18.731	6.218	1.363	6.3	626.192	624.692	18.731	625	623	18	4	4	3		94.8547	94.8547	59.7338	12.7338	16.9784	15.5635	2.45062	1.33333		1988.31	468.432	1.6324		7.80067	15.6013	15375.9	3036.8	0.984678
7	7	7	7	695.857	655.429	18.429	3.888	1.109	3.483	695.857	655.429	18.429	695	655	18	3	2	2		59.7338	31.1282	31.1282	8.4892	12.7338	9.90407	2.45062	1.5		535.314	126.116	2.52804		5.03702	10.074	3843.97	1219.13	0.973393
8	8	8	8	836.5	691.5	18.5	3.675	5.098e-07	3.675	836.5	691.5	18.5	836	691	18	2	2	2		31.1282	31.1282	31.1282	8.4892	8.4892	8.4892	0	1		611.787	144.133	2.41799		5.26628	10.5326	2562.65	905.615	1
61	61	61	49	1273.47	692.164	19.508	8.585	1.221	8.386	1273.48	692.164	19.508	1272	690	18	4	5	4		94.8547	135.782	94.8547	16.9784	21.223	18.3933	2.45062	1.25		4664.88	1099.01	1.2285		10.3653	20.7307	25626.5	4239.42	0.991525
6080	6080	6080	1285	300.986	710.847	28.474	46.287	1.49	46.36	300.993	710.86	28.474	290	700	18	23	23	22		1578.43	1578.43	1469.58	93.3812	97.6258	96.2109	2.45062	1.04545		464958	109541	0.264962		48.059	96.1181	3.72801e+06	116312	0.999644
44	44	44	39	237.886	713.523	19.682	7.495	1.382	7.599	237.886	713.523	19.682	236	712	18	4	4	4		94.8547	94.8547	94.8547	16.9784	16.9784	16.9784	0	1		3364.83	792.732	1.36983		9.2959	18.5918	20501.2	3622.46	1
14	14	14	14	900	738.5	18.5	4.786	1.286	5.198	900	738.5	18.5	899	737	18	3	4	2		59.7338	94.8547	31.1282	8.4892	16.9784	12.7338	4.2446	2		1070.63	252.233	2.00651		6.34624	12.6925	7687.94	2010.73	0.936852
31	31	31	28	159.613	744.903	18.806	6.685	1.513	6.843	159.613	744.903	18.806	158	743	18	4	5	3		94.8547	135.782	59.7338	12.7338	21.223	16.9784	4.2446	1.66667		2370.67	558.516	1.53944		8.27169	16.5434	19219.9	3594.35	0.965378
113	113	113	78	109.947	761.035	20.018	11.021	1.495	10.491	109.947	761.035	20.018	107	758	18	6	7	5		182.023	233.208	135.782	21.223	29.7122	25.4676	4.2446	1.4		8641.49	2035.88	1.00029		12.7301	25.4603	67269.5	8121.58	0.984894
83	83	83	55	662.337	760.06	20.325	10.023	1.256	10.083	662.337	760.06	20.325	660	758	18	6	5	6		182.023	135.782	182.023	21.223	25.4676	24.0527	2.45062	1.2		6347.29	1495.38	1.10864		11.4859	22.9719	57659.6	7261.96	0.993904
6	6	6	6	3.5	769	18	3.871	1.354	4.745	3.5	769	18	3	768	18	2	3	1		31.1282	59.7338	10.2152	4.2446	12.7338	8.4892	4.2446	3		458.84	108.1	2.66134		4.78473	9.56946	1921.99	882.309	0.847286
32	32	32	28	871.062	799.156	19.406	6.815	1.394	6.843	871.062	799.156	19.406	869	797	18	5	5	4		135.782	135.782	94.8547	16.9784	21.223	19.8081	2.45062	1.25		2447.15	576.532	1.52324		8.3597	16.7194	32033.1	4922.86	0.99083
50103	50103	50103	5442	940.244	806.299	38.96	95.55	4.948	94.604	940.61	806.143	38.96	917	784	18	51	46	44		5677.62	4809.84	4478.14	186.762	216.475	199.496	15.3041	1.15909		3.83155e+06	902687	0.131179		97.0723	194.145	3.30658e+07	499710	0.996979
23	23	23	20	72.609	835.696	19.174	6.044	1.164	6.121	72.609	835.696	19.174	71	834	18	4	4	3		94.8547	94.8547	59.7338	12.7338	16.9784	15.5635	2.45062	1.33333		1758.89	414.382	1.70049		7.4883	14.9766	15375.9	3036.8	0.984678
114	114	114	80	798.737	839.158	20.053	10.944	1.29	10.922	798.737	839.158	20.053	796	837	18	6	6	5		182.023	182.023	135.782	21.223	25.4676	24.0527	2.45062	1.2		8717.97	2053.9	0.997354		12.7676	25.5352	57659.6	7261.96	0.993904
9	9	9	9	1352.56	932.333	18.444	4.012	0.953	3.889	1352.56	932.333	18.444	1352	931	18	2	3	2		31.1282	59.7338	31.1282	8.4892	12.7338	9.90407	2.45062	1.5		688.26	162.15	2.32489		5.47715	10.9543	3843.97	1219.13	0.973393
35	35	35	29	205.429	944.4	19.371	7.164	1.193	7.096	205.429	944.4	19.371	204	943	18	4	4	4		94.8547	94.8547	94.8547	16.9784	16.9784	16.9784	0	1		2676.57	630.582	1.47841		8.61317	17.2263	20501.2	3622.46	1
10	10	10	10	2.2	984.5	18.4	4.227	1.078	4.349	2.2	984.5	18.4	1	984	18	3	2	2		59.7338	31.1282	31.1282	8.4892	12.7338	9.90407	2.45062	1.5		764.734	180.166	2.24466		5.67293	11.3459	3843.97	1219.13	0.973393
89	89	89	68	209.562	1030.09	19.708	9.955	1.45	10.048	209.562	1030.09	19.708	207	1028	18	6	5	5		182.023	135.782	135.782	21.223	25.4676	22.6379	2.45062	1.2		6806.13	1603.48	1.08315		11.7563	23.5126	48049.6	6428.36	0.994285
113	113	113	75	1222.61	1031.2	20.389	11.096	1.211	11.235	1222.61	1031.2	20.389	1220	1029	18	6	6	6		182.023	182.023	182.023	25.4676	25.4676	25.4676	0	1		8641.49	2035.88	1.00029		12.7301	25.4603	69191.5	8150.53	1
78	78	78	59	176.026	1127.26	20.423	9.623	1.465	9.504	176.026	1127.26	20.423	174	1125	18	5	5	6		135.782	135.782	182.023	21.223	25.4676	22.6379	2.45062	1.2		5964.92	1405.3	1.13184		11.2505	22.501	48049.6	6428.36	0.994285
68	68	68	51	867.676	1142.63	19.809	9.067	1.295	9.131	867.676	1142.63	19.809	866	1141	18	5	5	5		135.782	135.782	135.782	21.223	21.223	21.223	0	1		5200.19	1225.13	1.18481		10.7476	21.4951	40041.4	5660.09	1
3904	3904	3904	1870	522.638	1171.78	25.541	42.786	15.869	42.758	522.65	1171.82	25.542	511	1154	18	25	36	15		1804.83	3243.43	793.989	63.669	152.806	107.53	44.5851	2.4		298552	70336.9	0.307124		41.4614	82.9228	4.32447e+06	142310	0.901992
92	92	92	65	291.935	1168.78	20.152	10.174	1.187	10.118	291.935	1168.78	20.152	290	1166	18	5	6	5		135.782	182.023	135.782	21.223	25.4676	22.6379	2.45062	1.2		7035.55	1657.53	1.07124		11.8869	23.7739	48049.6	6428.36	0.994285
13	13	13	13	443.846	1177.77	18.538	4.719	1.318	5.234	443.846	1177.77	18.538	443	1177	18	3	3	2		59.7338	59.7338	31.1282	8.4892	12.7338	11.3189	2.45062	1.5		994.154	234.216	2.05669		6.19139	12.3828	5765.96	1604.09	0.969403
139	139	139	89	948.468	1179.38	20.302	11.924	1.449	11.962	948.468	1179.38	20.302	946	1176	18	7	7	6		233.208	233.208	182.023	25.4676	29.7122	28.2973	2.45062	1.16667		10629.8	2504.31	0.933568		13.6399	27.2799	94177.3	10054	0.995656
512	512	512	236	108.129	1181.85	22.414	19.291	1.496	19.361	108.129	1181.85	22.414	103	1177	18	11	10	10		482.266	413.759	413.759	42.446	46.6906	43.8609	2.45062	1.1		39154.4	9224.51	0.604497		21.0651	42.1302	352364	24164.1	0.998407
59	59	59	47	1193.63	1243.49	19.424	8.488	1.33	8.841	1193.63	1243.49	19.424	1192	1241	18	5	6	4		135.782	182.023	94.8547	16.9784	25.4676	21.223	4.2446	1.5		4511.93	1062.98	1.24222		10.2508	20.5016	38439.7	5631.43	0.978105
41	41	41	31	938.683	1252.71	19.683	7.753	1.128	7.863	938.683	1252.71	19.683	937	1251	18	5	5	4		135.782	135.782	94.8547	16.9784	21.223	19.8081	2.45062	1.25		3135.41	738.682	1.40246		9.07964	18.1593	32033.1	4922.86	0.99083
203	203	203	118	30.773	1254.74	20.704	13.866	1.692	13.93	30.773	1254.74	20.704	27	1251	18	8	8	7		289.045	289.045	233.208	29.7122	33.9568	32.5419	2.45062	1.14286		15524.1	3657.38	0.822846		15.4753	30.9506	143508	13298.9	0.996749
55	55	55	42	1346.09	1277.85	19.6	8.567	1.518	8.554	1346.09	1277.85	19.6	1344	1276	18	5	5	4		135.782	135.782	94.8547	16.9784	21.223	19.8081	2.45062	1.25		4206.04	990.915	1.27164		10.0137	20.0274	32033.1	4922.86	0.99083
12	12	12	12	654.25	1313.75	18.5	4.645	1.359	4.473	654.25	1313.75	18.5	653	1313	18	3	3	2		59.7338	59.7338	31.1282	8.4892	12.7338	11.3189	2.45062	1.5		917.681	216.2	2.11231		6.02839	12.0568	5765.96	1604.09	0.969403
36	36	36	33	1350.56	1315.75	19.389	7.554	2.594	7.513	1350.56	1315.75	19.389	1348	1314	18	6	5	4		182.023	135.782	94.8547	16.9784	25.4676	21.223	4.2446	1.5		2753.04	648.599	1.46459		8.69444	17.3889	38439.7	5631.43	0.978105
15	15	15	15	420.933	1319.8	18.533	4.873	1.29	5.132	420.933	1319.8	18.533	420	1319	18	3	3	2		59.7338	59.7338	31.1282	8.4892	12.7338	11.3189	2.45062	1.5		1147.1	270.249	1.96089		6.49388	12.9878	5765.96	1604.09	0.969403
7	7	7	7	453.286	1357	18	4.137	1.527	4.414	453.286	1357	18	452	1356	18	3	3	1		59.7338	59.7338	10.2152	4.2446	12.7338	9.90407	4.90124	3		535.314	126.116	2.52804		5.03702	10.074	2882.98	1235.36	0.792959
5154	5154	5154	1460	770.74	4.988	32.015	46.282	10.96	47.562	770.747	4.988	32.015	756	1	19	30	12	28		2419.47	554.666	2165.48	50.9352	127.338	99.0407	41.8762	2.5		394144	92857.7	0.279964		45.4837	90.9673	3.22894e+06	122815	0.86021
16	16	16	15	1013.25	19.25	19.875	5.229	1.04	5.436	1013.25	19.25	19.875	1012	18	19	3	3	3		59.7338	59.7338	59.7338	12.7338	12.7338	12.7338	0	1		1223.57	288.266	1.91916		6.6351	13.2702	8648.94	2037.63	1
60	60	60	48	2.267	26.417	20.883	8.794	2.099	8.826	2.267	26.417	20.883	1	24	19	4	6	5		94.8547	182.023	135.782	16.9784	25.4676	21.223	4.2446	1.5		4588.4	1081	1.23528		10.3084	20.6168	38439.7	5631.43	0.978105
110	110	110	74	740.3	64.109	21.327	10.92	1.348	10.985	740.3	64.109	21.327	738	62	19	6	6	6		182.023	182.023	182.023	25.4676	25.4676	25.4676	0	1		8412.07	1981.83	1.0093		12.6165	25.233	69191.5	8150.53	1
540	540	540	238	557.552	83.52	23.719	19.726	1.273	19.774	557.553	83.52	23.719	553	79	19	10	10	10		413.759	413.759	413.759	42.446	42.446	42.446	0	1		41295.6	9728.98	0.593863		21.4423	42.8846	320331	22640.4	1
41	41	41	35	444.902	84.171	20.439	7.405	1.386	7.686	444.902	84.171	20.439	443	82	19	4	5	4		94.8547	135.782	94.8547	16.9784	21.223	18.3933	2.45062	1.25		3135.41	738.682	1.40246		9.07964	18.1593	25626.5	4239.42	0.991525
9462	9462	9462	1722	879.196	122.013	31.4	53.959	1.554	53.925	879.147	122.011	31.401	866	109	19	27	27	26		2042.51	2042.51	1922.28	110.36	114.604	113.189	2.45062	1.03846		723591	170473	0.228642		55.6931	111.386	6.07155e+06	160989	0.999744
529	529	529	233	496.454	129.482	23.688	19.596	1.274	19.61	496.455	129.482	23.688	492	125	19	10	10	10		413.759	413.759	413.759	42.446	42.446	42.446	0	1		40454.4	9530.8	0.597951		21.2957	42.5915	320331	22640.4	1
1803	1803	1803	554	1263.14	154.319	26.402	30.326	1.464	30.345	1263.14	154.319	26.402	1256	147	19	16	15	15		880.786	793.989	793.989	63.669	67.9136	65.0839	2.45062	1.06667		137882	32484	0.397331		32.0484	64.0967	1.15319e+06	53219.5	0.999265
198	198	198	115	548.55	161.667	21.813	13.731	1.585	13.725	548.551	161.667	21.813	545	158	19	8	8	7		289.045	289.045	233.208	29.7122	33.9568	32.5419	2.45062	1.14286		15141.7	3567.29	0.829715		15.3472	30.6944	143508	13298.9	0.996749
59	59	59	46	69.797	202.119	20.678	8.656	1.432	8.778	69.797	202.119	20.678	68	200	19	5	5	4		135.782	135.782	94.8547	16.9784	21.223	19.8081	2.45062	1.25		4511.93	1062.98	1.24222		10.2508	20.5016	32033.1	4922.86	0.99083
64	64	64	50	1165.55	237.234	20.469	8.805	1.294	8.68	1165.55	237.234	20.469	1164	235	19	5	5	4		135.782	135.782	94.8547	16.9784	21.223	19.8081	2.45062	1.25		4894.3	1153.06	1.20899		10.5326	21.0651	32033.1	4922.86	0.99083
421	421	421	199	1099.62	252.416	23.257	18.027	1.527	18.222	1099.62	252.416	23.257	1096	248	19	9	10	9		349.295	413.759	349.295	38.2014	42.446	39.6163	2.45062	1.11111		32195.3	7585	0.645243		19.7349	39.4698	259468	19711.4	0.998058
477	477	477	216	387.564	254.214	22.987	18.841	1.215	18.88	387.565	254.214	22.987	383	250	19	10	10	9		413.759	413.759	349.295	38.2014	42.446	41.0311	2.45062	1.11111		36477.8	8593.93	0.618934		20.5737	41.1475	288298	21147.3	0.997984
49	49	49	40	73.245	261.265	20.633	7.989	1.257	7.986	73.245	261.265	20.633	71	260	19	5	4	4		135.782	94.8547	94.8547	16.9784	21.223	18.3933	2.45062	1.25		3747.2	882.815	1.32156		9.63546	19.2709	25626.5	4239.42	0.991525
841	841	841	322	31.863	285.614	24.302	23.136	1.384	23.199	31.863	285.614	24.302	27	280	19	11	12	12		482.266	554.666	554.666	46.6906	50.9352	49.5203	2.45062	1.09091		64314.1	15152	0.512333		24.8545	49.7091	507404	30807	0.998628
4	4	4	4	1235.5	303.5	19	3.001	0	3.001	1235.5	303.5	19	1235	303	19	2	2	1		31.1282	31.1282	10.2152	4.2446	8.4892	7.07433	2.45062	2		305.894	72.0665	3.04647		4.17985	8.3597	1281.32	625.838	0.91158
16	16	16	15	307.438	328.062	19.812	5.16	1.082	5.377	307.438	328.062	19.812	306	327	19	3	3	3		59.7338	59.7338	59.7338	12.7338	12.7338	12.7338	0	1		1223.57	288.266	1.91916		6.6351	13.2702	8648.94	2037.63	1
7	7	7	7	328	330.714	19	4.137	1.527	4.414	328	330.714	19	327	330	19	3	3	1		59.7338	59.7338	10.2152	4.2446	12.7338	9.90407	4.90124	3		535.314	126.116	2.52804		5.03702	10.074	2882.98	1235.36	0.792959
20	20	20	19	371.8	355.8	19.8	5.531	1.102	5.881	371.8	355.8	19.8	371	355	19	3	3	3		59.7338	59.7338	59.7338	12.7338	12.7338	12.7338	0	1		1529.47	360.333	1.78159		7.14744	14.2949	8648.94	2037.63	1
1150	1150	1150	402	285.639	361.528	25.023	25.849	1.317	25.875	285.64	361.527	25.023	280	355	19	13	14	13		630.829	710.638	630.829	55.1798	59.4244	56.5947	2.45062	1.07692		87944.4	20719.1	0.461585		27.5871	55.1743	757903	40239	0.999033
14	14	14	14	1302.14	405.5	20	4.806	1.323	4.783	1302.14	405.5	20	1301	405	19	3	2	3		59.7338	31.1282	59.7338	8.4892	12.7338	11.3189	2.45062	1.5		1070.63	252.233	2.00651		6.34624	12.6925	5765.96	1604.09	0.969403
1012	1012	1012	368	78.001	410.846	25.303	24.722	1.463	24.665	78.001	410.845	25.303	72	405	19	13	13	13		630.829	630.829	630.829	55.1798	55.1798	55.1798	0	1		77391.1	18232.8	0.481679		26.4363	52.8726	703767	38262.2	1
1350	1350	1350	454	339.11	414.459	25.73	27.348	1.251	27.384	339.11	414.459	25.73	333	408	19	13	14	14		630.829	710.638	710.638	55.1798	59.4244	58.0095	2.45062	1.07692		103239	24322.4	0.437562		29.1017	58.2034	816203	42278	0.999007
1857	1857	1857	571	1005.85	426.505	26.157	30.653	1.885	30.619	1005.86	426.503	26.157	999	419	19	15	16	15		793.989	880.786	793.989	63.669	67.9136	65.0839	2.45062	1.06667		142011	33456.9	0.393441		32.3652	64.7303	1.15319e+06	53219.5	0.999265
70	70	70	50	746.214	484.7	20.957	9.264	1.071	9.321	746.214	484.7	20.957	744	482	19	5	6	5		135.782	182.023	135.782	21.223	25.4676	22.6379	2.45062	1.2		5353.14	1261.16	1.17341		10.8519	21.7038	48049.6	6428.36	0.994285
11	11	11	11	639.364	485.182	19.636	4.42	1.198	4.662	639.364	485.182	19.636	638	484	19	3	3	2		59.7338	59.7338	31.1282	8.4892	12.7338	11.3189	2.45062	1.5		841.207	198.183	2.17447		5.85605	11.7121	5765.96	1604.09	0.969403
49	49	49	40	585.306	491.592	20.469	7.964	1.152	7.718	585.306	491.592	20.469	584	490	19	4	5	4		94.8547	135.782	94.8547	16.9784	21.223	18.3933	2.45062	1.25		3747.2	882.815	1.32156		9.63546	19.2709	25626.5	4239.42	0.991525
4	4	4	4	331.5	498.5	19	3.001	0	3.001	331.5	498.5	19	331	498	19	2	2	1		31.1282	31.1282	10.2152	4.2446	8.4892	7.07433	2.45062	2		305.894	72.0665	3.04647		4.17985	8.3597	1281.32	625.838	0.91158
15	15	15	15	1186.93	503.8	19.467	4.873	1.29	5.132	1186.93	503.8	19.467	1186	503	19	3	3	2		59.7338	59.7338	31.1282	8.4892	12.7338	11.3189	2.45062	1.5		1147.1	270.249	1.96089		6.49388	12.9878	5765.96	1604.09	0.969403
67	67	67	51	373.791	515.97	20.627	9.017	1.27	9.045	373.791	515.97	20.627	372	514	19	5	5	4		135.782	135.782	94.8547	16.9784	21.223	19.8081	2.45062	1.25		5123.72	1207.11	1.19067		10.6946	21.3892	32033.1	4922.86	0.99083
3	3	3	3	33.667	540.667	19	2.776	0.671	3.163	33.667	540.667	19	33	540	19	2	2	1		31.1282	31.1282	10.2152	4.2446	8.4892	7.07433	2.45062	2		229.42	54.0499	3.35308		3.79764	7.59529	1281.32	625.838	0.91158
22	22	22	21	408.045	546.773	20.273	5.794	1.314	5.637	408.045	546.773	20.273	407	545	19	3	4	3		59.7338	94.8547	59.7338	12.7338	16.9784	14.1487	2.45062	1.33333		1682.41	396.366	1.72588		7.37816	14.7563	11531.9	2503.09	0.986148
3326	3326	3326	859	76.888	590.64	27.323	37.552	1.653	37.541	76.889	590.645	27.323	68	582	19	18	19	18		1064.38	1161.03	1064.38	76.4028	80.6474	77.8177	2.45062	1.05556		254350	59923.3	0.323974		39.305	78.61	1.97196e+06	76086.4	0.999483
76	76	76	57	492.329	612.737	21.197	9.42	1.254	9.52	492.329	612.737	21.197	490	611	19	5	5	5		135.782	135.782	135.782	21.223	21.223	21.223	0	1		5811.98	1369.26	1.14168		11.1535	22.307	40041.4	5660.09	1
5	5	5	5	708.6	624.2	19	3.598	1.352	3.796	708.6	624.2	19	708	623	19	2	3	1		31.1282	59.7338	10.2152	4.2446	12.7338	8.4892	4.2446	3		382.367	90.0831	2.8281		4.50261	9.00521	1921.99	882.309	0.847286
9	9	9	9	909.889	625.556	19.667	4.141	1.106	4.449	909.889	625.556	19.667	909	625	19	3	2	2		59.7338	31.1282	31.1282	8.4892	12.7338	9.90407	2.45062	1.5		688.26	162.15	2.32489		5.47715	10.9543	3843.97	1219.13	0.973393
60	60	60	45	871.567	635.117	20.967	8.759	1.223	8.871	871.567	635.117	20.967	869	633	19	6	5	5		182.023	135.782	135.782	21.223	25.4676	22.6379	2.45062	1.2		4588.4	1081	1.23528		10.3084	20.6168	48049.6	6428.36	0.994285
41	41	41	33	603.098	641.146	20.683	7.538	1.321	7.684	603.098	641.146	20.683	601	639	19	5	5	4		135.782	135.782	94.8547	16.9784	21.223	19.8081	2.45062	1.25		3135.41	738.682	1.40246		9.07964	18.1593	32033.1	4922.86	0.99083
12	12	12	12	1253	655.5	19.5	4.466	1.082	5.198	1253	655.5	19.5	1252	655	19	3	2	2		59.7338	31.1282	31.1282	8.4892	12.7338	9.90407	2.45062	1.5		917.681	216.2	2.11231		6.02839	12.0568	3843.97	1219.13	0.973393
26	26	26	24	411.923	675.615	20.308	6.268	1.386	6.085	411.923	675.615	20.308	411	674	19	3	4	4		59.7338	94.8547	94.8547	12.7338	16.9784	15.5635	2.45062	1.33333		1988.31	468.432	1.6324		7.80067	15.6013	15375.9	3036.8	0.984678
3	3	3	3	828.667	747.333	19	2.776	0.671	3.163	828.667	747.333	19	828	747	19	2	2	1		31.1282	31.1282	10.2152	4.2446	8.4892	7.07433	2.45062	2		229.42	54.0499	3.35308		3.79764	7.59529	1281.32	625.838	0.91158
8	8	8	8	331.5	844.5	19.5	3.675	5.098e-07	3.675	331.5	844.5	19.5	331	844	19	2	2	2		31.1282	31.1282	31.1282	8.4892	8.4892	8.4892	0	1		611.787	144.133	2.41799		5.26628	10.5326	2562.65	905.615	1
66	66	66	52	1060.59	866.5	20.53	8.834	1.434	9.08	1060.59	866.5	20.53	1059	864	19	5	6	4		135.782	182.023	94.8547	16.9784	25.4676	21.223	4.2446	1.5		5047.24	1189.1	1.19666		10.6411	21.2823	38439.7	5631.43	0.978105
173	173	173	108	666.15	869.214	21.584	12.88	1.379	12.93	666.151	869.213	21.584	663	866	19	7	7	6		233.208	233.208	182.023	25.4676	29.7122	28.2973	2.45062	1.16667		13229.9	3116.88	0.867898		14.672	29.344	94177.3	10054	0.995656
244	244	244	133	107.84	878.299	21.898	14.806	1.361	14.778	107.84	878.299	21.898	104	875	19	8	8	7		289.045	289.045	233.208	29.7122	33.9568	32.5419	2.45062	1.14286		18659.5	4396.06	0.773905		16.454	32.9079	143508	13298.9	0.996749
193	193	193	109	273.088	913.964	21.891	13.605	1.125	13.556	273.088	913.964	21.891	270	911	19	7	7	7		233.208	233.208	233.208	29.7122	29.7122	29.7122	0	1		14759.4	3477.21	0.836819		15.2169	30.4338	109874	11093.8	1
29	29	29	24	1135.24	921.276	20.345	6.729	1.193	6.68	1135.24	921.276	20.345	1134	920	19	4	4	4		94.8547	94.8547	94.8547	16.9784	16.9784	16.9784	0	1		2217.73	522.482	1.57405		8.08984	16.1797	20501.2	3622.46	1
27	27	27	24	285.519	951.482	20.333	6.342	1.277	6.859	285.519	951.482	20.333	284	950	19	4	4	3		94.8547	94.8547	59.7338	12.7338	16.9784	15.5635	2.45062	1.33333		2064.78	486.449	1.61199		7.89942	15.7988	15375.9	3036.8	0.984678
147	147	147	92	459.272	962.952	21.503	12.215	1.278	12.241	459.272	962.953	21.503	456	960	19	7	7	6		233.208	233.208	182.023	25.4676	29.7122	28.2973	2.45062	1.16667		11241.6	2648.44	0.916315		13.8967	27.7935	94177.3	10054	0.995656
2057	2057	2057	610	276.282	993.961	26.754	31.745	1.465	31.73	276.284	993.966	26.754	269	987	19	16	16	16		880.786	880.786	880.786	67.9136	67.9136	67.9136	0	1		157306	37060.2	0.380253		33.4877	66.9754	1.31208e+06	57959.3	1
300	300	300	155	306.213	1004.5	22.917	15.973	1.475	16.018	306.214	1004.5	22.917	303	1001	19	8	8	9		289.045	289.045	349.295	33.9568	38.2014	35.3717	2.45062	1.125		22942	5404.99	0.722399		17.6271	35.2542	184511	15711.5	0.99758
52	52	52	39	230.077	1073.17	21.173	8.375	1.52	8.718	230.077	1073.17	21.173	228	1071	19	5	5	5		135.782	135.782	135.782	21.223	21.223	21.223	0	1		3976.62	936.865	1.29564		9.82822	19.6564	40041.4	5660.09	1
3	3	3	3	849.333	1074.33	19	2.776	0.671	3.163	849.333	1074.33	19	849	1074	19	2	2	1		31.1282	31.1282	10.2152	4.2446	8.4892	7.07433	2.45062	2		229.42	54.0499	3.35308		3.79764	7.59529	1281.32	625.838	0.91158
59	59	59	46	1171.37	1074.83	20.576	8.586	1.328	8.452	1171.37	1074.83	20.576	1169	1073	19	5	5	4		135.782	135.782	94.8547	16.9784	21.223	19.8081	2.45062	1.25		4511.93	1062.98	1.24222		10.2508	20.5016	32033.1	4922.86	0.99083
4	4	4	4	77.5	1122.5	19	3.001	0	3.001	77.5	1122.5	19	77	1122	19	2	2	1		31.1282	31.1282	10.2152	4.2446	8.4892	7.07433	2.45062	2		305.894	72.0665	3.04647		4.17985	8.3597	1281.32	625.838	0.91158
417	417	417	198	392.3	1128.23	22.65	17.949	1.442	17.98	392.301	1128.23	22.65	388	1124	19	10	10	9		413.759	413.759	349.295	38.2014	42.446	41.0311	2.45062	1.11111		31889.4	7512.93	0.6473		19.6722	39.3444	288298	21147.3	0.997984
120	120	120	78	200.858	1129.5	21.65	11.327	1.262	11.448	200.858	1129.5	21.65	198	1127	19	7	6	6		233.208	182.023	182.023	25.4676	29.7122	26.8825	2.45062	1.16667		9176.81	2162	0.980446		12.9878	25.9755	80723.4	9069.99	0.995888
1901	1901	1901	571	856.814	1188.06	25.74	30.873	1.238	30.91	856.804	1188.06	25.74	850	1181	19	15	16	15		793.989	880.786	793.989	63.669	67.9136	65.0839	2.45062	1.06667		145376	34249.6	0.390382		32.6188	65.2376	1.15319e+06	53219.5	0.999265
895	895	895	345	219.006	1193.81	24.821	23.613	1.409	23.681	219.006	1193.81	24.821	214	1188	19	11	13	12		482.266	630.829	554.666	46.6906	55.1798	50.9352	4.2446	1.18182		68443.7	16124.9	0.501814		25.3755	50.751	549688	32572.7	0.996265
97	97	97	72	176.804	1200.93	20.887	10.319	1.346	10.16	176.804	1200.93	20.887	174	1199	19	6	5	5		182.023	135.782	135.782	21.223	25.4676	22.6379	2.45062	1.2		7417.92	1747.61	1.05251		12.0985	24.197	48049.6	6428.36	0.994285
561	561	561	252	164.733	1214.67	23.355	19.979	1.612	19.93	164.733	1214.67	23.355	160	1210	19	11	11	10		482.266	482.266	413.759	42.446	46.6906	45.2757	2.45062	1.1		42901.6	10107.3	0.586358		21.7168	43.4335	387600	25750.7	0.998352
54	54	54	44	320.37	1295.13	20.5	8.31	1.401	8.244	320.37	1295.13	20.5	319	1293	19	4	5	4		94.8547	135.782	94.8547	16.9784	21.223	18.3933	2.45062	1.25		4129.56	972.898	1.27944		9.95264	19.9053	25626.5	4239.42	0.991525
828	828	828	328	217.734	1297.57	24.275	22.966	1.468	23.1	217.735	1297.57	24.275	212	1292	19	12	12	11		554.666	554.666	482.266	46.6906	50.9352	49.5203	2.45062	1.09091		63320	14917.8	0.515		24.7258	49.4516	507404	30807	0.998628
109	109	109	77	1065.52	1361.28	20.761	10.858	1.546	11.064	1065.52	1361.29	20.761	1063	1359	19	6	6	5		182.023	182.023	135.782	21.223	25.4676	24.0527	2.45062	1.2		8335.6	1963.81	1.01238		12.5781	25.1563	57659.6	7261.96	0.993904
17	17	17	16	574.824	18.176	21.059	5.308	0.971	5.36	574.824	18.176	21.059	574	17	20	3	3	3		59.7338	59.7338	59.7338	12.7338	12.7338	12.7338	0	1		1300.05	306.283	1.88076		6.77054	13.5411	8648.94	2037.63	1
27	27	27	24	640.778	67.704	20.889	6.352	1.184	6.459	640.778	67.704	20.889	639	66	20	4	4	3		94.8547	94.8547	59.7338	12.7338	16.9784	15.5635	2.45062	1.33333		2064.78	486.449	1.61199		7.89942	15.7988	15375.9	3036.8	0.984678
7	7	7	7	1216.57	89.857	20.286	3.809	1.041	3.929	1216.57	89.857	20.286	1216	89	20	2	3	2		31.1282	59.7338	31.1282	8.4892	12.7338	9.90407	2.45062	1.5		535.314	126.116	2.52804		5.03702	10.074	3843.97	1219.13	0.973393
26	26	26	25	1055.27	95.231	21.077	6.423	1.773	6.307	1055.27	95.231	21.077	1054	94	20	4	4	3		94.8547	94.8547	59.7338	12.7338	16.9784	15.5635	2.45062	1.33333		1988.31	468.432	1.6324		7.80067	15.6013	15375.9	3036.8	0.984678
38	38	38	30	955.5	211.368	21.711	7.376	0.806	7.346	955.5	211.368	21.711	954	210	20	4	4	4		94.8547	94.8547	94.8547	16.9784	16.9784	16.9784	0	1		2905.99	684.632	1.43843		8.85255	17.7051	20501.2	3622.46	1
15	15	15	15	1177.93	221.6	20.467	4.98	1.441	5.225	1177.93	221.6	20.467	1177	220	20	3	4	2		59.7338	94.8547	31.1282	8.4892	16.9784	12.7338	4.2446	2		1147.1	270.249	1.96089		6.49388	12.9878	7687.94	2010.73	0.936852
9	9	9	9	366.778	224.444	20.667	4.287	1.158	4.296	366.778	224.444	20.667	366	224	20	3	2	2		59.7338	31.1282	31.1282	8.4892	12.7338	9.90407	2.45062	1.5		688.26	162.15	2.32489		5.47715	10.9543	3843.97	1219.13	0.973393
148	148	148	94	1086.82	226.669	22.527	12.239	1.332	12.201	1086.82	226.669	22.527	1084	224	20	7	6	6		233.208	182.023	182.023	25.4676	29.7122	26.8825	2.45062	1.16667		11318.1	2666.46	0.914247		13.9282	27.8564	80723.4	9069.99	0.995888
72	72	72	50	1071.9	296.042	22.194	9.446	1.057	9.549	1071.9	296.042	22.194	1070	294	20	5	5	5		135.782	135.782	135.782	21.223	21.223	21.223	0	1		5506.08	1297.2	1.16245		10.9543	21.9086	40041.4	5660.09	1
103	103	103	71	156.883	358.971	21.874	10.631	1.356	10.304	156.883	358.971	21.874	154	356	20	7	6	5		233.208	182.023	135.782	21.223	29.7122	25.4676	4.2446	1.4		7876.76	1855.71	1.03166		12.343	24.6859	67269.5	8121.58	0.984894
71	71	71	51	1006.77	375.338	21.873	9.329	1.143	9.448	1006.77	375.338	21.873	1005	373	20	5	5	5		135.782	135.782	135.782	21.223	21.223	21.223	0	1		5429.61	1279.18	1.16788		10.9034	21.8067	40041.4	5660.09	1
4	4	4	4	1026.5	378.5	20	3.001	0	3.001	1026.5	378.5	20	1026	378	20	2	2	1		31.1282	31.1282	10.2152	4.2446	8.4892	7.07433	2.45062	2		305.894	72.0665	3.04647		4.17985	8.3597	1281.32	625.838	0.91158
3	3	3	3	803.333	398.667	20	2.776	0.671	3.163	803.333	398.667	20	803	398	20	2	2	1		31.1282	31.1282	10.2152	4.2446	8.4892	7.07433	2.45062	2		229.42	54.0499	3.35308		3.79764	7.59529	1281.32	625.838	0.91158
5	5	5	5	206.8	443.4	20	3.598	1.352	3.796	206.8	443.4	20	206	443	20	3	2	1		59.7338	31.1282	10.2152	4.2446	12.7338	8.4892	4.2446	3		382.367	90.0831	2.8281		4.50261	9.00521	1921.99	882.309	0.847286
65	65	65	52	140.292	485.538	21.631	8.784	1.413	8.883	140.292	485.538	21.631	138	483	20	5	6	4		135.782	182.023	94.8547	16.9784	25.4676	21.223	4.2446	1.5		4970.77	1171.08	1.20276		10.5871	21.1743	38439.7	5631.43	0.978105
90	90	90	63	730.922	504.967	21.933	10.139	1.115	9.974	730.922	504.967	21.933	729	502	20	5	6	5		135.782	182.023	135.782	21.223	25.4676	22.6379	2.45062	1.2		6882.6	1621.5	1.07912		11.8002	23.6003	48049.6	6428.36	0.994285
10	10	10	10	579.5	552.2	20.4	4.227	1.078	4.349	579.5	552.2	20.4	579	551	20	2	3	2		31.1282	59.7338	31.1282	8.4892	12.7338	9.90407	2.45062	1.5		764.734	180.166	2.24466		5.67293	11.3459	3843.97	1219.13	0.973393
81	81	81	60	6.272	567.914	22.16	9.752	1.412	9.66	6.272	567.914	22.16	4	566	20	6	5	5		182.023	135.782	135.782	21.223	25.4676	22.6379	2.45062	1.2		6194.34	1459.35	1.11769		11.3929	22.7859	48049.6	6428.36	0.994285
8	8	8	8	136.125	585.75	20.25	4.046	1.246	4.269	136.125	585.75	20.25	135	585	20	3	3	2		59.7338	59.7338	31.1282	8.4892	12.7338	11.3189	2.45062	1.5		611.787	144.133	2.41799		5.26628	10.5326	5765.96	1604.09	0.969403
4	4	4	4	620.5	586.5	20	3.001	0	3.001	620.5	586.5	20	620	586	20	2	2	1		31.1282	31.1282	10.2152	4.2446	8.4892	7.07433	2.45062	2		305.894	72.0665	3.04647		4.17985	8.3597	1281.32	625.838	0.91158
10	10	10	10	446.2	620.5	20.4	4.227	1.078	4.349	446.2	620.5	20.4	445	620	20	3	2	2		59.7338	31.1282	31.1282	8.4892	12.7338	9.90407	2.45062	1.5		764.734	180.166	2.24466		5.67293	11.3459	3843.97	1219.13	0.973393
24	24	24	23	347.75	663.042	20.833	5.913	1.297	5.889	347.75	663.042	20.833	346	662	20	4	3	3		94.8547	59.7338	59.7338	12.7338	16.9784	14.1487	2.45062	1.33333		1835.36	432.399	1.67654		7.59529	15.1906	11531.9	2503.09	0.986148
11	11	11	11	1202.18	663.636	20.364	4.42	1.198	4.662	1202.18	663.636	20.364	1201	663	20	3	3	2		59.7338	59.7338	31.1282	8.4892	12.7338	11.3189	2.45062	1.5		841.207	198.183	2.17447		5.85605	11.7121	5765.96	1604.09	0.969403
6	6	6	6	596	665.5	20	3.871	1.354	4.745	596	665.5	20	595	665	20	3	2	1		59.7338	31.1282	10.2152	4.2446	12.7338	8.4892	4.2446	3		458.84	108.1	2.66134		4.78473	9.56946	1921.99	882.309	0.847286
8	8	8	8	828.5	684.5	20.5	3.675	5.098e-07	3.675	828.5	684.5	20.5	828	684	20	2	2	2		31.1282	31.1282	31.1282	8.4892	8.4892	8.4892	0	1		611.787	144.133	2.41799		5.26628	10.5326	2562.65	905.615	1
64	64	64	45	370.922	749.359	22.062	9.061	1.073	9.202	370.922	749.359	22.062	369	747	20	5	6	5		135.782	182.023	135.782	21.223	25.4676	22.6379	2.45062	1.2		4894.3	1153.06	1.20899		10.5326	21.0651	48049.6	6428.36	0.994285
7	7	7	7	1087.14	791.143	20.571	4.168	1.425	4.112	1087.14	791.143	20.571	1086	790	20	3	3	2		59.7338	59.7338	31.1282	8.4892	12.7338	11.3189	2.45062	1.5		535.314	126.116	2.52804		5.03702	10.074	5765.96	1604.09	0.969403
43	43	43	35	59.465	797.674	21.419	7.672	1.013	7.531	59.465	797.674	21.419	58	796	20	4	4	4		94.8547	94.8547	94.8547	16.9784	16.9784	16.9784	0	1		3288.36	774.715	1.38037		9.22494	18.4499	20501.2	3622.46	1
78	78	78	53	1020.88	812.59	22.013	9.729	1.093	9.661	1020.88	812.59	22.013	1019	810	20	5	6	5		135.782	182.023	135.782	21.223	25.4676	22.6379	2.45062	1.2		5964.92	1405.3	1.13184		11.2505	22.501	48049.6	6428.36	0.994285
4	4	4	4	1048.5	837.5	20	3.001	0	3.001	1048.5	837.5	20	1048	837	20	2	2	1		31.1282	31.1282	10.2152	4.2446	8.4892	7.07433	2.45062	2		305.894	72.0665	3.04647		4.17985	8.3597	1281.32	625.838	0.91158
359	359	359	174	784.368	906.942	23.869	17.019	1.158	17.107	784.369	906.942	23.869	781	903	20	8	9	9		289.045	349.295	349.295	33.9568	38.2014	36.7865	2.45062	1.125		27453.9	6467.97	0.680434		18.7142	37.4285	207574	16996.7	0.997476
6	6	6	6	1102.33	913.5	20.333	3.512	0.461	3.809	1102.33	913.5	20.333	1102	913	20	2	2	2		31.1282	31.1282	31.1282	8.4892	8.4892	8.4892	0	1		458.84	108.1	2.66134		4.78473	9.56946	2562.65	905.615	1
41	41	41	33	157.829	972.659	21.585	7.512	1.085	7.73	157.829	972.659	21.585	156	971	20	5	4	4		135.782	94.8547	94.8547	16.9784	21.223	18.3933	2.45062	1.25		3135.41	738.682	1.40246		9.07964	18.1593	25626.5	4239.42	0.991525
172	172	172	104	28.163	988.988	22.331	12.973	1.436	13.035	28.163	988.988	22.331	24	986	20	8	7	6		289.045	233.208	182.023	25.4676	33.9568	29.7122	4.2446	1.33333		13153.4	3098.86	0.869577		14.6437	29.2873	107631	11064.6	0.988945
13	13	13	13	687	1009.08	20.692	4.763	1.407	4.897	687	1009.08	20.692	686	1008	20	3	3	2		59.7338	59.7338	31.1282	8.4892	12.7338	11.3189	2.45062	1.5		994.154	234.216	2.05669		6.19139	12.3828	5765.96	1604.09	0.969403
5939	5939	5939	1273	150.9	1016.58	30.083	45.924	1.63	45.947	150.901	1016.55	30.083	140	1006	20	23	23	22		1578.43	1578.43	1469.58	93.3812	97.6258	96.2109	2.45062	1.04545		454175	107001	0.267042		47.6846	95.3692	3.72801e+06	116312	0.999644
422	422	422	199	502.659	1142.6	23.678	18.018	1.36	18.237	502.659	1142.6	23.678	498	1138	20	10	10	9		413.759	413.759	349.295	38.2014	42.446	41.0311	2.45062	1.11111		32271.8	7603.02	0.644733		19.7505	39.501	288298	21147.3	0.997984
12	12	12	12	208.75	1191.92	20.667	4.681	1.424	4.926	208.75	1191.92	20.667	208	1191	20	3	3	2		59.7338	59.7338	31.1282	8.4892	12.7338	11.3189	2.45062	1.5		917.681	216.2	2.11231		6.02839	12.0568	5765.96	1604.09	0.969403
95	95	95	67	125.705	1197.83	21.695	10.32	1.408	10.376	125.705	1197.83	21.695	123	1195	20	6	6	5		182.023	182.023	135.782	21.223	25.4676	24.0527	2.45062	1.2		7264.97	1711.58	1.05985		12.0148	24.0295	57659.6	7261.96	0.993904
9547	9547	9547	1782	1265.54	1206.08	32.944	54.067	1.499	54.048	1265.49	1206.06	32.944	1253	1193	20	27	27	26		2042.51	2042.51	1922.28	110.36	114.604	113.189	2.45062	1.03846		730091	172005	0.227962		55.8594	111.719	6.07155e+06	160989	0.999744
220	220	220	129	37.705	1286.87	22.977	14.228	1.84	14.229	37.705	1286.87	22.977	34	1283	20	8	8	7		289.045	289.045	233.208	29.7122	33.9568	32.5419	2.45062	1.14286		16824.1	3963.66	0.801081		15.8958	31.7915	143508	13298.9	0.996749
1	1	1	1	165	49	21	0	0	0	165	49	21	165	49	21	1	1	1		10.2152	10.2152	10.2152	4.2446	4.2446	4.2446	0	1		76.4734	18.0166	4.83598		2.63314	5.26628	320.331	226.404	1
1025	1025	1025	383	1128.27	62.449	26.125	24.816	1.669	24.873	1128.27	62.449	26.125	1122	56	21	13	13	12		630.829	630.829	554.666	50.9352	55.1798	53.7649	2.45062	1.08333		78385.2	18467	0.479633		26.549	53.098	649631	36316.1	0.998841
33	33	33	27	293.727	110.303	22.545	7.023	1.039	7.021	293.727	110.303	22.545	292	109	21	4	4	4		94.8547	94.8547	94.8547	16.9784	16.9784	16.9784	0	1		2523.62	594.549	1.50769		8.44589	16.8918	20501.2	3622.46	1
85	85	85	60	543.118	115.035	23.035	9.933	1.083	9.877	543.118	115.035	23.035	541	113	21	5	5	5		135.782	135.782	135.782	21.223	21.223	21.223	0	1		6500.24	1531.41	1.09988		11.5775	23.1549	40041.4	5660.09	1
449	449	449	212	185.058	136.808	25.038	18.408	1.381	18.36	185.058	136.808	25.038	181	132	21	9	10	9		349.295	413.759	349.295	38.2014	42.446	39.6163	2.45062	1.11111		34336.5	8089.47	0.631542		20.163	40.3261	259468	19711.4	0.998058
22	22	22	21	207.727	202.682	22.455	5.903	1.701	6.164	207.727	202.682	22.455	206	201	21	4	4	3		94.8547	94.8547	59.7338	12.7338	16.9784	15.5635	2.45062	1.33333		1682.41	396.366	1.72588		7.37816	14.7563	15375.9	3036.8	0.984678
573	573	573	245	394.649	222.162	25.424	20.163	1.229	20.193	394.65	222.162	25.424	390	217	21	10	11	10		413.759	482.266	413.759	42.446	46.6906	43.8609	2.45062	1.1		43819.2	10323.5	0.582236		21.8705	43.741	352364	24164.1	0.998407
564	564	564	248	142.605	236.684	25.482	20.033	1.342	20.077	142.605	236.684	25.482	138	232	21	10	10	10		413.759	413.759	413.759	42.446	42.446	42.446	0	1		43131	10161.4	0.585317		21.7554	43.5108	320331	22640.4	1
6	6	6	6	477.5	323.667	21.667	3.512	0.461	3.809	477.5	323.667	21.667	477	323	21	2	2	2		31.1282	31.1282	31.1282	8.4892	8.4892	8.4892	0	1		458.84	108.1	2.66134		4.78473	9.56946	2562.65	905.615	1
52	52	52	39	115.519	366.808	22.885	8.308	1.071	8.295	115.519	366.808	22.885	114	365	21	4	5	5		94.8547	135.782	135.782	16.9784	21.223	19.8081	2.45062	1.25		3976.62	936.865	1.29564		9.82822	19.6564	32033.1	4922.86	0.99083
16	16	16	16	999	367.312	21.375	5.123	1.501	5.284	999	367.312	21.375	998	366	21	3	4	2		59.7338	94.8547	31.1282	8.4892	16.9784	12.7338	4.2446	2		1223.57	288.266	1.91916		6.6351	13.2702	7687.94	2010.73	0.936852
3	3	3	3	53.333	383.333	21	2.776	0.671	3.163	53.333	383.333	21	53	383	21	2	2	1		31.1282	31.1282	10.2152	4.2446	8.4892	7.07433	2.45062	2		229.42	54.0499	3.35308		3.79764	7.59529	1281.32	625.838	0.91158
18	18	18	17	42.833	388.111	22.111	5.368	0.952	5.382	42.833	388.111	22.111	42	387	21	3	3	3		59.7338	59.7338	59.7338	12.7338	12.7338	12.7338	0	1		1376.52	324.299	1.84527		6.90078	13.8016	8648.94	2037.63	1
246	246	246	133	264.354	397.35	24.024	14.766	1.261	14.872	264.354	397.35	24.024	261	394	21	8	8	7		289.045	289.045	233.208	29.7122	33.9568	32.5419	2.45062	1.14286		18812.5	4432.09	0.771802		16.4988	32.9976	143508	13298.9	0.996749
878	878	878	335	471.599	412.055	26.95	23.436	1.367	23.526	471.6	412.054	26.95	466	407	21	12	12	12		554.666	554.666	554.666	50.9352	50.9352	50.9352	0	1		67143.6	15818.6	0.505032		25.2138	50.4277	553532	32602.1	1
10895	10895	10895	1913	115.655	415.126	34.034	56.616	1.599	56.653	115.652	415.141	34.034	102	401	21	28	29	27		2165.48	2291.14	2042.51	114.604	123.093	118.849	4.2446	1.07407		833178	196291	0.218143		58.3736	116.747	7.02294e+06	177471	0.999316
2	2	2	2	96.5	420	21	2.122	0	2.122	96.5	420	21	96	420	21	2	1	1		31.1282	10.2152	10.2152	4.2446	8.4892	5.65947	2.45062	2		152.947	36.0333	3.83832		3.31755	6.6351	640.662	386.739	0.929293
136	136	136	88	170.838	483.801	23.11	11.784	1.343	12.018	170.838	483.802	23.11	168	481	21	6	7	6		182.023	233.208	182.023	25.4676	29.7122	26.8825	2.45062	1.16667		10400.4	2450.26	0.940382		13.5411	27.0822	80723.4	9069.99	0.995888
227	227	227	129	452.278	487.141	24.145	14.295	1.225	14.387	452.278	487.141	24.145	449	484	21	7	7	7		233.208	233.208	233.208	29.7122	29.7122	29.7122	0	1		17359.5	4089.77	0.792761		16.0626	32.1252	109874	11093.8	1
8	8	8	8	247.5	552.5	21.5	3.675	5.098e-07	3.675	247.5	552.5	21.5	247	552	21	2	2	2		31.1282	31.1282	31.1282	8.4892	8.4892	8.4892	0	1		611.787	144.133	2.41799		5.26628	10.5326	2562.65	905.615	1
71	71	71	49	285.915	563.437	22.972	9.403	1.033	9.411	285.915	563.437	22.972	284	561	21	5	6	5		135.782	182.023	135.782	21.223	25.4676	22.6379	2.45062	1.2		5429.61	1279.18	1.16788		10.9034	21.8067	48049.6	6428.36	0.994285
3	3	3	3	410	607	21	2.829	2.45	4.244	410	607	21	410	606	21	1	3	1		10.2152	59.7338	10.2152	4.2446	12.7338	7.07433	4.90124	3		229.42	54.0499	3.35308		3.79764	7.59529	960.993	555.428	0.847885
10	10	10	10	24.2	624.5	21.4	4.227	1.078	4.349	24.2	624.5	21.4	23	624	21	3	2	2		59.7338	31.1282	31.1282	8.4892	12.7338	9.90407	2.45062	1.5		764.734	180.166	2.24466		5.67293	11.3459	3843.97	1219.13	0.973393
28	28	28	25	441.214	664.857	21.964	6.346	1.138	6.411	441.214	664.857	21.964	440	663	21	4	4	3		94.8547	94.8547	59.7338	12.7338	16.9784	15.5635	2.45062	1.33333		2141.25	504.466	1.59257		7.99576	15.9915	15375.9	3036.8	0.984678
23	23	23	21	421.304	759	22.043	5.873	0.966	6.013	421.304	759	22.043	420	758	21	4	3	3		94.8547	59.7338	59.7338	12.7338	16.9784	14.1487	2.45062	1.33333		1758.89	414.382	1.70049		7.4883	14.9766	11531.9	2503.09	0.986148
1807	1807	1807	1119	4.77	769.696	35.58	40.987	17.79	37.983	4.77	769.697	35.58	1	755	21	13	28	34		630.829	2165.48	2958.69	55.1798	144.316	106.115	45.9124	2.61538		138187	32556	0.397037		32.072	64.1441	3.96442e+06	140303	0.863381
95	95	95	64	216.316	806	23.4	10.364	1.104	10.533	216.316	806	23.4	214	804	21	6	5	6		182.023	135.782	182.023	21.223	25.4676	24.0527	2.45062	1.2		7264.97	1711.58	1.05985		12.0148	24.0295	57659.6	7261.96	0.993904
105	105	105	68	626.314	810.581	23.41	10.877	1.114	10.996	626.314	810.581	23.41	624	808	21	6	6	6		182.023	182.023	182.023	25.4676	25.4676	25.4676	0	1		8029.71	1891.75	1.02507		12.4223	24.8447	69191.5	8150.53	1
9	9	9	9	903.556	823.667	21.556	4.012	0.953	3.889	903.556	823.667	21.556	903	823	21	2	3	2		31.1282	59.7338	31.1282	8.4892	12.7338	9.90407	2.45062	1.5		688.26	162.15	2.32489		5.47715	10.9543	3843.97	1219.13	0.973393
77	77	77	55	373.429	826.195	22.714	9.578	1.264	9.713	373.429	826.195	22.714	371	824	21	6	5	5		182.023	135.782	135.782	21.223	25.4676	22.6379	2.45062	1.2		5888.45	1387.28	1.13672		11.2022	22.4044	48049.6	6428.36	0.994285
8758	8758	8758	4571	974.492	836.619	35.767	63.461	28.01	59.668	974.411	836.612	35.767	959	804	21	37	67	34		3389.47	8803.65	2958.69	144.316	284.388	195.252	77.4567	1.97059		669754	157790	0.234611		54.2761	108.552	2.69994e+07	463946	0.938109
360	360	360	182	81.092	866.542	24.953	17.041	1.598	17.161	81.092	866.542	24.953	77	862	21	9	10	9		349.295	413.759	349.295	38.2014	42.446	39.6163	2.45062	1.11111		27530.4	6485.99	0.679803		18.7316	37.4632	259468	19711.4	0.998058
125	125	125	79	5.416	872.848	23.464	11.563	1.123	11.566	5.416	872.848	23.464	3	870	21	6	7	6		182.023	233.208	182.023	25.4676	29.7122	26.8825	2.45062	1.16667		9559.17	2252.08	0.967195		13.1657	26.3314	80723.4	9069.99	0.995888
22	22	22	20	634.182	888.409	22.273	6.022	1.361	6.072	634.182	888.409	22.273	633	887	21	3	4	4		59.7338	94.8547	94.8547	12.7338	16.9784	15.5635	2.45062	1.33333		1682.41	396.366	1.72588		7.37816	14.7563	15375.9	3036.8	0.984678
66	66	66	51	453.152	910.773	22.53	8.976	1.329	8.888	453.152	910.773	22.53	451	909	21	5	5	4		135.782	135.782	94.8547	16.9784	21.223	19.8081	2.45062	1.25		5047.24	1189.1	1.19666		10.6411	21.2823	32033.1	4922.86	0.99083
16	16	16	16	1173.88	934	21.438	4.997	1.345	5.011	1173.88	934	21.438	1173	933	21	3	3	2		59.7338	59.7338	31.1282	8.4892	12.7338	11.3189	2.45062	1.5		1223.57	288.266	1.91916		6.6351	13.2702	5765.96	1604.09	0.969403
3174	3174	3174	818	142.808	946.43	29.365	36.966	1.546	36.99	142.809	946.41	29.365	134	938	21	19	18	18		1161.03	1064.38	1064.38	76.4028	80.6474	77.8177	2.45062	1.05556		242727	57184.8	0.329065		38.6969	77.3938	1.97196e+06	76086.4	0.999483
3	3	3	3	803.333	968.667	21	2.776	0.671	3.163	803.333	968.667	21	803	968	21	2	2	1		31.1282	31.1282	10.2152	4.2446	8.4892	7.07433	2.45062	2		229.42	54.0499	3.35308		3.79764	7.59529	1281.32	625.838	0.91158
82	82	82	57	920.817	974.024	23.049	9.819	0.966	9.82	920.817	974.024	23.049	919	972	21	5	5	5		135.782	135.782	135.782	21.223	21.223	21.223	0	1		6270.82	1477.36	1.11313		11.4396	22.8793	40041.4	5660.09	1
21	21	21	20	467.905	988.286	22.19	5.664	1.228	5.757	467.905	988.286	22.19	467	987	21	3	4	3		59.7338	94.8547	59.7338	12.7338	16.9784	14.1487	2.45062	1.33333		1605.94	378.349	1.75285		7.26463	14.5293	11531.9	2503.09	0.986148
3011	3011	3011	822	34.738	1003.09	29.176	36.217	1.654	36.25	34.738	1003.07	29.176	26	994	21	18	19	17		1064.38	1161.03	970.944	72.1582	80.6474	76.4028	4.2446	1.11765		230261	54248.1	0.334899		38.0228	76.0456	1.8624e+06	73325.2	0.998343
3	3	3	3	58.667	1020.67	21	2.776	0.671	3.163	58.667	1020.67	21	58	1020	21	2	2	1		31.1282	31.1282	10.2152	4.2446	8.4892	7.07433	2.45062	2		229.42	54.0499	3.35308		3.79764	7.59529	1281.32	625.838	0.91158
2	2	2	2	147	1029.5	21	2.122	0	2.122	147	1029.5	21	147	1029	21	1	2	1		10.2152	31.1282	10.2152	4.2446	8.4892	5.65947	2.45062	2		152.947	36.0333	3.83832		3.31755	6.6351	640.662	386.739	0.929293
543	543	543	243	585.95	1043.17	25.847	19.701	1.42	19.735	585.951	1043.17	25.847	582	1038	21	9	11	10		349.295	482.266	413.759	38.2014	46.6906	42.446	4.2446	1.22222		41525	9783.03	0.592767		21.482	42.9639	317128	22611	0.994613
4	4	4	4	1386.5	1042.5	21	3.001	0	3.001	1386.5	1042.5	21	1386	1042	21	2	2	1		31.1282	31.1282	10.2152	4.2446	8.4892	7.07433	2.45062	2		305.894	72.0665	3.04647		4.17985	8.3597	1281.32	625.838	0.91158
326	326	326	166	242.202	1112.52	24.506	16.394	1.383	16.328	242.203	1112.52	24.506	239	1108	21	8	10	8		289.045	413.759	289.045	33.9568	42.446	36.7865	4.90124	1.25		24930.3	5873.42	0.70266		18.1223	36.2446	205012	16957.7	0.991525
34	34	34	29	941.853	1122.71	22.265	6.943	1.268	7.28	941.853	1122.71	22.265	940	1121	21	4	4	4		94.8547	94.8547	94.8547	16.9784	16.9784	16.9784	0	1		2600.1	612.565	1.49276		8.53035	17.0607	20501.2	3622.46	1
1273	1273	1273	435	1172.76	1158.85	27.067	26.835	1.538	26.887	1172.75	1158.86	27.067	1166	1152	21	14	14	13		710.638	710.638	630.829	55.1798	59.4244	58.0095	2.45062	1.07692		97350.6	22935.2	0.446212		28.5376	57.0751	816203	42278	0.999007
11	11	11	11	363.727	1180	21.364	4.42	1.196	4.662	363.727	1180	21.364	363	1179	21	3	3	2		59.7338	59.7338	31.1282	8.4892	12.7338	11.3189	2.45062	1.5		841.207	198.183	2.17447		5.85605	11.7121	5765.96	1604.09	0.969403
944	944	944	356	1094.09	1188.77	26.314	24.088	1.407	24.146	1094.09	1188.78	26.314	1089	1183	21	12	13	12		554.666	630.829	554.666	50.9352	55.1798	52.3501	2.45062	1.08333		72190.9	17007.7	0.492977		25.8304	51.6608	599660	34427.9	0.998873
41	41	41	33	713.244	1193.39	22.439	7.508	0.913	7.545	713.244	1193.39	22.439	712	1192	21	4	4	4		94.8547	94.8547	94.8547	16.9784	16.9784	16.9784	0	1		3135.41	738.682	1.40246		9.07964	18.1593	20501.2	3622.46	1
6	6	6	6	1328.5	1210.33	21.333	3.512	0.461	3.809	1328.5	1210.33	21.333	1328	1210	21	2	2	2		31.1282	31.1282	31.1282	8.4892	8.4892	8.4892	0	1		458.84	108.1	2.66134		4.78473	9.56946	2562.65	905.615	1
1	1	1	1	493	1226	21	0	0	0	493	1226	21	493	1226	21	1	1	1		10.2152	10.2152	10.2152	4.2446	4.2446	4.2446	0	1		76.4734	18.0166	4.83598		2.63314	5.26628	320.331	226.404	1
200	200	200	114	810.96	1246.96	24.15	13.743	1.199	13.618	810.961	1246.96	24.15	808	1244	21	7	7	7		233.208	233.208	233.208	29.7122	29.7122	29.7122	0	1		15294.7	3603.33	0.82694		15.3987	30.7974	109874	11093.8	1
27	27	27	25	366.185	1248.18	21.963	6.238	1.323	6.373	366.185	1248.18	21.963	365	1247	21	4	4	3		94.8547	94.8547	59.7338	12.7338	16.9784	15.5635	2.45062	1.33333		2064.78	486.449	1.61199		7.89942	15.7988	15375.9	3036.8	0.984678
58	58	58	41	1008.43	1262.85	23.155	8.732	0.986	8.804	1008.43	1262.85	23.155	1006	1261	21	5	5	5		135.782	135.782	135.782	21.223	21.223	21.223	0	1		4435.46	1044.96	1.24932		10.1926	20.3851	40041.4	5660.09	1
18	18	18	18	47.667	1263.83	22.333	6.133	2.282	5.875	47.667	1263.83	22.333	46	1262	21	4	5	3		94.8547	135.782	59.7338	12.7338	21.223	16.9784	4.2446	1.66667		1376.52	324.299	1.84527		6.90078	13.8016	19219.9	3594.35	0.965378
218	218	218	130	160.771	1286.05	24	14.754	3.258	14.035	160.771	1286.05	24	157	1282	21	9	11	7		349.295	482.266	233.208	29.7122	46.6906	38.2014	8.4892	1.57143		16671.2	3927.63	0.803524		15.8475	31.6949	221989	18225	0.972834
26	26	26	24	237.462	1299.92	22.385	6.393	1.581	6.368	237.462	1299.92	22.385	236	1298	21	4	4	3		94.8547	94.8547	59.7338	12.7338	16.9784	15.5635	2.45062	1.33333		1988.31	468.432	1.6324		7.80067	15.6013	15375.9	3036.8	0.984678
14	14	14	14	1121.5	1318.71	22	4.722	1.192	4.897	1121.5	1318.71	22	1121	1318	21	2	3	3		31.1282	59.7338	59.7338	8.4892	12.7338	11.3189	2.45062	1.5		1070.63	252.233	2.00651		6.34624	12.6925	5765.96	1604.09	0.969403
953	953	953	351	1048.82	1326.58	26.489	24.212	1.444	24.213	1048.82	1326.58	26.489	1043	1321	21	13	13	12		630.829	630.829	554.666	50.9352	55.1798	53.7649	2.45062	1.08333		72879.1	17169.8	0.49142		25.9122	51.8245	649631	36316.1	0.998841
28	28	28	27	151.25	13.036	22.893	6.288	1.569	6.422	151.25	13.036	22.893	150	12	22	4	4	3		94.8547	94.8547	59.7338	12.7338	16.9784	15.5635	2.45062	1.33333		2141.25	504.466	1.59257		7.99576	15.9915	15375.9	3036.8	0.984678
1315	1315	1315	455	359.772	11.738	28.633	27.112	1.545	27.088	359.773	11.738	28.633	353	5	22	14	14	14		710.638	710.638	710.638	59.4244	59.4244	59.4244	0	1		100563	23691.9	0.44141		28.848	57.696	878988	44375.1	1
90	90	90	71	68.133	17.511	23.322	10.59	2.842	10.759	68.133	17.511	23.322	65	14	22	7	7	4		233.208	233.208	94.8547	16.9784	29.7122	25.4676	7.35186	1.75		6882.6	1621.5	1.07912		11.8002	23.6003	62784.9	8111.23	0.941819
62	62	62	45	434.71	61.919	23.726	8.889	1.056	8.959	434.71	61.919	23.726	433	60	22	5	5	5		135.782	135.782	135.782	21.223	21.223	21.223	0	1		4741.35	1117.03	1.22186		10.4217	20.8434	40041.4	5660.09	1
4392	4392	4392	1013	480.293	89.295	31.355	41.396	1.408	41.409	480.294	89.295	31.355	471	80	22	20	20	20		1260.82	1260.82	1260.82	84.892	84.892	84.892	0	1		335871	79129	0.2953		43.1216	86.2432	2.56265e+06	90561.5	1
4	4	4	4	670.5	132.5	22	3.001	0	3.001	670.5	132.5	22	670	132	22	2	2	1		31.1282	31.1282	10.2152	4.2446	8.4892	7.07433	2.45062	2		305.894	72.0665	3.04647		4.17985	8.3597	1281.32	625.838	0.91158
28595	28595	28595	4182	550.989	128.849	44.788	82.688	14.192	77.76	551.095	128.849	44.787	530	102	22	41	51	42		3997.58	5677.62	4155.48	174.029	216.475	189.592	23.3774	1.2439		2.18676e+06	515186	0.158144		80.52	161.04	2.81321e+07	450634	0.992647
126	126	126	79	694.373	186.373	24.389	11.588	1.076	11.752	694.373	186.373	24.389	692	184	22	6	6	6		182.023	182.023	182.023	25.4676	25.4676	25.4676	0	1		9635.65	2270.1	0.96463		13.2007	26.4014	69191.5	8150.53	1
977	977	977	352	475.807	190.597	27.389	24.429	1.209	24.425	475.807	190.597	27.389	470	185	22	13	12	12		630.829	554.666	554.666	50.9352	55.1798	52.3501	2.45062	1.08333		74714.5	17602.2	0.487363		26.128	52.2559	599660	34427.9	0.998873
169	169	169	118	284.633	256.923	24.953	14.408	4.662	13.83	284.633	256.923	24.953	281	252	22	8	10	7		289.045	413.759	233.208	29.7122	42.446	35.3717	6.48373	1.42857		12924	3044.81	0.874692		14.558	29.1161	179385	15643.7	0.98326
344	344	344	175	116.099	284.727	25.971	16.723	1.439	16.786	116.099	284.727	25.971	112	281	22	9	9	9		349.295	349.295	349.295	38.2014	38.2014	38.2014	0	1		26306.8	6197.72	0.690184		18.4499	36.8997	233521	18338.7	1
41	41	41	34	209.561	301.756	23.39	7.523	1.248	7.457	209.561	301.756	23.39	208	300	22	4	4	4		94.8547	94.8547	94.8547	16.9784	16.9784	16.9784	0	1		3135.41	738.682	1.40246		9.07964	18.1593	20501.2	3622.46	1
1	1	1	1	1381	328	22	0	0	0	1381	328	22	1381	328	22	1	1	1		10.2152	10.2152	10.2152	4.2446	4.2446	4.2446	0	1		76.4734	18.0166	4.83598		2.63314	5.26628	320.331	226.404	1
5	5	5	5	792	355	22	3.395	1.898	4.244	792	355	22	791	354	22	3	3	1		59.7338	59.7338	10.2152	4.2446	12.7338	9.90407	4.90124	3		382.367	90.0831	2.8281		4.50261	9.00521	2882.98	1235.36	0.792959
578	578	578	247	1077.64	369.087	26.638	20.236	1.402	20.247	1077.64	369.087	26.638	1073	364	22	10	11	10		413.759	482.266	413.759	42.446	46.6906	43.8609	2.45062	1.1		44201.6	10413.6	0.580553		21.9339	43.8679	352364	24164.1	0.998407
18	18	18	17	24.111	376.833	23.333	5.359	1.071	5.545	24.111	376.833	23.333	23	376	22	3	3	3		59.7338	59.7338	59.7338	12.7338	12.7338	12.7338	0	1		1376.52	324.299	1.84527		6.90078	13.8016	8648.94	2037.63	1
7	7	7	7	146.714	396	22	4.137	1.527	4.414	146.714	396	22	146	395	22	3	3	1		59.7338	59.7338	10.2152	4.2446	12.7338	9.90407	4.90124	3		535.314	126.116	2.52804		5.03702	10.074	2882.98	1235.36	0.792959
12	12	12	12	64.75	404.75	22.667	4.603	1.311	4.554	64.75	404.75	22.667	64	404	22	3	3	2		59.7338	59.7338	31.1282	8.4892	12.7338	11.3189	2.45062	1.5		917.681	216.2	2.11231		6.02839	12.0568	5765.96	1604.09	0.969403
54	54	54	43	70.63	443.148	23.537	8.287	1.278	8.293	70.63	443.148	23.537	69	441	22	5	5	4		135.782	135.782	94.8547	16.9784	21.223	19.8081	2.45062	1.25		4129.56	972.898	1.27944		9.95264	19.9053	32033.1	4922.86	0.99083
4	4	4	4	550.5	464.5	22	3.001	0	3.001	550.5	464.5	22	550	464	22	2	2	1		31.1282	31.1282	10.2152	4.2446	8.4892	7.07433	2.45062	2		305.894	72.0665	3.04647		4.17985	8.3597	1281.32	625.838	0.91158
220	220	220	123	966.305	471.355	25.768	14.25	1.333	14.203	966.305	471.355	25.768	963	468	22	8	8	8		289.045	289.045	289.045	33.9568	33.9568	33.9568	0	1		16824.1	3963.66	0.801081		15.8958	31.7915	164009	14489.8	1
498	498	498	221	1335.61	527.406	25.781	19.189	1.395	19.195	1335.61	527.406	25.781	1331	523	22	10	10	9		413.759	413.759	349.295	38.2014	42.446	41.0311	2.45062	1.11111		38083.7	8972.28	0.610109		20.8713	41.7427	288298	21147.3	0.997984
12044	12044	12044	2044	992.28	534.295	35.619	58.592	1.563	58.567	992.199	534.344	35.619	978	520	22	29	29	28		2291.14	2291.14	2165.48	118.849	123.093	121.679	2.45062	1.03571		921045	216992	0.210973		60.3574	120.715	7.54315e+06	186044	0.999779
127	127	127	80	104.205	569.961	24.37	11.577	1.24	11.625	104.205	569.961	24.37	102	567	22	6	7	6		182.023	233.208	182.023	25.4676	29.7122	26.8825	2.45062	1.16667		9712.12	2288.11	0.962091		13.2355	26.4711	80723.4	9069.99	0.995888
142	142	142	90	104.866	582.056	24.775	12.017	1.371	12.308	104.866	582.056	24.775	102	579	22	6	7	6		182.023	233.208	182.023	25.4676	29.7122	26.8825	2.45062	1.16667		10859.2	2558.36	0.926947		13.7374	27.4747	80723.4	9069.99	0.995888
77	77	77	56	329.416	582.519	23.792	9.535	1.309	9.851	329.416	582.519	23.792	327	580	22	5	6	5		135.782	182.023	135.782	21.223	25.4676	22.6379	2.45062	1.2		5888.45	1387.28	1.13672		11.2022	22.4044	48049.6	6428.36	0.994285
22	22	22	20	554.955	632.636	22.955	5.812	0.947	6.068	554.955	632.636	22.955	554	631	22	3	4	3		59.7338	94.8547	59.7338	12.7338	16.9784	14.1487	2.45062	1.33333		1682.41	396.366	1.72588		7.37816	14.7563	11531.9	2503.09	0.986148
9	9	9	9	660.556	645.889	22.333	4.141	1.106	4.449	660.556	645.889	22.333	660	645	22	2	3	2		31.1282	59.7338	31.1282	8.4892	12.7338	9.90407	2.45062	1.5		688.26	162.15	2.32489		5.47715	10.9543	3843.97	1219.13	0.973393
75	75	75	52	203.467	660.133	24.04	9.573	1.169	9.36	203.467	660.133	24.04	201	658	22	6	5	5		182.023	135.782	135.782	21.223	25.4676	22.6379	2.45062	1.2		5735.5	1351.25	1.14674		11.1044	22.2088	48049.6	6428.36	0.994285
7	7	7	7	274.571	660.429	22.429	3.629	0.273	3.535	274.571	660.429	22.429	274	660	22	2	2	2		31.1282	31.1282	31.1282	8.4892	8.4892	8.4892	0	1		535.314	126.116	2.52804		5.03702	10.074	2562.65	905.615	1
1996	1996	1996	726	112.768	673.474	33.677	36.791	12.932	38.836	112.769	673.475	33.677	104	666	22	19	16	25		1161.03	880.786	1804.83	67.9136	106.115	84.892	19.4512	1.5625		152641	35961.2	0.384088		33.1533	66.3067	2.43452e+06	89836.1	0.974185
609	609	609	257	7.635	694.795	26.481	20.62	1.367	20.593	7.635	694.795	26.481	3	690	22	10	11	10		413.759	482.266	413.759	42.446	46.6906	43.8609	2.45062	1.1		46572.3	10972.1	0.57053		22.3193	44.6385	352364	24164.1	0.998407
1880	1880	1880	562	471.545	711.586	29.321	30.756	1.298	30.8	471.547	711.594	29.321	464	704	22	16	16	15		880.786	880.786	793.989	63.669	67.9136	66.4987	2.45062	1.06667		143770	33871.3	0.39183		32.4982	64.9965	1.23007e+06	55560.3	0.999248
51	51	51	39	836.471	719.706	24.098	8.176	1.071	8.345	836.471	719.706	24.098	835	718	22	4	4	5		94.8547	94.8547	135.782	16.9784	21.223	18.3933	2.45062	1.25		3900.14	918.848	1.30405		9.76481	19.5296	25626.5	4239.42	0.991525
19	19	19	18	531.158	748.737	23.158	5.439	1.056	5.654	531.158	748.737	23.158	530	748	22	3	3	3		59.7338	59.7338	59.7338	12.7338	12.7338	12.7338	0	1		1452.99	342.316	1.81231		7.02627	14.0525	8648.94	2037.63	1
95	95	95	61	612.537	756.421	24.358	10.535	1.035	10.713	612.537	756.421	24.358	610	754	22	6	6	6		182.023	182.023	182.023	25.4676	25.4676	25.4676	0	1		7264.97	1711.58	1.05985		12.0148	24.0295	69191.5	8150.53	1
6	6	6	6	373.833	772.833	22	3.87	1.563	4.304	373.833	772.833	22	373	772	22	3	3	1		59.7338	59.7338	10.2152	4.2446	12.7338	9.90407	4.90124	3		458.84	108.1	2.66134		4.78473	9.56946	2882.98	1235.36	0.792959
3131	3131	3131	814	109.152	820.475	30.902	36.766	1.615	36.758	109.153	820.457	30.902	101	812	22	18	18	18		1064.38	1064.38	1064.38	76.4028	76.4028	76.4028	0	1		239438	56410.1	0.330565		38.5214	77.0427	1.86817e+06	73354.8	1
6	6	6	6	44.833	829.167	22	3.87	1.563	4.304	44.833	829.167	22	44	828	22	3	3	1		59.7338	59.7338	10.2152	4.2446	12.7338	9.90407	4.90124	3		458.84	108.1	2.66134		4.78473	9.56946	2882.98	1235.36	0.792959
2297	2297	2297	653	1266.5	863.771	29.465	33.013	1.385	32.934	1266.48	863.771	29.465	1259	856	22	16	17	16		880.786	970.944	880.786	67.9136	72.1582	69.3285	2.45062	1.0625		175659	41384.2	0.36652		34.7425	69.485	1.39408e+06	60389	0.999351
84	84	84	60	136.786	882.845	23.857	9.832	1.175	9.84	136.786	882.845	23.857	135	881	22	5	5	5		135.782	135.782	135.782	21.223	21.223	21.223	0	1		6423.76	1513.4	1.10423		11.5319	23.0638	40041.4	5660.09	1
55	55	55	47	246.4	891.418	23.4	8.235	1.346	7.661	246.4	891.418	23.4	245	890	22	4	4	4		94.8547	94.8547	94.8547	16.9784	16.9784	16.9784	0	1		4206.04	990.915	1.27164		10.0137	20.0274	20501.2	3622.46	1
132	132	132	84	353.455	891.856	24.795	11.742	1.296	11.829	353.455	891.856	24.795	351	889	22	6	7	6		182.023	233.208	182.023	25.4676	29.7122	26.8825	2.45062	1.16667		10094.5	2378.2	0.949787		13.407	26.814	80723.4	9069.99	0.995888
3	3	3	3	1032.67	896.333	22	2.776	0.671	3.163	1032.67	896.333	22	1032	896	22	2	2	1		31.1282	31.1282	10.2152	4.2446	8.4892	7.07433	2.45062	2		229.42	54.0499	3.35308		3.79764	7.59529	1281.32	625.838	0.91158
3778	3778	3778	921	936.056	939.174	30.869	39.242	1.246	39.319	936.028	939.146	30.869	927	930	22	19	19	19		1161.03	1161.03	1161.03	80.6474	80.6474	80.6474	0	1		288916	68066.8	0.310501		41.0105	82.0209	2.19715e+06	81731.7	1
14	14	14	14	1013	941.714	22.5	4.722	1.192	4.897	1013	941.714	22.5	1012	941	22	3	3	2		59.7338	59.7338	31.1282	8.4892	12.7338	11.3189	2.45062	1.5		1070.63	252.233	2.00651		6.34624	12.6925	5765.96	1604.09	0.969403
34	34	34	26	1122.41	996.5	23.588	7.181	0.547	7.058	1122.41	996.5	23.588	1121	995	22	4	4	4		94.8547	94.8547	94.8547	16.9784	16.9784	16.9784	0	1		2600.1	612.565	1.49276		8.53035	17.0607	20501.2	3622.46	1
234	234	234	128	396.15	1022.56	24.966	14.533	1.176	14.461	396.15	1022.55	24.966	393	1019	22	7	8	7		233.208	289.045	233.208	29.7122	33.9568	31.1271	2.45062	1.14286		17894.8	4215.89	0.784776		16.226	32.4521	125570	12164.4	0.9969
17	17	17	16	1100.88	1096.35	23.176	5.299	1.1	5.434	1100.88	1096.35	23.176	1100	1095	22	3	3	3		59.7338	59.7338	59.7338	12.7338	12.7338	12.7338	0	1		1300.05	306.283	1.88076		6.77054	13.5411	8648.94	2037.63	1
11	11	11	11	341.364	1099.82	22.636	4.42	1.198	4.662	341.364	1099.82	22.636	340	1099	22	3	3	2		59.7338	59.7338	31.1282	8.4892	12.7338	11.3189	2.45062	1.5		841.207	198.183	2.17447		5.85605	11.7121	5765.96	1604.09	0.969403
10	10	10	10	874.2	1123.5	22.4	4.227	1.078	4.349	874.2	1123.5	22.4	873	1123	22	3	2	2		59.7338	31.1282	31.1282	8.4892	12.7338	9.90407	2.45062	1.5		764.734	180.166	2.24466		5.67293	11.3459	3843.97	1219.13	0.973393
76	76	76	53	541.066	1269.97	24.079	9.578	0.936	9.698	541.066	1269.97	24.079	539	1268	22	5	5	5		135.782	135.782	135.782	21.223	21.223	21.223	0	1		5811.98	1369.26	1.14168		11.1535	22.307	40041.4	5660.09	1
12	12	12	12	1277.92	1284.33	22.583	4.526	1.182	4.974	1277.92	1284.33	22.583	1277	1283	22	3	3	2		59.7338	59.7338	31.1282	8.4892	12.7338	11.3189	2.45062	1.5		917.681	216.2	2.11231		6.02839	12.0568	5765.96	1604.09	0.969403
244	244	244	141	272.52	1308.66	25.275	14.771	1.909	14.782	272.521	1308.66	25.275	269	1305	22	8	8	8		289.045	289.045	289.045	33.9568	33.9568	33.9568	0	1		18659.5	4396.06	0.773905		16.454	32.9079	164009	14489.8	1
38	38	38	30	613.5	1331.58	23.421	7.459	0.882	7.253	613.5	1331.58	23.421	612	1330	22	4	4	4		94.8547	94.8547	94.8547	16.9784	16.9784	16.9784	0	1		2905.99	684.632	1.43843		8.85255	17.7051	20501.2	3622.46	1
45	45	45	40	78.467	1363.38	23.044	7.965	2.174	7.743	78.467	1363.38	23.044	76	1361	22	6	5	3		182.023	135.782	59.7338	12.7338	25.4676	19.8081	6.48373	2		3441.3	810.748	1.35961		9.3658	18.7316	28829.8	4888.37	0.930139
35	35	35	31	57.714	1364.34	22.971	7.517	1.969	7.421	57.714	1364.34	22.971	56	1362	22	5	5	3		135.782	135.782	59.7338	12.7338	21.223	18.3933	4.90124	1.66667		2676.57	630.582	1.47841		8.61317	17.2263	24024.8	4231.96	0.951443
76	76	76	57	160.434	1364.53	24.171	9.495	1.562	9.732	160.434	1364.53	24.171	158	1363	22	6	4	5		182.023	94.8547	135.782	16.9784	25.4676	21.223	4.2446	1.5		5811.98	1369.26	1.14168		11.1535	22.307	38439.7	5631.43	0.978105
25	25	25	22	650.88	8.88	24.2	6.262	1.25	6.192	650.88	8.88	24.2	649	8	23	4	3	4		94.8547	59.7338	94.8547	12.7338	16.9784	15.5635	2.45062	1.33333		1911.83	450.416	1.65388		7.69935	15.3987	15375.9	3036.8	0.984678
271	271	271	144	476.841	20.236	26.387	15.415	1.438	15.417	476.842	20.236	26.387	473	16	23	8	9	8		289.045	349.295	289.045	33.9568	38.2014	35.3717	2.45062	1.125		20724.3	4882.51	0.747299		17.0398	34.0795	184511	15711.5	0.99758
14	14	14	14	749.071	89.714	23.429	4.807	1.316	5.17	749.071	89.714	23.429	748	89	23	3	3	2		59.7338	59.7338	31.1282	8.4892	12.7338	11.3189	2.45062	1.5		1070.63	252.233	2.00651		6.34624	12.6925	5765.96	1604.09	0.969403
315	315	315	159	647.498	116.657	26.975	16.233	1.383	16.258	647.499	116.657	26.975	643	113	23	9	8	9		349.295	289.045	349.295	33.9568	38.2014	36.7865	2.45062	1.125		24089.1	5675.24	0.710745		17.9161	35.8323	207574	16996.7	0.997476
53	53	53	45	1300.17	148.245	23.868	8.269	1.866	8.421	1300.17	148.245	23.868	1298	146	23	5	5	3		135.782	135.782	59.7338	12.7338	21.223	18.3933	4.90124	1.66667		4053.09	954.881	1.28744		9.89083	19.7817	24024.8	4231.96	0.951443
65	65	65	50	192.462	168.662	24.477	8.867	1.378	8.935	192.462	168.662	24.477	190	167	23	6	5	4		182.023	135.782	94.8547	16.9784	25.4676	21.223	4.2446	1.5		4970.77	1171.08	1.20276		10.5871	21.1743	38439.7	5631.43	0.978105
10	10	10	10	463.1	198.7	23.7	4.318	1.223	4.613	463.1	198.7	23.7	462	198	23	3	3	2		59.7338	59.7338	31.1282	8.4892	12.7338	11.3189	2.45062	1.5		764.734	180.166	2.24466		5.67293	11.3459	5765.96	1604.09	0.969403
22	22	22	19	641.636	212.318	24.136	5.997	1.062	5.971	641.636	212.318	24.136	640	211	23	4	4	3		94.8547	94.8547	59.7338	12.7338	16.9784	15.5635	2.45062	1.33333		1682.41	396.366	1.72588		7.37816	14.7563	15375.9	3036.8	0.984678
6	6	6	6	88.667	222.167	23.333	3.906	1.227	3.993	88.667	222.167	23.333	88	221	23	2	3	2		31.1282	59.7338	31.1282	8.4892	12.7338	9.90407	2.45062	1.5		458.84	108.1	2.66134		4.78473	9.56946	3843.97	1219.13	0.973393
121	121	121	78	1012.5	243.595	25.901	11.389	1.191	11.392	1012.5	243.595	25.901	1010	241	23	6	6	6		182.023	182.023	182.023	25.4676	25.4676	25.4676	0	1		9253.28	2180.01	0.977738		13.0237	26.0475	69191.5	8150.53	1
517	517	517	228	247.089	248.385	27.441	19.423	1.35	19.583	247.09	248.385	27.441	243	244	23	10	10	10		413.759	413.759	413.759	42.446	42.446	42.446	0	1		39536.7	9314.6	0.602542		21.1335	42.2669	320331	22640.4	1
6	6	6	6	1016	323.5	23	3.871	1.354	4.745	1016	323.5	23	1015	323	23	3	2	1		59.7338	31.1282	10.2152	4.2446	12.7338	8.4892	4.2446	3		458.84	108.1	2.66134		4.78473	9.56946	1921.99	882.309	0.847286
234	234	234	129	1135.3	380.936	26.496	14.499	1.289	14.562	1135.3	380.936	26.496	1132	378	23	8	7	8		289.045	233.208	289.045	29.7122	33.9568	32.5419	2.45062	1.14286		17894.8	4215.89	0.784776		16.226	32.4521	143508	13298.9	0.996749
107	107	107	71	1346.74	446.458	24.981	10.961	1.605	10.892	1346.74	446.458	24.981	1344	444	23	7	6	5		233.208	182.023	135.782	21.223	29.7122	25.4676	4.2446	1.4		8182.65	1927.78	1.01865		12.5007	25.0014	67269.5	8121.58	0.984894
82	82	82	58	441.098	499.659	24.72	9.823	1.21	9.984	441.098	499.659	24.72	439	497	23	5	6	5		135.782	182.023	135.782	21.223	25.4676	22.6379	2.45062	1.2		6270.82	1477.36	1.11313		11.4396	22.8793	48049.6	6428.36	0.994285
46	46	46	37	1012.24	516.935	24.826	7.909	1.5	8.259	1012.24	516.935	24.826	1010	515	23	5	5	4		135.782	135.782	94.8547	16.9784	21.223	19.8081	2.45062	1.25		3517.78	828.765	1.34968		9.43467	18.8693	32033.1	4922.86	0.99083
160	160	160	96	76.125	555.031	25.869	12.653	1.315	12.861	76.125	555.031	25.869	73	552	23	7	7	7		233.208	233.208	233.208	29.7122	29.7122	29.7122	0	1		12235.7	2882.66	0.890794		14.2949	28.5898	109874	11093.8	1
1558	1558	1558	500	36.85	674.788	29.956	28.795	1.664	28.878	36.85	674.792	29.956	30	668	23	15	15	14		793.989	793.989	710.638	59.4244	63.669	62.2541	2.45062	1.07143		119146	28069.9	0.417153		30.5255	61.051	1.00904e+06	48692.7	0.99914
64	64	64	45	285.234	693.797	25.047	9.087	1.116	9.224	285.234	693.797	25.047	283	691	23	5	6	5		135.782	182.023	135.782	21.223	25.4676	22.6379	2.45062	1.2		4894.3	1153.06	1.20899		10.5326	21.0651	48049.6	6428.36	0.994285
189	189	189	108	1195.23	734.677	25.947	13.497	1.305	13.585	1195.23	734.677	25.947	1192	731	23	7	8	7		233.208	289.045	233.208	29.7122	33.9568	31.1271	2.45062	1.14286		14453.5	3405.14	0.842682		15.111	30.2221	125570	12164.4	0.9969
11588	11588	11588	3237	1385.94	733.928	46.332	68.79	23.431	68.436	1386.11	733.86	46.333	1378	715	23	13	42	52		630.829	4155.48	5857.64	55.1798	220.719	151.391	85.9815	4		886174	208777	0.213705		59.5859	119.172	9.09484e+06	288176	0.731177
8	8	8	8	804.875	774.875	23	4.401	1.718	4.804	804.875	774.875	23	804	774	23	3	3	1		59.7338	59.7338	10.2152	4.2446	12.7338	9.90407	4.90124	3		611.787	144.133	2.41799		5.26628	10.5326	2882.98	1235.36	0.792959
11	11	11	11	1345.55	789.727	24.273	4.466	1.28	4.028	1345.55	789.727	24.273	1345	789	23	2	3	3		31.1282	59.7338	59.7338	8.4892	12.7338	11.3189	2.45062	1.5		841.207	198.183	2.17447		5.85605	11.7121	5765.96	1604.09	0.969403
53	53	53	41	167.434	832.151	24.547	8.277	1.094	8.287	167.434	832.151	24.547	166	830	23	4	5	4		94.8547	135.782	94.8547	16.9784	21.223	18.3933	2.45062	1.25		4053.09	954.881	1.28744		9.89083	19.7817	25626.5	4239.42	0.991525
23	23	23	19	369.652	867.435	23.87	6.186	0.967	6.228	369.652	867.435	23.87	368	866	23	4	4	3		94.8547	94.8547	59.7338	12.7338	16.9784	15.5635	2.45062	1.33333		1758.89	414.382	1.70049		7.4883	14.9766	15375.9	3036.8	0.984678
14	14	14	13	1201.71	877.214	24	5.057	0.971	5.294	1201.71	877.214	24	1201	876	23	3	3	3		59.7338	59.7338	59.7338	12.7338	12.7338	12.7338	0	1		1070.63	252.233	2.00651		6.34624	12.6925	8648.94	2037.63	1
35	35	35	30	1378.17	902.371	24.171	7.047	1.42	7.097	1378.17	902.371	24.171	1376	901	23	5	4	3		135.782	94.8547	59.7338	12.7338	21.223	16.9784	4.2446	1.66667		2676.57	630.582	1.47841		8.61317	17.2263	19219.9	3594.35	0.965378
492	492	492	226	300.896	910.026	26.915	19.041	1.327	18.979	300.897	910.025	26.915	296	905	23	10	11	9		413.759	482.266	349.295	38.2014	46.6906	42.446	4.2446	1.22222		37624.9	8864.18	0.612579		20.7872	41.5744	317128	22611	0.994613
268	268	268	173	483.261	920.821	28.015	16.1	3.908	16.012	483.262	920.821	28.015	480	917	23	9	10	9		349.295	413.759	349.295	38.2014	42.446	39.6163	2.45062	1.11111		20494.9	4828.46	0.750077		16.9767	33.9533	259468	19711.4	0.998058
230	230	230	127	1199.31	959.052	25.861	14.433	1.218	14.443	1199.31	959.052	25.861	1196	956	23	8	7	7		289.045	233.208	233.208	29.7122	33.9568	31.1271	2.45062	1.14286		17588.9	4143.82	0.789299		16.1331	32.2661	125570	12164.4	0.9969
91	91	91	63	1323.58	963.077	24.989	10.227	1.216	10.11	1323.58	963.077	24.989	1321	961	23	6	5	5		182.023	135.782	135.782	21.223	25.4676	22.6379	2.45062	1.2		6959.08	1639.51	1.07515		11.8437	23.6874	48049.6	6428.36	0.994285
13	13	13	13	1107.23	980.923	23.462	4.634	1.203	5.068	1107.23	980.923	23.462	1106	980	23	3	3	2		59.7338	59.7338	31.1282	8.4892	12.7338	11.3189	2.45062	1.5		994.154	234.216	2.05669		6.19139	12.3828	5765.96	1604.09	0.969403
167	167	167	97	670.186	1001.05	25.97	12.862	1.173	13.072	670.186	1001.05	25.97	667	998	23	7	7	7		233.208	233.208	233.208	29.7122	29.7122	29.7122	0	1		12771.1	3008.78	0.87817		14.5004	29.0008	109874	11093.8	1
45	45	45	35	1272.64	1120.22	24.311	7.927	1.227	7.858	1272.64	1120.22	24.311	1271	1118	23	5	5	4		135.782	135.782	94.8547	16.9784	21.223	19.8081	2.45062	1.25		3441.3	810.748	1.35961		9.3658	18.7316	32033.1	4922.86	0.99083
268	268	268	145	64.201	1182.37	25.869	15.295	1.535	15.328	64.201	1182.37	25.869	60	1179	23	9	8	7		349.295	289.045	233.208	29.7122	38.2014	33.9568	4.2446	1.28571		20494.9	4828.46	0.750077		16.9767	33.9533	161447	14460.6	0.991557
443	443	443	208	280.21	1271.14	27.09	18.346	1.427	18.377	280.211	1271.14	27.09	276	1267	23	10	10	9		413.759	413.759	349.295	38.2014	42.446	41.0311	2.45062	1.11111		33877.7	7981.37	0.63438		20.0728	40.1456	288298	21147.3	0.997984
43	43	43	36	1049.63	1285.37	24.023	7.551	1.549	7.628	1049.63	1285.37	24.023	1048	1283	23	5	5	3		135.782	135.782	59.7338	12.7338	21.223	18.3933	4.90124	1.66667		3288.36	774.715	1.38037		9.22494	18.4499	24024.8	4231.96	0.951443
2	2	2	2	253.5	1338.5	23	3.001	0	3.001	253.5	1338.5	23	253	1338	23	2	2	1		31.1282	31.1282	10.2152	4.2446	8.4892	7.07433	2.45062	2		152.947	36.0333	3.83832		3.31755	6.6351	1281.32	625.838	0.91158
21991	21991	21991	3297	1160.12	1348.19	38.554	73.217	7.493	71.69	1160.21	1348.16	38.554	1138	1331	23	41	36	33		3997.58	3243.43	2820.06	140.072	174.029	155.635	17.1543	1.24242		1.68173e+06	396204	0.172611		73.7715	147.543	1.56027e+07	303871	0.993714
144	144	144	94	190.465	1346.25	25.097	12.095	1.783	11.949	190.465	1346.25	25.097	187	1343	23	7	7	5		233.208	233.208	135.782	21.223	29.7122	26.8825	4.90124	1.4		11012.2	2594.39	0.922635		13.8016	27.6031	78481.1	9054.97	0.97898
361	361	361	183	103.77	1357.09	26.848	17.163	1.906	17.03	103.77	1357.09	26.848	100	1353	23	9	9	8		349.295	349.295	289.045	33.9568	38.2014	36.7865	2.45062	1.125		27606.9	6504	0.679175		18.7489	37.4978	207574	16996.7	0.997476
1	1	1	1	1286	18	24	0	0	0	1286	18	24	1286	18	24	1	1	1		10.2152	10.2152	10.2152	4.2446	4.2446	4.2446	0	1		76.4734	18.0166	4.83598		2.63314	5.26628	320.331	226.404	1
381	381	381	189	123.963	28.719	27.798	17.402	1.638	17.423	123.963	28.719	27.798	120	24	24	9	10	9		349.295	413.759	349.295	38.2014	42.446	39.6163	2.45062	1.11111		29136.4	6864.34	0.667077		19.089	38.1779	259468	19711.4	0.998058
141	141	141	91	592.255	58.014	26.404	12.016	1.445	12.053	592.255	58.014	26.404	589	55	24	7	7	6		233.208	233.208	182.023	25.4676	29.7122	28.2973	2.45062	1.16667		10782.7	2540.34	0.929133		13.705	27.4101	94177.3	10054	0.995656
21	21	21	19	230.524	74.095	26.095	5.903	1.248	5.868	230.524	74.095	26.095	229	73	24	4	3	4		94.8547	59.7338	94.8547	12.7338	16.9784	15.5635	2.45062	1.33333		1605.94	378.349	1.75285		7.26463	14.5293	15375.9	3036.8	0.984678
8	8	8	8	137.5	128.5	24.5	3.675	5.098e-07	3.675	137.5	128.5	24.5	137	128	24	2	2	2		31.1282	31.1282	31.1282	8.4892	8.4892	8.4892	0	1		611.787	144.133	2.41799		5.26628	10.5326	2562.65	905.615	1
1450	1450	1450	479	1043.77	140.132	29.997	28.061	1.481	28.019	1043.76	140.133	29.997	1037	133	24	15	15	14		793.989	793.989	710.638	59.4244	63.669	62.2541	2.45062	1.07143		110886	26124.1	0.427263		29.8032	59.6064	1.00904e+06	48692.7	0.99914
64	64	64	48	100.141	145.844	25.391	8.916	1.212	9.059	100.141	145.844	25.391	98	144	24	5	5	4		135.782	135.782	94.8547	16.9784	21.223	19.8081	2.45062	1.25		4894.3	1153.06	1.20899		10.5326	21.0651	32033.1	4922.86	0.99083
24	24	24	22	530.292	167.042	24.875	6.027	1.151	6.09	530.292	167.042	24.875	529	166	24	4	3	3		94.8547	59.7338	59.7338	12.7338	16.9784	14.1487	2.45062	1.33333		1835.36	432.399	1.67654		7.59529	15.1906	11531.9	2503.09	0.986148
130	130	130	82	451.462	192.562	26.608	11.679	1.097	12.025	451.462	192.562	26.608	449	190	24	6	6	6		182.023	182.023	182.023	25.4676	25.4676	25.4676	0	1		9941.54	2342.16	0.954633		13.339	26.6779	69191.5	8150.53	1
81	81	81	59	510.963	246.617	25.679	9.8	1.395	9.895	510.963	246.617	25.679	509	244	24	5	6	5		135.782	182.023	135.782	21.223	25.4676	22.6379	2.45062	1.2		6194.34	1459.35	1.11769		11.3929	22.7859	48049.6	6428.36	0.994285
6	6	6	6	491	253.5	24.5	3.733	1.134	3.001	491	253.5	24.5	490	253	24	3	2	2		59.7338	31.1282	31.1282	8.4892	12.7338	9.90407	2.45062	1.5		458.84	108.1	2.66134		4.78473	9.56946	3843.97	1219.13	0.973393
12	12	12	11	502.833	347.083	24.917	4.958	0.895	4.977	502.833	347.083	24.917	502	346	24	3	3	3		59.7338	59.7338	59.7338	12.7338	12.7338	12.7338	0	1		917.681	216.2	2.11231		6.02839	12.0568	8648.94	2037.63	1
1723	1723	1723	534	493.511	368.9	31.255	29.815	1.24	29.79	493.51	368.901	31.255	487	362	24	14	15	15		710.638	793.989	793.989	59.4244	63.669	62.2541	2.45062	1.07143		131764	31042.7	0.403387		31.5672	63.1343	1.00904e+06	48692.7	0.99914
19	19	19	18	251.789	390.789	25.105	5.677	1.379	5.534	251.789	390.789	25.105	251	389	24	3	4	3		59.7338	94.8547	59.7338	12.7338	16.9784	14.1487	2.45062	1.33333		1452.99	342.316	1.81231		7.02627	14.0525	11531.9	2503.09	0.986148
29	29	29	23	9.621	415.448	25.552	6.737	0.881	6.953	9.621	415.448	25.552	8	414	24	4	4	4		94.8547	94.8547	94.8547	16.9784	16.9784	16.9784	0	1		2217.73	522.482	1.57405		8.08984	16.1797	20501.2	3622.46	1
1040	1040	1040	373	625.273	437.985	30.182	24.961	1.249	25.015	625.275	437.985	30.182	619	432	24	13	13	13		630.829	630.829	630.829	55.1798	55.1798	55.1798	0	1		79532.3	18737.3	0.477316		26.6779	53.3558	703767	38262.2	1
63	63	63	45	414.016	458.206	26.159	9.025	1.161	9.204	414.016	458.206	26.159	412	456	24	5	5	5		135.782	135.782	135.782	21.223	21.223	21.223	0	1		4817.82	1135.05	1.21536		10.4774	20.9548	40041.4	5660.09	1
188	188	188	108	891.867	537.34	26.697	13.425	1.24	13.497	891.868	537.341	26.697	889	534	24	7	8	7		233.208	289.045	233.208	29.7122	33.9568	31.1271	2.45062	1.14286		14377	3387.13	0.844173		15.0843	30.1687	125570	12164.4	0.9969
145	145	145	92	24.545	554.703	26.262	12.178	1.465	12.136	24.545	554.703	26.262	22	552	24	6	7	6		182.023	233.208	182.023	25.4676	29.7122	26.8825	2.45062	1.16667		11088.6	2612.41	0.920509		13.8334	27.6669	80723.4	9069.99	0.995888
1	1	1	1	146	568	24	0	0	0	146	568	24	146	568	24	1	1	1		10.2152	10.2152	10.2152	4.2446	4.2446	4.2446	0	1		76.4734	18.0166	4.83598		2.63314	5.26628	320.331	226.404	1
10	10	10	10	374.5	576.8	24.4	4.227	1.078	4.349	374.5	576.8	24.4	374	576	24	2	3	2		31.1282	59.7338	31.1282	8.4892	12.7338	9.90407	2.45062	1.5		764.734	180.166	2.24466		5.67293	11.3459	3843.97	1219.13	0.973393
11	11	11	11	289.636	581.182	24.636	4.42	1.198	4.662	289.636	581.182	24.636	289	580	24	3	3	2		59.7338	59.7338	31.1282	8.4892	12.7338	11.3189	2.45062	1.5		841.207	198.183	2.17447		5.85605	11.7121	5765.96	1604.09	0.969403
33	33	33	29	1287.64	593.182	25.091	6.794	1.253	6.998	1287.64	593.182	25.091	1286	592	24	4	4	3		94.8547	94.8547	59.7338	12.7338	16.9784	15.5635	2.45062	1.33333		2523.62	594.549	1.50769		8.44589	16.8918	15375.9	3036.8	0.984678
4331	4331	4331	1019	1314.44	601.436	33.278	41.156	1.433	41.24	1314.46	601.443	33.278	1305	592	24	20	20	20		1260.82	1260.82	1260.82	84.892	84.892	84.892	0	1		331206	78030	0.29668		42.921	85.842	2.56265e+06	90561.5	1
3	3	3	3	1337.67	641.333	24	2.776	0.671	3.163	1337.67	641.333	24	1337	641	24	2	2	1		31.1282	31.1282	10.2152	4.2446	8.4892	7.07433	2.45062	2		229.42	54.0499	3.35308		3.79764	7.59529	1281.32	625.838	0.91158
14	14	14	13	318.214	646.143	25.143	5.129	1.032	4.972	318.214	646.143	25.143	317	645	24	3	3	3		59.7338	59.7338	59.7338	12.7338	12.7338	12.7338	0	1		1070.63	252.233	2.00651		6.34624	12.6925	8648.94	2037.63	1
15	15	15	15	2.067	653.467	24.8	4.873	1.29	5.132	2.067	653.467	24.8	1	653	24	3	2	3		59.7338	31.1282	59.7338	8.4892	12.7338	11.3189	2.45062	1.5		1147.1	270.249	1.96089		6.49388	12.9878	5765.96	1604.09	0.969403
74	74	74	54	444.649	676.595	25.676	9.404	1.446	9.439	444.649	676.595	25.676	442	674	24	6	6	5		182.023	182.023	135.782	21.223	25.4676	24.0527	2.45062	1.2		5659.03	1333.23	1.15188		11.0548	22.1096	57659.6	7261.96	0.993904
16	16	16	16	840.875	688.125	24.5	4.982	1.319	5.252	840.875	688.125	24.5	840	687	24	3	3	2		59.7338	59.7338	31.1282	8.4892	12.7338	11.3189	2.45062	1.5		1223.57	288.266	1.91916		6.6351	13.2702	5765.96	1604.09	0.969403
61	61	61	44	43.656	697.787	25.705	9.027	1.413	8.983	43.656	697.787	25.705	41	696	24	6	5	5		182.023	135.782	135.782	21.223	25.4676	22.6379	2.45062	1.2		4664.88	1099.01	1.2285		10.3653	20.7307	48049.6	6428.36	0.994285
212	212	212	127	1232.92	776.066	26.901	14.362	2.642	13.827	1232.92	776.066	26.901	1227	773	24	11	7	7		482.266	233.208	233.208	29.7122	46.6906	35.3717	9.80248	1.57143		16212.4	3819.53	0.811034		15.7007	31.4014	172658	15500.1	0.967403
33	33	33	30	408.424	851.727	24.879	6.736	1.361	6.905	408.424	851.727	24.879	407	850	24	4	4	3		94.8547	94.8547	59.7338	12.7338	16.9784	15.5635	2.45062	1.33333		2523.62	594.549	1.50769		8.44589	16.8918	15375.9	3036.8	0.984678
32	32	32	28	102.75	862.562	24.844	6.777	1.248	6.872	102.75	862.562	24.844	101	861	24	4	4	3		94.8547	94.8547	59.7338	12.7338	16.9784	15.5635	2.45062	1.33333		2447.15	576.532	1.52324		8.3597	16.7194	15375.9	3036.8	0.984678
19	19	19	18	529.947	917.158	24.789	5.443	1.003	5.539	529.947	917.158	24.789	529	916	24	3	3	3		59.7338	59.7338	59.7338	12.7338	12.7338	12.7338	0	1		1452.99	342.316	1.81231		7.02627	14.0525	8648.94	2037.63	1
22	22	22	21	299.864	941.864	25.091	5.684	1.076	5.933	299.864	941.864	25.091	299	941	24	3	3	3		59.7338	59.7338	59.7338	12.7338	12.7338	12.7338	0	1		1682.41	396.366	1.72588		7.37816	14.7563	8648.94	2037.63	1
11147	11147	11147	2311	211.184	961.068	45.727	60.276	14.402	59.071	211.187	960.998	45.727	197	949	24	30	27	38		2419.47	2042.51	3537.93	114.604	161.295	134.412	24.1358	1.40741		852449	200831	0.216487		58.8202	117.64	9.85979e+06	225899	0.984349
4	4	4	4	1076.25	962	24	3.248	1.563	3.779	1076.25	962	24	1076	961	24	2	3	1		31.1282	59.7338	10.2152	4.2446	12.7338	8.4892	4.2446	3		305.894	72.0665	3.04647		4.17985	8.3597	1921.99	882.309	0.847286
297	297	297	149	62.727	990.067	27.633	15.939	1.394	16.019	62.727	990.067	27.633	59	986	24	9	9	8		349.295	349.295	289.045	33.9568	38.2014	36.7865	2.45062	1.125		22712.6	5350.94	0.724823		17.5682	35.1363	207574	16996.7	0.997476
123	123	123	78	1025.02	995.366	27.163	11.487	1.446	11.539	1025.02	995.366	27.163	1022	993	24	7	6	7		233.208	182.023	233.208	25.4676	29.7122	28.2973	2.45062	1.16667		9406.23	2216.05	0.972409		13.0951	26.1902	94177.3	10054	0.995656
1674	1674	1674	536	42.265	1024.91	30.575	29.49	1.647	29.608	42.265	1024.91	30.575	35	1018	24	15	15	14		793.989	793.989	710.638	59.4244	63.669	62.2541	2.45062	1.07143		128016	30159.8	0.407286		31.265	62.5301	1.00904e+06	48692.7	0.99914
361	361	361	177	789.454	1026.55	28.078	17.026	1.24	17.057	789.455	1026.55	28.078	786	1023	24	9	9	9		349.295	349.295	349.295	38.2014	38.2014	38.2014	0	1		27606.9	6504	0.679175		18.7489	37.4978	233521	18338.7	1
15	15	15	15	280.2	1083.93	24.533	4.873	1.29	5.132	280.2	1083.93	24.533	279	1083	24	3	3	2		59.7338	59.7338	31.1282	8.4892	12.7338	11.3189	2.45062	1.5		1147.1	270.249	1.96089		6.49388	12.9878	5765.96	1604.09	0.969403
72	72	72	51	190.778	1164.85	26.153	9.389	1.053	9.423	190.778	1164.85	26.153	189	1163	24	5	5	5		135.782	135.782	135.782	21.223	21.223	21.223	0	1		5506.08	1297.2	1.16245		10.9543	21.9086	40041.4	5660.09	1
50	50	50	39	180.06	1182.48	25.32	8.112	1.162	8.247	180.06	1182.48	25.32	178	1181	24	5	4	4		135.782	94.8547	94.8547	16.9784	21.223	18.3933	2.45062	1.25		3823.67	900.831	1.31269		9.70057	19.4011	25626.5	4239.42	0.991525
558	558	558	240	187.203	1198.57	28.651	19.996	1.524	20.052	187.203	1198.57	28.651	183	1193	24	10	11	10		413.759	482.266	413.759	42.446	46.6906	43.8609	2.45062	1.1		42672.1	10053.3	0.587407		21.678	43.3559	352364	24164.1	0.998407
261	261	261	140	667.004	1247.54	27.789	15.153	1.308	15.05	667.004	1247.54	27.789	663	1244	24	9	8	8		349.295	289.045	289.045	33.9568	38.2014	35.3717	2.45062	1.125		19959.6	4702.34	0.756724		16.8275	33.6551	184511	15711.5	0.99758
1705	1705	1705	548	32.784	1340.14	30.803	29.846	2.439	29.493	32.784	1340.13	30.803	25	1333	24	16	16	14		880.786	880.786	710.638	59.4244	67.9136	65.0839	4.90124	1.14286		130387	30718.4	0.404802		31.4569	62.9137	1.14807e+06	53195.7	0.996749
14	14	14	14	378.929	7.857	25.429	4.896	1.413	5.062	378.929	7.857	25.429	378	7	25	3	3	2		59.7338	59.7338	31.1282	8.4892	12.7338	11.3189	2.45062	1.5		1070.63	252.233	2.00651		6.34624	12.6925	5765.96	1604.09	0.969403
44	44	44	36	520.364	36.5	26.773	7.628	0.981	7.811	520.364	36.5	26.773	519	35	25	4	4	4		94.8547	94.8547	94.8547	16.9784	16.9784	16.9784	0	1		3364.83	792.732	1.36983		9.2959	18.5918	20501.2	3622.46	1
173	173	173	101	554.682	104.087	28.035	13.015	1.232	13.19	554.683	104.087	28.035	552	101	25	7	7	7		233.208	233.208	233.208	29.7122	29.7122	29.7122	0	1		13229.9	3116.88	0.867898		14.672	29.344	109874	11093.8	1
67	67	67	49	1039.03	116.791	26.627	9.148	1.35	9.06	1039.03	116.791	26.627	1037	114	25	5	6	4		135.782	182.023	94.8547	16.9784	25.4676	21.223	4.2446	1.5		5123.72	1207.11	1.19067		10.6946	21.3892	38439.7	5631.43	0.978105
329	329	329	165	587.799	131.334	28.514	16.452	1.189	16.44	587.801	131.334	28.514	584	128	25	9	8	8		349.295	289.045	289.045	33.9568	38.2014	35.3717	2.45062	1.125		25159.7	5927.47	0.700517		18.1777	36.3554	184511	15711.5	0.99758
25	25	25	21	889.56	175.64	25.96	6.384	1.064	6.302	889.56	175.64	25.96	888	174	25	4	4	3		94.8547	94.8547	59.7338	12.7338	16.9784	15.5635	2.45062	1.33333		1911.83	450.416	1.65388		7.69935	15.3987	15375.9	3036.8	0.984678
36	36	36	35	1387.19	199.278	26.528	7.369	2.449	7.689	1387.19	199.278	26.528	1385	197	25	5	5	3		135.782	135.782	59.7338	12.7338	21.223	18.3933	4.90124	1.66667		2753.04	648.599	1.46459		8.69444	17.3889	24024.8	4231.96	0.951443
712	712	712	287	445.053	228.022	30.343	21.796	1.262	21.867	445.054	228.022	30.343	440	223	25	11	11	11		482.266	482.266	482.266	46.6906	46.6906	46.6906	0	1		54449	12827.8	0.541574		23.5126	47.0252	426361	27394.8	1
7	7	7	7	261.429	275.429	25.429	3.629	0.273	3.535	261.429	275.429	25.429	261	275	25	2	2	2		31.1282	31.1282	31.1282	8.4892	8.4892	8.4892	0	1		535.314	126.116	2.52804		5.03702	10.074	2562.65	905.615	1
811	811	811	320	452.423	304.126	30.064	22.781	1.353	22.84	452.424	304.126	30.064	447	299	25	12	12	11		554.666	554.666	482.266	46.6906	50.9352	49.5203	2.45062	1.09091		62019.9	14611.5	0.518574		24.5554	49.1109	507404	30807	0.998628
19	19	19	18	381.842	376.421	25.842	5.481	1.234	5.535	381.842	376.421	25.842	381	375	25	3	4	3		59.7338	94.8547	59.7338	12.7338	16.9784	14.1487	2.45062	1.33333		1452.99	342.316	1.81231		7.02627	14.0525	11531.9	2503.09	0.986148
1159	1159	1159	927	781.763	394.518	30.016	31.548	9.525	30.753	781.762	394.518	30.016	775	383	25	16	25	12		880.786	1804.83	554.666	50.9352	106.115	74.9879	28.2619	2.08333		88632.7	20881.3	0.460387		27.6589	55.3178	1.53759e+06	68986.1	0.933862
89	89	89	65	1009.81	452.854	27.022	10.014	1.218	9.981	1009.81	452.854	27.022	1008	451	25	5	5	5		135.782	135.782	135.782	21.223	21.223	21.223	0	1		6806.13	1603.48	1.08315		11.7563	23.5126	40041.4	5660.09	1
510	510	510	224	1026.12	460.747	29.751	19.366	1.29	19.273	1026.12	460.747	29.751	1022	456	25	10	10	10		413.759	413.759	413.759	42.446	42.446	42.446	0	1		39001.4	9188.48	0.605286		21.0377	42.0753	320331	22640.4	1
179	179	179	108	70.419	488.229	28.33	13.181	1.511	13.185	70.419	488.229	28.33	67	485	25	7	7	7		233.208	233.208	233.208	29.7122	29.7122	29.7122	0	1		13688.7	3224.98	0.858091		14.8397	29.6794	109874	11093.8	1
454	454	454	293	1349.62	529.454	29.22	24.423	7.853	24.245	1349.62	529.454	29.22	1345	523	25	12	17	8		554.666	970.944	289.045	33.9568	72.1582	52.3501	19.14	2.125		34718.9	8179.55	0.629215		20.2376	40.4752	522780	33830.9	0.927648
72	72	72	51	397.194	573.153	26.778	9.416	1.099	9.436	397.194	573.153	26.778	395	571	25	5	5	5		135.782	135.782	135.782	21.223	21.223	21.223	0	1		5506.08	1297.2	1.16245		10.9543	21.9086	40041.4	5660.09	1
18	18	18	17	433	583.222	25.778	5.368	1.019	5.459	433	583.222	25.778	432	582	25	3	3	3		59.7338	59.7338	59.7338	12.7338	12.7338	12.7338	0	1		1376.52	324.299	1.84527		6.90078	13.8016	8648.94	2037.63	1
6	6	6	6	510.5	673	25	3.871	1.354	4.745	510.5	673	25	510	672	25	2	3	1		31.1282	59.7338	10.2152	4.2446	12.7338	8.4892	4.2446	3		458.84	108.1	2.66134		4.78473	9.56946	1921.99	882.309	0.847286
11	11	11	11	7.091	682.545	25.545	4.375	1.102	4.895	7.091	682.545	25.545	6	682	25	3	2	2		59.7338	31.1282	31.1282	8.4892	12.7338	9.90407	2.45062	1.5		841.207	198.183	2.17447		5.85605	11.7121	3843.97	1219.13	0.973393
10	10	10	10	904.1	706.7	25.7	4.318	1.223	4.613	904.1	706.7	25.7	903	706	25	3	3	2		59.7338	59.7338	31.1282	8.4892	12.7338	11.3189	2.45062	1.5		764.734	180.166	2.24466		5.67293	11.3459	5765.96	1604.09	0.969403
663	663	663	271	461.704	732.946	29.778	21.238	1.262	21.285	461.705	732.945	29.778	457	728	25	11	11	11		482.266	482.266	482.266	46.6906	46.6906	46.6906	0	1		50701.9	11945	0.5546		22.9603	45.9207	426361	27394.8	1
3	3	3	3	142.333	739.333	25	2.776	0.671	3.163	142.333	739.333	25	142	739	25	2	2	1		31.1282	31.1282	10.2152	4.2446	8.4892	7.07433	2.45062	2		229.42	54.0499	3.35308		3.79764	7.59529	1281.32	625.838	0.91158
47	47	47	36	212.638	758.319	27.128	7.982	1.082	8.053	212.638	758.319	27.128	211	757	25	4	4	5		94.8547	94.8547	135.782	16.9784	21.223	18.3933	2.45062	1.25		3594.25	846.782	1.34004		9.50254	19.0051	25626.5	4239.42	0.991525
3582	3582	3582	890	142.239	772.966	33.987	38.537	1.505	38.637	142.24	772.98	33.987	133	764	25	20	19	19		1260.82	1161.03	1161.03	80.6474	84.892	82.0623	2.45062	1.05263		273928	64535.6	0.316064		40.2886	80.5772	2.31279e+06	84614.3	0.999535
22	22	22	20	701.227	793.636	26.182	5.86	1.146	5.918	701.227	793.636	26.182	700	792	25	3	4	3		59.7338	94.8547	59.7338	12.7338	16.9784	14.1487	2.45062	1.33333		1682.41	396.366	1.72588		7.37816	14.7563	11531.9	2503.09	0.986148
168	168	168	98	409.345	821.387	27.911	12.881	1.196	12.931	409.345	821.387	27.911	406	818	25	7	7	7		233.208	233.208	233.208	29.7122	29.7122	29.7122	0	1		12847.5	3026.79	0.876424		14.5293	29.0585	109874	11093.8	1
6	6	6	6	545	842.5	25	3.871	1.354	4.745	545	842.5	25	544	842	25	3	2	1		59.7338	31.1282	10.2152	4.2446	12.7338	8.4892	4.2446	3		458.84	108.1	2.66134		4.78473	9.56946	1921.99	882.309	0.847286
37	37	37	31	488.541	850	26.514	7.191	1.203	7.787	488.541	850	26.514	487	848	25	4	5	4		94.8547	135.782	94.8547	16.9784	21.223	18.3933	2.45062	1.25		2829.52	666.615	1.45128		8.77421	17.5484	25626.5	4239.42	0.991525
46	46	46	37	1105.28	866.043	26.935	7.902	1.406	8.3	1105.28	866.043	26.935	1103	864	25	5	5	4		135.782	135.782	94.8547	16.9784	21.223	19.8081	2.45062	1.25		3517.78	828.765	1.34968		9.43467	18.8693	32033.1	4922.86	0.99083
3169	3169	3169	966	320.501	888.032	35.553	41.901	13.524	40.358	320.501	888.019	35.552	312	872	25	17	28	21		970.944	2165.48	1363.69	72.1582	118.849	93.3812	23.6329	1.64706		242344	57094.7	0.329238		38.6766	77.3531	3.20203e+06	108532	0.968006
92	92	92	65	66.37	879.522	26.848	10.211	1.39	10.318	66.37	879.522	26.848	64	877	25	6	6	5		182.023	182.023	135.782	21.223	25.4676	24.0527	2.45062	1.2		7035.55	1657.53	1.07124		11.8869	23.7739	57659.6	7261.96	0.993904
26	26	26	23	2.462	914.077	25.923	6.293	1.252	6.33	2.462	914.077	25.923	1	913	25	4	4	3		94.8547	94.8547	59.7338	12.7338	16.9784	15.5635	2.45062	1.33333		1988.31	468.432	1.6324		7.80067	15.6013	15375.9	3036.8	0.984678
65	65	65	48	976.615	956.585	26.477	8.905	1.334	9.119	976.615	956.585	26.477	975	954	25	5	6	4		135.782	182.023	94.8547	16.9784	25.4676	21.223	4.2446	1.5		4970.77	1171.08	1.20276		10.5871	21.1743	38439.7	5631.43	0.978105
8	8	8	8	740.5	998.5	25.5	3.675	5.098e-07	3.675	740.5	998.5	25.5	740	998	25	2	2	2		31.1282	31.1282	31.1282	8.4892	8.4892	8.4892	0	1		611.787	144.133	2.41799		5.26628	10.5326	2562.65	905.615	1
558	558	558	247	182.652	1016.02	30.246	19.952	1.48	19.967	182.653	1016.02	30.246	178	1011	25	10	11	11		413.759	482.266	482.266	42.446	46.6906	45.2757	2.45062	1.1		42672.1	10053.3	0.587407		21.678	43.3559	387600	25750.7	0.998352
1095	1095	1095	389	252.29	1025.19	30.598	25.43	1.409	25.433	252.291	1025.19	30.598	246	1019	25	13	13	13		630.829	630.829	630.829	55.1798	55.1798	55.1798	0	1		83738.4	19728.2	0.469187		27.1401	54.2803	703767	38262.2	1
24	24	24	22	836.25	1025.88	26.083	6.044	1.197	6.127	836.25	1025.88	26.083	835	1025	25	4	3	3		94.8547	59.7338	59.7338	12.7338	16.9784	14.1487	2.45062	1.33333		1835.36	432.399	1.67654		7.59529	15.1906	11531.9	2503.09	0.986148
66	66	66	53	600.349	1028.55	26.939	8.936	1.415	8.708	600.349	1028.55	26.939	598	1027	25	5	4	5		135.782	94.8547	135.782	16.9784	21.223	19.8081	2.45062	1.25		5047.24	1189.1	1.19666		10.6411	21.2823	32033.1	4922.86	0.99083
3	3	3	3	870.667	1043.67	25	2.776	0.671	3.163	870.667	1043.67	25	870	1043	25	2	2	1		31.1282	31.1282	10.2152	4.2446	8.4892	7.07433	2.45062	2		229.42	54.0499	3.35308		3.79764	7.59529	1281.32	625.838	0.91158
43	43	43	36	224.186	1055.84	26.791	7.645	1.458	7.794	224.186	1055.84	26.791	223	1054	25	4	4	5		94.8547	94.8547	135.782	16.9784	21.223	18.3933	2.45062	1.25		3288.36	774.715	1.38037		9.22494	18.4499	25626.5	4239.42	0.991525
4349	4349	4349	1021	253.18	1072.12	34.745	41.238	1.568	41.299	253.179	1072.11	34.745	244	1062	25	20	21	20		1260.82	1363.69	1260.82	84.892	89.1366	86.3069	2.45062	1.05		332583	78354.3	0.29627		42.9804	85.9608	2.69078e+06	93595	0.999579
46	46	46	37	800.109	1107.93	26.522	7.819	1.278	7.995	800.109	1107.93	26.522	798	1106	25	5	5	4		135.782	135.782	94.8547	16.9784	21.223	19.8081	2.45062	1.25		3517.78	828.765	1.34968		9.43467	18.8693	32033.1	4922.86	0.99083
49	49	49	41	1024.65	1136.88	26.694	8.068	1.669	8.003	1024.65	1136.88	26.694	1023	1135	25	5	5	4		135.782	135.782	94.8547	16.9784	21.223	19.8081	2.45062	1.25		3747.2	882.815	1.32156		9.63546	19.2709	32033.1	4922.86	0.99083
107	107	107	74	1357.49	1143.02	27.196	10.92	1.621	10.858	1357.49	1143.02	27.196	1355	1141	25	6	6	6		182.023	182.023	182.023	25.4676	25.4676	25.4676	0	1		8182.65	1927.78	1.01865		12.5007	25.0014	69191.5	8150.53	1
33	33	33	31	1026.27	1190.18	26.121	6.672	1.48	6.65	1026.27	1190.18	26.121	1025	1189	25	4	4	3		94.8547	94.8547	59.7338	12.7338	16.9784	15.5635	2.45062	1.33333		2523.62	594.549	1.50769		8.44589	16.8918	15375.9	3036.8	0.984678
87	87	87	63	951.954	1212.36	27.471	9.957	1.342	10.291	951.954	1212.36	27.471	950	1210	25	5	6	6		135.782	182.023	182.023	21.223	25.4676	24.0527	2.45062	1.2		6653.18	1567.45	1.09138		11.6676	23.3351	57659.6	7261.96	0.993904
13	13	13	13	1314.38	1216.77	25.692	4.815	1.46	4.686	1314.38	1216.77	25.692	1313	1216	25	4	3	2		94.8547	59.7338	31.1282	8.4892	16.9784	12.7338	4.2446	2		994.154	234.216	2.05669		6.19139	12.3828	7687.94	2010.73	0.936852
2	2	2	2	343.5	1241	25	2.122	0	2.122	343.5	1241	25	343	1241	25	2	1	1		31.1282	10.2152	10.2152	4.2446	8.4892	5.65947	2.45062	2		152.947	36.0333	3.83832		3.31755	6.6351	640.662	386.739	0.929293
287	287	287	153	1372.46	1289.28	28.718	15.879	2.343	15.83	1372.46	1289.28	28.718	1368	1286	25	10	8	8		413.759	289.045	289.045	33.9568	42.446	36.7865	4.90124	1.25		21947.9	5170.77	0.733145		17.3687	34.7374	205012	16957.7	0.991525
44	44	44	37	784.273	1294.73	26.318	7.673	1.374	7.862	784.273	1294.73	26.318	782	1293	25	5	4	4		135.782	94.8547	94.8547	16.9784	21.223	18.3933	2.45062	1.25		3364.83	792.732	1.36983		9.2959	18.5918	25626.5	4239.42	0.991525
211	211	211	119	513.943	1303.85	27.791	13.991	1.1	13.964	513.944	1303.85	27.791	511	1301	25	7	7	7		233.208	233.208	233.208	29.7122	29.7122	29.7122	0	1		16135.9	3801.51	0.812313		15.676	31.352	109874	11093.8	1
11	11	11	11	934	1305.73	25.636	4.42	1.196	4.662	934	1305.73	25.636	933	1305	25	3	3	2		59.7338	59.7338	31.1282	8.4892	12.7338	11.3189	2.45062	1.5		841.207	198.183	2.17447		5.85605	11.7121	5765.96	1604.09	0.969403
1	1	1	1	643	1355	25	0	0	0	643	1355	25	643	1355	25	1	1	1		10.2152	10.2152	10.2152	4.2446	4.2446	4.2446	0	1		76.4734	18.0166	4.83598		2.63314	5.26628	320.331	226.404	1
6	6	6	6	553	6.5	26	3.871	1.354	4.745	553	6.5	26	552	6	26	3	2	1		59.7338	31.1282	10.2152	4.2446	12.7338	8.4892	4.2446	3		458.84	108.1	2.66134		4.78473	9.56946	1921.99	882.309	0.847286
1853	1853	1853	574	1040.02	20.023	33.394	30.566	1.499	30.643	1040.02	20.023	33.394	1033	12	26	15	16	16		793.989	880.786	880.786	63.669	67.9136	66.4987	2.45062	1.06667		141705	33384.8	0.393724		32.3419	64.6838	1.23007e+06	55560.3	0.999248
4	4	4	4	1219.5	29.5	26	3.001	0	3.001	1219.5	29.5	26	1219	29	26	2	2	1		31.1282	31.1282	10.2152	4.2446	8.4892	7.07433	2.45062	2		305.894	72.0665	3.04647		4.17985	8.3597	1281.32	625.838	0.91158
3578	3578	3578	890	496.74	60.452	35.497	38.511	1.434	38.538	496.739	60.452	35.498	488	51	26	19	20	19		1161.03	1260.82	1161.03	80.6474	84.892	82.0623	2.45062	1.05263		273622	64463.5	0.316182		40.2736	80.5472	2.31279e+06	84614.3	0.999535
6	6	6	6	485.667	75.667	26.5	3.512	0.461	3.809	485.667	75.667	26.5	485	75	26	2	2	2		31.1282	31.1282	31.1282	8.4892	8.4892	8.4892	0	1		458.84	108.1	2.66134		4.78473	9.56946	2562.65	905.615	1
32	32	32	26	373.625	106.5	27.562	6.947	1.026	6.983	373.625	106.5	27.562	372	105	26	4	4	4		94.8547	94.8547	94.8547	16.9784	16.9784	16.9784	0	1		2447.15	576.532	1.52324		8.3597	16.7194	20501.2	3622.46	1
453	453	453	211	684.227	153.934	30.024	18.479	1.287	18.476	684.228	153.934	30.024	680	149	26	10	10	9		413.759	413.759	349.295	38.2014	42.446	41.0311	2.45062	1.11111		34642.4	8161.53	0.629677		20.2227	40.4455	288298	21147.3	0.997984
35	35	35	30	1290.83	205.4	27.514	7.044	1.176	7.188	1290.83	205.4	27.514	1289	204	26	4	4	4		94.8547	94.8547	94.8547	16.9784	16.9784	16.9784	0	1		2676.57	630.582	1.47841		8.61317	17.2263	20501.2	3622.46	1
55	55	55	44	770.309	211.073	27.109	8.399	1.44	8.569	770.309	211.073	27.109	768	209	26	5	5	4		135.782	135.782	94.8547	16.9784	21.223	19.8081	2.45062	1.25		4206.04	990.915	1.27164		10.0137	20.0274	32033.1	4922.86	0.99083
43	43	43	36	525.977	225.791	27.767	7.65	1.613	7.568	525.977	225.791	27.767	524	224	26	5	5	4		135.782	135.782	94.8547	16.9784	21.223	19.8081	2.45062	1.25		3288.36	774.715	1.38037		9.22494	18.4499	32033.1	4922.86	0.99083
136	136	136	88	211.426	236.529	28.515	11.815	1.37	12.335	211.426	236.529	28.515	209	234	26	6	6	6		182.023	182.023	182.023	25.4676	25.4676	25.4676	0	1		10400.4	2450.26	0.940382		13.5411	27.0822	69191.5	8150.53	1
84	84	84	64	202.679	250.202	27.5	9.802	1.592	9.954	202.679	250.202	27.5	200	248	26	6	6	5		182.023	182.023	135.782	21.223	25.4676	24.0527	2.45062	1.2		6423.76	1513.4	1.10423		11.5319	23.0638	57659.6	7261.96	0.993904
9	9	9	9	320.667	272.111	26	4.788	1.796	4.923	320.667	272.111	26	319	271	26	4	3	1		94.8547	59.7338	10.2152	4.2446	16.9784	11.3189	6.48373	4		688.26	162.15	2.32489		5.47715	10.9543	3843.97	1598.36	0.742441
164	164	164	97	891.902	343.049	28.817	12.776	1.326	12.969	891.903	343.049	28.817	889	340	26	7	7	7		233.208	233.208	233.208	29.7122	29.7122	29.7122	0	1		12541.6	2954.73	0.883492		14.413	28.8261	109874	11093.8	1
1	1	1	1	102	356	26	0	0	0	102	356	26	102	356	26	1	1	1		10.2152	10.2152	10.2152	4.2446	4.2446	4.2446	0	1		76.4734	18.0166	4.83598		2.63314	5.26628	320.331	226.404	1
20838	20838	20838	2975	451.099	391.281	41.812	70.709	2.117	70.77	451.058	391.304	41.813	434	374	26	35	36	33		3099.82	3243.43	2820.06	140.072	152.806	147.146	6.48373	1.09091		1.59355e+06	375431	0.175738		72.459	144.918	1.33194e+07	272021	0.998937
352	352	352	173	586.94	413.767	29.963	16.878	1.248	17.001	586.941	413.767	29.963	583	410	26	9	9	9		349.295	349.295	349.295	38.2014	38.2014	38.2014	0	1		26918.6	6341.85	0.684915		18.5918	37.1836	233521	18338.7	1
54	54	54	43	383.333	414.426	27.37	8.259	1.234	8.313	383.333	414.426	27.37	381	412	26	5	5	4		135.782	135.782	94.8547	16.9784	21.223	19.8081	2.45062	1.25		4129.56	972.898	1.27944		9.95264	19.9053	32033.1	4922.86	0.99083
547	547	547	238	990.543	443.59	30.17	19.806	1.22	19.892	990.543	443.591	30.17	986	439	26	10	10	10		413.759	413.759	413.759	42.446	42.446	42.446	0	1		41830.9	9855.1	0.591319		21.5346	43.0692	320331	22640.4	1
37	37	37	32	746.892	457.108	27	7.163	1.496	7.105	746.892	457.108	27	745	455	26	5	5	3		135.782	135.782	59.7338	12.7338	21.223	18.3933	4.90124	1.66667		2829.52	666.615	1.45128		8.77421	17.5484	24024.8	4231.96	0.951443
3	3	3	3	683.667	485.667	26	2.776	0.671	3.163	683.667	485.667	26	683	485	26	2	2	1		31.1282	31.1282	10.2152	4.2446	8.4892	7.07433	2.45062	2		229.42	54.0499	3.35308		3.79764	7.59529	1281.32	625.838	0.91158
42	42	42	35	585.762	500.095	27.476	7.52	1.313	7.756	585.762	500.095	27.476	584	498	26	4	5	4		94.8547	135.782	94.8547	16.9784	21.223	18.3933	2.45062	1.25		3211.88	756.698	1.39124		9.15286	18.3057	25626.5	4239.42	0.991525
20	20	20	19	952.8	533.9	26.85	5.539	1.058	5.807	952.8	533.9	26.85	952	533	26	3	3	3		59.7338	59.7338	59.7338	12.7338	12.7338	12.7338	0	1		1529.47	360.333	1.78159		7.14744	14.2949	8648.94	2037.63	1
5112	5112	5112	1131	443.132	571.837	35.995	43.598	1.249	43.567	443.122	571.827	35.995	433	562	26	22	21	21		1469.58	1363.69	1363.69	89.1366	93.3812	90.5515	2.45062	1.04762		390932	92101	0.280729		45.3598	90.7195	3.10785e+06	103028	0.999617
66	66	66	48	591.333	576.97	28.212	9.049	1.071	9.099	591.333	576.97	28.212	589	575	26	5	5	5		135.782	135.782	135.782	21.223	21.223	21.223	0	1		5047.24	1189.1	1.19666		10.6411	21.2823	40041.4	5660.09	1
7	7	7	7	117.286	600	26	4.137	1.527	4.414	117.286	600	26	116	599	26	3	3	1		59.7338	59.7338	10.2152	4.2446	12.7338	9.90407	4.90124	3		535.314	126.116	2.52804		5.03702	10.074	2882.98	1235.36	0.792959
4	4	4	4	641.5	630.5	26	3.001	0	3.001	641.5	630.5	26	641	630	26	2	2	1		31.1282	31.1282	10.2152	4.2446	8.4892	7.07433	2.45062	2		305.894	72.0665	3.04647		4.17985	8.3597	1281.32	625.838	0.91158
3	3	3	3	24.667	641.333	26	2.776	0.671	3.163	24.667	641.333	26	24	641	26	2	2	1		31.1282	31.1282	10.2152	4.2446	8.4892	7.07433	2.45062	2		229.42	54.0499	3.35308		3.79764	7.59529	1281.32	625.838	0.91158
202	202	202	118	613.549	642.832	29.624	13.699	1.449	13.756	613.55	642.832	29.624	610	640	26	8	7	8		289.045	233.208	289.045	29.7122	33.9568	32.5419	2.45062	1.14286		15447.6	3639.36	0.824202		15.4499	30.8997	143508	13298.9	0.996749
59	59	59	44	320.881	673.78	27.661	8.688	1.202	8.762	320.881	673.78	27.661	319	672	26	5	5	4		135.782	135.782	94.8547	16.9784	21.223	19.8081	2.45062	1.25		4511.93	1062.98	1.24222		10.2508	20.5016	32033.1	4922.86	0.99083
76	76	76	54	1178.99	689.632	28.026	9.627	1.249	9.655	1178.99	689.632	28.026	1177	687	26	5	6	5		135.782	182.023	135.782	21.223	25.4676	22.6379	2.45062	1.2		5811.98	1369.26	1.14168		11.1535	22.307	48049.6	6428.36	0.994285
1398	1398	1398	469	779.753	695.002	31.974	27.642	1.306	27.725	779.751	695.002	31.974	773	688	26	14	14	13		710.638	710.638	630.829	55.1798	59.4244	58.0095	2.45062	1.07692		106910	25187.2	0.432496		29.4426	58.8852	816203	42278	0.999007
62	62	62	46	1317.76	715.242	27.387	8.842	1.204	8.7	1317.76	715.242	27.387	1316	713	26	5	5	4		135.782	135.782	94.8547	16.9784	21.223	19.8081	2.45062	1.25		4741.35	1117.03	1.22186		10.4217	20.8434	32033.1	4922.86	0.99083
140	140	140	84	1031.16	716.929	28.429	12.106	1.175	12.053	1031.16	716.929	28.429	1028	714	26	7	7	6		233.208	233.208	182.023	25.4676	29.7122	28.2973	2.45062	1.16667		10706.3	2522.33	0.93134		13.6726	27.3451	94177.3	10054	0.995656
36	36	36	32	111.5	728.5	27	6.947	1.146	7.325	111.5	728.5	27	110	727	26	4	4	3		94.8547	94.8547	59.7338	12.7338	16.9784	15.5635	2.45062	1.33333		2753.04	648.599	1.46459		8.69444	17.3889	15375.9	3036.8	0.984678
55	55	55	42	676.909	809.945	27.6	8.483	1.265	8.592	676.909	809.945	27.6	675	808	26	5	5	4		135.782	135.782	94.8547	16.9784	21.223	19.8081	2.45062	1.25		4206.04	990.915	1.27164		10.0137	20.0274	32033.1	4922.86	0.99083
17	17	17	16	1265.88	822.588	26.882	5.252	1.069	5.383	1265.88	822.588	26.882	1265	822	26	3	3	3		59.7338	59.7338	59.7338	12.7338	12.7338	12.7338	0	1		1300.05	306.283	1.88076		6.77054	13.5411	8648.94	2037.63	1
27	27	27	23	350.741	842.667	27.037	6.41	1.045	6.475	350.741	842.667	27.037	349	841	26	4	4	3		94.8547	94.8547	59.7338	12.7338	16.9784	15.5635	2.45062	1.33333		2064.78	486.449	1.61199		7.89942	15.7988	15375.9	3036.8	0.984678
51	51	51	40	708.235	875.725	27.588	8.138	1.216	8.112	708.235	875.725	27.588	706	874	26	5	5	4		135.782	135.782	94.8547	16.9784	21.223	19.8081	2.45062	1.25		3900.14	918.848	1.30405		9.76481	19.5296	32033.1	4922.86	0.99083
1027	1027	1027	368	174.386	921.897	31.778	24.895	1.65	24.841	174.386	921.893	31.778	169	916	26	12	13	12		554.666	630.829	554.666	50.9352	55.1798	52.3501	2.45062	1.08333		78538.2	18503.1	0.479322		26.5663	53.1326	599660	34427.9	0.998873
164	164	164	98	642.738	972.043	29.256	12.752	1.241	12.824	642.738	972.043	29.256	640	969	26	7	7	7		233.208	233.208	233.208	29.7122	29.7122	29.7122	0	1		12541.6	2954.73	0.883492		14.413	28.8261	109874	11093.8	1
6	6	6	6	1294.83	972.333	26.5	3.972	1.217	3.984	1294.83	972.333	26.5	1294	972	26	3	2	2		59.7338	31.1282	31.1282	8.4892	12.7338	9.90407	2.45062	1.5		458.84	108.1	2.66134		4.78473	9.56946	3843.97	1219.13	0.973393
16	16	16	15	251.312	981.312	27	5.13	0.988	5.318	251.312	981.312	27	250	980	26	3	3	3		59.7338	59.7338	59.7338	12.7338	12.7338	12.7338	0	1		1223.57	288.266	1.91916		6.6351	13.2702	8648.94	2037.63	1
210	210	210	118	301.743	1057.61	29.152	14.024	1.389	13.993	301.743	1057.62	29.152	299	1054	26	7	8	7		233.208	289.045	233.208	29.7122	33.9568	31.1271	2.45062	1.14286		16059.4	3783.49	0.8136		15.6512	31.3024	125570	12164.4	0.9969
199	199	199	114	273.709	1069.2	29.623	13.695	1.372	13.803	273.709	1069.19	29.623	270	1066	26	8	7	8		289.045	233.208	289.045	29.7122	33.9568	32.5419	2.45062	1.14286		15218.2	3585.31	0.828323		15.373	30.746	143508	13298.9	0.996749
1394	1394	1394	473	42.26	1090.66	31.927	27.669	1.601	27.725	42.26	1090.67	31.927	35	1084	26	15	14	13		793.989	710.638	630.829	55.1798	63.669	59.4244	4.2446	1.15385		106604	25115.2	0.432909		29.4145	58.829	874504	44345.6	0.997259
5	5	5	5	453.6	1120.8	26	3.598	1.352	3.796	453.6	1120.8	26	453	1120	26	2	3	1		31.1282	59.7338	10.2152	4.2446	12.7338	8.4892	4.2446	3		382.367	90.0831	2.8281		4.50261	9.00521	1921.99	882.309	0.847286
57	57	57	45	496.439	1126.89	27.474	8.449	1.29	8.364	496.439	1126.89	27.474	494	1125	26	5	5	4		135.782	135.782	94.8547	16.9784	21.223	19.8081	2.45062	1.25		4358.98	1026.95	1.25659		10.1336	20.2673	32033.1	4922.86	0.99083
17	17	17	16	172	1230.82	26.882	5.345	0.986	5.52	172	1230.82	26.882	171	1230	26	3	3	3		59.7338	59.7338	59.7338	12.7338	12.7338	12.7338	0	1		1300.05	306.283	1.88076		6.77054	13.5411	8648.94	2037.63	1
8	8	8	8	116.25	1235.5	26.5	3.994	1.034	3.779	116.25	1235.5	26.5	115	1235	26	3	2	2		59.7338	31.1282	31.1282	8.4892	12.7338	9.90407	2.45062	1.5		611.787	144.133	2.41799		5.26628	10.5326	3843.97	1219.13	0.973393
241	241	241	135	504.846	1238.95	29.087	14.617	1.284	14.658	504.847	1238.95	29.087	501	1235	26	8	8	8		289.045	289.045	289.045	33.9568	33.9568	33.9568	0	1		18430.1	4342.01	0.777103		16.3863	32.7725	164009	14489.8	1
57	57	57	48	1147.35	1255.35	27.404	8.357	1.391	8.343	1147.35	1255.35	27.404	1146	1253	26	4	5	4		94.8547	135.782	94.8547	16.9784	21.223	18.3933	2.45062	1.25		4358.98	1026.95	1.25659		10.1336	20.2673	25626.5	4239.42	0.991525
82	82	82	62	1341.72	1272.81	27.671	9.835	1.745	9.825	1341.72	1272.81	27.671	1339	1270	26	6	6	5		182.023	182.023	135.782	21.223	25.4676	24.0527	2.45062	1.2		6270.82	1477.36	1.11313		11.4396	22.8793	57659.6	7261.96	0.993904
87	87	87	60	1289.03	1290.88	28.046	10.15	1.348	9.937	1289.04	1290.88	28.046	1287	1288	26	5	6	5		135.782	182.023	135.782	21.223	25.4676	22.6379	2.45062	1.2		6653.18	1567.45	1.09138		11.6676	23.3351	48049.6	6428.36	0.994285
29	29	29	27	66	1312.59	27.276	6.647	1.652	6.742	66	1312.59	27.276	64	1311	26	5	4	3		135.782	94.8547	59.7338	12.7338	21.223	16.9784	4.2446	1.66667		2217.73	522.482	1.57405		8.08984	16.1797	19219.9	3594.35	0.965378
4	4	4	4	50.5	1332.5	26	3.001	0	3.001	50.5	1332.5	26	50	1332	26	2	2	1		31.1282	31.1282	10.2152	4.2446	8.4892	7.07433	2.45062	2		305.894	72.0665	3.04647		4.17985	8.3597	1281.32	625.838	0.91158
436	436	436	258	14.264	1349.12	30.161	19.296	4.682	18.588	14.264	1349.12	30.161	10	1342	26	10	15	9		413.759	793.989	349.295	38.2014	63.669	48.1055	13.6445	1.66667		33342.4	7855.25	0.637757		19.9665	39.9331	432447	28662.8	0.964836
9	9	9	9	115.444	1347.11	26.889	4.669	1.578	5.101	115.444	1347.11	26.889	114	1346	26	4	3	2		94.8547	59.7338	31.1282	8.4892	16.9784	12.7338	4.2446	2		688.26	162.15	2.32489		5.47715	10.9543	7687.94	2010.73	0.936852
15	15	15	15	261.733	1363.4	26.6	5.148	1.629	4.76	261.733	1363.4	26.6	261	1362	26	3	4	2		59.7338	94.8547	31.1282	8.4892	16.9784	12.7338	4.2446	2		1147.1	270.249	1.96089		6.49388	12.9878	7687.94	2010.73	0.936852
6438	6438	6438	1853	652.874	4.693	43.27	51.538	13.807	53.065	652.899	4.693	43.269	636	1	27	35	13	33		3099.82	630.829	2820.06	55.1798	148.561	114.604	51.6378	2.69231		492336	115991	0.259956		48.9844	97.9687	4.80977e+06	164724	0.836519
4	4	4	4	63.5	36.5	27	3.001	0	3.001	63.5	36.5	27	63	36	27	2	2	1		31.1282	31.1282	10.2152	4.2446	8.4892	7.07433	2.45062	2		305.894	72.0665	3.04647		4.17985	8.3597	1281.32	625.838	0.91158
19	19	19	19	72.684	46	27.632	6.824	2.722	5.799	72.684	46	27.632	70	45	27	6	3	2		182.023	59.7338	31.1282	8.4892	25.4676	15.5635	8.83584	3		1452.99	342.316	1.81231		7.02627	14.0525	11531.9	2853.98	0.864903
27	27	27	24	527.148	84.37	28	6.384	1.24	6.416	527.148	84.37	28	526	83	27	4	4	3		94.8547	94.8547	59.7338	12.7338	16.9784	15.5635	2.45062	1.33333		2064.78	486.449	1.61199		7.89942	15.7988	15375.9	3036.8	0.984678
23	23	23	22	905.652	92.652	27.652	5.915	1.479	6.524	905.652	92.652	27.652	904	91	27	4	4	3		94.8547	94.8547	59.7338	12.7338	16.9784	15.5635	2.45062	1.33333		1758.89	414.382	1.70049		7.4883	14.9766	15375.9	3036.8	0.984678
64	64	64	50	1289.36	114.562	28.578	8.834	1.483	9.017	1289.36	114.562	28.578	1287	112	27	5	6	4		135.782	182.023	94.8547	16.9784	25.4676	21.223	4.2446	1.5		4894.3	1153.06	1.20899		10.5326	21.0651	38439.7	5631.43	0.978105
4	4	4	4	1101	144.5	27	3.433	1.514	3.433	1101	144.5	27	1100	144	27	3	2	1		59.7338	31.1282	10.2152	4.2446	12.7338	8.4892	4.2446	3		305.894	72.0665	3.04647		4.17985	8.3597	1921.99	882.309	0.847286
794	794	794	309	865.448	153.077	32.057	22.661	1.378	22.765	865.45	153.077	32.057	860	148	27	12	12	11		554.666	554.666	482.266	46.6906	50.9352	49.5203	2.45062	1.09091		60719.9	14305.2	0.522249		24.3826	48.7653	507404	30807	0.998628
107	107	107	73	728.299	173.486	28.804	10.825	1.306	10.993	728.299	173.486	28.804	726	171	27	6	6	5		182.023	182.023	135.782	21.223	25.4676	24.0527	2.45062	1.2		8182.65	1927.78	1.01865		12.5007	25.0014	57659.6	7261.96	0.993904
511	511	511	227	873.431	176.348	31.448	19.337	1.326	19.433	873.432	176.348	31.448	869	172	27	10	10	10		413.759	413.759	413.759	42.446	42.446	42.446	0	1		39077.9	9206.5	0.604891		21.0514	42.1028	320331	22640.4	1
463	463	463	210	502.479	249.503	31.279	18.669	1.235	18.867	502.48	249.503	31.279	498	245	27	10	10	10		413.759	413.759	413.759	42.446	42.446	42.446	0	1		35407.2	8341.7	0.625111		20.3705	40.7409	320331	22640.4	1
663	663	663	273	538.216	266.644	31.988	21.233	1.287	21.262	538.217	266.644	31.988	533	262	27	11	11	11		482.266	482.266	482.266	46.6906	46.6906	46.6906	0	1		50701.9	11945	0.5546		22.9603	45.9207	426361	27394.8	1
12	12	12	12	425.833	291	27.5	4.543	1.223	4.797	425.833	291	27.5	425	290	27	3	3	2		59.7338	59.7338	31.1282	8.4892	12.7338	11.3189	2.45062	1.5		917.681	216.2	2.11231		6.02839	12.0568	5765.96	1604.09	0.969403
54	54	54	42	420.13	313.056	28.481	8.398	1.23	8.539	420.13	313.056	28.481	418	311	27	5	5	4		135.782	135.782	94.8547	16.9784	21.223	19.8081	2.45062	1.25		4129.56	972.898	1.27944		9.95264	19.9053	32033.1	4922.86	0.99083
3	3	3	3	1013.33	360.667	27	2.776	0.671	3.163	1013.33	360.667	27	1013	360	27	2	2	1		31.1282	31.1282	10.2152	4.2446	8.4892	7.07433	2.45062	2		229.42	54.0499	3.35308		3.79764	7.59529	1281.32	625.838	0.91158
6	6	6	6	759.5	377	27	3.871	1.354	4.745	759.5	377	27	759	376	27	2	3	1		31.1282	59.7338	10.2152	4.2446	12.7338	8.4892	4.2446	3		458.84	108.1	2.66134		4.78473	9.56946	1921.99	882.309	0.847286
108	108	108	69	1198.8	426.463	29.259	10.994	1.31	11.041	1198.8	426.463	29.259	1196	424	27	7	6	6		233.208	182.023	182.023	25.4676	29.7122	26.8825	2.45062	1.16667		8259.13	1945.8	1.01549		12.5395	25.0791	80723.4	9069.99	0.995888
14	14	14	14	124.929	440.286	27.571	4.807	1.316	5.17	124.929	440.286	27.571	124	439	27	3	3	2		59.7338	59.7338	31.1282	8.4892	12.7338	11.3189	2.45062	1.5		1070.63	252.233	2.00651		6.34624	12.6925	5765.96	1604.09	0.969403
2253	2253	2253	657	269.701	493.623	34.972	32.725	1.404	32.787	269.701	493.622	34.972	262	486	27	16	16	17		880.786	880.786	970.944	67.9136	72.1582	69.3285	2.45062	1.0625		172295	40591.5	0.36889		34.5192	69.0384	1.39408e+06	60389	0.999351
8	8	8	8	647.5	503.5	27.5	3.675	5.098e-07	3.675	647.5	503.5	27.5	647	503	27	2	2	2		31.1282	31.1282	31.1282	8.4892	8.4892	8.4892	0	1		611.787	144.133	2.41799		5.26628	10.5326	2562.65	905.615	1
69	69	69	60	75.522	521.971	28.551	11.114	4.52	11.275	75.522	521.971	28.551	71	520	27	9	5	5		349.295	135.782	135.782	21.223	38.2014	26.8825	9.80248	1.8		5276.66	1243.15	1.17906		10.8	21.6	72074.5	8841.75	0.947255
6642	6642	6642	1377	133.607	539.038	37.789	47.719	1.619	47.789	133.608	539.056	37.789	123	528	27	23	23	23		1578.43	1578.43	1578.43	97.6258	97.6258	97.6258	0	1		507936	119666	0.257267		49.4964	98.9928	3.89747e+06	119768	1
16	16	16	15	288.188	545.25	28	5.21	0.973	5.364	288.188	545.25	28	287	544	27	3	3	3		59.7338	59.7338	59.7338	12.7338	12.7338	12.7338	0	1		1223.57	288.266	1.91916		6.6351	13.2702	8648.94	2037.63	1
302	302	302	153	492.384	560.437	30.801	15.969	1.089	15.974	492.385	560.437	30.801	489	557	27	8	8	8		289.045	289.045	289.045	33.9568	33.9568	33.9568	0	1		23095	5441.02	0.720801		17.6662	35.3324	164009	14489.8	1
20	20	20	18	1141.5	573.8	28.1	5.696	1.016	5.534	1141.5	573.8	28.1	1140	573	27	4	3	3		94.8547	59.7338	59.7338	12.7338	16.9784	14.1487	2.45062	1.33333		1529.47	360.333	1.78159		7.14744	14.2949	11531.9	2503.09	0.986148
171	171	171	95	626.871	607.205	30.006	13.084	1.023	13.159	626.872	607.205	30.006	624	604	27	7	7	7		233.208	233.208	233.208	29.7122	29.7122	29.7122	0	1		13076.9	3080.84	0.871269		14.6152	29.2305	109874	11093.8	1
4	4	4	4	628.5	619.5	27	3.001	0	3.001	628.5	619.5	27	628	619	27	2	2	1		31.1282	31.1282	10.2152	4.2446	8.4892	7.07433	2.45062	2		305.894	72.0665	3.04647		4.17985	8.3597	1281.32	625.838	0.91158
17	17	17	17	1179.06	663.941	27.471	5.093	1.358	5.03	1179.06	663.941	27.471	1178	663	27	3	3	2		59.7338	59.7338	31.1282	8.4892	12.7338	11.3189	2.45062	1.5		1300.05	306.283	1.88076		6.77054	13.5411	5765.96	1604.09	0.969403
3	3	3	3	780.667	667.667	27	2.776	0.671	3.163	780.667	667.667	27	780	667	27	2	2	1		31.1282	31.1282	10.2152	4.2446	8.4892	7.07433	2.45062	2		229.42	54.0499	3.35308		3.79764	7.59529	1281.32	625.838	0.91158
12	12	12	12	640.25	685.75	27.333	4.603	1.311	4.554	640.25	685.75	27.333	639	685	27	3	3	2		59.7338	59.7338	31.1282	8.4892	12.7338	11.3189	2.45062	1.5		917.681	216.2	2.11231		6.02839	12.0568	5765.96	1604.09	0.969403
4	4	4	4	1291.5	706.5	27	3.001	0	3.001	1291.5	706.5	27	1291	706	27	2	2	1		31.1282	31.1282	10.2152	4.2446	8.4892	7.07433	2.45062	2		305.894	72.0665	3.04647		4.17985	8.3597	1281.32	625.838	0.91158
11	11	11	11	203.091	779	27.636	4.523	1.317	4.88	203.091	779	27.636	202	778	27	3	3	2		59.7338	59.7338	31.1282	8.4892	12.7338	11.3189	2.45062	1.5		841.207	198.183	2.17447		5.85605	11.7121	5765.96	1604.09	0.969403
6	6	6	6	810.5	778.333	27.333	3.512	0.461	3.809	810.5	778.333	27.333	810	778	27	2	2	2		31.1282	31.1282	31.1282	8.4892	8.4892	8.4892	0	1		458.84	108.1	2.66134		4.78473	9.56946	2562.65	905.615	1
3	3	3	3	11	795	27	2.829	2.45	4.244	11	795	27	11	794	27	1	3	1		10.2152	59.7338	10.2152	4.2446	12.7338	7.07433	4.90124	3		229.42	54.0499	3.35308		3.79764	7.59529	960.993	555.428	0.847885
141	141	141	88	473.44	850.518	29.355	11.998	1.086	12.154	473.44	850.518	29.355	471	848	27	6	6	6		182.023	182.023	182.023	25.4676	25.4676	25.4676	0	1		10782.7	2540.34	0.929133		13.705	27.4101	69191.5	8150.53	1
664	664	664	271	1280.93	885.494	32.119	21.293	1.576	21.338	1280.93	885.496	32.119	1276	880	27	11	12	11		482.266	554.666	482.266	46.6906	50.9352	48.1055	2.45062	1.09091		50778.3	11963	0.554321		22.9719	45.9438	465121	29069.6	0.99867
153	153	153	96	197.523	887.248	29.739	12.369	1.36	12.262	197.523	887.248	29.739	194	884	27	8	7	6		289.045	233.208	182.023	25.4676	33.9568	29.7122	4.2446	1.33333		11700.4	2756.54	0.904177		14.0833	28.1666	107631	11064.6	0.988945
324	324	324	164	754.216	942.123	30.265	16.368	1.257	16.506	754.216	942.122	30.265	750	938	27	9	9	8		349.295	349.295	289.045	33.9568	38.2014	36.7865	2.45062	1.125		24777.4	5837.39	0.704102		18.0852	36.1703	207574	16996.7	0.997476
129	129	129	85	1112.64	966.202	29.698	11.568	1.271	11.724	1112.64	966.202	29.698	1110	964	27	6	6	6		182.023	182.023	182.023	25.4676	25.4676	25.4676	0	1		9865.07	2324.15	0.957093		13.3047	26.6093	69191.5	8150.53	1
332	332	332	166	344.166	971.018	30.852	16.554	1.323	16.656	344.166	971.018	30.852	341	967	27	8	9	9		289.045	349.295	349.295	33.9568	38.2014	36.7865	2.45062	1.125		25389.2	5981.52	0.698401		18.2328	36.4656	207574	16996.7	0.997476
39	39	39	31	594.923	970.077	28.564	7.437	1.159	7.624	594.923	970.077	28.564	593	968	27	5	5	4		135.782	135.782	94.8547	16.9784	21.223	19.8081	2.45062	1.25		2982.46	702.649	1.42603		8.92953	17.8591	32033.1	4922.86	0.99083
1321	1321	1321	450	457.317	1012.63	33.116	27.123	1.402	27.137	457.317	1012.63	33.116	451	1006	27	14	14	13		710.638	710.638	630.829	55.1798	59.4244	58.0095	2.45062	1.07692		101021	23800	0.440741		28.8918	57.7836	816203	42278	0.999007
20	20	20	19	833.45	1063.05	28.15	5.564	1.253	5.737	833.45	1063.05	28.15	832	1062	27	4	3	3		94.8547	59.7338	59.7338	12.7338	16.9784	14.1487	2.45062	1.33333		1529.47	360.333	1.78159		7.14744	14.2949	11531.9	2503.09	0.986148
8	8	8	8	791.5	1076.5	27.5	3.675	5.098e-07	3.675	791.5	1076.5	27.5	791	1076	27	2	2	2		31.1282	31.1282	31.1282	8.4892	8.4892	8.4892	0	1		611.787	144.133	2.41799		5.26628	10.5326	2562.65	905.615	1
14	14	14	14	1083.86	1106.57	27.643	4.921	1.458	5.026	1083.86	1106.57	27.643	1083	1105	27	3	4	2		59.7338	94.8547	31.1282	8.4892	16.9784	12.7338	4.2446	2		1070.63	252.233	2.00651		6.34624	12.6925	7687.94	2010.73	0.936852
7661	7661	7661	1553	20.208	1125.21	37.899	50.256	2.459	50.134	20.209	1125.16	37.899	8	1113	27	27	25	23		2042.51	1804.83	1578.43	97.6258	114.604	106.115	8.4892	1.17391		585863	138025	0.245314		51.9082	103.816	4.97314e+06	141384	0.996559
88	88	88	62	708.977	1141.35	29.091	10.074	1.213	9.981	708.977	1141.35	29.091	707	1139	27	5	6	5		135.782	182.023	135.782	21.223	25.4676	22.6379	2.45062	1.2		6729.66	1585.46	1.08723		11.7121	23.4242	48049.6	6428.36	0.994285
353	353	353	182	53.966	1160.6	30.708	16.91	1.761	16.954	53.966	1160.6	30.708	50	1157	27	9	9	8		349.295	349.295	289.045	33.9568	38.2014	36.7865	2.45062	1.125		26995.1	6359.87	0.684267		18.6094	37.2188	207574	16996.7	0.997476
3	3	3	3	952.667	1267.33	27	2.776	0.671	3.163	952.667	1267.33	27	952	1267	27	2	2	1		31.1282	31.1282	10.2152	4.2446	8.4892	7.07433	2.45062	2		229.42	54.0499	3.35308		3.79764	7.59529	1281.32	625.838	0.91158
[truncated: 62,289 more rows]

## Sheet: Histogram
Bin	Frequency	Freq. Norm	Cum. Ves.	Cum. VND
5	0		17388	290.922
10	1924	0.588919	17388	290.922
15	3267	1	15464	258.731
20	2799	0.856749	12197	204.071
25	2170	0.664218	9398	157.24
30	1496	0.457912	7228	120.933
[truncated: 98 more rows]
