# Supplementary material for: 3D X-ray tomographic analysis reveals how coesite is preserved in Muong Nong-type tektites
Source: Sci Rep. 2020 Nov 26;10:20608. doi: 10.1038/s41598-020-76727-6 (PMC7691353; doi:10.1038/s41598-020-76727-6)
Supplement: Supplementary file 1 — Supplementary Information 1. [file 41598_2020_76727_MOESM1_ESM.zip › Object Analysis/SR-┬╡CT_0.9┬╡m_.xlsm]

## Sheet: µCT_0.9µm MP26c
Volume (mm^3)	Max Sphere Diam. (mm)	Eq. Sphere Diam. (mm)	Min. Axis Length (mm)	Max. Axis Length (mm)	Aspect Ratio	Sphericity	Sphericity	Eq. Sphere Diam. (µm)		Info Volume	pixels		Bin_diam = 5µm
1.52361e-07	0.001	0.00662661	0.07488	0.11232	0.666667	0.806514	0.806514	6.62661		Width	1062		5
1.89278e-05	0.001	0.0330649	0.44928	0.47424	0.947368	0.825867	0.825867	33.0649		Depth	1740		10
3.09096e-07	0.001	0.00838877	0.11232	0.14976	0.75	0.759264	0.759264	8.38877		Height	500		15
4.466e-05	0.001	0.044019	0.59904	0.61152	0.979592	0.825571	0.825571	44.019		scale pxl:µm	0.9		20
3.95337e-06	0.001	0.0196181	0.26208	0.28704	0.913043	0.822376	0.822376	19.6181		scale pxl:mm	0.0009		25
3.9366e-08	0.001	0.0042206	0.04992	0.0624	0.8	0.808672	0.808672	4.2206		VOI (mm3)	0.673552		30
2.35467e-07	0.001	0.00766144	0.09984	0.13728	0.727273	0.763395	0.763395	7.66144		Vol_ves. (mm3)	0.0148999		35
7.0713e-08	0.001	0.00513058	0.0624	0.08736	0.714286	0.811968	0.811968	5.13058		N_ves.	2881		40
2.7702e-08	0.001	0.00375409	0.04992	0.0624	0.8	0.807344	0.807344	3.75409		Vol_incl. (mm3)	ND		45
8.69697e-07	0.001	0.0118429	0.13728	0.22464	0.611111	0.775755	0.775755	11.8429		% Vol B (fi)	2.21214		50
5.4675e-08	0.001	0.00470901	0.0624	0.07488	0.833333	0.833643	0.833643	4.70901		VND (mm-3)	4277.32		55
2.72478e-05	0.001	0.0373346	0.51168	0.52416	0.97619	0.822148	0.822148	37.3346					60
5.44563e-07	0.001	0.0101317	0.13728	0.16224	0.846154	0.817824	0.817824	10.1317		Threshold	3-infinity		65
1.14453e-07	0.001	0.00602388	0.07488	0.09984	0.75	0.793706	0.793706	6.02388					70
4.27194e-07	0.001	0.0093442	0.11232	0.1872	0.6	0.766716	0.766716	9.3442					75
3.41172e-07	0.001	0.00866945	0.09984	0.1872	0.533333	0.759814	0.759814	8.66945					80
7.15149e-07	0.001	0.0110951	0.14976	0.17472	0.857143	0.796201	0.796201	11.0951					85
3.10554e-07	0.001	0.00840194	0.09984	0.14976	0.666667	0.768542	0.768542	8.40194					90
3.30602e-06	0.001	0.0184828	0.26208	0.27456	0.954545	0.821108	0.821108	18.4828					95
1.10225e-06	0.001	0.0128162	0.16224	0.1872	0.866667	0.82163	0.82163	12.8162					100
6.59016e-07	0.001	0.0107969	0.14976	0.17472	0.857143	0.790079	0.790079	10.7969					105
9.08334e-07	0.001	0.0120157	0.14976	0.1872	0.8	0.794909	0.794909	12.0157					110
4.31568e-06	0.001	0.0201999	0.27456	0.28704	0.956522	0.820852	0.820852	20.1999					115
1.727e-06	0.001	0.0148855	0.19968	0.22464	0.888889	0.806544	0.806544	14.8855					120
2.57264e-06	0.001	0.0170004	0.22464	0.2496	0.9	0.823903	0.823903	17.0004					125
1.66941e-07	0.001	0.00683158	0.08736	0.1248	0.7	0.790778	0.790778	6.83158					130
7.1442e-08	0.001	0.00514816	0.07488	0.08736	0.857143	0.797101	0.797101	5.14816					135
7.5816e-08	0.001	0.00525115	0.0624	0.08736	0.714286	0.809085	0.809085	5.25115					140
2.39112e-07	0.001	0.00770077	0.09984	0.14976	0.666667	0.75493	0.75493	7.70077					145
1.05413e-06	0.001	0.012627	0.16224	0.22464	0.722222	0.787717	0.787717	12.627					150
2.9058e-06	0.001	0.0177047	0.23712	0.27456	0.863636	0.817097	0.817097	17.7047					155
9.1854e-08	0.001	0.005598	0.0624	0.09984	0.625	0.828561	0.828561	5.598					160
1.44998e-06	0.001	0.0140428	0.1872	0.21216	0.882353	0.802828	0.802828	14.0428					165
1.26336e-06	0.001	0.0134125	0.17472	0.21216	0.823529	0.812067	0.812067	13.4125					170
2.43778e-06	0.001	0.016698	0.22464	0.2496	0.9	0.805348	0.805348	16.698					175
3.36798e-07	0.001	0.00863224	0.09984	0.16224	0.615385	0.782912	0.782912	8.63224					180
6.37146e-07	0.001	0.0106761	0.13728	0.21216	0.647059	0.761772	0.761772	10.6761					185
1.50539e-06	0.001	0.0142195	0.1872	0.21216	0.882353	0.812157	0.812157	14.2195					190
4.49429e-06	0.001	0.0204748	0.28704	0.28704	1	0.824727	0.824727	20.4748					195
1.63296e-07	0.001	0.0067815	0.08736	0.1248	0.7	0.779225	0.779225	6.7815					200
3.54804e-06	0.001	0.0189233	0.26208	0.26208	1	0.825258	0.825258	18.9233					205
2.09806e-06	0.001	0.0158833	0.21216	0.2496	0.85	0.807163	0.807163	15.8833					210
1.42884e-07	0.001	0.00648627	0.07488	0.11232	0.666667	0.790824	0.790824	6.48627					215
4.03866e-07	0.001	0.00917092	0.11232	0.16224	0.692308	0.790472	0.790472	9.17092					220
4.77495e-07	0.001	0.00969743	0.1248	0.14976	0.833333	0.802352	0.802352	9.69743					225
3.645e-09	0.001	0.00190941	0.01248	0.03744	0.333333	0.877201	0.877201	1.90941					230
2.58795e-07	0.001	0.00790653	0.09984	0.13728	0.727273	0.783376	0.783376	7.90653					235
6.4152e-08	0.001	0.00496673	0.0624	0.08736	0.714286	0.802064	0.802064	4.96673					240
9.1125e-07	0.001	0.0120285	0.16224	0.1872	0.866667	0.807699	0.807699	12.0285					245
6.80886e-07	0.001	0.010915	0.13728	0.1872	0.733333	0.738787	0.738787	10.915					250
2.187e-09	0.001	0.00161046	0.01248	0.02496	0.5	0.89146	0.89146	1.61046					255
2.07765e-07	0.001	0.00734837	0.08736	0.13728	0.636364	0.764246	0.764246	7.34837					260
4.51251e-07	0.001	0.00951641	0.1248	0.1872	0.666667	0.75658	0.75658	9.51641					265
4.70934e-07	0.001	0.00965281	0.11232	0.17472	0.642857	0.786617	0.786617	9.65281					270
2.5515e-08	0.001	0.00365257	0.04992	0.04992	1	0.823063	0.823063	3.65257					275
1.4077e-06	0.001	0.013905	0.1872	0.19968	0.9375	0.809047	0.809047	13.905					280
4.8063e-06	0.001	0.0209381	0.28704	0.28704	1	0.827943	0.827943	20.9381					285
8.6751e-07	0.001	0.0118329	0.16224	0.19968	0.8125	0.778031	0.778031	11.8329					290
3.80465e-06	0.001	0.0193689	0.26208	0.28704	0.913043	0.815379	0.815379	19.3689					295
5.06655e-07	0.001	0.00989095	0.13728	0.17472	0.785714	0.779416	0.779416	9.89095					300
5.23422e-07	0.001	0.00999887	0.1248	0.1872	0.666667	0.763646	0.763646	9.99887					305
2.53692e-07	0.001	0.00785421	0.09984	0.1248	0.8	0.777091	0.777091	7.85421					310
6.96924e-07	0.001	0.0110001	0.14976	0.2496	0.6	0.727833	0.727833	11.0001					315
8.748e-07	0.001	0.011866	0.16224	0.17472	0.928571	0.820272	0.820272	11.866					320
5.832e-09	0.001	0.00223326	0.02496	0.02496	1	0.999995	0.999995	2.23326					325
1.51632e-07	0.001	0.00661603	0.08736	0.09984	0.875	0.785941	0.785941	6.61603					330
1.75252e-06	0.001	0.0149585	0.19968	0.22464	0.888889	0.814469	0.814469	14.9585					335
9.53532e-07	0.001	0.0122118	0.16224	0.21216	0.764706	0.780011	0.780011	12.2118					340
3.04941e-06	0.001	0.0179917	0.23712	0.27456	0.863636	0.815527	0.815527	17.9917					345
2.04587e-05	0.001	0.0339333	0.46176	0.47424	0.973684	0.827716	0.827716	33.9333					350
4.18665e-06	0.001	0.0199966	0.27456	0.28704	0.956522	0.822283	0.822283	19.9966					355
3.645e-07	0.001	0.00886271	0.11232	0.16224	0.692308	0.784181	0.784181	8.86271					360
8.91567e-07	0.001	0.0119413	0.14976	0.22464	0.666667	0.788706	0.788706	11.9413					365
3.37527e-07	0.001	0.00863847	0.11232	0.1248	0.9	0.808763	0.808763	8.63847					370
1.94643e-07	0.001	0.0071903	0.08736	0.11232	0.777778	0.807742	0.807742	7.1903					375
2.916e-09	0.001	0.00177254	0.01248	0.02496	0.5	0.944936	0.944936	1.77254					380
0.000132693	0.001	0.0632824	0.86112	0.88608	0.971831	0.827678	0.827678	63.2824					385
9.06147e-07	0.001	0.012006	0.16224	0.21216	0.764706	0.782884	0.782884	12.006					390
2.34447e-06	0.001	0.0164822	0.22464	0.23712	0.947368	0.812967	0.812967	16.4822					395
3.645e-09	0.001	0.00190941	0.02496	0.03744	0.666667	0.731001	0.731001	1.90941					400
1.31512e-06	0.001	0.0135932	0.17472	0.22464	0.777778	0.795303	0.795303	13.5932					405
4.5927e-08	0.001	0.00444314	0.04992	0.0624	0.8	0.848187	0.848187	4.44314					410
1.80063e-07	0.001	0.00700608	0.08736	0.14976	0.583333	0.771896	0.771896	7.00608					415
6.22566e-07	0.001	0.0105941	0.13728	0.1872	0.733333	0.79423	0.79423	10.5941					420
1.48643e-06	0.001	0.0141595	0.19968	0.21216	0.941176	0.806672	0.806672	14.1595					425
8.748e-09	0.001	0.00255645	0.02496	0.03744	0.666667	0.982773	0.982773	2.55645					430
5.48937e-07	0.001	0.0101588	0.1248	0.21216	0.588235	0.743424	0.743424	10.1588					435
8.4564e-07	0.001	0.0117326	0.14976	0.21216	0.705882	0.76667	0.76667	11.7326					440
1.48716e-07	0.001	0.00657334	0.08736	0.09984	0.875	0.787587	0.787587	6.57334					445
3.4263e-07	0.001	0.00868178	0.11232	0.16224	0.692308	0.768434	0.768434	8.68178					450
5.10081e-06	0.001	0.0213573	0.29952	0.312	0.96	0.823301	0.823301	21.3573					455
2.1141e-08	0.001	0.00343064	0.03744	0.04992	0.75	0.884914	0.884914	3.43064					460
1.458e-09	0.001	0.00140687	0.01248	0.02496	0.5	0.952436	0.952436	1.40687					465
6.68493e-07	0.001	0.0108484	0.13728	0.22464	0.611111	0.749102	0.749102	10.8484					470
3.28779e-07	0.001	0.00856318	0.11232	0.16224	0.692308	0.757208	0.757208	8.56318					475
3.6625e-06	0.001	0.0191246	0.26208	0.28704	0.913043	0.819366	0.819366	19.1246					480
1.28304e-06	0.001	0.0134818	0.17472	0.19968	0.875	0.811347	0.811347	13.4818					485
7.29e-10	0.001	0.00111663	0.01248	0.01248	1	0.999995	0.999995	1.11663					490
2.74104e-07	0.001	0.00805945	0.09984	0.13728	0.727273	0.766092	0.766092	8.05945					495
1.21014e-07	0.001	0.00613685	0.07488	0.11232	0.666667	0.78794	0.78794	6.13685					500
3.36798e-07	0.001	0.00863224	0.09984	0.14976	0.666667	0.803977	0.803977	8.63224					505
3.30966e-07	0.001	0.00858213	0.11232	0.14976	0.75	0.777242	0.777242	8.58213					510
2.10462e-06	0.001	0.0158998	0.21216	0.2496	0.85	0.809922	0.809922	15.8998					515
7.26813e-07	0.001	0.0111551	0.14976	0.22464	0.666667	0.752258	0.752258	11.1551					520
5.28525e-07	0.001	0.0100313	0.1248	0.1872	0.666667	0.778487	0.778487	10.0313					525
2.187e-09	0.001	0.00161046	0.02496	0.02496	1	0.780028	0.780028	1.61046					530
4.70205e-07	0.001	0.00964783	0.11232	0.16224	0.692308	0.785805	0.785805	9.64783					535
9.24372e-07	0.001	0.012086	0.16224	0.19968	0.8125	0.784492	0.784492	12.086					540
1.458e-09	0.001	0.00140687	0.01248	0.02496	0.5	0.952436	0.952436	1.40687					545
1.87499e-06	0.001	0.0152991	0.19968	0.22464	0.888889	0.826964	0.826964	15.2991					550
1.79079e-05	0.001	0.03246	0.4368	0.44928	0.972222	0.827092	0.827092	32.46					555
1.18171e-06	0.001	0.0131171	0.17472	0.19968	0.875	0.803837	0.803837	13.1171					560
3.35486e-06	0.001	0.0185734	0.26208	0.28704	0.913043	0.81613	0.81613	18.5734					565
1.62786e-06	0.001	0.0145951	0.19968	0.21216	0.941176	0.816118	0.816118	14.5951					570
7.29e-08	0.001	0.00518294	0.0624	0.08736	0.714286	0.797935	0.797935	5.18294					575
2.99619e-07	0.001	0.00830214	0.09984	0.16224	0.615385	0.771335	0.771335	8.30214					580
1.39604e-06	0.001	0.0138665	0.17472	0.19968	0.875	0.817365	0.817365	13.8665					585
3.17115e-07	0.001	0.0084607	0.11232	0.14976	0.75	0.779329	0.779329	8.4607					590
1.18535e-06	0.001	0.0131306	0.16224	0.27456	0.590909	0.758368	0.758368	13.1306					595
2.916e-09	0.001	0.00177254	0.01248	0.02496	0.5	0.944936	0.944936	1.77254					600
1.7496e-08	0.001	0.00322092	0.02496	0.07488	0.333333	0.780028	0.780028	3.22092					605
1.33188e-06	0.001	0.0136507	0.1872	0.21216	0.882353	0.807829	0.807829	13.6507					610
1.90998e-07	0.001	0.00714513	0.08736	0.11232	0.777778	0.818896	0.818896	7.14513					615
1.54184e-06	0.001	0.0143333	0.1872	0.19968	0.9375	0.818384	0.818384	14.3333					620
5.6862e-07	0.001	0.0102788	0.1248	0.22464	0.555556	0.736824	0.736824	10.2788					625
1.27794e-06	0.001	0.0134639	0.17472	0.19968	0.875	0.822935	0.822935	13.4639					630
1.51413e-06	0.001	0.0142469	0.1872	0.21216	0.882353	0.820781	0.820781	14.2469					635
5.21891e-06	0.001	0.0215209	0.28704	0.312	0.92	0.822994	0.822994	21.5209					640
4.9572e-08	0.001	0.0045577	0.0624	0.07488	0.833333	0.819336	0.819336	4.5577					645
5.25755e-06	0.001	0.0215739	0.29952	0.29952	1	0.822193	0.822193	21.5739					650
3.81996e-07	0.001	0.0090023	0.1248	0.17472	0.714286	0.758708	0.758708	9.0023					655
1.31512e-06	0.001	0.0135932	0.17472	0.2496	0.7	0.74593	0.74593	13.5932					660
4.42503e-07	0.001	0.00945451	0.1248	0.16224	0.769231	0.773632	0.773632	9.45451					665
1.458e-09	0.001	0.00140687	0.01248	0.02496	0.5	0.952436	0.952436	1.40687					670
4.40316e-07	0.001	0.00943891	0.11232	0.16224	0.692308	0.802848	0.802848	9.43891					675
1.06434e-07	0.001	0.00587977	0.07488	0.09984	0.75	0.807577	0.807577	5.87977					680
2.19648e-06	0.001	0.0161278	0.21216	0.2496	0.85	0.800284	0.800284	16.1278					685
1.38218e-06	0.001	0.0138205	0.17472	0.23712	0.736842	0.790987	0.790987	13.8205					690
1.0935e-08	0.001	0.00275385	0.02496	0.03744	0.666667	0.912326	0.912326	2.75385					695
1.11974e-06	0.001	0.0128837	0.16224	0.19968	0.8125	0.79875	0.79875	12.8837					700
2.89413e-07	0.001	0.00820679	0.09984	0.1248	0.8	0.79436	0.79436	8.20679					705
3.69603e-07	0.001	0.00890387	0.11232	0.17472	0.642857	0.753943	0.753943	8.90387					710
4.27923e-07	0.001	0.00934951	0.11232	0.17472	0.642857	0.781856	0.781856	9.34951					715
9.41139e-07	0.001	0.0121586	0.16224	0.1872	0.866667	0.813935	0.813935	12.1586					720
6.0507e-08	0.001	0.00487082	0.04992	0.07488	0.666667	0.815467	0.815467	4.87082					725
0.000917183	0.001	0.120546	1.65984	1.69728	0.977941	0.823338	0.823338	120.546					730
2.19794e-06	0.001	0.0161314	0.21216	0.23712	0.894737	0.81843	0.81843	16.1314					735
2.3328e-08	0.001	0.00354508	0.03744	0.0624	0.6	0.775332	0.775332	3.54508					740
2.59597e-06	0.001	0.0170517	0.23712	0.23712	1	0.820131	0.820131	17.0517					745
5.86116e-07	0.001	0.0103831	0.1248	0.1872	0.666667	0.795682	0.795682	10.3831					750
1.458e-09	0.001	0.00140687	0.01248	0.02496	0.5	0.952436	0.952436	1.40687					755
2.85622e-06	0.001	0.0176035	0.23712	0.2496	0.95	0.825668	0.825668	17.6035					760
8.12835e-07	0.001	0.0115789	0.14976	0.1872	0.8	0.790636	0.790636	11.5789					765
1.57464e-07	0.001	0.00669979	0.07488	0.1248	0.6	0.782605	0.782605	6.69979					770
1.458e-09	0.001	0.00140687	0.01248	0.02496	0.5	0.952436	0.952436	1.40687					775
4.23185e-06	0.001	0.0200683	0.27456	0.28704	0.956522	0.827484	0.827484	20.0683					780
3.36069e-07	0.001	0.00862601	0.11232	0.13728	0.818182	0.79568	0.79568	8.62601					785
3.98617e-06	0.001	0.0196722	0.27456	0.27456	1	0.823991	0.823991	19.6722					790
2.12139e-07	0.001	0.00739958	0.08736	0.1248	0.7	0.798418	0.798418	7.39958					795
1.93185e-06	0.001	0.0154522	0.19968	0.22464	0.888889	0.816037	0.816037	15.4522					800
5.4675e-08	0.001	0.00470901	0.04992	0.07488	0.666667	0.820817	0.820817	4.70901					805
3.0618e-08	0.001	0.00388144	0.04992	0.04992	1	0.86305	0.86305	3.88144					810
8.63136e-07	0.001	0.011813	0.14976	0.22464	0.666667	0.770078	0.770078	11.813					815
1.3399e-06	0.001	0.0136781	0.17472	0.21216	0.823529	0.812532	0.812532	13.6781					820
8.3835e-08	0.001	0.00543011	0.07488	0.08736	0.857143	0.771134	0.771134	5.43011					825
3.2805e-07	0.001	0.00855685	0.11232	0.14976	0.75	0.776073	0.776073	8.55685					830
4.26523e-05	0.001	0.0433492	0.58656	0.61152	0.959184	0.821288	0.821288	43.3492					835
9.477e-09	0.001	0.00262557	0.02496	0.03744	0.666667	0.921458	0.921458	2.62557					840
7.20252e-07	0.001	0.0111215	0.13728	0.22464	0.611111	0.74213	0.74213	11.1215					845
7.04943e-07	0.001	0.0110421	0.13728	0.22464	0.611111	0.763964	0.763964	11.0421					850
1.28304e-07	0.001	0.00625769	0.0624	0.16224	0.384615	0.730361	0.730361	6.25769					855
7.31187e-07	0.001	0.0111775	0.13728	0.1872	0.733333	0.791049	0.791049	11.1775					860
1.93914e-07	0.001	0.00718131	0.08736	0.1248	0.7	0.800525	0.800525	7.18131					865
1.46237e-06	0.001	0.0140827	0.17472	0.23712	0.736842	0.801968	0.801968	14.0827					870
2.66012e-06	0.001	0.017191	0.23712	0.2496	0.95	0.824884	0.824884	17.191					875
8.31789e-07	0.001	0.0116682	0.14976	0.23712	0.631579	0.753046	0.753046	11.6682					880
2.44798e-06	0.001	0.0167213	0.22464	0.23712	0.947368	0.821399	0.821399	16.7213					885
4.55625e-07	0.001	0.00954706	0.11232	0.16224	0.692308	0.772186	0.772186	9.54706					890
4.5927e-07	0.001	0.00957245	0.1248	0.17472	0.714286	0.784586	0.784586	9.57245					895
3.33882e-07	0.001	0.00860726	0.11232	0.16224	0.692308	0.775002	0.775002	8.60726					900
2.28906e-07	0.001	0.00758961	0.09984	0.14976	0.666667	0.769957	0.769957	7.58961					905
7.1442e-07	0.001	0.0110914	0.13728	0.1872	0.733333	0.804309	0.804309	11.0914					910
5.00823e-07	0.001	0.00985285	0.1248	0.1872	0.666667	0.791776	0.791776	9.85285					915
6.99009e-05	0.001	0.0511087	0.69888	0.72384	0.965517	0.825006	0.825006	51.1087					920
5.9778e-08	0.001	0.00485118	0.0624	0.07488	0.833333	0.820627	0.820627	4.85118					925
1.53819e-07	0.001	0.00664769	0.08736	0.09984	0.875	0.805502	0.805502	6.64769					930
3.95847e-07	0.001	0.00910982	0.1248	0.16224	0.769231	0.767974	0.767974	9.10982					935
1.07382e-06	0.001	0.0127051	0.16224	0.1872	0.866667	0.822836	0.822836	12.7051					940
5.47479e-07	0.001	0.0101498	0.1248	0.17472	0.714286	0.789375	0.789375	10.1498					945
4.2282e-08	0.001	0.00432234	0.04992	0.0624	0.8	0.832423	0.832423	4.32234					950
2.66887e-06	0.001	0.0172098	0.22464	0.2496	0.9	0.832487	0.832487	17.2098					955
1.63223e-06	0.001	0.0146081	0.1872	0.23712	0.789474	0.79357	0.79357	14.6081					960
0.00100996	0.001	0.124481	1.72224	1.73472	0.992806	0.825102	0.825102	124.481					965
4.90617e-07	0.001	0.00978546	0.1248	0.1872	0.666667	0.767966	0.767966	9.78546					970
4.1553e-08	0.001	0.00429736	0.0624	0.07488	0.833333	0.77952	0.77952	4.29736					975
4.47606e-07	0.001	0.00949072	0.11232	0.17472	0.642857	0.779568	0.779568	9.49072					980
8.09919e-07	0.001	0.0115651	0.14976	0.19968	0.75	0.784897	0.784897	11.5651					985
1.56735e-06	0.001	0.0144119	0.1872	0.22464	0.833333	0.81524	0.81524	14.4119					990
7.11504e-07	0.001	0.0110763	0.13728	0.1872	0.733333	0.78297	0.78297	11.0763					995
1.8225e-08	0.001	0.00326505	0.03744	0.04992	0.75	0.854984	0.854984	3.26505					1000
5.00094e-07	0.001	0.00984807	0.1248	0.17472	0.714286	0.783045	0.783045	9.84807					1005
6.52455e-07	0.001	0.010761	0.13728	0.1872	0.733333	0.800613	0.800613	10.761					1010
3.645e-07	0.001	0.00886271	0.11232	0.14976	0.75	0.777727	0.777727	8.86271					1015
5.832e-09	0.001	0.00223326	0.02496	0.02496	1	0.999995	0.999995	2.23326					1020
1.458e-09	0.001	0.00140687	0.01248	0.02496	0.5	0.952436	0.952436	1.40687					1025
9.477e-08	0.001	0.00565663	0.07488	0.09984	0.75	0.785577	0.785577	5.65663					1030
2.00475e-07	0.001	0.0072614	0.08736	0.13728	0.636364	0.792905	0.792905	7.2614					1035
7.29e-08	0.001	0.00518294	0.0624	0.07488	0.833333	0.828625	0.828625	5.18294					1040
6.9255e-07	0.001	0.010977	0.13728	0.19968	0.6875	0.777249	0.777249	10.977					1045
1.3122e-08	0.001	0.0029264	0.03744	0.0624	0.6	0.735884	0.735884	2.9264					1050
3.98763e-07	0.001	0.00913213	0.11232	0.1872	0.6	0.762938	0.762938	9.13213					1055
9.65925e-07	0.001	0.0122645	0.16224	0.23712	0.684211	0.770016	0.770016	12.2645					1060
2.12503e-06	0.001	0.015951	0.22464	0.23712	0.947368	0.818419	0.818419	15.951					1065
4.53438e-07	0.001	0.00953176	0.1248	0.16224	0.769231	0.780709	0.780709	9.53176					1070
4.374e-08	0.001	0.00437146	0.04992	0.07488	0.666667	0.821042	0.821042	4.37146					1075
1.83293e-05	0.001	0.0327126	0.46176	0.46176	1	0.822307	0.822307	32.7126					1080
3.9089e-06	0.001	0.0195442	0.26208	0.28704	0.913043	0.816197	0.816197	19.5442					1085
2.36779e-06	0.001	0.0165367	0.21216	0.23712	0.894737	0.823471	0.823471	16.5367					1090
7.20981e-07	0.001	0.0111252	0.13728	0.17472	0.785714	0.796243	0.796243	11.1252					1095
1.28887e-06	0.001	0.0135022	0.17472	0.21216	0.823529	0.813803	0.813803	13.5022					1100
2.14326e-07	0.001	0.00742493	0.09984	0.17472	0.571429	0.720885	0.720885	7.42493					1105
5.58414e-07	0.001	0.0102169	0.1248	0.1872	0.666667	0.777565	0.777565	10.2169					1110
6.91092e-07	0.001	0.0109693	0.14976	0.22464	0.666667	0.750017	0.750017	10.9693					1115
3.54294e-06	0.001	0.0189142	0.2496	0.27456	0.909091	0.823677	0.823677	18.9142					1120
1.16348e-06	0.001	0.0130493	0.17472	0.21216	0.823529	0.794009	0.794009	13.0493					1125
5.94135e-07	0.001	0.0104303	0.13728	0.17472	0.785714	0.798027	0.798027	10.4303					1130
7.64357e-06	0.001	0.0244399	0.33696	0.34944	0.964286	0.82074	0.82074	24.4399					1135
3.69603e-07	0.001	0.00890387	0.11232	0.17472	0.642857	0.756934	0.756934	8.90387					1140
1.5309e-08	0.001	0.0030807	0.03744	0.04992	0.75	0.787409	0.787409	3.0807					1145
7.91694e-07	0.001	0.0114776	0.14976	0.21216	0.705882	0.784558	0.784558	11.4776					1150
9.05418e-07	0.001	0.0120028	0.16224	0.1872	0.866667	0.802388	0.802388	12.0028					1155
1.61109e-06	0.001	0.0145448	0.19968	0.27456	0.727273	0.745235	0.745235	14.5448					1160
1.40187e-06	0.001	0.0138858	0.1872	0.19968	0.9375	0.80541	0.80541	13.8858					1165
1.10305e-05	0.001	0.0276184	0.38688	0.38688	1	0.823343	0.823343	27.6184					1170
1.95445e-06	0.001	0.0155123	0.19968	0.29952	0.666667	0.770921	0.770921	15.5123					1175
1.57172e-06	0.001	0.0144253	0.19968	0.22464	0.888889	0.818091	0.818091	14.4253					1180
1.15182e-07	0.001	0.00603664	0.07488	0.09984	0.75	0.811833	0.811833	6.03664					1185
1.33407e-07	0.001	0.00633957	0.07488	0.11232	0.666667	0.812593	0.812593	6.33957					1190
1.87353e-07	0.001	0.00709938	0.08736	0.1248	0.7	0.797807	0.797807	7.09938					1195
5.7591e-08	0.001	0.00479128	0.0624	0.07488	0.833333	0.800488	0.800488	4.79128					1200
2.75562e-07	0.001	0.00807372	0.09984	0.16224	0.615385	0.757666	0.757666	8.07372					1205
3.52909e-06	0.001	0.0188895	0.26208	0.26208	1	0.826273	0.826273	18.8895					1210
6.59745e-07	0.001	0.0108009	0.13728	0.19968	0.6875	0.76273	0.76273	10.8009					1215
8.60949e-07	0.001	0.011803	0.14976	0.1872	0.8	0.801882	0.801882	11.803					1220
2.916e-09	0.001	0.00177254	0.01248	0.02496	0.5	0.944936	0.944936	1.77254					1225
8.019e-09	0.001	0.00248336	0.02496	0.04992	0.5	0.780957	0.780957	2.48336					1230
2.2599e-08	0.001	0.00350776	0.04992	0.0624	0.8	0.800126	0.800126	3.50776					1235
5.25245e-06	0.001	0.0215669	0.29952	0.42432	0.705882	0.754112	0.754112	21.5669					1240
3.18427e-06	0.001	0.0182531	0.22464	0.3744	0.6	0.658687	0.658687	18.2531					1245
4.0722e-06	0.001	0.0198127	0.27456	0.27456	1	0.822698	0.822698	19.8127					1250
3.32643e-06	0.001	0.0185208	0.2496	0.26208	0.952381	0.82284	0.82284	18.5208					1255
5.1759e-08	0.001	0.00462376	0.0624	0.07488	0.833333	0.803732	0.803732	4.62376					1260
7.35561e-07	0.001	0.0111997	0.13728	0.1872	0.733333	0.806942	0.806942	11.1997					1265
2.03464e-06	0.001	0.0157216	0.21216	0.23712	0.894737	0.821397	0.821397	15.7216					1270
1.63296e-07	0.001	0.0067815	0.08736	0.11232	0.777778	0.779225	0.779225	6.7815					1275
6.4881e-08	0.001	0.00498547	0.0624	0.07488	0.833333	0.830577	0.830577	4.98547					1280
1.42155e-07	0.001	0.00647522	0.08736	0.11232	0.777778	0.794338	0.794338	6.47522					1285
7.93152e-07	0.001	0.0114847	0.14976	0.22464	0.666667	0.779731	0.779731	11.4847					1290
5.79993e-06	0.001	0.0222916	0.312	0.312	1	0.820572	0.820572	22.2916					1295
5.52728e-06	0.001	0.0219367	0.29952	0.312	0.96	0.821722	0.821722	21.9367					1300
4.19904e-07	0.001	0.00929074	0.11232	0.14976	0.75	0.811263	0.811263	9.29074					1305
7.29e-10	0.001	0.00111663	0.01248	0.01248	1	0.999995	0.999995	1.11663					1310
1.99819e-06	0.001	0.0156271	0.21216	0.22464	0.944444	0.825236	0.825236	15.6271					1315
2.52963e-07	0.001	0.00784668	0.08736	0.13728	0.636364	0.809508	0.809508	7.84668					1320
7.1442e-08	0.001	0.00514816	0.07488	0.07488	1	0.817539	0.817539	5.14816					1325
2.42174e-06	0.001	0.0166613	0.22464	0.2496	0.9	0.816515	0.816515	16.6613					1330
2.58795e-07	0.001	0.00790653	0.09984	0.13728	0.727273	0.779317	0.779317	7.90653					1335
8.21583e-07	0.001	0.0116203	0.14976	0.23712	0.631579	0.759089	0.759089	11.6203					1340
2.1141e-08	0.001	0.00343064	0.03744	0.04992	0.75	0.858099	0.858099	3.43064					1345
8.63136e-07	0.001	0.011813	0.14976	0.21216	0.705882	0.78631	0.78631	11.813					1350
7.30458e-07	0.001	0.0111737	0.13728	0.19968	0.6875	0.788448	0.788448	11.1737					1355
1.54548e-07	0.001	0.00665817	0.07488	0.11232	0.666667	0.808045	0.808045	6.65817					1360
3.3534e-08	0.001	0.00400094	0.04992	0.0624	0.8	0.802385	0.802385	4.00094					1365
6.64848e-07	0.001	0.0108287	0.14976	0.16224	0.923077	0.799236	0.799236	10.8287					1370
2.07328e-06	0.001	0.0158205	0.21216	0.22464	0.944444	0.821551	0.821551	15.8205					1375
7.29e-10	0.001	0.00111663	0.01248	0.01248	1	0.999995	0.999995	1.11663					1380
1.63879e-06	0.001	0.0146277	0.19968	0.21216	0.941176	0.819769	0.819769	14.6277					1385
4.34484e-07	0.001	0.00939705	0.1248	0.21216	0.588235	0.732633	0.732633	9.39705					1390
9.6228e-08	0.001	0.00568549	0.07488	0.09984	0.75	0.777741	0.777741	5.68549					1395
2.83508e-06	0.001	0.0175599	0.23712	0.2496	0.95	0.8225	0.8225	17.5599					1400
9.04689e-06	0.001	0.0258524	0.34944	0.36192	0.965517	0.820005	0.820005	25.8524					1405
2.7702e-08	0.001	0.00375409	0.04992	0.0624	0.8	0.788569	0.788569	3.75409					1410
1.05705e-07	0.001	0.00586632	0.07488	0.09984	0.75	0.796155	0.796155	5.86632					1415
4.47606e-07	0.001	0.00949072	0.1248	0.19968	0.625	0.7525	0.7525	9.49072					1420
1.46529e-07	0.001	0.00654096	0.08736	0.11232	0.777778	0.7858	0.7858	6.54096					1425
0.000498823	0.001	0.0983972	1.33536	1.39776	0.955357	0.823377	0.823377	98.3972					1430
7.29e-06	0.001	0.0240571	0.33696	0.33696	1	0.821019	0.821019	24.0571					1435
4.8843e-08	0.001	0.00453525	0.04992	0.07488	0.666667	0.798198	0.798198	4.53525					1440
3.73686e-06	0.001	0.0192532	0.26208	0.27456	0.954545	0.830419	0.830419	19.2532					1445
1.44123e-06	0.001	0.0140145	0.1872	0.21216	0.882353	0.81196	0.81196	14.0145					1450
4.374e-09	0.001	0.00202905	0.02496	0.02496	1	0.900521	0.900521	2.02905					1455
1.5032e-06	0.001	0.0142126	0.1872	0.21216	0.882353	0.810018	0.810018	14.2126					1460
6.0507e-07	0.001	0.0104939	0.13728	0.17472	0.785714	0.786216	0.786216	10.4939					1465
1.66358e-06	0.001	0.014701	0.19968	0.21216	0.941176	0.822774	0.822774	14.701					1470
5.86845e-07	0.001	0.0103874	0.1248	0.1872	0.666667	0.768069	0.768069	10.3874					1475
2.18992e-06	0.001	0.0161118	0.21216	0.34944	0.607143	0.757061	0.757061	16.1118					1480
1.5309e-08	0.001	0.0030807	0.03744	0.04992	0.75	0.845736	0.845736	3.0807					1485
5.103e-09	0.001	0.00213604	0.02496	0.02496	1	0.914822	0.914822	2.13604					1490
3.62532e-06	0.001	0.0190597	0.2496	0.27456	0.909091	0.822233	0.822233	19.0597					1495
3.12668e-06	0.001	0.0181424	0.2496	0.27456	0.909091	0.814743	0.814743	18.1424					1500
6.7797e-08	0.001	0.00505907	0.04992	0.08736	0.571429	0.821069	0.821069	5.05907					1505
8.95212e-07	0.001	0.0119576	0.16224	0.19968	0.8125	0.785438	0.785438	11.9576					1510
1.44342e-07	0.001	0.00650826	0.07488	0.11232	0.666667	0.815303	0.815303	6.50826					1515
6.13089e-07	0.001	0.01054	0.13728	0.1872	0.733333	0.793148	0.793148	10.54					1520
6.58287e-07	0.001	0.0107929	0.13728	0.22464	0.611111	0.745402	0.745402	10.7929					1525
3.81267e-07	0.001	0.00899657	0.1248	0.13728	0.909091	0.801398	0.801398	8.99657					1530
4.93533e-07	0.001	0.00980481	0.1248	0.17472	0.714286	0.789426	0.789426	9.80481					1535
3.84183e-07	0.001	0.00901945	0.11232	0.17472	0.642857	0.779806	0.779806	9.01945					1540
7.01298e-07	0.001	0.011023	0.13728	0.1872	0.733333	0.785887	0.785887	11.023					1545
1.2393e-07	0.001	0.00618575	0.07488	0.11232	0.666667	0.767192	0.767192	6.18575					1550
3.32934e-06	0.001	0.0185262	0.2496	0.26208	0.952381	0.824143	0.824143	18.5262					1555
9.75402e-07	0.001	0.0123044	0.14976	0.23712	0.631579	0.775044	0.775044	12.3044					1560
2.10681e-07	0.001	0.00738259	0.09984	0.1248	0.8	0.771381	0.771381	7.38259					1565
1.9683e-07	0.001	0.00721712	0.08736	0.1248	0.7	0.793179	0.793179	7.21712					1570
1.27867e-06	0.001	0.0134664	0.17472	0.23712	0.736842	0.791872	0.791872	13.4664					1575
1.82906e-06	0.001	0.0151732	0.19968	0.26208	0.761905	0.791324	0.791324	15.1732					1580
8.40537e-07	0.001	0.011709	0.14976	0.22464	0.666667	0.785399	0.785399	11.709					1585
6.07257e-07	0.001	0.0105065	0.1248	0.1872	0.666667	0.763198	0.763198	10.5065					1590
1.3235e-05	0.001	0.0293478	0.39936	0.42432	0.941176	0.822974	0.822974	29.3478					1595
6.4152e-08	0.001	0.00496673	0.0624	0.07488	0.833333	0.813051	0.813051	4.96673					1600
8.33247e-07	0.001	0.011675	0.13728	0.2496	0.55	0.747056	0.747056	11.675					1605
3.88557e-07	0.001	0.00905355	0.11232	0.16224	0.692308	0.767371	0.767371	9.05355					1610
7.24291e-05	0.001	0.0517176	0.71136	0.73632	0.966102	0.822435	0.822435	51.7176					1615
9.0396e-08	0.001	0.00556823	0.0624	0.09984	0.625	0.81977	0.81977	5.56823					1620
3.64427e-06	0.001	0.0190928	0.26208	0.27456	0.954545	0.822774	0.822774	19.0928					1625
2.3e-06	0.001	0.0163773	0.21216	0.23712	0.894737	0.829478	0.829478	16.3773					1630
4.88357e-06	0.001	0.0210497	0.28704	0.29952	0.958333	0.826415	0.826415	21.0497					1635
5.4675e-08	0.001	0.00470901	0.0624	0.07488	0.833333	0.784605	0.784605	4.70901					1640
2.28469e-06	0.001	0.0163409	0.21216	0.2496	0.85	0.811196	0.811196	16.3409					1645
4.26465e-07	0.001	0.00933888	0.11232	0.19968	0.5625	0.754824	0.754824	9.33888					1650
6.37146e-07	0.001	0.0106761	0.13728	0.17472	0.785714	0.799527	0.799527	10.6761					1655
2.29635e-07	0.001	0.00759766	0.09984	0.13728	0.727273	0.767328	0.767328	7.59766					1660
7.29e-09	0.001	0.00240571	0.02496	0.0624	0.4	0.773594	0.773594	2.40571					1665
1.56735e-07	0.001	0.00668943	0.08736	0.09984	0.875	0.828199	0.828199	6.68943					1670
9.52803e-07	0.001	0.0122087	0.14976	0.23712	0.631579	0.769576	0.769576	12.2087					1675
1.22472e-07	0.001	0.0061614	0.07488	0.09984	0.75	0.815531	0.815531	6.1614					1680
8.5293e-08	0.001	0.00546141	0.0624	0.08736	0.714286	0.806343	0.806343	5.46141					1685
1.23274e-06	0.001	0.0133032	0.17472	0.19968	0.875	0.815728	0.815728	13.3032					1690
1.08621e-07	0.001	0.00591977	0.07488	0.08736	0.857143	0.818602	0.818602	5.91977					1695
4.39441e-06	0.001	0.020322	0.27456	0.28704	0.956522	0.822551	0.822551	20.322					1700
1.53819e-07	0.001	0.00664769	0.07488	0.1248	0.6	0.805502	0.805502	6.64769					1705
5.13216e-07	0.001	0.00993346	0.1248	0.21216	0.588235	0.746577	0.746577	9.93346					1710
1.3122e-08	0.001	0.0029264	0.03744	0.04992	0.75	0.763139	0.763139	2.9264					1715
1.74668e-06	0.001	0.0149419	0.19968	0.21216	0.941176	0.817608	0.817608	14.9419					1720
4.74142e-06	0.001	0.0208435	0.28704	0.29952	0.958333	0.819832	0.819832	20.8435					1725
3.92931e-07	0.001	0.00908739	0.11232	0.21216	0.529412	0.722514	0.722514	9.08739					1730
5.81451e-06	0.001	0.0223103	0.29952	0.312	0.96	0.825346	0.825346	22.3103					1735
3.96576e-07	0.001	0.0091154	0.1248	0.17472	0.714286	0.783994	0.783994	9.1154					1740
8.1648e-08	0.001	0.00538248	0.0624	0.08736	0.714286	0.783203	0.783203	5.38248					1745
1.5309e-08	0.001	0.0030807	0.04992	0.0624	0.8	0.652425	0.652425	3.0807					1750
1.43613e-07	0.001	0.00649728	0.08736	0.11232	0.777778	0.793512	0.793512	6.49728					1755
1.458e-09	0.001	0.00140687	0.01248	0.02496	0.5	0.952436	0.952436	1.40687					1760
0.000421681	0.001	0.0930383	1.28544	1.29792	0.990385	0.824816	0.824816	93.0383					1765
3.03993e-07	0.001	0.00834235	0.11232	0.17472	0.642857	0.754266	0.754266	8.34235					1770
1.34756e-05	0.001	0.0295245	0.41184	0.42432	0.970588	0.818612	0.818612	29.5245					1775
5.97489e-06	0.001	0.0225135	0.29952	0.32448	0.923077	0.822873	0.822873	22.5135					1780
6.69222e-07	0.001	0.0108524	0.13728	0.21216	0.647059	0.76793	0.76793	10.8524					1785
3.11283e-07	0.001	0.00840851	0.09984	0.17472	0.571429	0.749397	0.749397	8.40851					1790
8.748e-09	0.001	0.00255645	0.02496	0.03744	0.666667	0.982773	0.982773	2.55645					1795
3.08659e-06	0.001	0.0180645	0.2496	0.26208	0.952381	0.813623	0.813623	18.0645					1800
7.8003e-08	0.001	0.00530116	0.0624	0.08736	0.714286	0.795468	0.795468	5.30116					1805
3.96212e-06	0.001	0.0196325	0.26208	0.28704	0.913043	0.822127	0.822127	19.6325					1810
6.42978e-07	0.001	0.0107086	0.13728	0.21216	0.647059	0.757991	0.757991	10.7086					1815
2.99911e-06	0.001	0.0178922	0.23712	0.2496	0.95	0.828216	0.828216	17.8922					1820
2.6973e-08	0.001	0.00372086	0.04992	0.0624	0.8	0.774673	0.774673	3.72086					1825
9.70299e-07	0.001	0.0122829	0.16224	0.19968	0.8125	0.794309	0.794309	12.2829					1830
8.39079e-07	0.001	0.0117022	0.16224	0.1872	0.866667	0.807564	0.807564	11.7022					1835
1.6767e-08	0.001	0.00317555	0.03744	0.04992	0.75	0.866522	0.866522	3.17555					1840
2.71188e-07	0.001	0.00803077	0.11232	0.13728	0.818182	0.79986	0.79986	8.03077					1845
2.09223e-07	0.001	0.00736552	0.08736	0.1248	0.7	0.781611	0.781611	7.36552					1850
1.89321e-06	0.001	0.0153485	0.21216	0.22464	0.944444	0.809722	0.809722	15.3485					1855
4.5927e-07	0.001	0.00957245	0.11232	0.17472	0.642857	0.781804	0.781804	9.57245					1860
5.7591e-07	0.001	0.0103225	0.13728	0.21216	0.647059	0.754036	0.754036	10.3225					1865
1.13432e-06	0.001	0.0129394	0.17472	0.21216	0.823529	0.799275	0.799275	12.9394					1870
3.34611e-07	0.001	0.00861352	0.09984	0.19968	0.5	0.728611	0.728611	8.61352					1875
7.97526e-07	0.001	0.0115058	0.14976	0.23712	0.631579	0.76751	0.76751	11.5058					1880
8.66052e-07	0.001	0.0118263	0.14976	0.19968	0.75	0.778958	0.778958	11.8263					1885
3.20031e-07	0.001	0.00848655	0.09984	0.16224	0.615385	0.756707	0.756707	8.48655					1890
3.59397e-07	0.001	0.00882115	0.11232	0.17472	0.642857	0.764162	0.764162	8.82115					1895
1.45581e-06	0.001	0.0140616	0.1872	0.23712	0.789474	0.78376	0.78376	14.0616					1900
1.08621e-07	0.001	0.00591977	0.08736	0.14976	0.583333	0.624563	0.624563	5.91977					1905
3.34101e-06	0.001	0.0185478	0.2496	0.26208	0.952381	0.831043	0.831043	18.5478					1910
1.21087e-06	0.001	0.0132241	0.17472	0.22464	0.777778	0.792389	0.792389	13.2241					1915
1.96101e-07	0.001	0.0072082	0.08736	0.1248	0.7	0.817076	0.817076	7.2082					1920
3.645e-09	0.001	0.00190941	0.02496	0.02496	1	0.877201	0.877201	1.90941					1925
3.39058e-06	0.001	0.0186391	0.2496	0.27456	0.909091	0.817093	0.817093	18.6391					1930
4.13343e-06	0.001	0.0199115	0.27456	0.28704	0.956522	0.815998	0.815998	19.9115					1935
1.50174e-06	0.001	0.014208	0.19968	0.22464	0.888889	0.800159	0.800159	14.208					1940
9.51345e-07	0.001	0.0122024	0.14976	0.1872	0.8	0.799679	0.799679	12.2024					1945
4.21362e-07	0.001	0.00930148	0.11232	0.19968	0.5625	0.768132	0.768132	9.30148					1950
1.0935e-07	0.001	0.00593299	0.07488	0.09984	0.75	0.798989	0.798989	5.93299					1955
4.33828e-06	0.001	0.0202351	0.27456	0.28704	0.956522	0.827868	0.827868	20.2351					1960
7.29e-10	0.001	0.00111663	0.01248	0.01248	1	0.999995	0.999995	1.11663					1965
1.10079e-06	0.001	0.0128106	0.16224	0.21216	0.764706	0.802552	0.802552	12.8106					1970
6.56829e-07	0.001	0.0107849	0.14976	0.19968	0.75	0.786116	0.786116	10.7849					1975
5.72119e-06	0.001	0.0221903	0.312	0.312	1	0.826173	0.826173	22.1903					1980
3.9366e-08	0.001	0.0042206	0.04992	0.0624	0.8	0.808672	0.808672	4.2206					1985
2.69001e-07	0.001	0.00800913	0.09984	0.16224	0.615385	0.775563	0.775563	8.00913					1990
2.1141e-08	0.001	0.00343064	0.04992	0.0624	0.8	0.78659	0.78659	3.43064					1995
3.42047e-06	0.001	0.0186937	0.2496	0.26208	0.952381	0.831642	0.831642	18.6937					2000
5.15257e-06	0.001	0.0214293	0.28704	0.29952	0.958333	0.826382	0.826382	21.4293
5.88157e-06	0.001	0.0223957	0.29952	0.32448	0.923077	0.82261	0.82261	22.3957
3.96576e-07	0.001	0.0091154	0.1248	0.1872	0.666667	0.763047	0.763047	9.1154
2.78478e-06	0.001	0.0174554	0.23712	0.2496	0.95	0.815454	0.815454	17.4554
5.49156e-06	0.001	0.0218893	0.29952	0.32448	0.923077	0.817019	0.817019	21.8893
2.5515e-08	0.001	0.00365257	0.03744	0.0624	0.6	0.844723	0.844723	3.65257
3.2805e-08	0.001	0.00397174	0.04992	0.0624	0.8	0.790714	0.790714	3.97174
9.9144e-08	0.001	0.00574234	0.0624	0.09984	0.625	0.793375	0.793375	5.74234
1.69128e-07	0.001	0.00686129	0.08736	0.11232	0.777778	0.792091	0.792091	6.86129
1.14453e-07	0.001	0.00602388	0.07488	0.09984	0.75	0.793706	0.793706	6.02388
1.88082e-07	0.001	0.00710858	0.08736	0.1248	0.7	0.784393	0.784393	7.10858
2.0412e-07	0.001	0.00730515	0.08736	0.13728	0.636364	0.797502	0.797502	7.30515
1.60526e-06	0.001	0.0145272	0.1872	0.21216	0.882353	0.824299	0.824299	14.5272
5.76639e-07	0.001	0.0103269	0.1248	0.16224	0.769231	0.789504	0.789504	10.3269
7.70553e-07	0.001	0.0113746	0.14976	0.1872	0.8	0.774361	0.774361	11.3746
1.6038e-08	0.001	0.00312884	0.03744	0.04992	0.75	0.812212	0.812212	3.12884
1.29463e-05	0.001	0.0291328	0.39936	0.41184	0.969697	0.822394	0.822394	29.1328
8.019e-09	0.001	0.00248336	0.02496	0.03744	0.666667	0.824344	0.824344	2.48336
4.374e-08	0.001	0.00437146	0.04992	0.07488	0.666667	0.79273	0.79273	4.37146
4.0824e-08	0.001	0.00427208	0.04992	0.0624	0.8	0.828518	0.828518	4.27208
1.3851e-07	0.001	0.0064194	0.07488	0.11232	0.666667	0.819413	0.819413	6.4194
3.58595e-06	0.001	0.0189905	0.26208	0.27456	0.954545	0.825589	0.825589	18.9905
1.01258e-06	0.001	0.0124588	0.16224	0.19968	0.8125	0.7846	0.7846	12.4588
3.02243e-06	0.001	0.0179385	0.23712	0.2496	0.95	0.823648	0.823648	17.9385
5.02281e-07	0.001	0.0098624	0.1248	0.17472	0.714286	0.798727	0.798727	9.8624
2.66814e-07	0.001	0.00798736	0.09984	0.16224	0.615385	0.767497	0.767497	7.98736
4.60218e-06	0.001	0.0206374	0.28704	0.29952	0.958333	0.813915	0.813915	20.6374
3.07347e-06	0.001	0.0180389	0.23712	0.26208	0.904762	0.818953	0.818953	18.0389
2.49172e-06	0.001	0.0168203	0.22464	0.23712	0.947368	0.823114	0.823114	16.8203
3.28779e-05	0.001	0.0397468	0.53664	0.5616	0.955556	0.827717	0.827717	39.7468
4.374e-08	0.001	0.00437146	0.04992	0.07488	0.666667	0.83597	0.83597	4.37146
5.05686e-05	0.001	0.0458804	0.63648	0.63648	1	0.827019	0.827019	45.8804
1.35273e-05	0.001	0.0295623	0.41184	0.41184	1	0.821668	0.821668	29.5623
5.48718e-06	0.001	0.0218835	0.28704	0.312	0.92	0.82595	0.82595	21.8835
5.0301e-08	0.001	0.00457994	0.0624	0.07488	0.833333	0.788567	0.788567	4.57994
5.832e-08	0.001	0.00481142	0.0624	0.07488	0.833333	0.831325	0.831325	4.81142
3.26373e-06	0.001	0.0184037	0.2496	0.27456	0.909091	0.822307	0.822307	18.4037
2.35175e-06	0.001	0.0164993	0.22464	0.26208	0.857143	0.811622	0.811622	16.4993
4.54167e-07	0.001	0.00953687	0.1248	0.17472	0.714286	0.752002	0.752002	9.53687
3.76893e-07	0.001	0.00896203	0.11232	0.16224	0.692308	0.779224	0.779224	8.96203
1.00915e-05	0.001	0.0268114	0.36192	0.3744	0.966667	0.824378	0.824378	26.8114
1.80063e-07	0.001	0.00700608	0.08736	0.11232	0.777778	0.797974	0.797974	7.00608
6.0507e-07	0.001	0.0104939	0.13728	0.1872	0.733333	0.781578	0.781578	10.4939
1.50757e-06	0.001	0.0142263	0.1872	0.22464	0.833333	0.799594	0.799594	14.2263
2.187e-09	0.001	0.00161046	0.01248	0.02496	0.5	0.89146	0.89146	1.61046
6.42249e-06	0.001	0.0230622	0.312	0.32448	0.961538	0.82188	0.82188	23.0622
1.35959e-06	0.001	0.0137447	0.1872	0.21216	0.882353	0.810233	0.810233	13.7447
4.26465e-07	0.001	0.00933888	0.1248	0.14976	0.833333	0.80092	0.80092	9.33888
4.5198e-08	0.001	0.0044195	0.0624	0.07488	0.833333	0.81025	0.81025	4.4195
1.23201e-07	0.001	0.0061736	0.08736	0.09984	0.875	0.783774	0.783774	6.1736
1.32678e-07	0.001	0.006328	0.07488	0.11232	0.666667	0.776983	0.776983	6.328
2.55879e-07	0.001	0.00787672	0.08736	0.14976	0.583333	0.773452	0.773452	7.87672
1.32824e-06	0.001	0.0136383	0.17472	0.28704	0.608696	0.747123	0.747123	13.6383
8.64594e-07	0.001	0.0118196	0.14976	0.19968	0.75	0.781703	0.781703	11.8196
8.019e-09	0.001	0.00248336	0.02496	0.03744	0.666667	0.927387	0.927387	2.48336
5.25609e-07	0.001	0.0100128	0.1248	0.1872	0.666667	0.763349	0.763349	10.0128
6.78699e-07	0.001	0.0109033	0.14976	0.1872	0.8	0.779388	0.779388	10.9033
3.68728e-06	0.001	0.0191677	0.26208	0.27456	0.954545	0.823825	0.823825	19.1677
2.4057e-08	0.001	0.00358163	0.04992	0.0624	0.8	0.812228	0.812228	3.58163
9.23643e-07	0.001	0.0120828	0.16224	0.21216	0.764706	0.778864	0.778864	12.0828
0.000314945	0.001	0.0844135	1.16064	1.1856	0.978947	0.824647	0.824647	84.4135
9.6957e-07	0.001	0.0122799	0.16224	0.27456	0.590909	0.714207	0.714207	12.2799
2.58795e-07	0.001	0.00790653	0.09984	0.13728	0.727273	0.787477	0.787477	7.90653
2.187e-08	0.001	0.00346963	0.03744	0.0624	0.6	0.877713	0.877713	3.46963
1.00602e-07	0.001	0.00577036	0.07488	0.1248	0.6	0.748723	0.748723	5.77036
1.24513e-06	0.001	0.0133477	0.17472	0.23712	0.736842	0.775152	0.775152	13.3477
1.09496e-06	0.001	0.0127879	0.16224	0.21216	0.764706	0.802979	0.802979	12.7879
2.5515e-07	0.001	0.00786923	0.09984	0.14976	0.666667	0.776003	0.776003	7.86923
3.70842e-06	0.001	0.0192042	0.26208	0.26208	1	0.837904	0.837904	19.2042
5.88303e-07	0.001	0.010396	0.13728	0.22464	0.611111	0.751553	0.751553	10.396
6.57485e-06	0.001	0.0232432	0.312	0.33696	0.925926	0.822675	0.822675	23.2432
1.34865e-07	0.001	0.00636258	0.08736	0.09984	0.875	0.785498	0.785498	6.36258
2.06307e-07	0.001	0.00733114	0.08736	0.13728	0.636364	0.765168	0.765168	7.33114
4.8114e-08	0.001	0.00451257	0.04992	0.0624	0.8	0.844735	0.844735	4.51257
2.53401e-06	0.001	0.0169149	0.22464	0.23712	0.947368	0.830392	0.830392	16.9149
4.59124e-06	0.001	0.020621	0.28704	0.29952	0.958333	0.816517	0.816517	20.621
1.45946e-06	0.001	0.0140734	0.1872	0.21216	0.882353	0.811817	0.811817	14.0734
7.61805e-07	0.001	0.0113314	0.14976	0.1872	0.8	0.788094	0.788094	11.3314
9.22185e-07	0.001	0.0120765	0.14976	0.19968	0.75	0.795687	0.795687	12.0765
4.36671e-07	0.001	0.00941279	0.1248	0.1872	0.666667	0.750619	0.750619	9.41279
6.53913e-07	0.001	0.010769	0.13728	0.21216	0.647059	0.73817	0.73817	10.769
5.832e-09	0.001	0.00223326	0.02496	0.02496	1	0.999995	0.999995	2.23326
1.33771e-06	0.001	0.0136706	0.17472	0.19968	0.875	0.829618	0.829618	13.6706
3.84912e-07	0.001	0.00902515	0.11232	0.14976	0.75	0.777694	0.777694	9.02515
1.26117e-07	0.001	0.00622193	0.07488	0.11232	0.666667	0.782714	0.782714	6.22193
1.47404e-06	0.001	0.0141201	0.1872	0.21216	0.882353	0.822821	0.822821	14.1201
1.04612e-06	0.001	0.0125949	0.16224	0.26208	0.619048	0.76487	0.76487	12.5949
1.1664e-08	0.001	0.00281373	0.02496	0.03744	0.666667	0.952436	0.952436	2.81373
2.44944e-07	0.001	0.00776288	0.08736	0.14976	0.583333	0.779529	0.779529	7.76288
5.20506e-07	0.001	0.00998027	0.1248	0.16224	0.769231	0.80152	0.80152	9.98027
1.6038e-08	0.001	0.00312884	0.03744	0.04992	0.75	0.872376	0.872376	3.12884
4.62186e-07	0.001	0.00959267	0.11232	0.1872	0.6	0.766093	0.766093	9.59267
1.47185e-06	0.001	0.0141131	0.14976	0.312	0.48	0.666521	0.666521	14.1131
3.48535e-06	0.001	0.0188112	0.2496	0.27456	0.909091	0.822599	0.822599	18.8112
2.66814e-07	0.001	0.00798736	0.09984	0.16224	0.615385	0.767497	0.767497	7.98736
2.49318e-07	0.001	0.00780881	0.08736	0.1872	0.466667	0.737253	0.737253	7.80881
3.4263e-08	0.001	0.00402973	0.04992	0.0624	0.8	0.813973	0.813973	4.02973
5.7591e-08	0.001	0.00479128	0.04992	0.07488	0.666667	0.836874	0.836874	4.79128
2.09952e-07	0.001	0.00737407	0.09984	0.1248	0.8	0.7696	0.7696	7.37407
5.49666e-07	0.001	0.0101633	0.1248	0.1872	0.666667	0.779071	0.779071	10.1633
5.92677e-07	0.001	0.0104217	0.13728	0.1872	0.733333	0.782409	0.782409	10.4217
1.7496e-08	0.001	0.00322092	0.03744	0.04992	0.75	0.86072	0.86072	3.22092
6.1965e-08	0.001	0.00490964	0.04992	0.07488	0.666667	0.828515	0.828515	4.90964
2.10681e-07	0.001	0.00738259	0.08736	0.14976	0.583333	0.762411	0.762411	7.38259
1.59651e-07	0.001	0.00673066	0.08736	0.13728	0.636364	0.746556	0.746556	6.73066
9.0396e-08	0.001	0.00556823	0.07488	0.08736	0.857143	0.828879	0.828879	5.56823
1.71315e-05	0.001	0.031984	0.4368	0.44928	0.972222	0.828976	0.828976	31.984
6.37875e-07	0.001	0.0106802	0.13728	0.1872	0.733333	0.786381	0.786381	10.6802
1.7496e-08	0.001	0.00322092	0.03744	0.04992	0.75	0.80519	0.80519	3.22092
6.34959e-07	0.001	0.0106639	0.13728	0.17472	0.785714	0.802375	0.802375	10.6639
1.06434e-07	0.001	0.00587977	0.0624	0.09984	0.625	0.84878	0.84878	5.87977
3.97305e-07	0.001	0.00912099	0.11232	0.16224	0.692308	0.800653	0.800653	9.12099
4.13489e-06	0.001	0.0199138	0.27456	0.28704	0.956522	0.826083	0.826083	19.9138
2.30874e-06	0.001	0.0163981	0.22464	0.2496	0.9	0.81585	0.81585	16.3981
2.39914e-06	0.001	0.0166093	0.22464	0.2496	0.9	0.823508	0.823508	16.6093
1.16567e-06	0.001	0.0130575	0.17472	0.21216	0.823529	0.798098	0.798098	13.0575
4.81869e-07	0.001	0.00972695	0.11232	0.21216	0.529412	0.743931	0.743931	9.72695
2.0412e-07	0.001	0.00730515	0.08736	0.13728	0.636364	0.773481	0.773481	7.30515
3.24624e-06	0.001	0.0183708	0.2496	0.26208	0.952381	0.827718	0.827718	18.3708
1.24951e-06	0.001	0.0133633	0.17472	0.19968	0.875	0.816849	0.816849	13.3633
1.8728e-06	0.001	0.0152932	0.21216	0.21216	1	0.825108	0.825108	15.2932
9.477e-09	0.001	0.00262557	0.03744	0.03744	1	0.829312	0.829312	2.62557
9.17811e-07	0.001	0.0120573	0.14976	0.23712	0.631579	0.745815	0.745815	12.0573
1.32678e-07	0.001	0.006328	0.07488	0.13728	0.545455	0.758629	0.758629	6.328
4.3011e-07	0.001	0.00936541	0.11232	0.19968	0.5625	0.727707	0.727707	9.36541
5.78826e-07	0.001	0.0103399	0.1248	0.21216	0.588235	0.75658	0.75658	10.3399
1.458e-07	0.001	0.0065301	0.07488	0.11232	0.666667	0.795334	0.795334	6.5301
3.76893e-07	0.001	0.00896203	0.1248	0.14976	0.833333	0.763824	0.763824	8.96203
3.16459e-06	0.001	0.0182154	0.2496	0.26208	0.952381	0.817949	0.817949	18.2154
3.2805e-08	0.001	0.00397174	0.03744	0.0624	0.6	0.843428	0.843428	3.97174
1.42155e-07	0.001	0.00647522	0.08736	0.11232	0.777778	0.776007	0.776007	6.47522
6.6339e-08	0.001	0.00502254	0.0624	0.07488	0.833333	0.809255	0.809255	5.02254
1.35594e-06	0.001	0.0137324	0.1872	0.19968	0.9375	0.816057	0.816057	13.7324
5.05489e-06	0.001	0.021293	0.28704	0.29952	0.958333	0.827665	0.827665	21.293
4.94991e-07	0.001	0.00981446	0.1248	0.16224	0.769231	0.804712	0.804712	9.81446
1.39604e-06	0.001	0.0138665	0.1872	0.21216	0.882353	0.810208	0.810208	13.8665
1.50757e-06	0.001	0.0142263	0.1872	0.21216	0.882353	0.814303	0.814303	14.2263
1.29397e-06	0.001	0.01352	0.17472	0.23712	0.736842	0.793857	0.793857	13.52
4.51761e-06	0.001	0.0205102	0.28704	0.28704	1	0.820866	0.820866	20.5102
1.5309e-07	0.001	0.00663717	0.07488	0.11232	0.666667	0.821629	0.821629	6.63717
7.82946e-07	0.001	0.0114352	0.13728	0.17472	0.785714	0.810882	0.810882	11.4352
4.8114e-07	0.001	0.00972204	0.1248	0.19968	0.625	0.753024	0.753024	9.72204
1.08402e-06	0.001	0.0127452	0.16224	0.26208	0.619048	0.750164	0.750164	12.7452
1.56006e-07	0.001	0.00667904	0.08736	0.11232	0.777778	0.819326	0.819326	6.67904
6.16734e-07	0.001	0.0105609	0.1248	0.22464	0.555556	0.751678	0.751678	10.5609
1.13141e-06	0.001	0.0129283	0.16224	0.22464	0.722222	0.776339	0.776339	12.9283
6.74325e-07	0.001	0.0108799	0.14976	0.17472	0.857143	0.786754	0.786754	10.8799
6.51216e-06	0.001	0.0231691	0.32448	0.33696	0.962963	0.815887	0.815887	23.1691
4.78224e-07	0.001	0.00970236	0.1248	0.1872	0.666667	0.754979	0.754979	9.70236
1.05282e-05	0.001	0.0271927	0.3744	0.38688	0.967742	0.82518	0.82518	27.1927
8.1648e-08	0.001	0.00538248	0.07488	0.08736	0.857143	0.801208	0.801208	5.38248
1.31949e-06	0.001	0.0136083	0.17472	0.2496	0.7	0.777591	0.777591	13.6083
1.56735e-07	0.001	0.00668943	0.07488	0.11232	0.666667	0.780187	0.780187	6.68943
5.19048e-07	0.001	0.00997094	0.13728	0.14976	0.916667	0.797356	0.797356	9.97094
1.06288e-06	0.001	0.0126618	0.16224	0.21216	0.764706	0.795335	0.795335	12.6618
1.65775e-06	0.001	0.0146838	0.1872	0.22464	0.833333	0.816972	0.816972	14.6838
4.36671e-07	0.001	0.00941279	0.11232	0.16224	0.692308	0.795432	0.795432	9.41279
8.76987e-07	0.001	0.0118759	0.16224	0.1872	0.866667	0.785501	0.785501	11.8759
9.72486e-07	0.001	0.0122922	0.16224	0.22464	0.722222	0.766971	0.766971	12.2922
2.4786e-07	0.001	0.00779356	0.09984	0.14976	0.666667	0.765135	0.765135	7.79356
6.16005e-07	0.001	0.0105567	0.13728	0.17472	0.785714	0.793306	0.793306	10.5567
3.28633e-06	0.001	0.0184461	0.2496	0.26208	0.952381	0.826098	0.826098	18.4461
8.10648e-07	0.001	0.0115685	0.14976	0.17472	0.857143	0.819339	0.819339	11.5685
5.99238e-07	0.001	0.01046	0.1248	0.2496	0.5	0.74575	0.74575	10.46
5.6133e-07	0.001	0.0102347	0.1248	0.17472	0.714286	0.792538	0.792538	10.2347
4.05324e-07	0.001	0.00918194	0.11232	0.1872	0.6	0.743032	0.743032	9.18194
0.000222484	0.001	0.0751796	1.02336	1.0608	0.964706	0.824782	0.824782	75.1796
1.40041e-06	0.001	0.0138809	0.1872	0.19968	0.9375	0.821976	0.821976	13.8809
1.97559e-07	0.001	0.00722602	0.08736	0.11232	0.777778	0.815789	0.815789	7.22602
8.8938e-08	0.001	0.00553813	0.07488	0.09984	0.75	0.768696	0.768696	5.53813
2.93058e-07	0.001	0.0082411	0.09984	0.16224	0.615385	0.763585	0.763585	8.2411
4.72392e-07	0.001	0.00966276	0.11232	0.17472	0.642857	0.791016	0.791016	9.66276
1.0206e-08	0.001	0.00269124	0.02496	0.04992	0.5	0.829822	0.829822	2.69124
2.26719e-07	0.001	0.00756536	0.08736	0.13728	0.636364	0.80531	0.80531	7.56536
1.62494e-06	0.001	0.0145863	0.1872	0.22464	0.833333	0.824332	0.824332	14.5863
2.42976e-06	0.001	0.0166797	0.22464	0.23712	0.947368	0.817318	0.817318	16.6797
1.9683e-08	0.001	0.00334989	0.03744	0.04992	0.75	0.818178	0.818178	3.34989
6.73742e-06	0.001	0.0234332	0.32448	0.32448	1	0.82111	0.82111	23.4332
4.56573e-06	0.001	0.0205828	0.27456	0.29952	0.916667	0.824678	0.824678	20.5828
1.21014e-07	0.001	0.00613685	0.07488	0.09984	0.75	0.794852	0.794852	6.13685
8.5293e-08	0.001	0.00546141	0.07488	0.07488	1	0.824879	0.824879	5.46141
1.76418e-07	0.001	0.00695849	0.08736	0.11232	0.777778	0.787168	0.787168	6.95849
1.91727e-07	0.001	0.00715421	0.09984	0.13728	0.727273	0.784374	0.784374	7.15421
8.11377e-07	0.001	0.011572	0.14976	0.1872	0.8	0.79554	0.79554	11.572
1.61838e-07	0.001	0.00676125	0.08736	0.13728	0.636364	0.758554	0.758554	6.76125
5.00094e-07	0.001	0.00984807	0.1248	0.22464	0.555556	0.743144	0.743144	9.84807
1.27138e-06	0.001	0.0134408	0.17472	0.19968	0.875	0.810935	0.810935	13.4408
2.31822e-07	0.001	0.0076217	0.09984	0.1248	0.8	0.8079	0.8079	7.6217
2.8103e-06	0.001	0.0175086	0.23712	0.2496	0.95	0.817699	0.817699	17.5086
7.26813e-07	0.001	0.0111551	0.14976	0.16224	0.923077	0.831663	0.831663	11.1551
1.50174e-06	0.001	0.014208	0.19968	0.19968	1	0.812201	0.812201	14.208
3.47004e-07	0.001	0.00871857	0.09984	0.13728	0.727273	0.802152	0.802152	8.71857
2.36342e-06	0.001	0.0165265	0.22464	0.23712	0.947368	0.81938	0.81938	16.5265
3.2805e-08	0.001	0.00397174	0.04992	0.07488	0.666667	0.774577	0.774577	3.97174
1.17296e-06	0.001	0.0130846	0.16224	0.21216	0.764706	0.806127	0.806127	13.0846
3.87828e-07	0.001	0.00904788	0.11232	0.14976	0.75	0.803949	0.803949	9.04788
8.66052e-07	0.001	0.0118263	0.16224	0.19968	0.8125	0.808918	0.808918	11.8263
1.13432e-06	0.001	0.0129394	0.16224	0.1872	0.866667	0.817108	0.817108	12.9394
6.55371e-06	0.001	0.0232183	0.32448	0.32448	1	0.818321	0.818321	23.2183
4.65102e-07	0.001	0.0096128	0.1248	0.19968	0.625	0.731353	0.731353	9.6128
9.63359e-05	0.001	0.0568761	0.77376	0.79872	0.96875	0.826373	0.826373	56.8761
6.31314e-07	0.001	0.0106434	0.13728	0.1872	0.733333	0.783224	0.783224	10.6434
9.3312e-07	0.001	0.012124	0.14976	0.19968	0.75	0.803787	0.803787	12.124
1.15452e-05	0.001	0.0280415	0.38688	0.39936	0.96875	0.825427	0.825427	28.0415
1.81813e-06	0.001	0.0151429	0.19968	0.23712	0.842105	0.807785	0.807785	15.1429
3.8637e-07	0.001	0.00903653	0.11232	0.16224	0.692308	0.776575	0.776575	9.03653
4.4469e-07	0.001	0.00947006	0.1248	0.1872	0.666667	0.781803	0.781803	9.47006
1.7496e-07	0.001	0.00693926	0.08736	0.13728	0.636364	0.757243	0.757243	6.93926
1.74668e-06	0.001	0.0149419	0.19968	0.21216	0.941176	0.822617	0.822617	14.9419
3.14345e-06	0.001	0.0181748	0.23712	0.26208	0.904762	0.821033	0.821033	18.1748
1.16348e-06	0.001	0.0130493	0.16224	0.2496	0.65	0.743573	0.743573	13.0493
1.73283e-06	0.001	0.0149023	0.19968	0.22464	0.888889	0.818263	0.818263	14.9023
4.1553e-08	0.001	0.00429736	0.04992	0.0624	0.8	0.838352	0.838352	4.29736
3.2076e-08	0.001	0.0039421	0.04992	0.0624	0.8	0.830886	0.830886	3.9421
7.29e-10	0.001	0.00111663	0.01248	0.01248	1	0.999995	0.999995	1.11663
7.29e-09	0.001	0.00240571	0.02496	0.03744	0.666667	0.928313	0.928313	2.40571
2.2599e-08	0.001	0.00350776	0.03744	0.04992	0.75	0.845848	0.845848	3.50776
4.33755e-07	0.001	0.0093918	0.11232	0.14976	0.75	0.816253	0.816253	9.3918
1.69857e-07	0.001	0.00687113	0.08736	0.09984	0.875	0.817225	0.817225	6.87113
4.22091e-07	0.001	0.00930685	0.11232	0.23712	0.473684	0.699342	0.699342	9.30685
7.2171e-08	0.001	0.00516561	0.07488	0.07488	1	0.833781	0.833781	5.16561
1.57172e-06	0.001	0.0144253	0.1872	0.28704	0.652174	0.758592	0.758592	14.4253
1.28669e-06	0.001	0.0134945	0.1872	0.1872	1	0.823578	0.823578	13.4945
7.58889e-07	0.001	0.0113169	0.14976	0.19968	0.75	0.782091	0.782091	11.3169
3.82652e-06	0.001	0.019406	0.26208	0.27456	0.954545	0.819982	0.819982	19.406
1.21379e-06	0.001	0.0132347	0.17472	0.22464	0.777778	0.795159	0.795159	13.2347
1.3122e-08	0.001	0.0029264	0.02496	0.04992	0.5	0.895859	0.895859	2.9264
6.83802e-07	0.001	0.0109306	0.13728	0.21216	0.647059	0.766579	0.766579	10.9306
5.79555e-07	0.001	0.0103442	0.13728	0.16224	0.846154	0.797068	0.797068	10.3442
1.57027e-06	0.001	0.0144209	0.1872	0.22464	0.833333	0.813597	0.813597	14.4209
2.14326e-07	0.001	0.00742493	0.08736	0.13728	0.636364	0.780252	0.780252	7.42493
3.47442e-06	0.001	0.0187915	0.2496	0.26208	0.952381	0.824862	0.824862	18.7915
1.93331e-06	0.001	0.0154561	0.19968	0.23712	0.842105	0.818775	0.818775	15.4561
7.5087e-08	0.001	0.00523426	0.0624	0.08736	0.714286	0.80389	0.80389	5.23426
9.03085e-06	0.001	0.0258371	0.36192	0.3744	0.966667	0.818201	0.818201	25.8371
2.7702e-07	0.001	0.00808793	0.09984	0.14976	0.666667	0.783031	0.783031	8.08793
1.55569e-06	0.001	0.0143761	0.1872	0.22464	0.833333	0.812516	0.812516	14.3761
3.67416e-07	0.001	0.00888628	0.11232	0.14976	0.75	0.778665	0.778665	8.88628
5.07457e-06	0.001	0.0213206	0.29952	0.312	0.96	0.814972	0.814972	21.3206
1.16203e-06	0.001	0.0130438	0.17472	0.22464	0.777778	0.790283	0.790283	13.0438
5.34065e-06	0.001	0.021687	0.29952	0.312	0.96	0.821188	0.821188	21.687
2.10681e-06	0.001	0.0159053	0.21216	0.22464	0.944444	0.825879	0.825879	15.9053
8.53659e-07	0.001	0.0117696	0.16224	0.17472	0.928571	0.81093	0.81093	11.7696
2.05505e-06	0.001	0.015774	0.21216	0.22464	0.944444	0.831476	0.831476	15.774
4.92075e-07	0.001	0.00979515	0.1248	0.1872	0.666667	0.779885	0.779885	9.79515
8.91786e-06	0.001	0.0257289	0.36192	0.36192	1	0.823101	0.823101	25.7289
7.8732e-07	0.001	0.0114565	0.14976	0.1872	0.8	0.803544	0.803544	11.4565
1.58047e-06	0.001	0.014452	0.1872	0.28704	0.652174	0.779112	0.779112	14.452
1.458e-09	0.001	0.00140687	0.01248	0.02496	0.5	0.952436	0.952436	1.40687
1.57027e-06	0.001	0.0144209	0.19968	0.21216	0.941176	0.814922	0.814922	14.4209
5.14674e-07	0.001	0.00994286	0.1248	0.21216	0.588235	0.759939	0.759939	9.94286
5.19048e-07	0.001	0.00997094	0.1248	0.19968	0.625	0.764239	0.764239	9.97094
6.4152e-08	0.001	0.00496673	0.04992	0.07488	0.666667	0.835954	0.835954	4.96673
1.10516e-06	0.001	0.0128275	0.17472	0.21216	0.823529	0.804676	0.804676	12.8275
7.27542e-07	0.001	0.0111589	0.14976	0.21216	0.705882	0.776163	0.776163	11.1589
2.2599e-08	0.001	0.00350776	0.03744	0.04992	0.75	0.845848	0.845848	3.50776
2.34009e-07	0.001	0.0076456	0.09984	0.1248	0.8	0.790137	0.790137	7.6456
5.03739e-07	0.001	0.00987194	0.1248	0.1872	0.666667	0.768786	0.768786	9.87194
3.06909e-07	0.001	0.00836894	0.11232	0.13728	0.818182	0.798655	0.798655	8.36894
7.21783e-06	0.001	0.0239774	0.32448	0.33696	0.962963	0.820917	0.820917	23.9774
9.0396e-07	0.001	0.0119964	0.14976	0.23712	0.631579	0.76606	0.76606	11.9964
7.03485e-07	0.001	0.0110345	0.14976	0.23712	0.631579	0.753104	0.753104	11.0345
3.34976e-06	0.001	0.018564	0.26208	0.27456	0.954545	0.812904	0.812904	18.564
3.38621e-06	0.001	0.0186311	0.2496	0.26208	0.952381	0.822825	0.822825	18.6311
9.477e-09	0.001	0.00262557	0.02496	0.03744	0.666667	0.87296	0.87296	2.62557
4.3011e-08	0.001	0.00434704	0.04992	0.0624	0.8	0.841964	0.841964	4.34704
1.0206e-06	0.001	0.0124916	0.16224	0.22464	0.722222	0.785436	0.785436	12.4916
7.5087e-07	0.001	0.0112769	0.14976	0.1872	0.8	0.796795	0.796795	11.2769
1.10079e-06	0.001	0.0128106	0.16224	0.21216	0.764706	0.785001	0.785001	12.8106
1.02293e-05	0.001	0.0269329	0.36192	0.52416	0.690476	0.682272	0.682272	26.9329
3.33882e-07	0.001	0.00860726	0.09984	0.17472	0.571429	0.755298	0.755298	8.60726
1.43467e-06	0.001	0.0139932	0.1872	0.23712	0.789474	0.808106	0.808106	13.9932
7.20252e-07	0.001	0.0111215	0.14976	0.21216	0.705882	0.763062	0.763062	11.1215
1.32678e-07	0.001	0.006328	0.07488	0.11232	0.666667	0.789721	0.789721	6.328
5.3217e-08	0.001	0.00466678	0.04992	0.07488	0.666667	0.818756	0.818756	4.66678
1.26846e-07	0.001	0.00623389	0.07488	0.11232	0.666667	0.792386	0.792386	6.23389
5.2488e-08	0.001	0.00464537	0.0624	0.07488	0.833333	0.774936	0.774936	4.64537
4.35942e-07	0.001	0.00940755	0.11232	0.23712	0.473684	0.721825	0.721825	9.40755
1.04976e-07	0.001	0.0058528	0.07488	0.09984	0.75	0.800185	0.800185	5.8528
1.70221e-06	0.001	0.014814	0.19968	0.22464	0.888889	0.816094	0.816094	14.814
7.97526e-07	0.001	0.0115058	0.14976	0.17472	0.857143	0.798286	0.798286	11.5058
3.06909e-07	0.001	0.00836894	0.09984	0.14976	0.666667	0.810172	0.810172	8.36894
1.0206e-07	0.001	0.0057981	0.07488	0.08736	0.857143	0.808856	0.808856	5.7981
9.28746e-07	0.001	0.012105	0.14976	0.22464	0.666667	0.773158	0.773158	12.105
4.72757e-06	0.001	0.0208231	0.27456	0.29952	0.916667	0.828633	0.828633	20.8231
3.03556e-06	0.001	0.0179644	0.2496	0.26208	0.952381	0.818196	0.818196	17.9644
3.9366e-08	0.001	0.0042206	0.04992	0.07488	0.666667	0.808672	0.808672	4.2206
8.78445e-07	0.001	0.0118824	0.14976	0.19968	0.75	0.790029	0.790029	11.8824
1.9508e-06	0.001	0.0155026	0.19968	0.22464	0.888889	0.819039	0.819039	15.5026
4.0095e-08	0.001	0.00424649	0.04992	0.0624	0.8	0.834368	0.834368	4.24649
3.1347e-07	0.001	0.00842815	0.11232	0.16224	0.692308	0.759597	0.759597	8.42815
1.59214e-06	0.001	0.0144875	0.1872	0.22464	0.833333	0.796525	0.796525	14.4875
1.96101e-07	0.001	0.0072082	0.08736	0.13728	0.636364	0.771683	0.771683	7.2082
5.33628e-07	0.001	0.0100634	0.13728	0.16224	0.846154	0.798903	0.798903	10.0634
2.83144e-06	0.001	0.0175524	0.23712	0.26208	0.904762	0.815466	0.815466	17.5524
2.48298e-06	0.001	0.0168006	0.22464	0.23712	0.947368	0.826182	0.826182	16.8006
6.45165e-07	0.001	0.0107207	0.13728	0.1872	0.733333	0.792361	0.792361	10.7207
7.3629e-08	0.001	0.00520016	0.0624	0.08736	0.714286	0.803246	0.803246	5.20016
1.86624e-07	0.001	0.00709016	0.08736	0.1248	0.7	0.780334	0.780334	7.09016
9.70299e-07	0.001	0.0122829	0.16224	0.22464	0.722222	0.772339	0.772339	12.2829
9.11979e-07	0.001	0.0120317	0.16224	0.22464	0.722222	0.770584	0.770584	12.0317
1.34865e-07	0.001	0.00636258	0.07488	0.09984	0.75	0.818502	0.818502	6.36258
3.07638e-07	0.001	0.00837556	0.11232	0.13728	0.818182	0.770698	0.770698	8.37556
2.187e-08	0.001	0.00346963	0.03744	0.04992	0.75	0.851898	0.851898	3.46963
2.187e-08	0.001	0.00346963	0.03744	0.04992	0.75	0.851898	0.851898	3.46963
1.19286e-05	0.001	0.0283485	0.38688	0.39936	0.96875	0.823484	0.823484	28.3485
3.34611e-07	0.001	0.00861352	0.11232	0.14976	0.75	0.769439	0.769439	8.61352
1.6038e-08	0.001	0.00312884	0.03744	0.04992	0.75	0.84122	0.84122	3.12884
2.28615e-06	0.001	0.0163444	0.21216	0.23712	0.894737	0.820869	0.820869	16.3444
6.02883e-07	0.001	0.0104812	0.13728	0.17472	0.785714	0.789003	0.789003	10.4812
1.40405e-06	0.001	0.013893	0.1872	0.21216	0.882353	0.835249	0.835249	13.893
1.40041e-06	0.001	0.0138809	0.1872	0.19968	0.9375	0.817627	0.817627	13.8809
4.11885e-07	0.001	0.00923122	0.11232	0.17472	0.642857	0.767906	0.767906	9.23122
5.42376e-07	0.001	0.0101181	0.1248	0.17472	0.714286	0.789491	0.789491	10.1181
2.78478e-07	0.001	0.0081021	0.09984	0.1248	0.8	0.789705	0.789705	8.1021
1.0483e-06	0.001	0.0126036	0.16224	0.1872	0.866667	0.80975	0.80975	12.6036
9.07605e-07	0.001	0.0120125	0.16224	0.22464	0.722222	0.769821	0.769821	12.0125
2.79936e-06	0.001	0.0174859	0.23712	0.26208	0.904762	0.814673	0.814673	17.4859
1.67524e-06	0.001	0.0147353	0.1872	0.22464	0.833333	0.811211	0.811211	14.7353
1.03737e-06	0.001	0.0125597	0.14976	0.29952	0.5	0.728482	0.728482	12.5597
8.8209e-08	0.001	0.00552295	0.0624	0.09984	0.625	0.78915	0.78915	5.52295
4.62551e-06	0.001	0.0206722	0.28704	0.29952	0.958333	0.818614	0.818614	20.6722
1.60234e-06	0.001	0.0145184	0.1872	0.22464	0.833333	0.808856	0.808856	14.5184
5.80284e-07	0.001	0.0103486	0.1248	0.1872	0.666667	0.780815	0.780815	10.3486
2.82779e-06	0.001	0.0175448	0.23712	0.26208	0.904762	0.815664	0.815664	17.5448
4.76037e-07	0.001	0.00968755	0.1248	0.16224	0.769231	0.79229	0.79229	9.68755
1.47068e-05	0.001	0.0303977	0.42432	0.42432	1	0.820657	0.820657	30.3977
1.99017e-07	0.001	0.00724376	0.09984	0.11232	0.888889	0.789055	0.789055	7.24376
1.458e-07	0.001	0.0065301	0.08736	0.1248	0.7	0.789216	0.789216	6.5301
3.8535e-06	0.001	0.0194515	0.26208	0.27456	0.954545	0.830596	0.830596	19.4515
4.05616e-06	0.001	0.0197866	0.27456	0.28704	0.956522	0.823405	0.823405	19.7866
9.28746e-07	0.001	0.012105	0.16224	0.17472	0.928571	0.818005	0.818005	12.105
2.5515e-08	0.001	0.00365257	0.04992	0.0624	0.8	0.802487	0.802487	3.65257
4.86243e-07	0.001	0.00975629	0.1248	0.14976	0.833333	0.815013	0.815013	9.75629
1.46529e-07	0.001	0.00654096	0.07488	0.11232	0.666667	0.791844	0.791844	6.54096
1.85895e-07	0.001	0.00708092	0.08736	0.13728	0.636364	0.753979	0.753979	7.08092
6.0507e-08	0.001	0.00487082	0.0624	0.07488	0.833333	0.827285	0.827285	4.87082
7.15878e-07	0.001	0.0110989	0.14976	0.16224	0.923077	0.816496	0.816496	11.0989
1.21597e-06	0.001	0.0132427	0.17472	0.22464	0.777778	0.79312	0.79312	13.2427
1.2619e-06	0.001	0.0134073	0.1872	0.19968	0.9375	0.817578	0.817578	13.4073
2.6973e-07	0.001	0.00801635	0.09984	0.14976	0.666667	0.769232	0.769232	8.01635
1.93914e-07	0.001	0.00718131	0.09984	0.11232	0.888889	0.790328	0.790328	7.18131
3.02535e-07	0.001	0.00832899	0.09984	0.16224	0.615385	0.779959	0.779959	8.32899
2.45673e-07	0.001	0.00777057	0.08736	0.14976	0.583333	0.776898	0.776898	7.77057
2.89413e-07	0.001	0.00820679	0.09984	0.14976	0.666667	0.790482	0.790482	8.20679
1.84437e-07	0.001	0.00706236	0.09984	0.11232	0.888889	0.816361	0.816361	7.06236
5.13945e-07	0.001	0.00993816	0.1248	0.16224	0.769231	0.79477	0.79477	9.93816
5.91948e-07	0.001	0.0104175	0.13728	0.16224	0.846154	0.813428	0.813428	10.4175
3.92931e-07	0.001	0.00908739	0.11232	0.14976	0.75	0.794766	0.794766	9.08739
1.26044e-06	0.001	0.0134022	0.17472	0.21216	0.823529	0.792964	0.792964	13.4022
2.48881e-06	0.001	0.0168137	0.22464	0.2496	0.9	0.813618	0.813618	16.8137
1.39239e-07	0.001	0.00643064	0.08736	0.09984	0.875	0.808915	0.808915	6.43064
9.19998e-07	0.001	0.0120669	0.16224	0.21216	0.764706	0.775095	0.775095	12.0669
3.76164e-07	0.001	0.00895625	0.11232	0.16224	0.692308	0.765866	0.765866	8.95625
2.34738e-07	0.001	0.00765353	0.09984	0.16224	0.615385	0.765958	0.765958	7.65353
2.46402e-07	0.001	0.00777825	0.09984	0.11232	0.888889	0.822414	0.822414	7.77825
1.79042e-06	0.001	0.0150656	0.19968	0.22464	0.888889	0.807839	0.807839	15.0656
1.37052e-07	0.001	0.00639679	0.08736	0.09984	0.875	0.806983	0.806983	6.39679
3.8637e-08	0.001	0.00419438	0.04992	0.0624	0.8	0.829977	0.829977	4.19438
1.95372e-07	0.001	0.00719926	0.09984	0.1248	0.8	0.789257	0.789257	7.19926
1.40333e-06	0.001	0.0138906	0.1872	0.21216	0.882353	0.81732	0.81732	13.8906
6.10902e-07	0.001	0.0105275	0.13728	0.16224	0.846154	0.808045	0.808045	10.5275
6.53913e-07	0.001	0.010769	0.14976	0.16224	0.923077	0.811129	0.811129	10.769
2.76728e-06	0.001	0.0174188	0.22464	0.2496	0.9	0.834309	0.834309	17.4188
4.0138e-05	0.001	0.0424801	0.58656	0.59904	0.979167	0.822598	0.822598	42.4801
0.00100485	0.001	0.12427	1.70976	1.7472	0.978571	0.825527	0.825527	124.27
3.98763e-07	0.001	0.00913213	0.11232	0.16224	0.692308	0.76585	0.76585	9.13213
2.74031e-06	0.001	0.017362	0.23712	0.2496	0.95	0.818588	0.818588	17.362
4.55552e-06	0.001	0.0205674	0.32448	0.39936	0.8125	0.687689	0.687689	20.5674
8.49067e-06	0.001	0.0253113	0.33696	0.36192	0.931034	0.823849	0.823849	25.3113
1.92456e-07	0.001	0.00716326	0.08736	0.1248	0.7	0.791402	0.791402	7.16326
2.187e-09	0.001	0.00161046	0.01248	0.02496	0.5	0.89146	0.89146	1.61046
8.48556e-07	0.001	0.0117461	0.14976	0.26208	0.571429	0.752749	0.752749	11.7461
1.29616e-06	0.001	0.0135276	0.1872	0.22464	0.833333	0.783438	0.783438	13.5276
5.9049e-08	0.001	0.00483138	0.0624	0.07488	0.833333	0.825912	0.825912	4.83138
5.98509e-07	0.001	0.0104558	0.1248	0.17472	0.714286	0.773636	0.773636	10.4558
1.34865e-06	0.001	0.0137078	0.17472	0.21216	0.823529	0.801596	0.801596	13.7078
7.82217e-07	0.001	0.0114317	0.14976	0.19968	0.75	0.77445	0.77445	11.4317
2.08786e-06	0.001	0.0158575	0.21216	0.23712	0.894737	0.81759	0.81759	15.8575
2.22855e-06	0.001	0.016206	0.22464	0.23712	0.947368	0.820649	0.820649	16.206
1.3851e-07	0.001	0.0064194	0.07488	0.11232	0.666667	0.786896	0.786896	6.4194
4.23549e-07	0.001	0.00931755	0.1248	0.16224	0.769231	0.794234	0.794234	9.31755
1.19702e-06	0.001	0.0131735	0.16224	0.21216	0.764706	0.802969	0.802969	13.1735
1.03518e-07	0.001	0.00582558	0.07488	0.08736	0.857143	0.785136	0.785136	5.82558
5.40845e-06	0.001	0.0217783	0.29952	0.32448	0.923077	0.81686	0.81686	21.7783
1.458e-09	0.001	0.00140687	0.01248	0.02496	0.5	0.952436	0.952436	1.40687
1.34573e-06	0.001	0.0136979	0.17472	0.21216	0.823529	0.811957	0.811957	13.6979
1.07965e-05	0.001	0.0274217	0.3744	0.38688	0.967742	0.823853	0.823853	27.4217
2.60107e-06	0.001	0.0170628	0.23712	0.2496	0.95	0.815469	0.815469	17.0628
2.6973e-08	0.001	0.00372086	0.04992	0.0624	0.8	0.793118	0.793118	3.72086
7.13589e-05	0.001	0.0514616	0.69888	0.72384	0.965517	0.825496	0.825496	51.4616
2.38383e-07	0.001	0.00769294	0.09984	0.11232	0.888889	0.804472	0.804472	7.69294
1.92456e-07	0.001	0.00716326	0.08736	0.13728	0.636364	0.766824	0.766824	7.16326
8.49285e-07	0.001	0.0117495	0.14976	0.2496	0.6	0.743071	0.743071	11.7495
7.12233e-07	0.001	0.01108	0.14976	0.17472	0.857143	0.804853	0.804853	11.08
4.26975e-06	0.001	0.020128	0.27456	0.28704	0.956522	0.827471	0.827471	20.128
1.4755e-06	0.001	0.0141247	0.1872	0.22464	0.833333	0.805405	0.805405	14.1247
1.16421e-06	0.001	0.013052	0.17472	0.19968	0.875	0.808442	0.808442	13.052
6.15641e-06	0.001	0.0227393	0.312	0.32448	0.961538	0.82553	0.82553	22.7393
1.07528e-06	0.001	0.0127108	0.16224	0.19968	0.8125	0.813243	0.813243	12.7108
1.84729e-06	0.001	0.0152234	0.21216	0.22464	0.944444	0.817597	0.817597	15.2234
3.62969e-06	0.001	0.0190674	0.26208	0.28704	0.913043	0.819041	0.819041	19.0674
9.21019e-06	0.001	0.026007	0.36192	0.36192	1	0.823125	0.823125	26.007
3.12085e-06	0.001	0.0181311	0.2496	0.26208	0.952381	0.82219	0.82219	18.1311
2.96411e-06	0.001	0.0178224	0.23712	0.2496	0.95	0.82176	0.82176	17.8224
2.19429e-07	0.001	0.00748339	0.08736	0.17472	0.5	0.769943	0.769943	7.48339
1.80938e-06	0.001	0.0151186	0.19968	0.21216	0.941176	0.825746	0.825746	15.1186
8.019e-07	0.001	0.0115268	0.14976	0.17472	0.857143	0.803215	0.803215	11.5268
1.25534e-06	0.001	0.013384	0.17472	0.1872	0.933333	0.811673	0.811673	13.384
3.63625e-06	0.001	0.0190788	0.2496	0.26208	0.952381	0.826998	0.826998	19.0788
3.33153e-07	0.001	0.00860099	0.11232	0.16224	0.692308	0.773873	0.773873	8.60099
3.02316e-06	0.001	0.0179399	0.2496	0.2496	1	0.82116	0.82116	17.9399
1.08475e-06	0.001	0.0127481	0.16224	0.21216	0.764706	0.794737	0.794737	12.7481
2.06307e-06	0.001	0.0157945	0.21216	0.22464	0.944444	0.814408	0.814408	15.7945
2.28177e-07	0.001	0.00758155	0.09984	0.13728	0.727273	0.764076	0.764076	7.58155
5.84658e-07	0.001	0.0103745	0.1248	0.19968	0.625	0.768433	0.768433	10.3745
1.51195e-06	0.001	0.0142401	0.1872	0.21216	0.882353	0.819991	0.819991	14.2401
8.63865e-07	0.001	0.0118163	0.16224	0.1872	0.866667	0.781263	0.781263	11.8163
1.77876e-07	0.001	0.0069776	0.07488	0.13728	0.545455	0.786187	0.786187	6.9776
1.8954e-08	0.001	0.00330801	0.03744	0.04992	0.75	0.849323	0.849323	3.30801
7.9461e-08	0.001	0.00533399	0.07488	0.08736	0.857143	0.786836	0.786836	5.33399
6.6339e-07	0.001	0.0108207	0.13728	0.1872	0.733333	0.780381	0.780381	10.8207
5.38002e-07	0.001	0.0100909	0.1248	0.17472	0.714286	0.777762	0.777762	10.0909
1.3122e-08	0.001	0.0029264	0.03744	0.04992	0.75	0.82419	0.82419	2.9264
2.187e-09	0.001	0.00161046	0.01248	0.02496	0.5	0.89146	0.89146	1.61046
7.23897e-07	0.001	0.0111402	0.13728	0.2496	0.55	0.737277	0.737277	11.1402
5.21454e-06	0.001	0.0215149	0.29952	0.312	0.96	0.814117	0.814117	21.5149
7.29e-10	0.001	0.00111663	0.01248	0.01248	1	0.999995	0.999995	1.11663
2.95974e-07	0.001	0.00826834	0.09984	0.13728	0.727273	0.794632	0.794632	8.26834
5.51124e-07	0.001	0.0101722	0.13728	0.16224	0.846154	0.778009	0.778009	10.1722
6.25482e-07	0.001	0.0106106	0.13728	0.17472	0.785714	0.78974	0.78974	10.6106
1.85166e-07	0.001	0.00707165	0.08736	0.11232	0.777778	0.807524	0.807524	7.07165
1.95131e-05	0.001	0.0334023	0.46176	0.46176	1	0.82646	0.82646	33.4023
5.59872e-07	0.001	0.0102258	0.13728	0.17472	0.785714	0.781337	0.781337	10.2258
7.29e-08	0.001	0.00518294	0.0624	0.08736	0.714286	0.797935	0.797935	5.18294
3.4263e-07	0.001	0.00868178	0.11232	0.14976	0.75	0.791924	0.791924	8.68178
1.35594e-07	0.001	0.00637403	0.07488	0.09984	0.75	0.828411	0.828411	6.37403
4.6102e-06	0.001	0.0206494	0.28704	0.29952	0.958333	0.814213	0.814213	20.6494
5.83929e-07	0.001	0.0103702	0.1248	0.1872	0.666667	0.786464	0.786464	10.3702
5.31441e-07	0.001	0.0100497	0.13728	0.16224	0.846154	0.79934	0.79934	10.0497
2.82779e-06	0.001	0.0175448	0.23712	0.26208	0.904762	0.808539	0.808539	17.5448
7.29e-10	0.001	0.00111663	0.01248	0.01248	1	0.999995	0.999995	1.11663
1.05049e-06	0.001	0.0126124	0.16224	0.1872	0.866667	0.819557	0.819557	12.6124
3.4992e-07	0.001	0.00874292	0.11232	0.13728	0.818182	0.796164	0.796164	8.74292
2.4786e-08	0.001	0.00361745	0.04992	0.11232	0.444444	0.605483	0.605483	3.61745
8.11377e-07	0.001	0.011572	0.14976	0.21216	0.705882	0.767128	0.767128	11.572
5.44855e-06	0.001	0.021832	0.29952	0.312	0.96	0.823841	0.823841	21.832
3.3534e-07	0.001	0.00861977	0.11232	0.14976	0.75	0.784074	0.784074	8.61977
4.47606e-07	0.001	0.00949072	0.13728	0.16224	0.846154	0.782383	0.782383	9.49072
1.63296e-07	0.001	0.0067815	0.08736	0.11232	0.777778	0.796043	0.796043	6.7815
1.35594e-07	0.001	0.00637403	0.08736	0.09984	0.875	0.78202	0.78202	6.37403
1.3399e-06	0.001	0.0136781	0.1872	0.21216	0.882353	0.808156	0.808156	13.6781
3.10846e-06	0.001	0.0181071	0.2496	0.26208	0.952381	0.814087	0.814087	18.1071
1.88519e-06	0.001	0.0153268	0.19968	0.23712	0.842105	0.807433	0.807433	15.3268
8.019e-09	0.001	0.00248336	0.03744	0.03744	1	0.780957	0.780957	2.48336
1.37052e-07	0.001	0.00639679	0.07488	0.11232	0.666667	0.800422	0.800422	6.39679
4.74506e-06	0.001	0.0208488	0.28704	0.28704	1	0.820895	0.820895	20.8488
5.2488e-07	0.001	0.0100081	0.13728	0.17472	0.785714	0.77242	0.77242	10.0081
9.3312e-08	0.001	0.00562747	0.07488	0.08736	0.857143	0.802051	0.802051	5.62747
6.12069e-06	0.001	0.0226952	0.312	0.32448	0.961538	0.827275	0.827275	22.6952
1.29762e-06	0.001	0.0135327	0.17472	0.26208	0.666667	0.767635	0.767635	13.5327
1.53819e-07	0.001	0.00664769	0.08736	0.11232	0.777778	0.781811	0.781811	6.64769
6.95466e-07	0.001	0.0109924	0.13728	0.23712	0.578947	0.757102	0.757102	10.9924
1.52726e-05	0.001	0.0307825	0.41184	0.4368	0.942857	0.826017	0.826017	30.7825
8.72613e-07	0.001	0.0118561	0.16224	0.19968	0.8125	0.793914	0.793914	11.8561
1.61838e-07	0.001	0.00676125	0.07488	0.11232	0.666667	0.797031	0.797031	6.76125
8.1648e-08	0.001	0.00538248	0.07488	0.08736	0.857143	0.810524	0.810524	5.38248
4.97907e-07	0.001	0.00983369	0.1248	0.14976	0.833333	0.825058	0.825058	9.83369
1.08694e-06	0.001	0.0127566	0.17472	0.1872	0.933333	0.80563	0.80563	12.7566
5.103e-09	0.001	0.00213604	0.01248	0.04992	0.25	0.784133	0.784133	2.13604
2.42028e-07	0.001	0.00773195	0.09984	0.1248	0.8	0.790326	0.790326	7.73195
8.12106e-07	0.001	0.0115755	0.14976	0.22464	0.666667	0.769419	0.769419	11.5755
2.71188e-07	0.001	0.00803077	0.09984	0.14976	0.666667	0.772004	0.772004	8.03077
7.16607e-07	0.001	0.0111027	0.13728	0.19968	0.6875	0.786709	0.786709	11.1027
4.07511e-07	0.001	0.00919843	0.11232	0.17472	0.642857	0.768214	0.768214	9.19843
1.36323e-07	0.001	0.00638543	0.08736	0.11232	0.777778	0.778591	0.778591	6.38543
1.2393e-08	0.001	0.00287117	0.02496	0.04992	0.5	0.901562	0.901562	2.87117
0.000106415	0.001	0.0587942	0.8112	0.83616	0.970149	0.822947	0.822947	58.7942
1.24659e-07	0.001	0.00619786	0.08736	0.09984	0.875	0.789946	0.789946	6.19786
4.78953e-07	0.001	0.00970729	0.1248	0.17472	0.714286	0.781806	0.781806	9.70729
1.79334e-07	0.001	0.00699662	0.09984	0.11232	0.888889	0.790478	0.790478	6.99662
8.0919e-07	0.001	0.0115616	0.16224	0.17472	0.928571	0.796074	0.796074	11.5616
8.51472e-07	0.001	0.0117595	0.14976	0.22464	0.666667	0.790315	0.790315	11.7595
0.000275625	0.001	0.0807434	1.11072	1.14816	0.967391	0.825162	0.825162	80.7434
1.69857e-07	0.001	0.00687113	0.08736	0.11232	0.777778	0.778043	0.778043	6.87113
2.6244e-08	0.001	0.00368703	0.04992	0.0624	0.8	0.797756	0.797756	3.68703
3.16386e-07	0.001	0.00845421	0.11232	0.13728	0.818182	0.788843	0.788843	8.45421
1.28158e-06	0.001	0.0134767	0.17472	0.19968	0.875	0.819858	0.819858	13.4767
3.645e-09	0.001	0.00190941	0.02496	0.02496	1	0.877201	0.877201	1.90941
2.41518e-06	0.001	0.0166463	0.22464	0.23712	0.947368	0.817037	0.817037	16.6463
3.9366e-08	0.001	0.0042206	0.04992	0.07488	0.666667	0.751923	0.751923	4.2206
3.9366e-07	0.001	0.00909301	0.11232	0.16224	0.692308	0.789433	0.789433	9.09301
1.62567e-07	0.001	0.00677139	0.08736	0.09984	0.875	0.811179	0.811179	6.77139
2.52234e-07	0.001	0.00783914	0.09984	0.13728	0.727273	0.786464	0.786464	7.83914
4.3288e-06	0.001	0.0202204	0.28704	0.28704	1	0.812327	0.812327	20.2204
3.7908e-08	0.001	0.00416784	0.04992	0.0624	0.8	0.889249	0.889249	4.16784
1.07819e-06	0.001	0.0127223	0.17472	0.19968	0.875	0.798018	0.798018	12.7223
1.12995e-06	0.001	0.0129227	0.17472	0.21216	0.823529	0.78784	0.78784	12.9227
1.17369e-07	0.001	0.00607461	0.07488	0.08736	0.857143	0.82976	0.82976	6.07461
1.78605e-07	0.001	0.00698712	0.08736	0.1248	0.7	0.79366	0.79366	6.98712
2.85768e-07	0.001	0.00817219	0.09984	0.13728	0.727273	0.787676	0.787676	8.17219
1.98069e-06	0.001	0.0155814	0.21216	0.22464	0.944444	0.821566	0.821566	15.5814
1.52944e-06	0.001	0.0142948	0.1872	0.2496	0.75	0.795553	0.795553	14.2948
5.06655e-07	0.001	0.00989095	0.1248	0.16224	0.769231	0.795215	0.795215	9.89095
9.3312e-07	0.001	0.012124	0.16224	0.1872	0.866667	0.809305	0.809305	12.124
6.7068e-08	0.001	0.00504087	0.0624	0.07488	0.833333	0.815173	0.815173	5.04087
4.374e-09	0.001	0.00202905	0.02496	0.03744	0.666667	0.825478	0.825478	2.02905
3.12741e-07	0.001	0.00842162	0.11232	0.14976	0.75	0.782772	0.782772	8.42162
2.46402e-07	0.001	0.00777825	0.08736	0.13728	0.636364	0.808707	0.808707	7.77825
9.73944e-07	0.001	0.0122983	0.16224	0.19968	0.8125	0.808684	0.808684	12.2983
3.92202e-07	0.001	0.00908177	0.11232	0.17472	0.642857	0.674985	0.674985	9.08177
7.97745e-06	0.001	0.0247907	0.32448	0.34944	0.928571	0.823311	0.823311	24.7907
6.1236e-08	0.001	0.00489031	0.0624	0.07488	0.833333	0.810426	0.810426	4.89031
8.748e-09	0.001	0.00255645	0.02496	0.03744	0.666667	0.873576	0.873576	2.55645
1.88228e-06	0.001	0.0153189	0.21216	0.22464	0.944444	0.808912	0.808912	15.3189
1.27356e-06	0.001	0.0134485	0.1872	0.19968	0.9375	0.814906	0.814906	13.4485
8.9667e-08	0.001	0.00555322	0.07488	0.08736	0.857143	0.806494	0.806494	5.55322
7.50141e-07	0.001	0.0112732	0.14976	0.19968	0.75	0.778044	0.778044	11.2732
2.71188e-07	0.001	0.00803077	0.09984	0.1248	0.8	0.816697	0.816697	8.03077
6.64556e-06	0.001	0.0233262	0.312	0.33696	0.925926	0.823352	0.823352	23.3262
1.03649e-05	0.001	0.0270514	0.3744	0.38688	0.967742	0.82273	0.82273	27.0514
1.29558e-05	0.001	0.0291399	0.41184	0.41184	1	0.817856	0.817856	29.1399
8.8938e-08	0.001	0.00553813	0.07488	0.08736	0.857143	0.793492	0.793492	5.53813
2.85768e-07	0.001	0.00817219	0.11232	0.14976	0.75	0.765171	0.765171	8.17219
4.80411e-07	0.001	0.00971713	0.1248	0.1872	0.666667	0.759811	0.759811	9.71713
3.09096e-07	0.001	0.00838877	0.11232	0.13728	0.818182	0.769617	0.769617	8.38877
1.99527e-06	0.001	0.0156195	0.19968	0.22464	0.888889	0.820974	0.820974	15.6195
4.26465e-06	0.001	0.02012	0.27456	0.28704	0.956522	0.812331	0.812331	20.12
7.29e-08	0.001	0.00518294	0.0624	0.08736	0.714286	0.807909	0.807909	5.18294
3.29012e-05	0.001	0.0397562	0.53664	0.5616	0.955556	0.824339	0.824339	39.7562
2.17096e-06	0.001	0.0160651	0.21216	0.23712	0.894737	0.824657	0.824657	16.0651
4.93533e-07	0.001	0.00980481	0.1248	0.16224	0.769231	0.784074	0.784074	9.80481
2.08931e-05	0.001	0.0341718	0.47424	0.47424	1	0.82558	0.82558	34.1718
1.69128e-07	0.001	0.00686129	0.08736	0.11232	0.777778	0.770537	0.770537	6.86129
3.12741e-07	0.001	0.00842162	0.09984	0.14976	0.666667	0.786379	0.786379	8.42162
2.19575e-06	0.001	0.0161261	0.21216	0.23712	0.894737	0.815754	0.815754	16.1261
4.374e-09	0.001	0.00202905	0.02496	0.02496	1	0.900521	0.900521	2.02905
2.74104e-07	0.001	0.00805945	0.09984	0.16224	0.615385	0.766092	0.766092	8.05945
5.08113e-07	0.001	0.00990043	0.1248	0.21216	0.588235	0.753467	0.753467	9.90043
2.99619e-07	0.001	0.00830214	0.11232	0.14976	0.75	0.797294	0.797294	8.30214
1.54548e-07	0.001	0.00665817	0.07488	0.09984	0.75	0.80197	0.80197	6.65817
3.92202e-07	0.001	0.00908177	0.1248	0.14976	0.833333	0.79062	0.79062	9.08177
4.9572e-08	0.001	0.0045577	0.04992	0.07488	0.666667	0.819336	0.819336	4.5577
3.99492e-07	0.001	0.00913769	0.11232	0.1872	0.6	0.744064	0.744064	9.13769
3.3534e-07	0.001	0.00861977	0.11232	0.14976	0.75	0.770556	0.770556	8.61977
1.76549e-05	0.001	0.0323064	0.4368	0.44928	0.972222	0.822774	0.822774	32.3064
2.39841e-07	0.001	0.00770859	0.09984	0.1248	0.8	0.785558	0.785558	7.70859
3.12231e-06	0.001	0.0181339	0.2496	0.2496	1	0.825018	0.825018	18.1339
2.23803e-07	0.001	0.00753279	0.08736	0.1248	0.7	0.78916	0.78916	7.53279
4.374e-09	0.001	0.00202905	0.02496	0.03744	0.666667	0.761979	0.761979	2.02905
1.03664e-06	0.001	0.0125567	0.16224	0.1872	0.866667	0.821129	0.821129	12.5567
2.30364e-07	0.001	0.00760569	0.08736	0.1248	0.7	0.804509	0.804509	7.60569
1.92237e-06	0.001	0.0154269	0.21216	0.22464	0.944444	0.813367	0.813367	15.4269
3.21052e-06	0.001	0.0183031	0.2496	0.26208	0.952381	0.821635	0.821635	18.3031
5.25609e-07	0.001	0.0100128	0.1248	0.16224	0.769231	0.785727	0.785727	10.0128
7.04214e-07	0.001	0.0110383	0.13728	0.1872	0.733333	0.794471	0.794471	11.0383
1.80792e-07	0.001	0.00701553	0.07488	0.1248	0.6	0.789458	0.789458	7.01553
4.8843e-08	0.001	0.00453525	0.04992	0.07488	0.666667	0.824805	0.824805	4.53525
3.78351e-07	0.001	0.00897357	0.11232	0.16224	0.692308	0.787584	0.787584	8.97357
2.31968e-06	0.001	0.0164239	0.22464	0.23712	0.947368	0.820493	0.820493	16.4239
1.86566e-05	0.001	0.0329062	0.46176	0.46176	1	0.824171	0.824171	32.9062
1.24076e-06	0.001	0.013332	0.16224	0.23712	0.684211	0.800851	0.800851	13.332
1.0206e-06	0.001	0.0124916	0.16224	0.23712	0.684211	0.7741	0.7741	12.4916
8.13783e-06	0.001	0.0249557	0.34944	0.34944	1	0.824213	0.824213	24.9557
1.458e-08	0.001	0.003031	0.03744	0.04992	0.75	0.789431	0.789431	3.031
1.02104e-05	0.001	0.0269162	0.3744	0.3744	1	0.819511	0.819511	26.9162
2.4057e-08	0.001	0.00358163	0.03744	0.0624	0.6	0.857352	0.857352	3.58163
1.05559e-06	0.001	0.0126328	0.17472	0.21216	0.823529	0.798278	0.798278	12.6328
1.84437e-06	0.001	0.0152154	0.19968	0.22464	0.888889	0.816736	0.816736	15.2154
6.6339e-08	0.001	0.00502254	0.0624	0.08736	0.714286	0.77813	0.77813	5.02254
5.89761e-07	0.001	0.0104046	0.13728	0.21216	0.647059	0.761599	0.761599	10.4046
8.63136e-07	0.001	0.011813	0.14976	0.21216	0.705882	0.793745	0.793745	11.813
3.09315e-06	0.001	0.0180773	0.2496	0.26208	0.952381	0.819019	0.819019	18.0773
8.9667e-08	0.001	0.00555322	0.07488	0.08736	0.857143	0.806494	0.806494	5.55322
2.7702e-08	0.001	0.00375409	0.04992	0.0624	0.8	0.827036	0.827036	3.75409
2.75562e-07	0.001	0.00807372	0.11232	0.13728	0.818182	0.784182	0.784182	8.07372
5.29983e-07	0.001	0.0100405	0.1248	0.16224	0.769231	0.792662	0.792662	10.0405
1.51632e-07	0.001	0.00661603	0.08736	0.11232	0.777778	0.774383	0.774383	6.61603
3.57356e-06	0.001	0.0189685	0.2496	0.27456	0.909091	0.826044	0.826044	18.9685
7.16607e-07	0.001	0.0111027	0.13728	0.21216	0.647059	0.782558	0.782558	11.1027
3.1347e-07	0.001	0.00842815	0.11232	0.14976	0.75	0.773346	0.773346	8.42815
8.25957e-07	0.001	0.0116409	0.14976	0.21216	0.705882	0.783755	0.783755	11.6409
6.72503e-06	0.001	0.0234188	0.32448	0.33696	0.962963	0.820102	0.820102	23.4188
1.5309e-07	0.001	0.00663717	0.08736	0.09984	0.875	0.785112	0.785112	6.63717
8.4564e-07	0.001	0.0117326	0.14976	0.17472	0.857143	0.800004	0.800004	11.7326
7.68366e-07	0.001	0.0113638	0.14976	0.21216	0.705882	0.76907	0.76907	11.3638
2.58066e-07	0.001	0.0078991	0.09984	0.13728	0.727273	0.762059	0.762059	7.8991
5.89032e-07	0.001	0.0104003	0.13728	0.1872	0.733333	0.767705	0.767705	10.4003
4.51251e-07	0.001	0.00951641	0.1248	0.17472	0.714286	0.775427	0.775427	9.51641
2.8431e-07	0.001	0.00815827	0.11232	0.16224	0.692308	0.766215	0.766215	8.15827
1.0206e-06	0.001	0.0124916	0.16224	0.19968	0.8125	0.817949	0.817949	12.4916
3.2076e-07	0.001	0.00849299	0.09984	0.14976	0.666667	0.78529	0.78529	8.49299
2.7702e-07	0.001	0.00808793	0.09984	0.16224	0.615385	0.753058	0.753058	8.08793
9.81963e-07	0.001	0.012332	0.16224	0.1872	0.866667	0.809519	0.809519	12.332
3.9366e-08	0.001	0.0042206	0.04992	0.08736	0.571429	0.793697	0.793697	4.2206
5.13945e-07	0.001	0.00993816	0.1248	0.14976	0.833333	0.819435	0.819435	9.93816
1.01331e-07	0.001	0.00578426	0.07488	0.09984	0.75	0.781553	0.781553	5.78426
1.458e-08	0.001	0.003031	0.03744	0.04992	0.75	0.850157	0.850157	3.031
6.82344e-07	0.001	0.0109228	0.13728	0.16224	0.846154	0.815507	0.815507	10.9228
1.5309e-08	0.001	0.0030807	0.03744	0.04992	0.75	0.815531	0.815531	3.0807
1.10808e-07	0.001	0.00595924	0.07488	0.09984	0.75	0.813752	0.813752	5.95924
8.48556e-07	0.001	0.0117461	0.16224	0.1872	0.866667	0.784781	0.784781	11.7461
4.86243e-06	0.001	0.0210193	0.29952	0.29952	1	0.816433	0.816433	21.0193
1.12886e-05	0.001	0.0278321	0.38688	0.38688	1	0.823572	0.823572	27.8321
2.24532e-07	0.001	0.00754096	0.09984	0.1248	0.8	0.786328	0.786328	7.54096
1.94789e-06	0.001	0.0154949	0.19968	0.23712	0.842105	0.831174	0.831174	15.4949
3.8637e-08	0.001	0.00419438	0.04992	0.07488	0.666667	0.798657	0.798657	4.19438
1.04903e-06	0.001	0.0126066	0.16224	0.21216	0.764706	0.803317	0.803317	12.6066
3.36069e-07	0.001	0.00862601	0.09984	0.14976	0.666667	0.792159	0.792159	8.62601
1.16429e-05	0.001	0.0281203	0.39936	0.39936	1	0.818296	0.818296	28.1203
1.39968e-06	0.001	0.0138785	0.17472	0.21216	0.823529	0.817343	0.817343	13.8785
1.83927e-06	0.001	0.0152013	0.21216	0.22464	0.944444	0.822465	0.822465	15.2013
2.52453e-06	0.001	0.0168938	0.23712	0.23712	1	0.823354	0.823354	16.8938
1.7547e-06	0.001	0.0149647	0.1872	0.28704	0.652174	0.685509	0.685509	14.9647
3.00567e-06	0.001	0.0179053	0.2496	0.2496	1	0.827643	0.827643	17.9053
1.59943e-06	0.001	0.0145096	0.19968	0.21216	0.941176	0.81568	0.81568	14.5096
1.13943e-06	0.001	0.0129587	0.16224	0.19968	0.8125	0.793795	0.793795	12.9587
3.14855e-06	0.001	0.0181846	0.2496	0.26208	0.952381	0.818538	0.818538	18.1846
4.30839e-07	0.001	0.0093707	0.11232	0.16224	0.692308	0.791287	0.791287	9.3707
1.03737e-06	0.001	0.0125597	0.16224	0.19968	0.8125	0.782555	0.782555	12.5597
6.51726e-07	0.001	0.0107569	0.14976	0.1872	0.8	0.784242	0.784242	10.7569
2.68709e-06	0.001	0.0172489	0.23712	0.2496	0.95	0.820927	0.820927	17.2489
4.11885e-06	0.001	0.0198881	0.27456	0.27456	1	0.826091	0.826091	19.8881
1.70586e-07	0.001	0.00688095	0.08736	0.11232	0.777778	0.802247	0.802247	6.88095
7.20252e-07	0.001	0.0111215	0.13728	0.21216	0.647059	0.785209	0.785209	11.1215
1.39239e-07	0.001	0.00643064	0.07488	0.11232	0.666667	0.829138	0.829138	6.43064
3.35391e-05	0.001	0.0400115	0.54912	0.57408	0.956522	0.821427	0.821427	40.0115
6.74325e-07	0.001	0.0108799	0.13728	0.19968	0.6875	0.769743	0.769743	10.8799
5.85387e-07	0.001	0.0103788	0.13728	0.21216	0.647059	0.755619	0.755619	10.3788
1.1438e-06	0.001	0.0129753	0.17472	0.19968	0.875	0.806922	0.806922	12.9753
8.77716e-07	0.001	0.0118791	0.16224	0.19968	0.8125	0.784122	0.784122	11.8791
2.47787e-06	0.001	0.0167891	0.21216	0.2496	0.85	0.821053	0.821053	16.7891
3.85714e-05	0.001	0.0419201	0.5616	0.59904	0.9375	0.823353	0.823353	41.9201
1.19775e-06	0.001	0.0131762	0.17472	0.19968	0.875	0.809522	0.809522	13.1762
1.458e-09	0.001	0.00140687	0.01248	0.02496	0.5	0.952436	0.952436	1.40687
4.0095e-07	0.001	0.00914879	0.11232	0.14976	0.75	0.795991	0.795991	9.14879
1.86624e-07	0.001	0.00709016	0.08736	0.13728	0.636364	0.770394	0.770394	7.09016
9.73944e-07	0.001	0.0122983	0.16224	0.19968	0.8125	0.794558	0.794558	12.2983
2.11629e-06	0.001	0.0159291	0.21216	0.23712	0.894737	0.817264	0.817264	15.9291
5.78243e-06	0.001	0.0222692	0.29952	0.312	0.96	0.822308	0.822308	22.2692
7.33666e-06	0.001	0.0241083	0.33696	0.34944	0.964286	0.814435	0.814435	24.1083
1.18244e-06	0.001	0.0131198	0.1872	0.1872	1	0.812052	0.812052	13.1198
1.10458e-05	0.001	0.0276312	0.38688	0.38688	1	0.821524	0.821524	27.6312
1.18827e-07	0.001	0.00609966	0.07488	0.09984	0.75	0.792196	0.792196	6.09966
1.35594e-07	0.001	0.00637403	0.08736	0.11232	0.777778	0.775813	0.775813	6.37403
1.458e-09	0.001	0.00140687	0.01248	0.02496	0.5	0.952436	0.952436	1.40687
0.000339059	0.001	0.0865152	1.1856	1.22304	0.969388	0.824821	0.824821	86.5152
4.04595e-07	0.001	0.00917643	0.11232	0.14976	0.75	0.791423	0.791423	9.17643
1.62567e-06	0.001	0.0145885	0.1872	0.21216	0.882353	0.828581	0.828581	14.5885
2.36925e-07	0.001	0.00767722	0.08736	0.13728	0.636364	0.762421	0.762421	7.67722
2.02297e-06	0.001	0.0156915	0.21216	0.21216	1	0.833216	0.833216	15.6915
1.58047e-06	0.001	0.014452	0.1872	0.26208	0.714286	0.771931	0.771931	14.452
1.3122e-07	0.001	0.00630474	0.08736	0.09984	0.875	0.810498	0.810498	6.30474
2.187e-09	0.001	0.00161046	0.01248	0.03744	0.333333	0.89146	0.89146	1.61046
2.38383e-07	0.001	0.00769294	0.09984	0.13728	0.727273	0.795484	0.795484	7.69294
1.54475e-06	0.001	0.0143423	0.1872	0.21216	0.882353	0.824878	0.824878	14.3423
9.65925e-07	0.001	0.0122645	0.16224	0.19968	0.8125	0.781658	0.781658	12.2645
4.26246e-06	0.001	0.0201166	0.27456	0.28704	0.956522	0.818195	0.818195	20.1166
6.15276e-07	0.001	0.0105525	0.1248	0.21216	0.588235	0.752601	0.752601	10.5525
8.748e-08	0.001	0.0055077	0.0624	0.08736	0.714286	0.83892	0.83892	5.5077
4.71736e-06	0.001	0.0208081	0.28704	0.29952	0.958333	0.824819	0.824819	20.8081
2.85039e-06	0.001	0.0175915	0.23712	0.2496	0.95	0.823632	0.823632	17.5915
2.54421e-06	0.001	0.0169376	0.23712	0.2496	0.95	0.812049	0.812049	16.9376
7.33374e-07	0.001	0.0111886	0.14976	0.17472	0.857143	0.79682	0.79682	11.1886
1.36323e-07	0.001	0.00638543	0.07488	0.09984	0.75	0.791149	0.791149	6.38543
1.35594e-07	0.001	0.00637403	0.07488	0.11232	0.666667	0.78202	0.78202	6.37403
9.36255e-06	0.001	0.0261496	0.36192	0.3744	0.966667	0.826741	0.826741	26.1496
0.00107051	0.001	0.12692	1.7472	2.08416	0.838323	0.758173	0.758173	126.92
3.76893e-07	0.001	0.00896203	0.11232	0.16224	0.692308	0.76991	0.76991	8.96203
9.8415e-08	0.001	0.00572824	0.07488	0.08736	0.857143	0.797455	0.797455	5.72824
1.90269e-07	0.001	0.00713603	0.09984	0.11232	0.888889	0.790462	0.790462	7.13603
4.70205e-07	0.001	0.00964783	0.1248	0.16224	0.769231	0.785805	0.785805	9.64783
1.6038e-07	0.001	0.00674089	0.08736	0.11232	0.777778	0.780919	0.780919	6.74089
8.61678e-07	0.001	0.0118063	0.14976	0.21216	0.705882	0.787268	0.787268	11.8063
5.62788e-07	0.001	0.0102435	0.1248	0.1872	0.666667	0.791421	0.791421	10.2435
1.96757e-06	0.001	0.0155469	0.21216	0.22464	0.944444	0.827242	0.827242	15.5469
5.832e-08	0.001	0.00481142	0.0624	0.07488	0.833333	0.8191	0.8191	4.81142
1.37781e-07	0.001	0.00640811	0.07488	0.09984	0.75	0.803258	0.803258	6.40811
1.15911e-07	0.001	0.00604935	0.07488	0.09984	0.75	0.800432	0.800432	6.04935
6.0507e-08	0.001	0.00487082	0.0624	0.07488	0.833333	0.803982	0.803982	4.87082
2.39185e-06	0.001	0.0165925	0.22464	0.2496	0.9	0.82491	0.82491	16.5925
7.92423e-07	0.001	0.0114812	0.14976	0.17472	0.857143	0.800899	0.800899	11.4812
1.53819e-07	0.001	0.00664769	0.08736	0.11232	0.777778	0.781811	0.781811	6.64769
9.36765e-07	0.001	0.0121398	0.16224	0.26208	0.619048	0.748073	0.748073	12.1398
1.22108e-06	0.001	0.0132612	0.17472	0.21216	0.823529	0.81526	0.81526	13.2612
7.8732e-08	0.001	0.00531762	0.0624	0.08736	0.714286	0.791109	0.791109	5.31762
1.0206e-08	0.001	0.00269124	0.03744	0.03744	1	0.829822	0.829822	2.69124
1.01696e-06	0.001	0.0124767	0.16224	0.19968	0.8125	0.802022	0.802022	12.4767
1.3399e-06	0.001	0.0136781	0.17472	0.19968	0.875	0.814002	0.814002	13.6781
2.13597e-07	0.001	0.0074165	0.08736	0.1248	0.7	0.802072	0.802072	7.4165
9.65925e-07	0.001	0.0122645	0.16224	0.19968	0.8125	0.804239	0.804239	12.2645
2.187e-08	0.001	0.00346963	0.04992	0.0624	0.8	0.80457	0.80457	3.46963
1.18317e-06	0.001	0.0131225	0.16224	0.22464	0.722222	0.804499	0.804499	13.1225
5.01115e-06	0.001	0.0212314	0.28704	0.29952	0.958333	0.824134	0.824134	21.2314
6.561e-09	0.001	0.00232269	0.02496	0.03744	0.666667	0.927156	0.927156	2.32269
5.52947e-06	0.001	0.0219396	0.29952	0.312	0.96	0.821356	0.821356	21.9396
1.69274e-06	0.001	0.0147864	0.19968	0.21216	0.941176	0.808066	0.808066	14.7864
5.42157e-06	0.001	0.0217959	0.28704	0.44928	0.638889	0.686484	0.686484	21.7959
3.29727e-06	0.001	0.0184665	0.2496	0.26208	0.952381	0.825431	0.825431	18.4665
4.65831e-07	0.001	0.00961782	0.11232	0.16224	0.692308	0.783674	0.783674	9.61782
5.3946e-08	0.001	0.00468799	0.04992	0.07488	0.666667	0.852868	0.852868	4.68799
1.35959e-06	0.001	0.0137447	0.1872	0.22464	0.833333	0.801659	0.801659	13.7447
1.35594e-07	0.001	0.00637403	0.07488	0.11232	0.666667	0.794735	0.794735	6.37403
4.48408e-06	0.001	0.0204593	0.27456	0.312	0.88	0.818792	0.818792	20.4593
4.20633e-07	0.001	0.00929612	0.11232	0.21216	0.529412	0.767246	0.767246	9.29612
2.25261e-07	0.001	0.00754911	0.09984	0.13728	0.727273	0.766017	0.766017	7.54911
5.832e-09	0.001	0.00223326	0.02496	0.03744	0.666667	0.857139	0.857139	2.23326
1.3851e-07	0.001	0.0064194	0.07488	0.09984	0.75	0.793192	0.793192	6.4194
3.23895e-06	0.001	0.018357	0.2496	0.26208	0.952381	0.828167	0.828167	18.357
6.10902e-07	0.001	0.0105275	0.13728	0.16224	0.846154	0.798367	0.798367	10.5275
8.019e-09	0.001	0.00248336	0.03744	0.04992	0.75	0.741909	0.741909	2.48336
2.68564e-06	0.001	0.0172458	0.23712	0.2496	0.95	0.823463	0.823463	17.2458
4.79682e-07	0.001	0.00971221	0.1248	0.17472	0.714286	0.785307	0.785307	9.71221
3.74706e-07	0.001	0.00894466	0.11232	0.13728	0.818182	0.792178	0.792178	8.94466
2.18919e-06	0.001	0.01611	0.21216	0.23712	0.894737	0.823796	0.823796	16.11
2.62586e-06	0.001	0.0171169	0.23712	0.2496	0.95	0.821599	0.821599	17.1169
1.21656e-05	0.001	0.028535	0.39936	0.39936	1	0.822099	0.822099	28.535
7.16607e-07	0.001	0.0111027	0.13728	0.23712	0.578947	0.730515	0.730515	11.1027
9.02502e-07	0.001	0.0119899	0.16224	0.22464	0.722222	0.787897	0.787897	11.9899
1.03955e-06	0.001	0.0125685	0.16224	0.19968	0.8125	0.793471	0.793471	12.5685
5.103e-08	0.001	0.00460195	0.04992	0.07488	0.666667	0.835323	0.835323	4.60195
7.5087e-07	0.001	0.0112769	0.13728	0.23712	0.578947	0.740847	0.740847	11.2769
9.04689e-07	0.001	0.0119996	0.14976	0.1872	0.8	0.803818	0.803818	11.9996
9.6957e-08	0.001	0.00569981	0.07488	0.09984	0.75	0.78956	0.78956	5.69981
1.93914e-07	0.001	0.00718131	0.08736	0.11232	0.777778	0.805724	0.805724	7.18131
2.916e-09	0.001	0.00177254	0.01248	0.02496	0.5	0.944936	0.944936	1.77254
5.61039e-06	0.001	0.0220461	0.29952	0.48672	0.615385	0.719176	0.719176	22.0461
1.03008e-06	0.001	0.0125302	0.16224	0.23712	0.684211	0.778885	0.778885	12.5302
9.2583e-08	0.001	0.00561277	0.0624	0.08736	0.714286	0.797868	0.797868	5.61277
1.3071e-06	0.001	0.0135655	0.17472	0.26208	0.666667	0.770027	0.770027	13.5655
1.08184e-06	0.001	0.0127366	0.17472	0.19968	0.875	0.803107	0.803107	12.7366
1.55277e-06	0.001	0.0143671	0.19968	0.21216	0.941176	0.812828	0.812828	14.3671
1.57464e-06	0.001	0.0144342	0.1872	0.23712	0.789474	0.799506	0.799506	14.4342
1.7496e-08	0.001	0.00322092	0.03744	0.04992	0.75	0.86072	0.86072	3.22092
7.29e-08	0.001	0.00518294	0.0624	0.07488	0.833333	0.818136	0.818136	5.18294
6.78845e-06	0.001	0.0234922	0.32448	0.34944	0.928571	0.807681	0.807681	23.4922
1.04976e-07	0.001	0.0058528	0.07488	0.09984	0.75	0.800185	0.800185	5.8528
1.78605e-07	0.001	0.00698712	0.08736	0.11232	0.777778	0.788334	0.788334	6.98712
6.56494e-05	0.001	0.0500508	0.6864	0.71136	0.964912	0.821504	0.821504	50.0508
1.29033e-05	0.001	0.0291005	0.39936	0.41184	0.969697	0.819581	0.819581	29.1005
4.08896e-06	0.001	0.0198398	0.26208	0.27456	0.954545	0.824955	0.824955	19.8398
5.7591e-08	0.001	0.00479128	0.04992	0.07488	0.666667	0.824383	0.824383	4.79128
7.26813e-07	0.001	0.0111551	0.13728	0.1872	0.733333	0.794161	0.794161	11.1551
2.86497e-07	0.001	0.00817913	0.09984	0.17472	0.571429	0.755674	0.755674	8.17913
3.34611e-07	0.001	0.00861352	0.11232	0.14976	0.75	0.769439	0.769439	8.61352
3.2146e-05	0.001	0.0394496	0.53664	0.5616	0.955556	0.823095	0.823095	39.4496
7.79301e-07	0.001	0.0114174	0.14976	0.1872	0.8	0.788054	0.788054	11.4174
6.53913e-07	0.001	0.010769	0.14976	0.16224	0.923077	0.792694	0.792694	10.769
2.60253e-07	0.001	0.00792135	0.11232	0.1248	0.9	0.794595	0.794595	7.92135
5.98947e-06	0.001	0.0225318	0.312	0.38688	0.806452	0.787038	0.787038	22.5318
7.29e-10	0.001	0.00111663	0.01248	0.01248	1	0.999995	0.999995	1.11663
3.40443e-07	0.001	0.00866327	0.09984	0.16224	0.615385	0.792007	0.792007	8.66327
2.31093e-07	0.001	0.00761371	0.09984	0.13728	0.727273	0.774853	0.774853	7.61371
1.3851e-08	0.001	0.00297962	0.03744	0.04992	0.75	0.762893	0.762893	2.97962
1.3851e-07	0.001	0.0064194	0.07488	0.08736	0.857143	0.862165	0.862165	6.4194
0.000217464	0.001	0.0746099	1.02336	1.04832	0.97619	0.825396	0.825396	74.6099
1.07892e-07	0.001	0.0059065	0.07488	0.08736	0.857143	0.807099	0.807099	5.9065
1.17107e-05	0.001	0.0281748	0.38688	0.39936	0.96875	0.824304	0.824304	28.1748
1.89759e-06	0.001	0.0153603	0.21216	0.22464	0.944444	0.812128	0.812128	15.3603
5.10665e-06	0.001	0.0213655	0.28704	0.29952	0.958333	0.823311	0.823311	21.3655
1.56006e-07	0.001	0.00667904	0.08736	0.1248	0.7	0.79505	0.79505	6.67904
9.98876e-06	0.001	0.0267201	0.36192	0.624	0.58	0.563011	0.563011	26.7201
3.89286e-07	0.001	0.0090592	0.11232	0.14976	0.75	0.809266	0.809266	9.0592
9.9144e-08	0.001	0.00574234	0.0624	0.08736	0.714286	0.853091	0.853091	5.74234
1.91727e-07	0.001	0.00715421	0.08736	0.11232	0.777778	0.810176	0.810176	7.15421
3.26592e-07	0.001	0.00854415	0.09984	0.21216	0.470588	0.744264	0.744264	8.54415
1.05341e-06	0.001	0.0126241	0.16224	0.1872	0.866667	0.8141	0.8141	12.6241
7.29e-10	0.001	0.00111663	0.01248	0.01248	1	0.999995	0.999995	1.11663
1.24659e-07	0.001	0.00619786	0.08736	0.09984	0.875	0.783251	0.783251	6.19786
2.04011e-05	0.001	0.0339014	0.47424	0.47424	1	0.827398	0.827398	33.9014
0.000121313	0.001	0.061419	0.84864	0.8736	0.971429	0.802394	0.802394	61.419
9.59364e-07	0.001	0.0122366	0.16224	0.21216	0.764706	0.793539	0.793539	12.2366
4.10427e-07	0.001	0.00922032	0.1248	0.16224	0.769231	0.777744	0.777744	9.22032
6.54642e-07	0.001	0.010773	0.13728	0.17472	0.785714	0.793283	0.793283	10.773
5.1081e-06	0.001	0.0213675	0.29952	0.29952	1	0.822235	0.822235	21.3675
1.04247e-07	0.001	0.00583922	0.07488	0.08736	0.857143	0.804284	0.804284	5.83922
8.94483e-07	0.001	0.0119543	0.16224	0.19968	0.8125	0.781443	0.781443	11.9543
1.61838e-07	0.001	0.00676125	0.08736	0.11232	0.777778	0.826995	0.826995	6.76125
2.94516e-07	0.001	0.00825474	0.11232	0.17472	0.642857	0.738507	0.738507	8.25474
2.70459e-07	0.001	0.00802357	0.09984	0.1248	0.8	0.80674	0.80674	8.02357
1.22472e-06	0.001	0.0132743	0.17472	0.2496	0.7	0.765273	0.765273	13.2743
0.000803691	0.001	0.115353	1.59744	1.60992	0.992248	0.825546	0.825546	115.353
1.458e-09	0.001	0.00140687	0.01248	0.02496	0.5	0.793697	0.793697	1.40687
1.11902e-06	0.001	0.0128809	0.17472	0.1872	0.933333	0.808101	0.808101	12.8809
5.0301e-07	0.001	0.00986717	0.1248	0.16224	0.769231	0.79408	0.79408	9.86717
1.8903e-06	0.001	0.0153407	0.21216	0.22464	0.944444	0.820613	0.820613	15.3407
2.12139e-07	0.001	0.00739958	0.08736	0.11232	0.777778	0.808215	0.808215	7.39958
1.25461e-06	0.001	0.0133815	0.16224	0.19968	0.8125	0.811359	0.811359	13.3815
7.5937e-05	0.001	0.0525394	1.22304	1.48512	0.823529	0.295768	0.295768	52.5394
2.93058e-07	0.001	0.0082411	0.09984	0.13728	0.727273	0.812969	0.812969	8.2411
2.45739e-05	0.001	0.036071	0.47424	0.72384	0.655172	0.695176	0.695176	36.071
2.84237e-06	0.001	0.0175749	0.23712	0.2496	0.95	0.822997	0.822997	17.5749
2.77603e-06	0.001	0.0174371	0.23712	0.26208	0.904762	0.811039	0.811039	17.4371
2.37581e-06	0.001	0.0165553	0.22464	0.23712	0.947368	0.819178	0.819178	16.5553
4.69476e-07	0.001	0.00964284	0.1248	0.17472	0.714286	0.774128	0.774128	9.64284
1.20285e-07	0.001	0.0061245	0.08736	0.09984	0.875	0.778007	0.778007	6.1245
1.76054e-06	0.001	0.0149813	0.19968	0.2496	0.8	0.81326	0.81326	14.9813
9.55063e-06	0.001	0.0263236	0.36192	0.36192	1	0.823704	0.823704	26.3236
7.6545e-08	0.001	0.00526792	0.0624	0.07488	0.833333	0.867137	0.867137	5.26792
1.83344e-06	0.001	0.0151853	0.19968	0.23712	0.842105	0.825611	0.825611	15.1853
2.02662e-07	0.001	0.00728771	0.08736	0.13728	0.636364	0.798661	0.798661	7.28771
2.23001e-06	0.001	0.0162095	0.22464	0.2496	0.9	0.808409	0.808409	16.2095
9.25101e-07	0.001	0.0120892	0.14976	0.23712	0.631579	0.772829	0.772829	12.0892
1.07892e-07	0.001	0.0059065	0.07488	0.08736	0.857143	0.822925	0.822925	5.9065
1.805e-06	0.001	0.0151064	0.21216	0.21216	1	0.819493	0.819493	15.1064
7.50943e-06	0.001	0.0242961	0.33696	0.34944	0.964286	0.819535	0.819535	24.2961
1.69857e-07	0.001	0.00687113	0.08736	0.11232	0.777778	0.77275	0.77275	6.87113
2.98161e-07	0.001	0.00828866	0.11232	0.13728	0.818182	0.77971	0.77971	8.28866
4.68018e-07	0.001	0.00963285	0.11232	0.22464	0.5	0.73927	0.73927	9.63285
1.98361e-06	0.001	0.015589	0.19968	0.26208	0.761905	0.797689	0.797689	15.589
9.46242e-07	0.001	0.0121806	0.16224	0.2496	0.65	0.662289	0.662289	12.1806
1.3851e-08	0.001	0.00297962	0.03744	0.04992	0.75	0.85444	0.85444	2.97962
1.51778e-06	0.001	0.0142584	0.1872	0.23712	0.789474	0.799263	0.799263	14.2584
2.59524e-07	0.001	0.00791394	0.09984	0.14976	0.666667	0.753452	0.753452	7.91394
4.374e-07	0.001	0.00941803	0.1248	0.17472	0.714286	0.784607	0.784607	9.41803
1.33407e-07	0.001	0.00633957	0.07488	0.09984	0.75	0.805821	0.805821	6.33957
3.2076e-08	0.001	0.0039421	0.04992	0.0624	0.8	0.830886	0.830886	3.9421
2.0412e-08	0.001	0.00339075	0.03744	0.07488	0.5	0.72796	0.72796	3.39075
4.20633e-07	0.001	0.00929612	0.11232	0.1872	0.6	0.77874	0.77874	9.29612
4.29381e-07	0.001	0.00936012	0.11232	0.19968	0.5625	0.737051	0.737051	9.36012
3.47733e-07	0.001	0.00872467	0.11232	0.1248	0.9	0.813986	0.813986	8.72467
1.00966e-06	0.001	0.0124469	0.16224	0.19968	0.8125	0.788059	0.788059	12.4469
2.86497e-07	0.001	0.00817913	0.09984	0.13728	0.727273	0.792902	0.792902	8.17913
2.27667e-06	0.001	0.0163218	0.22464	0.23712	0.947368	0.820695	0.820695	16.3218
7.34978e-06	0.001	0.0241227	0.33696	0.33696	1	0.820663	0.820663	24.1227
3.45546e-07	0.001	0.00870634	0.11232	0.16224	0.692308	0.763088	0.763088	8.70634
1.458e-07	0.001	0.0065301	0.08736	0.09984	0.875	0.789216	0.789216	6.5301
4.03983e-05	0.001	0.0425717	0.58656	0.59904	0.979167	0.822878	0.822878	42.5717
4.55625e-07	0.001	0.00954706	0.1248	0.19968	0.625	0.707422	0.707422	9.54706
4.64373e-07	0.001	0.00960777	0.11232	0.1872	0.6	0.776569	0.776569	9.60777
1.07892e-07	0.001	0.0059065	0.07488	0.09984	0.75	0.807099	0.807099	5.9065
1.72773e-06	0.001	0.0148876	0.19968	0.23712	0.842105	0.809219	0.809219	14.8876
1.61882e-05	0.001	0.0313858	0.4368	0.4368	1	0.821787	0.821787	31.3858
4.31831e-05	0.001	0.0435283	0.59904	0.61152	0.979592	0.820337	0.820337	43.5283
2.54421e-07	0.001	0.00786173	0.09984	0.16224	0.615385	0.743543	0.743543	7.86173
1.84947e-06	0.001	0.0152294	0.21216	0.21216	1	0.814659	0.814659	15.2294
1.06507e-06	0.001	0.0126705	0.17472	0.1872	0.933333	0.820099	0.820099	12.6705
7.90236e-07	0.001	0.0114706	0.14976	0.19968	0.75	0.779734	0.779734	11.4706
9.477e-09	0.001	0.00262557	0.02496	0.0624	0.4	0.721141	0.721141	2.62557
6.69951e-07	0.001	0.0108563	0.13728	0.19968	0.6875	0.768488	0.768488	10.8563
2.60982e-07	0.001	0.00792874	0.09984	0.14976	0.666667	0.771706	0.771706	7.92874
6.23587e-06	0.001	0.0228367	0.312	0.32448	0.961538	0.822252	0.822252	22.8367
6.79428e-07	0.001	0.0109072	0.14976	0.17472	0.857143	0.80631	0.80631	10.9072
4.67289e-07	0.001	0.00962784	0.1248	0.14976	0.833333	0.805154	0.805154	9.62784
4.97178e-07	0.001	0.00982889	0.1248	0.21216	0.588235	0.744998	0.744998	9.82889
2.19721e-06	0.001	0.0161296	0.21216	0.23712	0.894737	0.823632	0.823632	16.1296
1.50611e-06	0.001	0.0142218	0.1872	0.22464	0.833333	0.79908	0.79908	14.2218
1.93039e-06	0.001	0.0154484	0.21216	0.22464	0.944444	0.825002	0.825002	15.4484
4.92804e-06	0.001	0.0211134	0.28704	0.312	0.92	0.819982	0.819982	21.1134
2.43413e-06	0.001	0.0166897	0.22464	0.2496	0.9	0.816305	0.816305	16.6897
1.6202e-05	0.001	0.0313947	0.4368	0.44928	0.972222	0.814349	0.814349	31.3947
2.7702e-08	0.001	0.00375409	0.03744	0.14976	0.25	0.594885	0.594885	3.75409
3.645e-09	0.001	0.00190941	0.02496	0.02496	1	0.877201	0.877201	1.90941
5.21235e-07	0.001	0.00998493	0.1248	0.14976	0.833333	0.824324	0.824324	9.98493
9.5499e-08	0.001	0.00567109	0.0624	0.08736	0.714286	0.8232	0.8232	5.67109
1.24659e-07	0.001	0.00619786	0.07488	0.09984	0.75	0.783251	0.783251	6.19786
2.63315e-06	0.001	0.0171327	0.23712	0.2496	0.95	0.818349	0.818349	17.1327
6.8526e-08	0.001	0.00507714	0.0624	0.07488	0.833333	0.826945	0.826945	5.07714
8.99149e-06	0.001	0.0257995	0.36192	0.3744	0.966667	0.818742	0.818742	25.7995
1.62953e-05	0.001	0.0314549	0.4368	0.44928	0.972222	0.815792	0.815792	31.4549
7.1442e-08	0.001	0.00514816	0.0624	0.08736	0.714286	0.78726	0.78726	5.14816
2.21835e-06	0.001	0.0161812	0.22464	0.2496	0.9	0.813914	0.813914	16.1812
2.08494e-07	0.001	0.00735696	0.08736	0.1248	0.7	0.79893	0.79893	7.35696
2.28396e-06	0.001	0.0163392	0.21216	0.23712	0.894737	0.821394	0.821394	16.3392
8.019e-07	0.001	0.0115268	0.16224	0.17472	0.928571	0.789332	0.789332	11.5268
1.53819e-07	0.001	0.00664769	0.08736	0.11232	0.777778	0.787602	0.787602	6.64769
7.58889e-07	0.001	0.0113169	0.14976	0.16224	0.923077	0.815196	0.815196	11.3169
4.11885e-07	0.001	0.00923122	0.1248	0.16224	0.769231	0.762196	0.762196	9.23122
6.25482e-07	0.001	0.0106106	0.13728	0.19968	0.6875	0.746228	0.746228	10.6106
1.79334e-07	0.001	0.00699662	0.09984	0.1248	0.8	0.774876	0.774876	6.99662
4.1553e-08	0.001	0.00429736	0.04992	0.0624	0.8	0.854474	0.854474	4.29736
7.29e-10	0.001	0.00111663	0.01248	0.01248	1	0.999995	0.999995	1.11663
6.98382e-07	0.001	0.0110077	0.13728	0.17472	0.785714	0.798737	0.798737	11.0077
5.16132e-07	0.001	0.00995224	0.1248	0.16224	0.769231	0.783914	0.783914	9.95224
5.6862e-08	0.001	0.00477098	0.0624	0.07488	0.833333	0.793718	0.793718	4.77098
2.55733e-06	0.001	0.0169667	0.22464	0.2496	0.9	0.812926	0.812926	16.9667
5.0301e-08	0.001	0.00457994	0.0624	0.07488	0.833333	0.814004	0.814004	4.57994
3.04868e-06	0.001	0.0179903	0.2496	0.26208	0.952381	0.817967	0.817967	17.9903
7.4358e-07	0.001	0.0112403	0.14976	0.19968	0.75	0.779451	0.779451	11.2403
1.99163e-06	0.001	0.01561	0.19968	0.22464	0.888889	0.830426	0.830426	15.61
9.21456e-07	0.001	0.0120733	0.16224	0.21216	0.764706	0.769107	0.769107	12.0733
3.35945e-05	0.001	0.0400335	0.5616	0.5616	1	0.814342	0.814342	40.0335
4.374e-09	0.001	0.00202905	0.02496	0.03744	0.666667	0.825478	0.825478	2.02905
3.99492e-07	0.001	0.00913769	0.11232	0.14976	0.75	0.778671	0.778671	9.13769
2.01569e-06	0.001	0.0156726	0.21216	0.22464	0.944444	0.82311	0.82311	15.6726
2.66158e-06	0.001	0.0171941	0.22464	0.2496	0.9	0.828067	0.828067	17.1941
6.77241e-07	0.001	0.0108955	0.13728	0.21216	0.647059	0.763704	0.763704	10.8955
6.76512e-07	0.001	0.0108916	0.13728	0.1872	0.733333	0.799497	0.799497	10.8916
9.477e-09	0.001	0.00262557	0.03744	0.03744	1	0.789821	0.789821	2.62557
1.10006e-06	0.001	0.0128077	0.16224	0.22464	0.722222	0.787787	0.787787	12.8077
1.32678e-07	0.001	0.006328	0.07488	0.11232	0.666667	0.796247	0.796247	6.328
6.78699e-07	0.001	0.0109033	0.13728	0.16224	0.846154	0.8126	0.8126	10.9033
3.3585e-06	0.001	0.0185801	0.3744	0.39936	0.9375	0.577208	0.577208	18.5801
1.50903e-07	0.001	0.00660541	0.08736	0.09984	0.875	0.801361	0.801361	6.60541
7.64721e-07	0.001	0.0113458	0.13728	0.17472	0.785714	0.817205	0.817205	11.3458
1.80792e-07	0.001	0.00701553	0.08736	0.11232	0.777778	0.794756	0.794756	7.01553
1.22064e-05	0.001	0.0285669	0.38688	0.41184	0.939394	0.825322	0.825322	28.5669
1.93185e-07	0.001	0.0071723	0.08736	0.11232	0.777778	0.793399	0.793399	7.1723
3.44963e-06	0.001	0.0187467	0.2496	0.27456	0.909091	0.828983	0.828983	18.7467
1.02687e-05	0.001	0.0269674	0.3744	0.38688	0.967742	0.819545	0.819545	26.9674
2.39112e-07	0.001	0.00770077	0.08736	0.1248	0.7	0.82001	0.82001	7.70077
6.561e-09	0.001	0.00232269	0.02496	0.03744	0.666667	0.927156	0.927156	2.32269
3.36798e-07	0.001	0.00863224	0.11232	0.13728	0.818182	0.800387	0.800387	8.63224
9.22185e-07	0.001	0.0120765	0.16224	0.21216	0.764706	0.786766	0.786766	12.0765
5.04104e-06	0.001	0.0212736	0.28704	0.29952	0.958333	0.829299	0.829299	21.2736
3.70332e-07	0.001	0.00890972	0.11232	0.14976	0.75	0.812758	0.812758	8.90972
4.13489e-06	0.001	0.0199138	0.27456	0.28704	0.956522	0.821814	0.821814	19.9138
2.0412e-08	0.001	0.00339075	0.03744	0.08736	0.428571	0.643313	0.643313	3.39075
3.7179e-08	0.001	0.00414095	0.04992	0.0624	0.8	0.859524	0.859524	4.14095
4.374e-09	0.001	0.00202905	0.02496	0.03744	0.666667	0.825478	0.825478	2.02905
3.29508e-07	0.001	0.00856951	0.13728	0.16224	0.846154	0.676974	0.676974	8.56951
3.645e-09	0.001	0.00190941	0.02496	0.02496	1	0.877201	0.877201	1.90941
9.71028e-07	0.001	0.012286	0.16224	0.17472	0.928571	0.82918	0.82918	12.286
6.64484e-06	0.001	0.0233254	0.312	0.33696	0.925926	0.819171	0.819171	23.3254
6.40427e-06	0.001	0.0230404	0.312	0.32448	0.961538	0.824561	0.824561	23.0404
1.25388e-07	0.001	0.00620992	0.07488	0.09984	0.75	0.806814	0.806814	6.20992
1.77512e-06	0.001	0.0150225	0.19968	0.22464	0.888889	0.814066	0.814066	15.0225
2.08859e-06	0.001	0.0158593	0.21216	0.22464	0.944444	0.827849	0.827849	15.8593
6.67764e-07	0.001	0.0108445	0.13728	0.22464	0.611111	0.768898	0.768898	10.8445
1.07163e-07	0.001	0.00589317	0.07488	0.08736	0.857143	0.795807	0.795807	5.89317
7.54515e-07	0.001	0.0112951	0.14976	0.17472	0.857143	0.801459	0.801459	11.2951
1.36301e-05	0.001	0.029637	0.41184	0.41184	1	0.821651	0.821651	29.637
3.22947e-06	0.001	0.0183391	0.23712	0.312	0.76	0.814078	0.814078	18.3391
2.63679e-06	0.001	0.0171406	0.22464	0.2496	0.9	0.824839	0.824839	17.1406
6.43124e-06	0.001	0.0230727	0.312	0.32448	0.961538	0.824214	0.824214	23.0727
2.95974e-07	0.001	0.00826834	0.09984	0.13728	0.727273	0.806318	0.806318	8.26834
1.71242e-06	0.001	0.0148435	0.19968	0.21216	0.941176	0.819353	0.819353	14.8435
8.87193e-07	0.001	0.0119217	0.14976	0.21216	0.705882	0.773675	0.773675	11.9217
1.29616e-06	0.001	0.0135276	0.17472	0.27456	0.636364	0.760436	0.760436	13.5276
8.52201e-07	0.001	0.0117629	0.14976	0.19968	0.75	0.796441	0.796441	11.7629
1.03518e-07	0.001	0.00582558	0.07488	0.08736	0.857143	0.80053	0.80053	5.82558
6.19431e-06	0.001	0.0227858	0.312	0.32448	0.961538	0.818059	0.818059	22.7858
8.31789e-07	0.001	0.0116682	0.14976	0.19968	0.75	0.804852	0.804852	11.6682
4.5198e-08	0.001	0.0044195	0.04992	0.07488	0.666667	0.824465	0.824465	4.4195
3.6399e-06	0.001	0.0190852	0.26208	0.27456	0.954545	0.82599	0.82599	19.0852
5.83492e-06	0.001	0.0223363	0.312	0.32448	0.961538	0.81603	0.81603	22.3363
2.14691e-06	0.001	0.0160056	0.22464	0.23712	0.947368	0.805713	0.805713	16.0056
6.16515e-06	0.001	0.02275	0.312	0.33696	0.925926	0.820324	0.820324	22.75
1.10662e-06	0.001	0.0128332	0.16224	0.26208	0.619048	0.747639	0.747639	12.8332
3.81267e-07	0.001	0.00899657	0.11232	0.14976	0.75	0.794856	0.794856	8.99657
5.5404e-08	0.001	0.00472985	0.04992	0.08736	0.571429	0.815551	0.815551	4.72985
2.93058e-07	0.001	0.0082411	0.09984	0.14976	0.666667	0.778129	0.778129	8.2411
1.56808e-06	0.001	0.0144142	0.19968	0.19968	1	0.829016	0.829016	14.4142
1.46529e-07	0.001	0.00654096	0.07488	0.11232	0.666667	0.810549	0.810549	6.54096
3.04518e-05	0.001	0.038744	0.53664	0.64896	0.826923	0.798832	0.798832	38.744
2.20887e-07	0.001	0.00749993	0.09984	0.1248	0.8	0.800806	0.800806	7.49993
6.7797e-08	0.001	0.00505907	0.0624	0.07488	0.833333	0.810266	0.810266	5.05907
1.08548e-06	0.001	0.0127509	0.16224	0.23712	0.684211	0.785514	0.785514	12.7509
2.66814e-07	0.001	0.00798736	0.09984	0.1248	0.8	0.816486	0.816486	7.98736
4.22091e-07	0.001	0.00930685	0.1248	0.16224	0.769231	0.777626	0.777626	9.30685
3.47369e-06	0.001	0.0187902	0.26208	0.26208	1	0.823148	0.823148	18.7902
4.99365e-07	0.001	0.00984328	0.1248	0.21216	0.588235	0.721735	0.721735	9.84328
1.80792e-07	0.001	0.00701553	0.08736	0.11232	0.777778	0.794756	0.794756	7.01553
7.29802e-06	0.001	0.0240659	0.32448	0.33696	0.962963	0.826985	0.826985	24.0659
8.3835e-07	0.001	0.0116988	0.14976	0.17472	0.857143	0.801205	0.801205	11.6988
3.17698e-06	0.001	0.0182392	0.2496	0.312	0.8	0.759394	0.759394	18.2392
1.47914e-05	0.001	0.0304558	0.42432	0.42432	1	0.821374	0.821374	30.4558
3.4992e-08	0.001	0.00405811	0.04992	0.0624	0.8	0.825478	0.825478	4.05811
7.29e-10	0.001	0.00111663	0.01248	0.01248	1	0.999995	0.999995	1.11663
1.64003e-05	0.001	0.0315223	0.4368	0.4368	1	0.821827	0.821827	31.5223
3.7179e-07	0.001	0.0089214	0.11232	0.14976	0.75	0.784833	0.784833	8.9214
1.01841e-06	0.001	0.0124827	0.16224	0.21216	0.764706	0.777805	0.777805	12.4827
8.748e-09	0.001	0.00255645	0.02496	0.03744	0.666667	0.873576	0.873576	2.55645
1.35594e-07	0.001	0.00637403	0.08736	0.09984	0.875	0.80125	0.80125	6.37403
1.88082e-07	0.001	0.00710858	0.09984	0.09984	1	0.827081	0.827081	7.10858
6.72138e-07	0.001	0.0108681	0.1248	0.19968	0.625	0.785052	0.785052	10.8681
9.622e-05	0.001	0.0568533	0.78624	0.8112	0.969231	0.822653	0.822653	56.8533
7.29e-10	0.001	0.00111663	0.01248	0.01248	1	0.999995	0.999995	1.11663
4.68018e-07	0.001	0.00963285	0.11232	0.19968	0.5625	0.724869	0.724869	9.63285
6.32772e-07	0.001	0.0106516	0.13728	0.21216	0.647059	0.756181	0.756181	10.6516
2.50047e-07	0.001	0.00781642	0.11232	0.11232	1	0.794591	0.794591	7.81642
1.24747e-05	0.001	0.0287746	0.39936	0.41184	0.969697	0.822843	0.822843	28.7746
7.4358e-08	0.001	0.00521727	0.0624	0.08736	0.714286	0.798679	0.798679	5.21727
2.10608e-06	0.001	0.0159035	0.23712	0.41184	0.575758	0.566073	0.566073	15.9035
1.28304e-07	0.001	0.00625769	0.08736	0.09984	0.875	0.77865	0.77865	6.25769
3.18573e-07	0.001	0.00847364	0.09984	0.14976	0.666667	0.781716	0.781716	8.47364
3.04649e-06	0.001	0.017986	0.23712	0.27456	0.863636	0.817576	0.817576	17.986
4.10427e-07	0.001	0.00922032	0.11232	0.17472	0.642857	0.777744	0.777744	9.22032
6.0507e-08	0.001	0.00487082	0.0624	0.07488	0.833333	0.771388	0.771388	4.87082
3.92931e-07	0.001	0.00908739	0.11232	0.13728	0.818182	0.807689	0.807689	9.08739
2.38383e-06	0.001	0.0165739	0.22464	0.23712	0.947368	0.826152	0.826152	16.5739
4.52126e-05	0.001	0.0441998	0.59904	0.624	0.96	0.826223	0.826223	44.1998
3.7908e-07	0.001	0.00897933	0.11232	0.14976	0.75	0.788595	0.788595	8.97933
8.019e-09	0.001	0.00248336	0.02496	0.03744	0.666667	0.927387	0.927387	2.48336
7.1442e-08	0.001	0.00514816	0.04992	0.13728	0.363636	0.625177	0.625177	5.14816
1.55569e-06	0.001	0.0143761	0.1872	0.19968	0.9375	0.827387	0.827387	14.3761
1.02789e-07	0.001	0.00581187	0.07488	0.08736	0.857143	0.789032	0.789032	5.81187
1.19046e-06	0.001	0.0131494	0.16224	0.19968	0.8125	0.806234	0.806234	13.1494
3.36361e-06	0.001	0.0185895	0.2496	0.26208	0.952381	0.82896	0.82896	18.5895
2.48589e-07	0.001	0.00780119	0.09984	0.1248	0.8	0.791499	0.791499	7.80119
2.39112e-07	0.001	0.00770077	0.08736	0.14976	0.583333	0.788297	0.788297	7.70077
5.2488e-08	0.001	0.00464537	0.04992	0.07488	0.666667	0.824138	0.824138	4.64537
3.645e-08	0.001	0.0041137	0.04992	0.0624	0.8	0.83094	0.83094	4.1137
3.5393e-06	0.001	0.0189077	0.26208	0.27456	0.954545	0.818414	0.818414	18.9077
2.26063e-06	0.001	0.0162833	0.22464	0.22464	1	0.830663	0.830663	16.2833
6.63317e-06	0.001	0.0233117	0.32448	0.32448	1	0.821296	0.821296	23.3117
1.458e-09	0.001	0.00140687	0.01248	0.02496	0.5	0.952436	0.952436	1.40687
3.88557e-07	0.001	0.00905355	0.11232	0.17472	0.642857	0.75561	0.75561	9.05355
1.33407e-07	0.001	0.00633957	0.07488	0.17472	0.428571	0.662319	0.662319	6.33957
1.72044e-07	0.001	0.0069005	0.08736	0.1248	0.7	0.790119	0.790119	6.9005
4.374e-09	0.001	0.00202905	0.02496	0.03744	0.666667	0.825478	0.825478	2.02905
8.748e-09	0.001	0.00255645	0.03744	0.03744	1	0.827598	0.827598	2.55645
1.19921e-06	0.001	0.0131815	0.17472	0.19968	0.875	0.810179	0.810179	13.1815
2.187e-09	0.001	0.00161046	0.01248	0.02496	0.5	0.89146	0.89146	1.61046
3.58668e-07	0.001	0.00881518	0.11232	0.14976	0.75	0.802431	0.802431	8.81518
3.96897e-05	0.001	0.0423214	0.58656	0.59904	0.979167	0.826164	0.826164	42.3214
7.29e-10	0.001	0.00111663	0.01248	0.01248	1	0.999995	0.999995	1.11663
3.05451e-07	0.001	0.00835566	0.11232	0.14976	0.75	0.777695	0.777695	8.35566
2.04113e-05	0.001	0.0339071	0.46176	0.48672	0.948718	0.824467	0.824467	33.9071
2.34738e-07	0.001	0.00765353	0.09984	0.1248	0.8	0.791777	0.791777	7.65353
1.13578e-06	0.001	0.0129449	0.17472	0.23712	0.736842	0.781356	0.781356	12.9449
1.95955e-06	0.001	0.0155258	0.21216	0.22464	0.944444	0.813421	0.813421	15.5258
2.1141e-08	0.001	0.00343064	0.0624	0.07488	0.833333	0.658541	0.658541	3.43064
8.748e-09	0.001	0.00255645	0.02496	0.03744	0.666667	0.873576	0.873576	2.55645
4.46294e-06	0.001	0.0204271	0.27456	0.41184	0.666667	0.732806	0.732806	20.4271
9.59437e-06	0.001	0.0263637	0.36192	0.3744	0.966667	0.82014	0.82014	26.3637
6.561e-09	0.001	0.00232269	0.02496	0.04992	0.5	0.76354	0.76354	2.32269
3.73248e-07	0.001	0.00893305	0.11232	0.16224	0.692308	0.783672	0.783672	8.93305
1.9683e-07	0.001	0.00721712	0.08736	0.14976	0.583333	0.76416	0.76416	7.21712
3.82433e-06	0.001	0.0194023	0.26208	0.27456	0.954545	0.823395	0.823395	19.4023
2.44142e-06	0.001	0.0167063	0.22464	0.23712	0.947368	0.824967	0.824967	16.7063
7.22439e-07	0.001	0.0111327	0.14976	0.22464	0.666667	0.756843	0.756843	11.1327
4.15166e-06	0.001	0.0199407	0.27456	0.29952	0.916667	0.820501	0.820501	19.9407
4.17717e-07	0.001	0.00927459	0.1248	0.14976	0.833333	0.783946	0.783946	9.27459
6.24753e-07	0.001	0.0106064	0.13728	0.17472	0.785714	0.805566	0.805566	10.6064
9.49887e-07	0.001	0.0121962	0.16224	0.22464	0.722222	0.761469	0.761469	12.1962
1.2393e-08	0.001	0.00287117	0.03744	0.04992	0.75	0.76286	0.76286	2.87117
6.13818e-07	0.001	0.0105442	0.1248	0.16224	0.769231	0.830753	0.830753	10.5442
4.25007e-07	0.001	0.00932823	0.1248	0.14976	0.833333	0.79304	0.79304	9.32823
3.47004e-07	0.001	0.00871857	0.11232	0.1872	0.6	0.734501	0.734501	8.71857
4.7065e-05	0.001	0.0447954	0.61152	0.63648	0.960784	0.825709	0.825709	44.7954
2.74104e-07	0.001	0.00805945	0.09984	0.14976	0.666667	0.762357	0.762357	8.05945
6.59745e-07	0.001	0.0108009	0.14976	0.16224	0.923077	0.818323	0.818323	10.8009
5.32899e-07	0.001	0.0100589	0.1248	0.1872	0.666667	0.765546	0.765546	10.0589
2.916e-09	0.001	0.00177254	0.01248	0.03744	0.333333	0.839943	0.839943	1.77254
1.9406e-06	0.001	0.0154755	0.21216	0.22464	0.944444	0.819664	0.819664	15.4755
3.03264e-07	0.001	0.00833567	0.09984	0.14976	0.666667	0.777578	0.777578	8.33567
2.09806e-06	0.001	0.0158833	0.22464	0.23712	0.947368	0.809315	0.809315	15.8833
4.84566e-06	0.001	0.0209951	0.27456	0.29952	0.916667	0.825331	0.825331	20.9951
1.12995e-07	0.001	0.00599819	0.07488	0.11232	0.666667	0.801524	0.801524	5.99819
3.2805e-08	0.001	0.00397174	0.03744	0.0624	0.6	0.882658	0.882658	3.97174
1.7496e-08	0.001	0.00322092	0.03744	0.04992	0.75	0.832029	0.832029	3.22092
9.47117e-06	0.001	0.0262503	0.36192	0.3744	0.966667	0.820346	0.820346	26.2503
1.17369e-07	0.001	0.00607461	0.07488	0.09984	0.75	0.799859	0.799859	6.07461
3.60855e-07	0.001	0.00883306	0.11232	0.13728	0.818182	0.802247	0.802247	8.83306
2.31457e-06	0.001	0.0164119	0.22464	0.23712	0.947368	0.821366	0.821366	16.4119
2.8431e-07	0.001	0.00815827	0.09984	0.13728	0.727273	0.804716	0.804716	8.15827
3.4992e-08	0.001	0.00405811	0.04992	0.0624	0.8	0.808631	0.808631	4.05811
8.64594e-07	0.001	0.0118196	0.14976	0.22464	0.666667	0.783525	0.783525	11.8196
4.5927e-07	0.001	0.00957245	0.11232	0.14976	0.75	0.825726	0.825726	9.57245
3.645e-09	0.001	0.00190941	0.02496	0.03744	0.666667	0.797455	0.797455	1.90941
1.1664e-08	0.001	0.00281373	0.02496	0.04992	0.5	0.865851	0.865851	2.81373
1.32678e-07	0.001	0.006328	0.07488	0.11232	0.666667	0.776983	0.776983	6.328
7.90236e-07	0.001	0.0114706	0.14976	0.17472	0.857143	0.795407	0.795407	11.4706
3.9366e-07	0.001	0.00909301	0.1248	0.14976	0.833333	0.786313	0.786313	9.09301
1.12266e-07	0.001	0.00598526	0.07488	0.09984	0.75	0.805531	0.805531	5.98526
2.24532e-07	0.001	0.00754096	0.08736	0.13728	0.636364	0.777392	0.777392	7.54096
6.8526e-07	0.001	0.0109384	0.13728	0.19968	0.6875	0.759567	0.759567	10.9384
3.47733e-07	0.001	0.00872467	0.11232	0.13728	0.818182	0.813986	0.813986	8.72467
8.26613e-06	0.001	0.0250862	0.34944	0.34944	1	0.822449	0.822449	25.0862
6.9984e-08	0.001	0.00511289	0.0624	0.08736	0.714286	0.806378	0.806378	5.11289
4.20414e-06	0.001	0.0200244	0.27456	0.28704	0.956522	0.814135	0.814135	20.0244
8.94483e-07	0.001	0.0119543	0.16224	0.17472	0.928571	0.805234	0.805234	11.9543
3.60126e-07	0.001	0.00882711	0.11232	0.14976	0.75	0.784405	0.784405	8.82711
1.3851e-08	0.001	0.00297962	0.03744	0.04992	0.75	0.791148	0.791148	2.97962
7.86737e-06	0.001	0.0246761	0.33696	0.36192	0.931034	0.819828	0.819828	24.6761
9.60093e-07	0.001	0.0122397	0.16224	0.1872	0.866667	0.811823	0.811823	12.2397
1.06434e-06	0.001	0.0126676	0.16224	0.1872	0.866667	0.817988	0.817988	12.6676
4.27194e-07	0.001	0.0093442	0.11232	0.14976	0.75	0.801833	0.801833	9.3442
8.1648e-08	0.001	0.00538248	0.07488	0.08736	0.857143	0.792103	0.792103	5.38248
1.11391e-06	0.001	0.0128613	0.17472	0.19968	0.875	0.802393	0.802393	12.8613
1.2721e-06	0.001	0.0134434	0.1872	0.22464	0.833333	0.783473	0.783473	13.4434
2.7702e-07	0.001	0.00808793	0.09984	0.17472	0.571429	0.732045	0.732045	8.08793
4.22091e-07	0.001	0.00930685	0.11232	0.19968	0.5625	0.744299	0.744299	9.30685
8.4564e-07	0.001	0.0117326	0.14976	0.22464	0.666667	0.756168	0.756168	11.7326
5.4675e-07	0.001	0.0101453	0.1248	0.1872	0.666667	0.776313	0.776313	10.1453
4.32297e-07	0.001	0.00938126	0.1248	0.14976	0.833333	0.796052	0.796052	9.38126
6.8526e-08	0.001	0.00507714	0.0624	0.07488	0.833333	0.826945	0.826945	5.07714
2.26719e-07	0.001	0.00756536	0.08736	0.13728	0.636364	0.796	0.796	7.56536
2.76947e-06	0.001	0.0174234	0.23712	0.2496	0.95	0.825315	0.825315	17.4234
1.7496e-08	0.001	0.00322092	0.03744	0.04992	0.75	0.832029	0.832029	3.22092
4.19175e-07	0.001	0.00928536	0.11232	0.13728	0.818182	0.819933	0.819933	9.28536
2.00402e-06	0.001	0.0156423	0.21216	0.22464	0.944444	0.819931	0.819931	15.6423
7.29e-10	0.001	0.00111663	0.01248	0.01248	1	0.999995	0.999995	1.11663
1.45654e-06	0.001	0.014064	0.17472	0.23712	0.736842	0.802532	0.802532	14.064
2.07036e-07	0.001	0.00733977	0.08736	0.1248	0.7	0.810111	0.810111	7.33977
6.18192e-07	0.001	0.0105692	0.13728	0.19968	0.6875	0.763556	0.763556	10.5692
9.88524e-07	0.001	0.0123594	0.16224	0.17472	0.928571	0.825911	0.825911	12.3594
8.6751e-08	0.001	0.00549236	0.0624	0.08736	0.714286	0.815506	0.815506	5.49236
4.96449e-07	0.001	0.00982408	0.11232	0.26208	0.428571	0.691107	0.691107	9.82408
6.21837e-07	0.001	0.0105899	0.13728	0.1872	0.733333	0.795951	0.795951	10.5899
2.17898e-06	0.001	0.0160849	0.21216	0.22464	0.944444	0.826686	0.826686	16.0849
5.27213e-06	0.001	0.0215938	0.29952	0.312	0.96	0.818903	0.818903	21.5938
2.30145e-06	0.001	0.0163808	0.22464	0.23712	0.947368	0.824529	0.824529	16.3808
4.30839e-07	0.001	0.0093707	0.11232	0.14976	0.75	0.794261	0.794261	9.3707
4.62186e-07	0.001	0.00959267	0.1248	0.16224	0.769231	0.793552	0.793552	9.59267
3.9366e-08	0.001	0.0042206	0.04992	0.0624	0.8	0.840385	0.840385	4.2206
3.3811e-06	0.001	0.0186217	0.2496	0.26208	0.952381	0.822808	0.822808	18.6217
4.3011e-07	0.001	0.00936541	0.1248	0.14976	0.833333	0.793365	0.793365	9.36541
7.84404e-07	0.001	0.0114423	0.14976	0.1872	0.8	0.791489	0.791489	11.4423
1.1664e-08	0.001	0.00281373	0.03744	0.04992	0.75	0.761949	0.761949	2.81373
2.52234e-07	0.001	0.00783914	0.09984	0.1248	0.8	0.803561	0.803561	7.83914
4.374e-09	0.001	0.00202905	0.02496	0.02496	1	0.900521	0.900521	2.02905
6.02883e-06	0.001	0.0225811	0.312	0.312	1	0.822822	0.822822	22.5811
4.0824e-08	0.001	0.00427208	0.04992	0.0624	0.8	0.844451	0.844451	4.27208
5.87574e-07	0.001	0.0103917	0.13728	0.1872	0.733333	0.773281	0.773281	10.3917
3.2805e-08	0.001	0.00397174	0.04992	0.0624	0.8	0.825093	0.825093	3.97174
7.9461e-07	0.001	0.0114917	0.13728	0.19968	0.6875	0.784542	0.784542	11.4917
1.8225e-07	0.001	0.00703433	0.07488	0.11232	0.666667	0.832549	0.832549	7.03433
7.82071e-06	0.001	0.0246272	0.33696	0.34944	0.964286	0.823497	0.823497	24.6272
1.51486e-06	0.001	0.0142492	0.1872	0.21216	0.882353	0.814203	0.814203	14.2492
8.17647e-06	0.001	0.0249951	0.34944	0.36192	0.965517	0.818268	0.818268	24.9951
4.374e-09	0.001	0.00202905	0.02496	0.03744	0.666667	0.761979	0.761979	2.02905
6.69076e-06	0.001	0.023379	0.32448	0.32448	1	0.826561	0.826561	23.379
1.1664e-08	0.001	0.00281373	0.02496	0.03744	0.666667	0.952436	0.952436	2.81373
3.07638e-07	0.001	0.00837556	0.11232	0.1872	0.6	0.709172	0.709172	8.37556
1.00602e-06	0.001	0.0124319	0.16224	0.26208	0.619048	0.745199	0.745199	12.4319
1.97632e-06	0.001	0.0155699	0.21216	0.23712	0.894737	0.79791	0.79791	15.5699
4.374e-09	0.001	0.00202905	0.02496	0.03744	0.666667	0.825478	0.825478	2.02905
3.48462e-07	0.001	0.00873076	0.11232	0.14976	0.75	0.77713	0.77713	8.73076
3.51378e-07	0.001	0.00875505	0.11232	0.13728	0.818182	0.819664	0.819664	8.75505
8.019e-09	0.001	0.00248336	0.02496	0.03744	0.666667	0.824344	0.824344	2.48336
1.08453e-05	0.001	0.027463	0.3744	0.38688	0.967742	0.824834	0.824834	27.463
1.05705e-07	0.001	0.00586632	0.07488	0.08736	0.857143	0.796155	0.796155	5.86632
5.84658e-07	0.001	0.0103745	0.1248	0.22464	0.555556	0.761653	0.761653	10.3745
5.55498e-07	0.001	0.0101991	0.1248	0.14976	0.833333	0.823284	0.823284	10.1991
2.23803e-07	0.001	0.00753279	0.09984	0.1248	0.8	0.784625	0.784625	7.53279
3.7456e-06	0.001	0.0192682	0.26208	0.27456	0.954545	0.824802	0.824802	19.2682
8.748e-09	0.001	0.00255645	0.02496	0.03744	0.666667	0.827598	0.827598	2.55645
7.44309e-07	0.001	0.0112439	0.14976	0.1872	0.8	0.774006	0.774006	11.2439
3.23676e-07	0.001	0.00851865	0.11232	0.13728	0.818182	0.765786	0.765786	8.51865
3.40079e-06	0.001	0.0186578	0.2496	0.26208	0.952381	0.830091	0.830091	18.6578
8.6751e-08	0.001	0.00549236	0.07488	0.08736	0.857143	0.78043	0.78043	5.49236
9.13437e-07	0.001	0.0120382	0.14976	0.23712	0.631579	0.762965	0.762965	12.0382
6.61203e-07	0.001	0.0108088	0.13728	0.19968	0.6875	0.783003	0.783003	10.8088
4.47606e-07	0.001	0.00949072	0.1248	0.17472	0.714286	0.774	0.774	9.49072
2.378e-06	0.001	0.0165604	0.22464	0.2496	0.9	0.819681	0.819681	16.5604
1.64098e-06	0.001	0.0146342	0.19968	0.36192	0.551724	0.642482	0.642482	14.6342
1.5309e-07	0.001	0.00663717	0.08736	0.11232	0.777778	0.796918	0.796918	6.63717
3.71061e-07	0.001	0.00891557	0.11232	0.16224	0.692308	0.800204	0.800204	8.91557
6.03612e-07	0.001	0.0104854	0.1248	0.29952	0.416667	0.690676	0.690676	10.4854
1.91508e-06	0.001	0.0154074	0.19968	0.22464	0.888889	0.824187	0.824187	15.4074
7.74198e-07	0.001	0.0113925	0.14976	0.19968	0.75	0.778739	0.778739	11.3925
1.56006e-07	0.001	0.00667904	0.08736	0.09984	0.875	0.79505	0.79505	6.67904
2.55879e-07	0.001	0.00787672	0.09984	0.13728	0.727273	0.761613	0.761613	7.87672
1.88082e-07	0.001	0.00710858	0.09984	0.11232	0.888889	0.779365	0.779365	7.10858
3.08367e-07	0.001	0.00838217	0.09984	0.14976	0.666667	0.775456	0.775456	8.38217
3.88557e-07	0.001	0.00905355	0.1248	0.16224	0.769231	0.773389	0.773389	9.05355
8.47098e-07	0.001	0.0117394	0.14976	0.22464	0.666667	0.760509	0.760509	11.7394
1.24659e-07	0.001	0.00619786	0.07488	0.09984	0.75	0.825211	0.825211	6.19786
1.78984e-05	0.001	0.0324543	0.44928	0.46176	0.972973	0.818521	0.818521	32.4543
4.49064e-07	0.001	0.00950101	0.1248	0.14976	0.833333	0.804409	0.804409	9.50101
4.374e-09	0.001	0.00202905	0.02496	0.03744	0.666667	0.707552	0.707552	2.02905
3.50576e-06	0.001	0.0188478	0.26208	0.27456	0.954545	0.821837	0.821837	18.8478
2.80082e-06	0.001	0.0174889	0.23712	0.26208	0.904762	0.81586	0.81586	17.4889
6.58287e-07	0.001	0.0107929	0.13728	0.1872	0.733333	0.785073	0.785073	10.7929
1.3122e-07	0.001	0.00630474	0.08736	0.09984	0.875	0.803687	0.803687	6.30474
2.187e-09	0.001	0.00161046	0.01248	0.02496	0.5	0.89146	0.89146	1.61046
1.19986e-05	0.001	0.0284039	0.38688	0.39936	0.96875	0.824246	0.824246	28.4039
8.82819e-07	0.001	0.0119021	0.14976	0.19968	0.75	0.783539	0.783539	11.9021
3.33882e-07	0.001	0.00860726	0.09984	0.16224	0.615385	0.792224	0.792224	8.60726
2.37363e-06	0.001	0.0165502	0.22464	0.2496	0.9	0.819693	0.819693	16.5502
3.52836e-07	0.001	0.00876714	0.11232	0.17472	0.642857	0.764191	0.764191	8.76714
8.61678e-07	0.001	0.0118063	0.13728	0.19968	0.6875	0.790981	0.790981	11.8063
2.30364e-07	0.001	0.00760569	0.09984	0.1248	0.8	0.804509	0.804509	7.60569
4.7385e-08	0.001	0.00448967	0.04992	0.07488	0.666667	0.83618	0.83618	4.48967
2.53838e-06	0.001	0.0169246	0.22464	0.2496	0.9	0.82046	0.82046	16.9246
8.15751e-07	0.001	0.0115927	0.14976	0.1872	0.8	0.794473	0.794473	11.5927
7.10046e-07	0.001	0.0110687	0.13728	0.17472	0.785714	0.801022	0.801022	11.0687
2.66814e-07	0.001	0.00798736	0.09984	0.16224	0.615385	0.767497	0.767497	7.98736
2.25553e-06	0.001	0.0162711	0.22464	0.23712	0.947368	0.822983	0.822983	16.2711
4.64373e-07	0.001	0.00960777	0.1248	0.16224	0.769231	0.765858	0.765858	9.60777
1.39968e-06	0.001	0.0138785	0.17472	0.21216	0.823529	0.81447	0.81447	13.8785
5.96322e-07	0.001	0.0104431	0.1248	0.19968	0.625	0.780937	0.780937	10.4431
1.13039e-05	0.001	0.0278447	0.3744	0.38688	0.967742	0.825046	0.825046	27.8447
3.8021e-05	0.001	0.0417197	0.57408	0.58656	0.978723	0.822064	0.822064	41.7197
1.6592e-06	0.001	0.0146881	0.19968	0.21216	0.941176	0.81874	0.81874	14.6881
5.48937e-07	0.001	0.0101588	0.1248	0.1872	0.666667	0.775949	0.775949	10.1588
6.06455e-06	0.001	0.0226256	0.312	0.32448	0.961538	0.81893	0.81893	22.6256
4.55625e-07	0.001	0.00954706	0.1248	0.14976	0.833333	0.809228	0.809228	9.54706
1.19483e-06	0.001	0.0131655	0.17472	0.1872	0.933333	0.822555	0.822555	13.1655
5.86845e-07	0.001	0.0103874	0.1248	0.21216	0.588235	0.75031	0.75031	10.3874
2.17971e-07	0.001	0.00746678	0.08736	0.13728	0.636364	0.77539	0.77539	7.46678
1.3122e-08	0.001	0.0029264	0.03744	0.03744	1	0.895859	0.895859	2.9264
5.19777e-07	0.001	0.00997561	0.11232	0.19968	0.5625	0.779904	0.779904	9.97561
7.68366e-07	0.001	0.0113638	0.14976	0.17472	0.857143	0.796677	0.796677	11.3638
1.22764e-06	0.001	0.0132849	0.17472	0.22464	0.777778	0.801196	0.801196	13.2849
1.23128e-06	0.001	0.013298	0.17472	0.19968	0.875	0.811974	0.811974	13.298
5.64975e-07	0.001	0.0102568	0.13728	0.1872	0.733333	0.786077	0.786077	10.2568
1.76637e-06	0.001	0.0149978	0.19968	0.23712	0.842105	0.797049	0.797049	14.9978
6.50268e-07	0.001	0.0107489	0.1248	0.1872	0.666667	0.783071	0.783071	10.7489
1.05341e-06	0.001	0.0126241	0.16224	0.1872	0.866667	0.815832	0.815832	12.6241
1.92602e-06	0.001	0.0154367	0.19968	0.23712	0.842105	0.815552	0.815552	15.4367
2.47131e-07	0.001	0.00778591	0.09984	0.1248	0.8	0.792686	0.792686	7.78591
1.59359e-06	0.001	0.0144919	0.1872	0.19968	0.9375	0.82973	0.82973	14.4919
3.44161e-06	0.001	0.0187322	0.26208	0.27456	0.954545	0.815702	0.815702	18.7322
3.05757e-05	0.001	0.0387965	0.53664	0.5616	0.955556	0.788098	0.788098	38.7965
1.90269e-06	0.001	0.0153741	0.19968	0.22464	0.888889	0.831425	0.831425	15.3741
3.51816e-06	0.001	0.01887	0.26208	0.26208	1	0.823772	0.823772	18.87
5.81815e-06	0.001	0.0223149	0.312	0.312	1	0.82004	0.82004	22.3149
1.15911e-06	0.001	0.0130329	0.17472	0.19968	0.875	0.810876	0.810876	13.0329
2.57337e-07	0.001	0.00789165	0.09984	0.14976	0.666667	0.768424	0.768424	7.89165
1.05705e-07	0.001	0.00586632	0.07488	0.09984	0.75	0.803885	0.803885	5.86632
5.832e-09	0.001	0.00223326	0.02496	0.03744	0.666667	0.857139	0.857139	2.23326
4.69622e-06	0.001	0.020777	0.28704	0.29952	0.958333	0.823657	0.823657	20.777
1.37708e-06	0.001	0.0138034	0.1872	0.23712	0.789474	0.794509	0.794509	13.8034
6.32043e-07	0.001	0.0106475	0.13728	0.1872	0.733333	0.779348	0.779348	10.6475
1.64244e-06	0.001	0.0146385	0.16224	0.936	0.173333	0.4929	0.4929	14.6385
2.89486e-06	0.001	0.0176825	0.23712	0.26208	0.904762	0.816816	0.816816	17.6825
1.30491e-07	0.001	0.00629304	0.07488	0.09984	0.75	0.814395	0.814395	6.29304
3.91473e-07	0.001	0.00907614	0.1248	0.1872	0.666667	0.750756	0.750756	9.07614
5.31368e-06	0.001	0.0216504	0.29952	0.312	0.96	0.824403	0.824403	21.6504
3.80247e-06	0.001	0.0193652	0.26208	0.28704	0.913043	0.828538	0.828538	19.3652
5.2488e-08	0.001	0.00464537	0.04992	0.07488	0.666667	0.837431	0.837431	4.64537
4.48335e-07	0.001	0.00949587	0.1248	0.14976	0.833333	0.794708	0.794708	9.49587
3.645e-09	0.001	0.00190941	0.02496	0.02496	1	0.877201	0.877201	1.90941
3.49191e-07	0.001	0.00873685	0.11232	0.14976	0.75	0.791631	0.791631	8.73685
1.93914e-07	0.001	0.00718131	0.09984	0.11232	0.888889	0.81099	0.81099	7.18131
1.6767e-08	0.001	0.00317555	0.03744	0.04992	0.75	0.898615	0.898615	3.17555
5.21235e-07	0.001	0.00998493	0.1248	0.16224	0.769231	0.786486	0.786486	9.98493
2.43486e-07	0.001	0.00774744	0.08736	0.13728	0.636364	0.764108	0.764108	7.74744
9.65196e-07	0.001	0.0122614	0.16224	0.19968	0.8125	0.786359	0.786359	12.2614
1.13505e-06	0.001	0.0129421	0.17472	0.19968	0.875	0.799617	0.799617	12.9421
1.89832e-06	0.001	0.0153623	0.19968	0.312	0.64	0.755083	0.755083	15.3623
9.8415e-07	0.001	0.0123411	0.1872	0.46176	0.405405	0.37278	0.37278	12.3411
2.187e-09	0.001	0.00161046	0.01248	0.02496	0.5	0.89146	0.89146	1.61046
3.63042e-07	0.001	0.00885087	0.11232	0.14976	0.75	0.785347	0.785347	8.85087
2.74104e-07	0.001	0.00805945	0.09984	0.13728	0.727273	0.781414	0.781414	8.05945
4.5927e-08	0.001	0.00444314	0.04992	0.07488	0.666667	0.848187	0.848187	4.44314
1.69857e-07	0.001	0.00687113	0.08736	0.13728	0.636364	0.75228	0.75228	6.87113
7.29e-10	0.001	0.00111663	0.01248	0.01248	1	0.999995	0.999995	1.11663
1.28158e-06	0.001	0.0134767	0.17472	0.21216	0.823529	0.800338	0.800338	13.4767
3.5444e-06	0.001	0.0189168	0.26208	0.27456	0.954545	0.822329	0.822329	18.9168
1.9683e-07	0.001	0.00721712	0.08736	0.13728	0.636364	0.768848	0.768848	7.21712
4.26903e-06	0.001	0.0201269	0.28704	0.28704	1	0.821104	0.821104	20.1269
1.67816e-06	0.001	0.0147439	0.19968	0.21216	0.941176	0.821078	0.821078	14.7439
2.75562e-07	0.001	0.00807372	0.09984	0.16224	0.615385	0.765056	0.765056	8.07372
4.01679e-07	0.001	0.00915434	0.1248	0.17472	0.714286	0.766653	0.766653	9.15434
7.8003e-08	0.001	0.00530116	0.07488	0.11232	0.666667	0.669453	0.669453	5.30116
4.22091e-07	0.001	0.00930685	0.11232	0.13728	0.818182	0.830294	0.830294	9.30685
2.98161e-07	0.001	0.00828866	0.11232	0.16224	0.692308	0.761745	0.761745	8.28866
6.00696e-07	0.001	0.0104685	0.1248	0.21216	0.588235	0.768736	0.768736	10.4685
3.38256e-07	0.001	0.00864468	0.11232	0.14976	0.75	0.799128	0.799128	8.64468
7.63263e-07	0.001	0.0113386	0.14976	0.19968	0.75	0.787091	0.787091	11.3386
4.47606e-07	0.001	0.00949072	0.11232	0.17472	0.642857	0.779568	0.779568	9.49072
2.92329e-07	0.001	0.00823426	0.09984	0.13728	0.727273	0.81162	0.81162	8.23426
2.57337e-07	0.001	0.00789165	0.09984	0.13728	0.727273	0.752978	0.752978	7.89165
6.15276e-07	0.001	0.0105525	0.13728	0.16224	0.846154	0.807006	0.807006	10.5525
2.61638e-06	0.001	0.0170962	0.23712	0.2496	0.95	0.821535	0.821535	17.0962
1.79334e-07	0.001	0.00699662	0.07488	0.11232	0.666667	0.795819	0.795819	6.99662
9.77589e-07	0.001	0.0123136	0.16224	0.19968	0.8125	0.814319	0.814319	12.3136
1.3851e-07	0.001	0.0064194	0.08736	0.09984	0.875	0.799588	0.799588	6.4194
9.477e-08	0.001	0.00565663	0.07488	0.09984	0.75	0.793675	0.793675	5.65663
1.91654e-06	0.001	0.0154113	0.21216	0.21216	1	0.823417	0.823417	15.4113
3.52836e-07	0.001	0.00876714	0.09984	0.17472	0.571429	0.711285	0.711285	8.76714
6.39333e-07	0.001	0.0106883	0.13728	0.1872	0.733333	0.783091	0.783091	10.6883
6.25482e-07	0.001	0.0106106	0.13728	0.16224	0.846154	0.8038	0.8038	10.6106
1.458e-09	0.001	0.00140687	0.01248	0.02496	0.5	0.952436	0.952436	1.40687
8.68968e-07	0.001	0.0118395	0.14976	0.1872	0.8	0.799206	0.799206	11.8395
7.7274e-08	0.001	0.00528459	0.0624	0.08736	0.714286	0.829541	0.829541	5.28459
1.26117e-06	0.001	0.0134047	0.17472	0.19968	0.875	0.812654	0.812654	13.4047
2.33134e-06	0.001	0.0164514	0.21216	0.23712	0.894737	0.831653	0.831653	16.4514
2.25334e-06	0.001	0.0162658	0.22464	0.2496	0.9	0.810926	0.810926	16.2658
1.42884e-07	0.001	0.00648627	0.08736	0.11232	0.777778	0.790824	0.790824	6.48627
3.57939e-07	0.001	0.00880921	0.11232	0.14976	0.75	0.787819	0.787819	8.80921
1.458e-08	0.001	0.003031	0.03744	0.04992	0.75	0.81867	0.81867	3.031
4.06782e-07	0.001	0.00919294	0.16224	0.26208	0.619048	0.518708	0.518708	9.19294
1.89321e-06	0.001	0.0153485	0.33696	0.34944	0.964286	0.450915	0.450915	15.3485
1.28814e-06	0.001	0.0134996	0.1872	0.19968	0.9375	0.815009	0.815009	13.4996
8.21583e-07	0.001	0.0116203	0.13728	0.23712	0.578947	0.779112	0.779112	11.6203
9.8415e-08	0.001	0.00572824	0.07488	0.08736	0.857143	0.797455	0.797455	5.72824
2.4057e-08	0.001	0.00358163	0.04992	0.0624	0.8	0.791402	0.791402	3.58163
1.49445e-06	0.001	0.0141849	0.1872	0.27456	0.681818	0.774598	0.774598	14.1849
3.84912e-07	0.001	0.00902515	0.11232	0.13728	0.818182	0.803192	0.803192	9.02515
2.36925e-06	0.001	0.0165401	0.22464	0.23712	0.947368	0.820728	0.820728	16.5401
1.20183e-05	0.001	0.0284194	0.39936	0.39936	1	0.818198	0.818198	28.4194
9.9873e-07	0.001	0.0124018	0.16224	0.1872	0.866667	0.804469	0.804469	12.4018
5.26338e-07	0.001	0.0100174	0.1248	0.17472	0.714286	0.786454	0.786454	10.0174
1.64025e-07	0.001	0.00679157	0.08736	0.11232	0.777778	0.787085	0.787085	6.79157
3.73977e-06	0.001	0.0192582	0.26208	0.27456	0.954545	0.824707	0.824707	19.2582
1.09802e-05	0.001	0.0275764	0.38688	0.38688	1	0.816807	0.816807	27.5764
1.54548e-07	0.001	0.00665817	0.07488	0.09984	0.75	0.826837	0.826837	6.65817
1.91727e-07	0.001	0.00715421	0.08736	0.1248	0.7	0.77941	0.77941	7.15421
1.458e-09	0.001	0.00140687	0.01248	0.02496	0.5	0.952436	0.952436	1.40687
8.79247e-06	0.001	0.0256077	0.34944	0.36192	0.965517	0.820884	0.820884	25.6077
2.66085e-07	0.001	0.00798008	0.11232	0.13728	0.818182	0.785744	0.785744	7.98008
1.58849e-06	0.001	0.0144764	0.1872	0.21216	0.882353	0.817222	0.817222	14.4764
7.25355e-07	0.001	0.0111477	0.14976	0.16224	0.923077	0.832864	0.832864	11.1477
7.17336e-07	0.001	0.0111064	0.13728	0.17472	0.785714	0.802136	0.802136	11.1064
3.59397e-07	0.001	0.00882115	0.11232	0.1248	0.9	0.817553	0.817553	8.82115
1.458e-09	0.001	0.00140687	0.01248	0.02496	0.5	0.952436	0.952436	1.40687
6.06528e-07	0.001	0.0105023	0.13728	0.16224	0.846154	0.787479	0.787479	10.5023
4.374e-09	0.001	0.00202905	0.02496	0.03744	0.666667	0.825478	0.825478	2.02905
1.43591e-05	0.001	0.0301562	0.41184	0.42432	0.970588	0.821931	0.821931	30.1562
1.73502e-07	0.001	0.00691993	0.07488	0.13728	0.545455	0.789134	0.789134	6.91993
5.28817e-06	0.001	0.0216157	0.29952	0.312	0.96	0.818174	0.818174	21.6157
6.11631e-07	0.001	0.0105317	0.13728	0.16224	0.846154	0.799002	0.799002	10.5317
3.37819e-06	0.001	0.0186164	0.2496	0.38688	0.645161	0.671914	0.671914	18.6164
1.72044e-07	0.001	0.0069005	0.08736	0.11232	0.777778	0.784707	0.784707	6.9005
1.12266e-07	0.001	0.00598526	0.07488	0.16224	0.461538	0.668154	0.668154	5.98526
4.374e-09	0.001	0.00202905	0.02496	0.03744	0.666667	0.825478	0.825478	2.02905
8.019e-09	0.001	0.00248336	0.02496	0.03744	0.666667	0.872835	0.872835	2.48336
1.13651e-06	0.001	0.0129477	0.16224	0.23712	0.684211	0.774188	0.774188	12.9477
5.01406e-06	0.001	0.0212356	0.28704	0.29952	0.958333	0.826967	0.826967	21.2356
6.9984e-08	0.001	0.00511289	0.0624	0.07488	0.833333	0.849966	0.849966	5.11289
3.92639e-06	0.001	0.0195733	0.27456	0.27456	1	0.820087	0.820087	19.5733
5.832e-09	0.001	0.00223326	0.02496	0.02496	1	0.999995	0.999995	2.23326
1.48424e-06	0.001	0.0141526	0.17472	0.2496	0.7	0.781065	0.781065	14.1526
4.81869e-07	0.001	0.00972695	0.1248	0.27456	0.454545	0.524523	0.524523	9.72695
1.0206e-08	0.001	0.00269124	0.03744	0.03744	1	0.829822	0.829822	2.69124
2.52088e-06	0.001	0.0168857	0.22464	0.23712	0.947368	0.825531	0.825531	16.8857
7.00569e-07	0.001	0.0110192	0.13728	0.17472	0.785714	0.785343	0.785343	11.0192
1.36564e-05	0.001	0.029656	0.41184	0.42432	0.970588	0.823025	0.823025	29.656
7.18816e-05	0.001	0.0515869	0.69888	0.72384	0.965517	0.825034	0.825034	51.5869
2.187e-07	0.001	0.0074751	0.08736	0.1248	0.7	0.809888	0.809888	7.4751
1.76418e-07	0.001	0.00695849	0.08736	0.11232	0.777778	0.797951	0.797951	6.95849
1.20504e-06	0.001	0.0132028	0.16224	0.22464	0.722222	0.782475	0.782475	13.2028
9.65852e-06	0.001	0.0264223	0.36192	0.3744	0.966667	0.822985	0.822985	26.4223
2.90361e-06	0.001	0.0177003	0.2496	0.26208	0.952381	0.813163	0.813163	17.7003
2.43632e-06	0.001	0.0166947	0.22464	0.23712	0.947368	0.821799	0.821799	16.6947
2.42903e-06	0.001	0.016678	0.22464	0.23712	0.947368	0.825215	0.825215	16.678
1.26554e-06	0.001	0.0134202	0.16224	0.19968	0.8125	0.826968	0.826968	13.4202
5.76639e-07	0.001	0.0103269	0.13728	0.14976	0.916667	0.817162	0.817162	10.3269
7.29e-10	0.001	0.00111663	0.01248	0.01248	1	0.999995	0.999995	1.11663
7.70553e-07	0.001	0.0113746	0.14976	0.19968	0.75	0.774361	0.774361	11.3746
6.17609e-06	0.001	0.0227635	0.312	0.32448	0.961538	0.824009	0.824009	22.7635
2.72646e-07	0.001	0.00804514	0.09984	0.13728	0.727273	0.782555	0.782555	8.04514
1.89176e-06	0.001	0.0153446	0.21216	0.22464	0.944444	0.817481	0.817481	15.3446
2.13597e-07	0.001	0.0074165	0.09984	0.11232	0.888889	0.806963	0.806963	7.4165
2.10681e-07	0.001	0.00738259	0.08736	0.1248	0.7	0.824747	0.824747	7.38259
1.458e-09	0.001	0.00140687	0.01248	0.02496	0.5	0.952436	0.952436	1.40687
1.37781e-07	0.001	0.00640811	0.08736	0.16224	0.538462	0.577782	0.577782	6.40811
1.94935e-06	0.001	0.0154988	0.19968	0.22464	0.888889	0.837615	0.837615	15.4988
6.45165e-07	0.001	0.0107207	0.13728	0.17472	0.785714	0.792361	0.792361	10.7207
4.0824e-08	0.001	0.00427208	0.04992	0.07488	0.666667	0.784133	0.784133	4.27208
6.94008e-07	0.001	0.0109847	0.13728	0.17472	0.785714	0.808692	0.808692	10.9847
3.21562e-06	0.001	0.0183128	0.2496	0.26208	0.952381	0.819998	0.819998	18.3128
8.34924e-06	0.001	0.02517	0.33696	0.36192	0.931034	0.827053	0.827053	25.17
2.91017e-06	0.001	0.0177136	0.23712	0.26208	0.904762	0.819693	0.819693	17.7136
5.0301e-08	0.001	0.00457994	0.04992	0.07488	0.666667	0.827349	0.827349	4.57994
1.57464e-06	0.001	0.0144342	0.1872	0.21216	0.882353	0.813783	0.813783	14.4342
1.6038e-08	0.001	0.00312884	0.03744	0.04992	0.75	0.84122	0.84122	3.12884
1.55277e-07	0.001	0.00666862	0.07488	0.11232	0.666667	0.792571	0.792571	6.66862
2.25261e-07	0.001	0.00754911	0.08736	0.1248	0.7	0.792584	0.792584	7.54911
3.7908e-08	0.001	0.00416784	0.04992	0.0624	0.8	0.835894	0.835894	4.16784
1.27794e-06	0.001	0.0134639	0.17472	0.26208	0.666667	0.751992	0.751992	13.4639
2.03391e-07	0.001	0.00729644	0.08736	0.1248	0.7	0.810709	0.810709	7.29644
4.5198e-07	0.001	0.00952153	0.1248	0.16224	0.769231	0.781826	0.781826	9.52153
2.93058e-07	0.001	0.0082411	0.09984	0.14976	0.666667	0.746151	0.746151	8.2411
1.18535e-06	0.001	0.0131306	0.16224	0.21216	0.764706	0.800825	0.800825	13.1306
6.17463e-07	0.001	0.010565	0.1248	0.16224	0.769231	0.808917	0.808917	10.565
6.1236e-08	0.001	0.00489031	0.0624	0.08736	0.714286	0.788223	0.788223	4.89031
6.42978e-07	0.001	0.0107086	0.13728	0.1872	0.733333	0.76429	0.76429	10.7086
7.97453e-06	0.001	0.0247877	0.34944	0.34944	1	0.818552	0.818552	24.7877
8.4564e-07	0.001	0.0117326	0.13728	0.21216	0.647059	0.786702	0.786702	11.7326
2.916e-09	0.001	0.00177254	0.02496	0.03744	0.666667	0.755949	0.755949	1.77254
6.85916e-06	0.001	0.0235735	0.32448	0.33696	0.962963	0.823295	0.823295	23.5735
7.34103e-07	0.001	0.0111923	0.14976	0.1872	0.8	0.799462	0.799462	11.1923
1.458e-08	0.001	0.003031	0.03744	0.0624	0.6	0.736803	0.736803	3.031
3.1347e-05	0.001	0.03912	0.54912	0.54912	1	0.823521	0.823521	39.12
3.25134e-07	0.001	0.00853142	0.11232	0.13728	0.818182	0.788843	0.788843	8.53142
1.50174e-07	0.001	0.00659476	0.08736	0.11232	0.777778	0.804922	0.804922	6.59476
2.09077e-06	0.001	0.0158649	0.22464	0.23712	0.947368	0.818351	0.818351	15.8649
6.7797e-08	0.001	0.00505907	0.0624	0.08736	0.714286	0.810266	0.810266	5.05907
6.14985e-06	0.001	0.0227312	0.312	0.32448	0.961538	0.820587	0.820587	22.7312
7.77114e-06	0.001	0.0245751	0.33696	0.34944	0.964286	0.820014	0.820014	24.5751
9.9873e-08	0.001	0.00575638	0.07488	0.09984	0.75	0.781627	0.781627	5.75638
4.24278e-07	0.001	0.00932289	0.11232	0.17472	0.642857	0.757692	0.757692	9.32289
1.02352e-06	0.001	0.0125035	0.16224	0.26208	0.619048	0.739005	0.739005	12.5035
5.832e-09	0.001	0.00223326	0.02496	0.03744	0.666667	0.857139	0.857139	2.23326
1.28304e-07	0.001	0.00625769	0.07488	0.11232	0.666667	0.77865	0.77865	6.25769
8.86464e-07	0.001	0.0119185	0.16224	0.22464	0.722222	0.776766	0.776766	11.9185
1.39458e-06	0.001	0.0138616	0.1872	0.21216	0.882353	0.805412	0.805412	13.8616
2.187e-09	0.001	0.00161046	0.01248	0.02496	0.5	0.89146	0.89146	1.61046
4.89159e-07	0.001	0.00977576	0.1248	0.14976	0.833333	0.803962	0.803962	9.77576
5.71536e-07	0.001	0.0102963	0.1248	0.17472	0.714286	0.804646	0.804646	10.2963
9.95814e-07	0.001	0.0123897	0.16224	0.22464	0.722222	0.7977	0.7977	12.3897
2.44215e-07	0.001	0.00775517	0.09984	0.1248	0.8	0.799473	0.799473	7.75517
7.57431e-07	0.001	0.0113096	0.13728	0.17472	0.785714	0.818482	0.818482	11.3096
2.53692e-07	0.001	0.00785421	0.09984	0.14976	0.666667	0.757267	0.757267	7.85421
1.46456e-06	0.001	0.0140897	0.1872	0.21216	0.882353	0.815096	0.815096	14.0897
1.1715e-06	0.001	0.0130792	0.17472	0.22464	0.777778	0.78398	0.78398	13.0792
2.18481e-06	0.001	0.0160992	0.22464	0.22464	1	0.821614	0.821614	16.0992
4.03502e-06	0.001	0.0197522	0.26208	0.28704	0.913043	0.8227	0.8227	19.7522
2.01933e-06	0.001	0.0156821	0.2496	0.33696	0.740741	0.671626	0.671626	15.6821
6.71409e-07	0.001	0.0108642	0.13728	0.17472	0.785714	0.786658	0.786658	10.8642
1.16276e-06	0.001	0.0130466	0.16224	0.23712	0.684211	0.769808	0.769808	13.0466
2.5792e-06	0.001	0.0170149	0.22464	0.2496	0.9	0.821411	0.821411	17.0149
7.29e-10	0.001	0.00111663	0.01248	0.01248	1	0.999995	0.999995	1.11663
3.30966e-06	0.001	0.0184896	0.2496	0.26208	0.952381	0.825837	0.825837	18.4896
1.64754e-07	0.001	0.00680162	0.08736	0.11232	0.777778	0.783856	0.783856	6.80162
5.88303e-07	0.001	0.010396	0.1248	0.17472	0.714286	0.787992	0.787992	10.396
6.93279e-07	0.001	0.0109809	0.13728	0.1872	0.733333	0.79267	0.79267	10.9809
4.13416e-06	0.001	0.0199127	0.27456	0.29952	0.916667	0.820304	0.820304	19.9127
4.60728e-07	0.001	0.00958257	0.1248	0.16224	0.769231	0.775211	0.775211	9.58257
3.31695e-07	0.001	0.00858842	0.09984	0.16224	0.615385	0.774983	0.774983	8.58842
6.2694e-08	0.001	0.00492881	0.0624	0.07488	0.833333	0.847102	0.847102	4.92881
2.78332e-06	0.001	0.0174524	0.23712	0.2496	0.95	0.826198	0.826198	17.4524
1.34573e-06	0.001	0.0136979	0.17472	0.19968	0.875	0.82231	0.82231	13.6979
1.86624e-07	0.001	0.00709016	0.08736	0.11232	0.777778	0.801005	0.801005	7.09016
1.62567e-07	0.001	0.00677139	0.07488	0.11232	0.666667	0.811179	0.811179	6.77139
1.87426e-06	0.001	0.0152971	0.19968	0.22464	0.888889	0.818337	0.818337	15.2971
1.12558e-06	0.001	0.012906	0.17472	0.19968	0.875	0.812902	0.812902	12.906
4.54896e-07	0.001	0.00954197	0.1248	0.16224	0.769231	0.782381	0.782381	9.54197
8.2377e-08	0.001	0.00539845	0.07488	0.08736	0.857143	0.80597	0.80597	5.39845
8.6022e-07	0.001	0.0117997	0.14976	0.1872	0.8	0.797613	0.797613	11.7997
2.25261e-07	0.001	0.00754911	0.09984	0.13728	0.727273	0.761761	0.761761	7.54911
9.73944e-07	0.001	0.0122983	0.16224	0.1872	0.866667	0.821462	0.821462	12.2983
9.7686e-08	0.001	0.00571406	0.0624	0.08736	0.714286	0.81831	0.81831	5.71406
3.4263e-08	0.001	0.00402973	0.0624	0.0624	1	0.781414	0.781414	4.02973
2.187e-09	0.001	0.00161046	0.02496	0.02496	1	0.780028	0.780028	1.61046
2.7702e-07	0.001	0.00808793	0.09984	0.13728	0.727273	0.794897	0.794897	8.08793
3.91838e-06	0.001	0.01956	0.27456	0.27456	1	0.821895	0.821895	19.56
2.27229e-06	0.001	0.0163113	0.21216	0.23712	0.894737	0.829199	0.829199	16.3113
3.60855e-07	0.001	0.00883306	0.09984	0.16224	0.615385	0.78219	0.78219	8.83306
6.561e-09	0.001	0.00232269	0.02496	0.03744	0.666667	0.811261	0.811261	2.32269
6.84094e-06	0.001	0.0235526	0.32448	0.33696	0.962963	0.819315	0.819315	23.5526
5.3217e-07	0.001	0.0100543	0.1248	0.1872	0.666667	0.755346	0.755346	10.0543
1.45071e-06	0.001	0.0140452	0.1872	0.27456	0.681818	0.764301	0.764301	14.0452
1.65191e-06	0.001	0.0146666	0.19968	0.22464	0.888889	0.81634	0.81634	14.6666
9.89253e-07	0.001	0.0123624	0.14976	0.21216	0.705882	0.792481	0.792481	12.3624
2.53765e-06	0.001	0.016923	0.22464	0.23712	0.947368	0.822261	0.822261	16.923
1.0206e-08	0.001	0.00269124	0.03744	0.03744	1	0.829822	0.829822	2.69124
2.35103e-05	0.001	0.0355429	0.4992	0.4992	1	0.823018	0.823018	35.5429
6.13599e-06	0.001	0.0227141	0.312	0.312	1	0.830871	0.830871	22.7141
7.29e-10	0.001	0.00111663	0.01248	0.01248	1	0.999995	0.999995	1.11663
4.28652e-07	0.001	0.00935482	0.1248	0.14976	0.833333	0.791571	0.791571	9.35482
5.53311e-07	0.001	0.0101857	0.1248	0.17472	0.714286	0.792448	0.792448	10.1857
3.4263e-08	0.001	0.00402973	0.04992	0.0624	0.8	0.813973	0.813973	4.02973
1.95809e-06	0.001	0.0155219	0.19968	0.22464	0.888889	0.824582	0.824582	15.5219
5.6133e-08	0.001	0.00475051	0.0624	0.0624	1	0.848398	0.848398	4.75051
5.83929e-07	0.001	0.0103702	0.13728	0.1872	0.733333	0.772378	0.772378	10.3702
2.13597e-07	0.001	0.0074165	0.08736	0.1248	0.7	0.783088	0.783088	7.4165
8.06274e-07	0.001	0.0115477	0.14976	0.1872	0.8	0.786376	0.786376	11.5477
1.21816e-06	0.001	0.0132506	0.17472	0.19968	0.875	0.807736	0.807736	13.2506
1.04101e-06	0.001	0.0125744	0.16224	0.19968	0.8125	0.79091	0.79091	12.5744
4.77495e-07	0.001	0.00969743	0.11232	0.14976	0.75	0.796702	0.796702	9.69743
2.11264e-06	0.001	0.01592	0.21216	0.22464	0.944444	0.822935	0.822935	15.92
1.20722e-06	0.001	0.0132108	0.17472	0.19968	0.875	0.818546	0.818546	13.2108
1.26554e-06	0.001	0.0134202	0.1872	0.22464	0.833333	0.798032	0.798032	13.4202
2.13597e-07	0.001	0.0074165	0.08736	0.1248	0.7	0.822	0.822	7.4165
7.07859e-07	0.001	0.0110573	0.13728	0.21216	0.647059	0.764079	0.764079	11.0573
1.92383e-06	0.001	0.0154308	0.19968	0.23712	0.842105	0.82195	0.82195	15.4308
3.89286e-07	0.001	0.0090592	0.11232	0.13728	0.818182	0.796213	0.796213	9.0592
4.0824e-07	0.001	0.00920391	0.11232	0.17472	0.642857	0.76913	0.76913	9.20391
4.3186e-06	0.001	0.0202045	0.27456	0.28704	0.956522	0.830948	0.830948	20.2045
5.85387e-07	0.001	0.0103788	0.1248	0.17472	0.714286	0.802406	0.802406	10.3788
9.06147e-07	0.001	0.012006	0.14976	0.1872	0.8	0.797282	0.797282	12.006
5.54769e-07	0.001	0.0101946	0.13728	0.17472	0.785714	0.78635	0.78635	10.1946
8.53659e-06	0.001	0.0253568	0.34944	0.34944	1	0.81894	0.81894	25.3568
2.93131e-06	0.001	0.0177564	0.2496	0.26208	0.952381	0.813064	0.813064	17.7564
2.66085e-07	0.001	0.00798008	0.09984	0.13728	0.727273	0.798019	0.798019	7.98008
1.48133e-06	0.001	0.0141433	0.19968	0.19968	1	0.817123	0.817123	14.1433
6.3423e-08	0.001	0.00494784	0.0624	0.07488	0.833333	0.77503	0.77503	4.94784
2.62221e-06	0.001	0.0171089	0.22464	0.2496	0.9	0.824682	0.824682	17.1089
2.88954e-05	0.001	0.0380724	0.52416	0.53664	0.976744	0.821917	0.821917	38.0724
2.05578e-07	0.001	0.0073225	0.08736	0.1248	0.7	0.763364	0.763364	7.3225
7.36509e-06	0.001	0.0241394	0.34944	0.44928	0.777778	0.67926	0.67926	24.1394
7.8003e-08	0.001	0.00530116	0.0624	0.07488	0.833333	0.83475	0.83475	5.30116
5.81742e-07	0.001	0.0103572	0.13728	0.19968	0.6875	0.76361	0.76361	10.3572
8.54388e-07	0.001	0.011773	0.14976	0.19968	0.75	0.77374	0.77374	11.773
1.84437e-07	0.001	0.00706236	0.08736	0.1248	0.7	0.784347	0.784347	7.06236
3.55752e-07	0.001	0.00879123	0.11232	0.16224	0.692308	0.771584	0.771584	8.79123
1.3122e-08	0.001	0.0029264	0.03744	0.04992	0.75	0.792491	0.792491	2.9264
4.13343e-07	0.001	0.0092421	0.11232	0.1872	0.6	0.755567	0.755567	9.2421
1.1664e-07	0.001	0.00606201	0.07488	0.09984	0.75	0.789431	0.789431	6.06201
1.92675e-06	0.001	0.0154386	0.19968	0.22464	0.888889	0.820426	0.820426	15.4386
1.35594e-07	0.001	0.00637403	0.07488	0.09984	0.75	0.821449	0.821449	6.37403
2.36925e-07	0.001	0.00767722	0.09984	0.11232	0.888889	0.819713	0.819713	7.67722
5.16861e-07	0.001	0.00995692	0.1248	0.17472	0.714286	0.784652	0.784652	9.95692
1.21451e-06	0.001	0.0132374	0.17472	0.1872	0.933333	0.815479	0.815479	13.2374
1.08621e-07	0.001	0.00591977	0.07488	0.09984	0.75	0.795434	0.795434	5.91977
2.96703e-07	0.001	0.00827512	0.09984	0.14976	0.666667	0.762775	0.762775	8.27512
3.23676e-07	0.001	0.00851865	0.11232	0.17472	0.642857	0.749353	0.749353	8.51865
2.69001e-07	0.001	0.00800913	0.09984	0.14976	0.666667	0.767846	0.767846	8.00913
1.41062e-06	0.001	0.0139146	0.1872	0.23712	0.789474	0.78823	0.78823	13.9146
1.10735e-06	0.001	0.012836	0.16224	0.19968	0.8125	0.810681	0.810681	12.836
3.37527e-07	0.001	0.00863847	0.09984	0.14976	0.666667	0.812423	0.812423	8.63847
1.01623e-06	0.001	0.0124738	0.16224	0.21216	0.764706	0.801638	0.801638	12.4738
3.14199e-07	0.001	0.00843468	0.11232	0.13728	0.818182	0.781618	0.781618	8.43468
3.75071e-06	0.001	0.0192769	0.26208	0.27456	0.954545	0.824029	0.824029	19.2769
1.38218e-06	0.001	0.0138205	0.1872	0.19968	0.9375	0.809091	0.809091	13.8205
1.36323e-07	0.001	0.00638543	0.07488	0.09984	0.75	0.810765	0.810765	6.38543
1.03518e-07	0.001	0.00582558	0.07488	0.09984	0.75	0.770322	0.770322	5.82558
4.19175e-07	0.001	0.00928536	0.1248	0.16224	0.769231	0.762658	0.762658	9.28536
1.72569e-05	0.001	0.0320618	0.44928	0.44928	1	0.819219	0.819219	32.0618
5.20506e-07	0.001	0.00998027	0.11232	0.23712	0.473684	0.737398	0.737398	9.98027
4.84275e-06	0.001	0.0209909	0.29952	0.29952	1	0.825001	0.825001	20.9909
3.5167e-06	0.001	0.0188674	0.2496	0.26208	0.952381	0.825132	0.825132	18.8674
3.64938e-06	0.001	0.0191018	0.26208	0.27456	0.954545	0.820463	0.820463	19.1018
1.40697e-07	0.001	0.00645301	0.07488	0.11232	0.666667	0.788897	0.788897	6.45301
1.97632e-06	0.001	0.0155699	0.21216	0.23712	0.894737	0.821511	0.821511	15.5699
6.64848e-07	0.001	0.0108287	0.13728	0.1872	0.733333	0.779365	0.779365	10.8287
5.51124e-07	0.001	0.0101722	0.1248	0.1872	0.666667	0.766039	0.766039	10.1722
1.21014e-06	0.001	0.0132214	0.17472	0.19968	0.875	0.81352	0.81352	13.2214
3.22218e-07	0.001	0.00850584	0.11232	0.14976	0.75	0.763485	0.763485	8.50584
1.64754e-07	0.001	0.00680162	0.07488	0.11232	0.666667	0.772969	0.772969	6.80162
3.01077e-07	0.001	0.00831559	0.09984	0.16224	0.615385	0.773835	0.773835	8.31559
1.79334e-07	0.001	0.00699662	0.08736	0.1248	0.7	0.785208	0.785208	6.99662
3.22218e-07	0.001	0.00850584	0.09984	0.13728	0.727273	0.817251	0.817251	8.50584
7.8003e-08	0.001	0.00530116	0.0624	0.08736	0.714286	0.83475	0.83475	5.30116
2.18263e-06	0.001	0.0160939	0.21216	0.22464	0.944444	0.827608	0.827608	16.0939
1.09642e-05	0.001	0.0275629	0.3744	0.38688	0.967742	0.830469	0.830469	27.5629
9.53532e-07	0.001	0.0122118	0.16224	0.17472	0.928571	0.82865	0.82865	12.2118
3.06909e-07	0.001	0.00836894	0.09984	0.14976	0.666667	0.794888	0.794888	8.36894
4.92075e-07	0.001	0.00979515	0.1248	0.19968	0.625	0.735179	0.735179	9.79515
3.16386e-07	0.001	0.00845421	0.11232	0.13728	0.818182	0.788843	0.788843	8.45421
2.09952e-07	0.001	0.00737407	0.08736	0.1248	0.7	0.778762	0.778762	7.37407
1.63806e-06	0.001	0.0146255	0.1872	0.27456	0.681818	0.761333	0.761333	14.6255
1.37125e-06	0.001	0.0137839	0.17472	0.19968	0.875	0.81486	0.81486	13.7839
3.69603e-07	0.001	0.00890387	0.11232	0.1872	0.6	0.75995	0.75995	8.90387
1.29033e-07	0.001	0.00626952	0.07488	0.09984	0.75	0.801468	0.801468	6.26952
9.16499e-06	0.001	0.0259644	0.34944	0.36192	0.965517	0.830512	0.830512	25.9644
1.50466e-06	0.001	0.0142172	0.19968	0.21216	0.941176	0.817353	0.817353	14.2172
2.16513e-07	0.001	0.00745009	0.08736	0.1248	0.7	0.809356	0.809356	7.45009
1.34573e-06	0.001	0.0136979	0.17472	0.22464	0.777778	0.794803	0.794803	13.6979
1.82396e-06	0.001	0.0151591	0.21216	0.29952	0.708333	0.634781	0.634781	15.1591
1.29762e-07	0.001	0.0062813	0.07488	0.11232	0.666667	0.791075	0.791075	6.2813
4.53438e-07	0.001	0.00953176	0.1248	0.23712	0.526316	0.751197	0.751197	9.53176
1.25242e-06	0.001	0.0133737	0.17472	0.22464	0.777778	0.792506	0.792506	13.3737
6.27669e-07	0.001	0.0106229	0.1248	0.23712	0.526316	0.743868	0.743868	10.6229
1.58558e-06	0.001	0.0144676	0.1872	0.21216	0.882353	0.818876	0.818876	14.4676
0.000200138	0.001	0.0725733	0.98592	1.02336	0.963415	0.825192	0.825192	72.5733
1.0935e-08	0.001	0.00275385	0.02496	0.04992	0.5	0.868882	0.868882	2.75385
6.55371e-07	0.001	0.010777	0.1248	0.19968	0.625	0.769815	0.769815	10.777
1.56006e-07	0.001	0.00667904	0.08736	0.11232	0.777778	0.777766	0.777766	6.67904
1.6767e-08	0.001	0.00317555	0.03744	0.04992	0.75	0.836642	0.836642	3.17555
1.43613e-07	0.001	0.00649728	0.07488	0.11232	0.666667	0.77534	0.77534	6.49728
1.10954e-06	0.001	0.0128444	0.16224	0.21216	0.764706	0.792305	0.792305	12.8444
1.34209e-06	0.001	0.0136855	0.17472	0.2496	0.7	0.776953	0.776953	13.6855
2.7702e-08	0.001	0.00375409	0.03744	0.0624	0.6	0.869448	0.869448	3.75409
1.42884e-06	0.001	0.0139742	0.17472	0.21216	0.823529	0.804534	0.804534	13.9742
2.72355e-06	0.001	0.0173265	0.23712	0.2496	0.95	0.826438	0.826438	17.3265
1.7496e-08	0.001	0.00322092	0.03744	0.04992	0.75	0.832029	0.832029	3.22092
8.37621e-07	0.001	0.0116954	0.14976	0.17472	0.857143	0.812604	0.812604	11.6954
2.46402e-07	0.001	0.00777825	0.09984	0.1248	0.8	0.813225	0.813225	7.77825
3.01077e-07	0.001	0.00831559	0.11232	0.13728	0.818182	0.79226	0.79226	8.31559
5.94135e-07	0.001	0.0104303	0.13728	0.19968	0.6875	0.769862	0.769862	10.4303
1.93914e-06	0.001	0.0154717	0.21216	0.23712	0.894737	0.805503	0.805503	15.4717
2.30656e-06	0.001	0.0163929	0.22464	0.23712	0.947368	0.820508	0.820508	16.3929
3.17844e-07	0.001	0.00846717	0.09984	0.1248	0.8	0.809838	0.809838	8.46717
6.11631e-07	0.001	0.0105317	0.1248	0.21216	0.588235	0.745438	0.745438	10.5317
5.63517e-07	0.001	0.0102479	0.13728	0.1872	0.733333	0.765701	0.765701	10.2479
2.14034e-06	0.001	0.0159893	0.21216	0.23712	0.894737	0.815801	0.815801	15.9893
2.03391e-06	0.001	0.0157197	0.21216	0.22464	0.944444	0.817813	0.817813	15.7197
1.04612e-06	0.001	0.0125949	0.16224	0.1872	0.866667	0.805211	0.805211	12.5949
2.38383e-07	0.001	0.00769294	0.09984	0.1248	0.8	0.791064	0.791064	7.69294
2.44944e-07	0.001	0.00776288	0.09984	0.1248	0.8	0.77536	0.77536	7.76288
1.12193e-06	0.001	0.0128921	0.16224	0.27456	0.590909	0.760256	0.760256	12.8921
5.3946e-07	0.001	0.0101	0.13728	0.17472	0.785714	0.766992	0.766992	10.1
1.45363e-06	0.001	0.0140546	0.1872	0.19968	0.9375	0.83234	0.83234	14.0546
2.45892e-06	0.001	0.0167462	0.22464	0.23712	0.947368	0.815874	0.815874	16.7462
4.86972e-07	0.001	0.00976117	0.1248	0.14976	0.833333	0.787792	0.787792	9.76117
3.38256e-07	0.001	0.00864468	0.11232	0.14976	0.75	0.78517	0.78517	8.64468
4.0824e-07	0.001	0.00920391	0.1248	0.17472	0.714286	0.777937	0.777937	9.20391
3.86297e-06	0.001	0.0194674	0.26208	0.28704	0.913043	0.820724	0.820724	19.4674
1.4303e-06	0.001	0.013979	0.17472	0.23712	0.736842	0.798247	0.798247	13.979
2.44434e-06	0.001	0.016713	0.22464	0.2496	0.9	0.825624	0.825624	16.713
6.64265e-06	0.001	0.0233228	0.32448	0.33696	0.962963	0.820016	0.820016	23.3228
4.5198e-08	0.001	0.0044195	0.04992	0.07488	0.666667	0.81025	0.81025	4.4195
1.86478e-06	0.001	0.0152713	0.19968	0.21216	0.941176	0.833754	0.833754	15.2713
7.18065e-07	0.001	0.0111102	0.13728	0.2496	0.55	0.759569	0.759569	11.1102
3.35632e-06	0.001	0.0185761	0.2496	0.26208	0.952381	0.816367	0.816367	18.5761
6.33501e-07	0.001	0.0106557	0.13728	0.1872	0.733333	0.789569	0.789569	10.6557
2.8431e-08	0.001	0.00378673	0.04992	0.0624	0.8	0.802344	0.802344	3.78673
1.71242e-06	0.001	0.0148435	0.19968	0.2496	0.8	0.791225	0.791225	14.8435
9.52074e-07	0.001	0.0122056	0.14976	0.27456	0.545455	0.737529	0.737529	12.2056
5.3946e-07	0.001	0.0101	0.13728	0.16224	0.846154	0.794296	0.794296	10.1
1.90998e-07	0.001	0.00714513	0.07488	0.11232	0.666667	0.813473	0.813473	7.14513
3.79809e-07	0.001	0.00898509	0.09984	0.2496	0.4	0.669803	0.669803	8.98509
2.3328e-07	0.001	0.00763765	0.09984	0.1248	0.8	0.806622	0.806622	7.63765
8.1648e-08	0.001	0.00538248	0.0624	0.08736	0.714286	0.801208	0.801208	5.38248
3.42922e-06	0.001	0.0187096	0.2496	0.27456	0.909091	0.823288	0.823288	18.7096
4.46877e-07	0.001	0.00948556	0.1248	0.17472	0.714286	0.767676	0.767676	9.48556
3.14928e-07	0.001	0.0084412	0.11232	0.14976	0.75	0.775742	0.775742	8.4412
5.6862e-08	0.001	0.00477098	0.0624	0.07488	0.833333	0.782379	0.782379	4.77098
2.77676e-06	0.001	0.0174387	0.23712	0.26208	0.904762	0.814795	0.814795	17.4387
4.30329e-06	0.001	0.0201806	0.27456	0.28704	0.956522	0.831799	0.831799	20.1806
5.54769e-07	0.001	0.0101946	0.13728	0.16224	0.846154	0.78635	0.78635	10.1946
5.4675e-08	0.001	0.00470901	0.04992	0.08736	0.571429	0.796315	0.796315	4.70901
3.50285e-06	0.001	0.0188426	0.26208	0.28704	0.913043	0.812784	0.812784	18.8426
5.94135e-07	0.001	0.0104303	0.13728	0.1872	0.733333	0.774417	0.774417	10.4303
6.68493e-07	0.001	0.0108484	0.13728	0.21216	0.647059	0.780057	0.780057	10.8484
9.9873e-08	0.001	0.00575638	0.07488	0.08736	0.857143	0.789365	0.789365	5.75638
4.04595e-07	0.001	0.00917643	0.11232	0.14976	0.75	0.791423	0.791423	9.17643
2.2599e-08	0.001	0.00350776	0.03744	0.04992	0.75	0.845848	0.845848	3.50776
1.59578e-06	0.001	0.0144986	0.1872	0.22464	0.833333	0.795231	0.795231	14.4986
2.4786e-08	0.001	0.00361745	0.04992	0.0624	0.8	0.767929	0.767929	3.61745
3.72519e-07	0.001	0.00892723	0.09984	0.17472	0.571429	0.76091	0.76091	8.92723
7.66179e-07	0.001	0.011353	0.14976	0.17472	0.857143	0.813948	0.813948	11.353
2.8431e-08	0.001	0.00378673	0.04992	0.0624	0.8	0.821447	0.821447	3.78673
3.74706e-07	0.001	0.00894466	0.11232	0.1872	0.6	0.75195	0.75195	8.94466
6.85989e-07	0.001	0.0109422	0.13728	0.17472	0.785714	0.78926	0.78926	10.9422
1.40187e-05	0.001	0.0299159	0.41184	0.42432	0.970588	0.829133	0.829133	29.9159
8.019e-08	0.001	0.00535025	0.0624	0.09984	0.625	0.791641	0.791641	5.35025
5.97051e-07	0.001	0.0104473	0.1248	0.21216	0.588235	0.781574	0.781574	10.4473
4.374e-09	0.001	0.00202905	0.02496	0.02496	1	0.825478	0.825478	2.02905
6.69222e-07	0.001	0.0108524	0.13728	0.16224	0.846154	0.809618	0.809618	10.8524
2.93568e-06	0.001	0.0177652	0.22464	0.41184	0.545455	0.652915	0.652915	17.7652
[truncated: 882 more rows]

## Sheet: Histogram
Bin	Frequency	Freq. Norm	Cum. Ves.	Cum. VND
5	395	0.409751	2883	4280.29
10	964	1	2488	3693.85
15	827	0.857884	1524	2262.63
20	381	0.395228	697	1034.81
25	149	0.154564	316	469.154
30	75	0.0778008	167	247.939
35	28	0.0290456	92	136.589
40	15	0.0155602	64	95.0186
45	14	0.0145228	49	72.7486
50	2	0.00207469	35	51.9633
55	8	0.00829876	33	48.994
60	5	0.00518672	25	37.1166
65	4	0.00414938	20	29.6933
70	0	0	16	23.7547
75	2	0.00207469	16	23.7547
80	1	0.00103734	14	20.7853
85	2	0.00207469	13	19.3007
90	1	0.00103734	11	16.3313
95	1	0.00103734	10	14.8467
100	1	0.00103734	9	13.362
105	0	0	8	11.8773
110	1	0.00103734	8	11.8773
115	0	0	7	10.3927
120	1	0.00103734	7	10.3927
125	3	0.00311203	6	8.90799
130	1	0.00103734	3	4.454
135	0	0	2	2.96933
140	0	0	2	2.96933
145	0	0	2	2.96933
150	0	0	2	2.96933
155	0	0	2	2.96933
160	0	0	2	2.96933
165	0	0	2	2.96933
170	0	0	2	2.96933
175	0	0	2	2.96933
180	0	0	2	2.96933
185	0	0	2	2.96933
190	0	0	2	2.96933
195	0	0	2	2.96933
200	0	0	2	2.96933
205	0	0	2	2.96933
210	0	0	2	2.96933
215	0	0	2	2.96933
220	0	0	2	2.96933
225	0	0	2	2.96933
230	0	0	2	2.96933
235	0	0	2	2.96933
240	0	0	2	2.96933
245	0	0	2	2.96933
250	0	0	2	2.96933
255	0	0	2	2.96933
260	0	0	2	2.96933
265	0	0	2	2.96933
270	0	0	2	2.96933
275	0	0	2	2.96933
280	0	0	2	2.96933
285	0	0	2	2.96933
290	0	0	2	2.96933
295	0	0	2	2.96933
300	0	0	2	2.96933
305	0	0	2	2.96933
310	0	0	2	2.96933
315	0	0	2	2.96933
320	0	0	2	2.96933
325	0	0	2	2.96933
330	0	0	2	2.96933
335	0	0	2	2.96933
340	0	0	2	2.96933
345	0	0	2	2.96933
350	0	0	2	2.96933
355	0	0	2	2.96933
360	0	0	2	2.96933
365	0	0	2	2.96933
370	0	0	2	2.96933
375	0	0	2	2.96933
380	0	0	2	2.96933
385	0	0	2	2.96933
390	0	0	2	2.96933
395	0	0	2	2.96933
400	0	0	2	2.96933
405	0	0	2	2.96933
410	0	0	2	2.96933
415	0	0	2	2.96933
420	0	0	2	2.96933
425	0	0	2	2.96933
430	0	0	2	2.96933
435	0	0	2	2.96933
440	0	0	2	2.96933
445	0	0	2	2.96933
450	0	0	2	2.96933
455	0	0	2	2.96933
460	0	0	2	2.96933
465	0	0	2	2.96933
470	0	0	2	2.96933
475	0	0	2	2.96933
480	0	0	2	2.96933
485	0	0	2	2.96933
490	0	0	2	2.96933
495	0	0	2	2.96933
500	0	0	2	2.96933
More	2
total	2883
max	964
VOI (mm3)	0.673552
