# Supplementary material for: 3D X-ray tomographic analysis reveals how coesite is preserved in Muong Nong-type tektites
Source: Sci Rep. 2020 Nov 26;10:20608. doi: 10.1038/s41598-020-76727-6 (PMC7691353; doi:10.1038/s41598-020-76727-6)
Supplement: Supplementary file 1 — Supplementary Information 1. [file 41598_2020_76727_MOESM1_ESM.zip › Object Analysis/XRM 1.09┬╡m.xlsm]

## Sheet: XRM 1.09µm
Volume (pixel^3)	Surface (pixel)	Nb of obj. voxels	Nb of surf. voxels	Center_X	Center_Y	Center_Z	Mean DtS (pxl)	SD DtS (pxl)	Median DtS (pxl)	Mass_X	Mass_Y	Mass_Z	Box_X	Box_Y	Box_Z	Box_W	Box_H	Box_D		a^p (µm)	b^p (µm)	c^p (µm)	Min	Max	Average	St.Dev	A/R		Volume (µm^3)	Surface (µm^2)	Sphericity		Eq. Sph.Rad. (µm)	Eq. Sph.Dia. (µm)	Eq. Ell.Vol (µm^2)	Eq. Ell.Surf (µm^2)	Sphericity (max>20µm)		Info Volume	pixels		Bin_diam = 5µm
59629.7	12461.4	59794	8037	510.775	13.693	22.391	27.153	5.202	27.237	511.002	13.694	22.395	480	0	1	65	34	50		944.195	333.162	619.295	37.094	70.915	54.1863	16.9134	1.91176		77435	14832.6	0.592324		26.4413	52.8826	601070	36478.2	0.944208		Width	943		5
667.162	612.875	669	318	323.29	31.611	4.945	5.545	0.887	5.493	323.291	31.611	4.945	317	25	1	13	14	8		71.0342	80.021	32.5477	8.728	15.274	12.7283	3.50707	1.75		866.374	729.494	0.602466		5.91388	11.8278	7919.98	2025.34	0.948716		Depth	943		10
3745.68	1892.53	3756	1097	258.715	72.253	6.253	10.186	1.49	10.418	258.717	72.253	6.253	248	61	1	23	23	13		177.738	177.738	71.0342	14.183	25.093	21.4563	6.29889	1.76923		4864.13	2252.64	0.616306		10.5109	21.0217	37407.8	5757.09	0.939555		Height	900		15
2809.26	1597.08	2817	987	455.926	88.877	4.708	9.46	1.932	9.722	455.932	88.877	4.708	445	78	1	23	23	10		177.738	177.738	46.5911	10.91	25.093	20.3653	8.18856	2.3		3648.1	1900.97	0.602865		9.54976	19.0995	28775.2	5192.6	0.874537		scale pxl:µm	1.091		20
894.536	704.707	897	396	569.32	121.897	4.231	6.125	0.911	6.208	569.321	121.897	4.231	563	115	1	13	14	9		71.0342	80.021	39.3322	9.819	15.274	13.092	2.88651	1.55556		1161.64	838.799	0.6371		6.5212	13.0424	8909.98	2145.01	0.968961		scale pxl:mm	0.001091		25
114.684	195.641	115	96	202.591	167.226	2.287	3.108	1.041	3.06	202.591	167.226	2.287	199	163	1	9	8	3		39.3322	32.5477	6.72629	3.273	9.819	7.27333	3.50707	3		148.928	232.868	0.583479		3.28823	6.57647	1174.94	663.656	0.81137		VOI (mm3)	0.816263		30
2147.09	1623.03	2153	1059	273.942	233.516	2.879	9.72	3.016	10.079	273.944	233.516	2.879	261	219	1	26	28	6		216.458	243.843	20.4966	6.546	30.548	21.82	13.2726	4.66667		2788.2	1931.86	0.495896		8.73129	17.4626	23759.9	6089.91	0.656302		Vol_ves. (mm3)	0.0728134		35
18528	5721.36	18579	3354	53.499	273.07	15.538	17.86	2.612	17.962	53.5	273.107	15.538	38	252	1	32	41	32		302.226	450.146	302.226	34.912	44.731	38.185	5.669	1.28125		24060.3	6810.02	0.591839		17.909	35.818	228374	18257.9	0.989611		N_ves.	4273		40
283.22	363.334	284	202	403.264	263.923	2.211	4.257	1.178	4.384	403.265	263.923	2.211	397	259	1	12	11	4		62.4579	54.3053	10.6811	4.364	13.092	9.819	4.75556	3		367.788	432.469	0.574021		4.44464	8.88927	2872.08	1211.21	0.806729		Vol_incl. (mm3)	ND		45
1309.39	948.261	1313	486	647.669	271.196	6.326	6.951	0.542	6.943	647.671	271.196	6.326	640	264	1	15	15	12		89.4067	89.4067	62.4579	13.092	16.365	15.274	1.88967	1.25		1700.37	1128.7	0.610384		7.40432	14.8086	14686.8	2927.09	0.99083		% Vol B (fi)	8.92033		50
5967.56	2557.29	5984	1574	689.939	287.061	6.398	12.145	2.137	12.445	689.911	287.06	6.398	676	274	1	28	27	14		243.843	229.996	80.021	15.274	30.548	25.093	8.52098	2		7749.45	3043.89	0.62216		12.2761	24.5522	57572.2	7872.33	0.915916		VND (mm-3)	5234.83		55
230282	30500.8	230916	16685	98.831	306.464	35.353	41.046	1.103	40.952	98.749	305.408	35.281	59	265	1	81	82	72		1344.91	1371.7	1112.92	78.552	89.462	85.4617	6.00876	1.13889		299043	36304.5	0.595679		41.4841	82.9682	2.60132e+06	91728.6	0.997185					60
1070.05	816.501	1073	434	846.596	324.87	4.976	6.491	0.743	6.537	846.594	324.871	4.976	840	318	1	14	14	10		80.021	80.021	46.5911	10.91	15.274	13.8193	2.51956	1.4		1389.57	971.866	0.619627		6.92251	13.845	10661.5	2392.89	0.97898		Threshold	3-inf		65
41185.5	9444.66	41299	5393	153.13	347.177	15.894	22.973	1.801	23.309	153.17	347.286	15.894	127	324	1	50	47	35		619.295	560.661	349.054	38.185	54.55	48.004	8.65954	1.42857		53483.4	11241.8	0.610653		23.3728	46.7455	447403	28869.2	0.979901					70
598.351	529.03	600	325	212.963	363.887	3.03	5.443	1.369	5.822	212.964	363.887	3.03	206	358	1	14	13	5		80.021	71.0342	15.2897	5.455	15.274	11.6373	5.38178	2.8		777.017	629.694	0.649095		5.70314	11.4063	4949.99	1699.19	0.826633					75
534.528	541.007	536	307	451.246	368.972	2.576	5.372	1.431	5.589	451.247	368.972	2.576	445	362	1	14	15	5		80.021	89.4067	15.2897	5.455	16.365	12.3647	6.00876	3		694.136	643.95	0.588747		5.49269	10.9854	5711.53	1922.01	0.803953					80
44037.7	13395.7	44159	8944	930.41	410.839	17.955	29.037	10.081	28.497	930.663	410.726	17.956	916	362	1	27	96	47		229.996	1767.28	560.661	29.457	104.736	61.8233	38.7318	3.55556		57187.2	15944.7	0.450195		23.9003	47.8006	662668	44579.6	0.824539					85
246.321	287.472	247	148	764.579	373.304	3.704	3.817	0.578	3.874	764.58	373.304	3.704	761	370	1	8	8	6		32.5477	32.5477	20.4966	6.546	8.728	8.00067	1.25978	1.33333		319.872	342.173	0.661032		4.24257	8.48514	2088.79	802.514	0.984678					90
569.432	535.018	571	319	38.105	383.294	3.047	5.355	1.33	5.678	38.105	383.294	3.047	33	376	1	13	15	5		71.0342	89.4067	15.2897	5.455	16.365	12.001	5.77303	3		739.462	636.822	0.620979		5.60974	11.2195	5303.56	1804.36	0.815091					95
81.7744	205.623	82	82	512.573	382.915	1	3.784	1.413	3.907	512.573	382.915	1	508	378	1	10	11	1		46.5911	54.3053	1.15028	1.091	12.001	8.00067	6.00876	11		106.192	244.749	0.443089		2.93766	5.87531	598.35	854.2	0.402002					100
20956.3	6096.68	21014	3774	430.661	413.4	9.474	18.728	3.171	19.183	430.711	413.45	9.474	410	392	1	42	42	22		467.925	467.925	165.481	24.002	45.822	38.5487	12.5978	1.90909		27213.7	7256.76	0.60293		18.6595	37.319	211098	18580.8	0.922733					105
15886.2	4930.86	15930	3007	350.174	412.455	9.097	16.922	2.626	17.285	350.145	412.504	9.098	332	394	1	37	37	21		381.67	381.67	153.557	22.911	40.367	34.5483	10.0782	1.7619		20629.8	5869.11	0.619787		17.0138	34.0277	156382	14926.3	0.940419					110
10784.3	4016.57	10814	2465	95.842	415.37	7.15	15.093	2.903	15.518	95.844	415.381	7.15	78	398	1	36	35	17		365.224	349.054	109.333	18.547	39.276	32.0027	11.6657	2.11765		14004.4	4780.85	0.587701		14.9529	29.9058	116515	12809	0.900649					115
974.316	776.575	977	456	835.913	418.321	3.372	6.526	1.44	6.717	835.916	418.322	3.372	828	411	1	16	15	7		99.1805	89.4067	26.2602	7.637	17.456	13.8193	5.38178	2.28571		1265.24	924.342	0.612023		6.70958	13.4192	9138.44	2388.58	0.884966					120
67.8132	139.743	68	68	387.25	433.221	1.353	2.577	0.958	2.573	387.25	433.221	1.353	384	430	1	7	8	2		26.2602	32.5477	3.50517	2.182	8.728	6.18233	3.50707	4		88.062	166.334	0.575478		2.75994	5.51988	609.229	483.737	0.718448					125
47840.2	10696.4	47972	6717	737.513	459.187	11.58	25.095	4.637	25.732	737.919	459.165	11.58	709	431	1	57	57	29		764.491	764.491	257.993	31.639	62.187	52.0043	17.6369	1.96552		62125.1	12731.7	0.595812		24.5693	49.1386	512520	33817.9	0.915823					130
182298	26934.4	182800	17119	105.18	477.727	17.417	39.71	7.47	40.746	105.065	476.796	17.362	60	433	1	93	90	44		1679.34	1593.12	504.259	48.004	101.463	82.5523	29.9645	2.11364		236731	32059.5	0.57725		38.3756	76.7513	2.00328e+06	85226.8	0.901714					135
248.316	371.318	249	210	519.273	468.008	1.671	4.391	1.477	4.464	519.274	468.008	1.671	514	461	1	12	14	3		62.4579	80.021	6.72629	3.273	15.274	10.5463	6.39268	4.66667		322.462	441.973	0.514526		4.25399	8.50798	2741.53	1414.99	0.669464					140
20.9426	63.8824	21	21	603.333	474.19	1	1.917	0.728	2.006	603.333	474.19	1	601	472	1	6	5	1		20.4966	15.2897	1.15028	1.091	6.546	4.364	2.88651	6		27.196	76.038	0.575162		1.86554	3.73109	163.186	244.632	0.590328					145
31948	8113.05	32036	4995	842.071	505.818	10.622	21.72	3.763	22.263	842.248	505.798	10.622	818	482	1	49	48	26		599.506	579.961	216.458	28.366	53.459	44.731	14.183	1.88462		41487.6	9656.81	0.600153		21.4755	42.951	332639	25017.3	0.928024					150
380.95	546.997	382	326	529.605	581.767	1.631	5.452	1.92	5.595	529.606	581.767	1.631	522	573	1	16	17	3		99.1805	109.333	6.72629	3.273	18.547	13.092	8.52098	5.66667		494.701	651.08	0.464599		4.90627	9.81254	4438.67	2215.54	0.58953					155
6455.22	2722.98	6473	1436	751.083	584.413	9.788	12.14	0.707	12.208	751.046	584.433	9.788	740	572	1	24	25	21		190.324	203.232	153.557	22.911	27.275	25.4567	2.2711	1.19048		8382.72	3241.12	0.615715		12.6018	25.2036	68538.3	8136.05	0.995465					160
443.778	431.209	445	225	231.227	589.854	4.328	4.736	0.668	4.77	231.227	589.854	4.328	227	585	1	10	11	7		46.5911	54.3053	26.2602	7.637	12.001	10.1827	2.2711	1.57143		576.288	513.26	0.652489		5.16238	10.3248	4188.45	1297.21	0.968671					165
242.332	303.443	243	170	771	590.259	2.23	3.937	1.02	4.061	771.001	590.259	2.23	767	585	1	10	10	4		46.5911	46.5911	10.6811	4.364	10.91	8.728	3.77933	2.5		314.692	361.183	0.619461		4.21955	8.43909	2175.82	955.023	0.850261					170
844.673	822.491	847	532	487.9	612.418	2.229	6.874	2.209	7.232	487.901	612.419	2.229	479	603	1	18	20	4		119.854	141.974	10.6811	4.364	21.82	15.274	9.51112	5		1096.89	978.996	0.525386		6.39771	12.7954	7832.95	2988.56	0.638223					175
185.489	259.524	186	131	551.806	610.231	2.167	3.559	0.916	3.64	551.807	610.231	2.167	547	606	1	10	10	4		46.5911	46.5911	10.6811	4.364	10.91	8.728	3.77933	2.5		240.875	308.906	0.606065		3.85983	7.71965	2175.82	955.023	0.850261					180
424.829	441.19	426	210	682.575	614.925	4.627	4.671	0.489	4.631	682.576	614.925	4.627	678	610	1	10	11	8		46.5911	54.3053	32.5477	8.728	12.001	10.5463	1.66653	1.375		551.682	525.14	0.619443		5.08784	10.1757	4786.8	1393.88	0.985425					185
161.555	245.55	162	132	471.642	621.716	1.772	3.497	1.073	3.679	471.642	621.716	1.772	467	617	1	10	10	3		46.5911	46.5911	6.72629	3.273	10.91	8.36433	4.40922	3.33333		209.795	292.273	0.584196		3.68611	7.37223	1631.86	884.263	0.75804					190
1537.76	1034.1	1542	553	776.938	629.405	7.521	7.349	0.572	7.326	776.941	629.407	7.521	770	622	1	15	15	13		89.4067	89.4067	71.0342	14.183	16.365	15.6377	1.25978	1.15385		1996.93	1230.87	0.623036		7.81193	15.6239	15910.7	3070.69	0.996262					195
213.412	281.483	214	146	454.051	633.056	2.22	3.789	1.036	3.764	454.052	633.056	2.22	450	629	1	10	10	4		46.5911	46.5911	10.6811	4.364	10.91	8.728	3.77933	2.5		277.136	335.044	0.613542		4.04453	8.08906	2175.82	955.023	0.850261					200
47.8678	129.762	48	48	648.25	646.396	1	2.91	1.105	2.983	648.25	646.396	1	644	643	1	9	7	1		39.3322	26.2602	1.15028	1.091	9.819	6.18233	4.5422	9		62.161	154.453	0.491322		2.4574	4.91481	342.692	497.094	0.476411					205
20.9426	63.8824	21	21	41.286	646.714	1	1.984	0.808	1.982	41.286	646.714	1	39	645	1	6	5	1		20.4966	15.2897	1.15028	1.091	6.546	4.364	2.88651	6		27.196	76.038	0.575162		1.86554	3.73109	163.186	244.632	0.590328					210
35237.9	10377	35335	6935	784.563	677.592	7.201	25.013	6.974	25.896	784.636	677.533	7.2	753	645	1	65	65	19		944.195	944.195	130.737	20.729	70.915	54.1863	28.9749	3.42105		45759.9	12351.5	0.500903		22.1887	44.3774	436660	37146.8	0.749305					215
3629	3581.35	3639	2533	154.243	669.826	2.021	14.858	5.296	15.511	154.244	669.823	2.021	132	646	1	45	47	5		522.808	560.661	15.2897	5.455	51.277	35.2757	25.8485	9.4		4712.61	4262.81	0.318881		10.4006	20.8012	57523.2	16527.7	0.436013					220
1376.21	978.206	1380	603	452.286	676.425	3.58	7.393	1.732	7.699	452.288	676.429	3.58	443	668	1	19	18	7		130.737	119.854	26.2602	7.637	20.729	16.0013	7.26424	2.71429		1787.14	1164.34	0.61166		7.52818	15.0564	13022.3	3212.22	0.833304					225
304.162	379.305	305	232	265.97	675.367	1.977	4.535	1.452	4.749	265.971	675.367	1.977	260	670	1	12	12	3		62.4579	62.4579	6.72629	3.273	13.092	9.819	5.669	4		394.984	451.479	0.576633		4.5516	9.10319	2349.88	1227.76	0.696204					230
4058.82	1988.35	4070	1030	620.755	675.609	10.258	10.346	0.54	10.332	620.748	675.6	10.258	611	666	1	22	20	19		165.481	141.974	130.737	20.729	24.002	22.1837	1.66653	1.15789		5270.77	2366.69	0.618859		10.796	21.5919	45474.6	6179.25	0.997076					235
997.253	802.526	1000	449	398.13	689.778	3.53	6.557	1.372	6.705	398.131	689.78	3.53	391	682	1	16	16	8		99.1805	99.1805	32.5477	8.728	17.456	14.5467	5.03911	2		1295.03	955.232	0.60149		6.76182	13.5236	11140.2	2646.17	0.91158					240
4470.68	2189.97	4483	1299	503.618	694.655	5.786	11.027	1.993	11.25	503.605	694.636	5.786	491	682	1	26	26	13		216.458	216.458	71.0342	14.183	28.366	23.6383	8.18856	2		5805.62	2606.68	0.599277		11.1494	22.2989	47802.8	6987.55	0.91158					245
1323.35	980.202	1327	561	243.034	708.714	3.925	7.225	1.433	7.34	243.035	708.719	3.925	234	701	1	18	17	9		119.854	109.333	39.3322	9.819	19.638	16.0013	5.38178	2		1718.5	1166.72	0.594684		7.43054	14.8611	14980.5	3200.39	0.918261					250
68.8104	137.747	69	69	738.971	755.971	1.391	2.663	1.061	2.513	738.971	755.971	1.391	736	753	1	7	8	2		26.2602	32.5477	3.50517	2.182	8.728	6.18233	3.50707	4		89.357	163.958	0.589527		2.77341	5.54681	609.229	483.737	0.718448					255
1628.51	1239.73	1633	620	172.743	766.586	6.942	7.68	1.138	7.509	172.744	766.583	6.942	163	759	1	23	18	12		177.738	119.854	62.4579	13.092	25.093	19.2743	6.00876	1.91667		2114.78	1475.62	0.539948		7.96268	15.9254	27023.7	4618.73	0.942884					260
22189.9	7821.55	22251	5271	742.381	797.681	5.959	21.689	6.236	22.55	742.304	797.747	5.959	714	769	1	57	58	15		764.491	786.165	89.4067	16.365	63.278	47.2767	26.7758	3.86667		28815.7	9309.85	0.488233		19.0187	38.0373	269747	28407.3	0.710711					265
59.8354	121.776	60	60	639.967	792.183	1.417	2.468	0.962	2.427	639.967	792.183	1.417	637	790	1	7	7	2		26.2602	26.2602	3.50517	2.182	7.637	5.81867	3.14945	3.5		77.702	144.948	0.607519		2.64717	5.29433	533.076	428.719	0.741602					270
396.907	556.978	398	331	454.972	800.588	1.698	5.519	1.977	5.649	454.973	800.588	1.698	447	792	1	15	19	3		89.4067	130.737	6.72629	3.273	20.729	13.4557	9.08439	6.33333		515.422	662.96	0.468927		4.97384	9.94767	4650.81	2318.03	0.581278					275
102.717	171.685	103	88	603.204	805.33	1.913	2.84	0.838	2.856	603.204	805.33	1.913	600	801	1	7	9	3		26.2602	39.3322	6.72629	3.273	9.819	6.90967	3.33306	3		133.388	204.353	0.6178		3.16964	6.33927	1028.07	593.586	0.829883					280
65.8187	129.762	66	66	421.197	808.227	1.561	2.538	0.942	2.498	421.197	808.227	1.561	418	806	1	7	7	2		26.2602	26.2602	3.50517	2.182	7.637	5.81867	3.14945	3.5		85.472	154.453	0.607534		2.73261	5.46523	533.076	428.719	0.741602					285
188.48	265.513	189	141	292.767	813.989	2.28	3.563	0.909	3.575	292.767	813.989	2.28	289	810	1	8	10	4		32.5477	46.5911	10.6811	4.364	10.91	8.00067	3.33306	2.5		244.76	316.035	0.598746		3.88047	7.76093	1740.66	795.851	0.87928					290
5973.54	2996.48	5990	1648	757.614	839.042	11.43	12.76	2.929	12.864	757.591	839.024	11.43	745	829	1	29	25	23		257.993	203.232	177.738	25.093	31.639	28.0023	3.33306	1.26087		7757.22	3566.65	0.531326		12.2802	24.5604	90704.5	9833.65	0.992784					295
20.9426	63.8824	21	21	200.619	839.095	1	1.943	0.771	2.022	200.619	839.095	1	198	837	1	6	5	1		20.4966	15.2897	1.15028	1.091	6.546	4.364	2.88651	6		27.196	76.038	0.575162		1.86554	3.73109	163.186	244.632	0.590328					300
1102.96	878.388	1106	515	477.733	848.656	3.769	6.783	1.5	6.99	477.735	848.658	3.769	470	842	1	20	15	7		141.974	89.4067	26.2602	7.637	21.82	15.274	7.15417	2.85714		1432.3	1045.53	0.587721		6.99276	13.9855	11423.1	2889.66	0.848838					305
3018.68	1806.69	3027	1164	518.27	933.35	4.536	10.369	2.998	10.133	518.276	933.338	4.536	503	922	1	32	20	10		302.226	141.974	46.5911	10.91	34.912	22.5473	12.0175	3.2		3920.05	2150.47	0.559087		9.7814	19.5628	34813.1	6174.07	0.835106					310
309.148	349.359	310	164	719.923	160.739	4.771	4.157	0.48	4.157	719.923	160.739	4.771	716	157	2	9	9	7		39.3322	39.3322	26.2602	7.637	9.819	9.09167	1.25978	1.28571		401.459	415.835	0.632884		4.57633	9.15266	3084.22	1036.75	0.988339					315
1419.09	984.194	1423	500	536.913	169.848	7.878	7.171	0.526	7.106	536.912	169.847	7.878	530	163	2	15	15	13		89.4067	89.4067	71.0342	14.183	16.365	15.6377	1.25978	1.15385		1842.83	1171.47	0.620502		7.60557	15.2111	15910.7	3070.69	0.996262					320
89.753	153.717	90	74	561.567	320.389	3.111	2.724	0.81	2.839	561.567	320.389	3.111	558	317	2	8	7	3		32.5477	26.2602	6.72629	3.273	8.728	6.546	2.88651	2.66667		116.553	182.967	0.630658		3.03025	6.0605	913.844	535.793	0.849967					325
22.9371	67.8756	23	23	121.304	388.783	2	1.991	0.737	2.036	121.304	388.783	2	119	387	2	6	5	1		20.4966	15.2897	1.15028	1.091	6.546	4.364	2.88651	6		29.786	80.791	0.57517		1.92298	3.84596	163.186	244.632	0.590328					330
138.618	245.55	139	139	46.993	463.367	2.511	3.596	1.356	3.643	46.993	463.367	2.511	41	458	2	12	11	2		62.4579	54.3053	3.50517	2.182	13.092	9.09167	6.00876	6		180.009	292.273	0.527503		3.50269	7.00538	1436.04	1070.05	0.575254					335
20.9426	65.8794	21	21	13.857	538.81	2	2.014	0.848	2.035	13.857	538.81	2	11	536	2	6	6	1		20.4966	20.4966	1.15028	1.091	6.546	4.72767	3.14945	6		27.196	78.415	0.557727		1.86554	3.73109	195.824	290.464	0.561439					340
20.9426	63.8824	21	21	52.048	565.333	2	2.018	0.831	2.092	52.048	565.333	2	50	563	2	5	6	1		15.2897	20.4966	1.15028	1.091	6.546	4.364	2.88651	6		27.196	76.038	0.575162		1.86554	3.73109	163.186	244.632	0.590328					345
161.555	225.586	162	113	463.519	582.185	4.13	3.241	0.553	3.144	463.519	582.185	4.13	460	579	2	7	8	5		26.2602	32.5477	15.2897	5.455	8.728	7.27333	1.66653	1.6		209.795	268.511	0.635895		3.68611	7.37223	1523.07	661.36	0.967966					350
20.9426	63.8824	21	21	59.286	692.905	2	2.02	0.844	2.099	59.286	692.905	2	57	691	2	6	5	1		20.4966	15.2897	1.15028	1.091	6.546	4.364	2.88651	6		27.196	76.038	0.575162		1.86554	3.73109	163.186	244.632	0.590328					355
721.014	632.839	723	312	778.92	816.745	6.275	5.645	0.57	5.617	778.919	816.746	6.275	773	811	2	12	13	10		62.4579	71.0342	46.5911	10.91	14.183	12.7283	1.66653	1.3		936.306	753.256	0.61445		6.0689	12.1378	8485.7	2031.92	0.990153					360
187.483	263.516	188	126	704.229	213.394	5.638	3.522	0.693	3.444	704.229	213.394	5.638	701	210	3	9	8	6		39.3322	32.5477	20.4966	6.546	9.819	8.36433	1.66653	1.5		243.465	313.658	0.601154		3.87361	7.74722	2349.88	875.577	0.976235					365
35.9011	101.813	36	36	512.778	382.833	3	2.516	0.964	2.548	512.778	382.833	3	509	380	3	8	7	1		32.5477	26.2602	1.15028	1.091	8.728	5.81867	4.13046	8		46.621	121.186	0.516915		2.2327	4.46541	304.615	443.421	0.493744					370
659.184	600.897	661	296	551.454	792.634	6.806	5.485	0.652	5.354	551.454	792.633	6.806	546	787	3	12	12	9		62.4579	62.4579	39.3322	9.819	13.092	12.001	1.88967	1.33333		856.014	715.236	0.609568		5.89021	11.7804	7049.65	1805.66	0.984678					375
111.692	191.648	112	89	549.161	883.607	4.5	3.049	0.953	2.899	549.161	883.607	4.5	546	880	3	8	9	4		32.5477	39.3322	10.6811	4.364	9.819	7.637	2.88651	2.25		145.043	228.115	0.585232		3.25939	6.51878	1566.59	728.31	0.89565					380
57.8409	125.769	58	58	329.862	884.5	3.345	2.434	0.928	2.46	329.862	884.5	3.345	326	881	3	8	7	2		32.5477	26.2602	3.50517	2.182	8.728	6.18233	3.50707	4		75.112	149.701	0.575085		2.61742	5.23484	609.229	483.737	0.718448					385
237.346	307.436	238	152	590.773	54.622	6.357	3.812	0.684	3.793	590.774	54.622	6.357	586	51	4	9	9	6		39.3322	39.3322	20.4966	6.546	9.819	8.728	1.88967	1.5		308.217	365.935	0.603001		4.1904	8.38081	2643.62	953.775	0.969403					390
82.7717	167.692	83	83	397.494	97.325	4.627	2.88	1.11	2.898	397.494	97.325	4.627	394	93	4	8	9	2		32.5477	39.3322	3.50517	2.182	9.819	6.90967	4.13046	4.5		107.487	199.601	0.54772		2.94955	5.8991	783.295	608.024	0.675845					395
649.212	570.952	651	285	445.318	242.476	8.499	5.422	0.52	5.425	445.319	242.476	8.499	440	237	4	12	12	10		62.4579	62.4579	46.5911	10.91	13.092	12.3647	1.25978	1.2		843.064	679.593	0.635051		5.86036	11.7207	7832.95	1919.07	0.993904					400
147.593	211.611	148	110	527.595	259.899	5.358	3.189	0.77	3.238	527.595	259.899	5.358	524	257	4	9	7	4		39.3322	26.2602	10.6811	4.364	9.819	7.27333	2.74562	2.25		191.664	251.877	0.638248		3.57671	7.15342	1370.77	656.566	0.908897					405
332.085	347.363	333	182	408.694	292.925	7.021	4.224	0.492	4.266	408.695	292.925	7.021	405	289	4	9	9	7		39.3322	39.3322	26.2602	7.637	9.819	9.09167	1.25978	1.28571		431.245	413.459	0.667628		4.68682	9.37364	3084.22	1036.75	0.988339					410
1525.8	1010.15	1530	515	489.923	408.32	10.127	7.344	0.484	7.339	489.922	408.319	10.127	483	401	4	15	16	13		89.4067	99.1805	71.0342	14.183	17.456	16.0013	1.66653	1.23077		1981.39	1202.36	0.634498		7.79161	15.5832	16971.4	3213.43	0.993864					415
141.61	195.641	142	104	557.38	423.972	5.415	3.126	0.673	3.191	557.38	423.972	5.415	554	421	4	7	8	4		26.2602	32.5477	10.6811	4.364	8.728	6.90967	2.2711	2		183.894	232.868	0.671562		3.52771	7.05542	1218.46	595.782	0.925985					420
22.9371	69.8717	23	23	95.522	686.13	4	2.004	0.756	2.066	95.522	686.13	4	93	684	4	6	6	1		20.4966	20.4966	1.15028	1.091	6.546	4.72767	3.14945	6		29.786	83.167	0.558738		1.92298	3.84596	195.824	290.464	0.561439					425
43.8789	109.798	44	44	58.205	693.682	4.523	2.409	1.184	2.125	58.205	693.682	4.523	56	689	4	6	9	2		20.4966	39.3322	3.50517	2.182	9.819	6.18233	3.83147	4.5		56.981	130.691	0.54793		2.38715	4.77431	587.471	470.88	0.720385					430
21.9398	65.8794	22	22	421.955	807.864	4	2.011	0.845	2.209	421.955	807.864	4	420	806	4	6	5	1		20.4966	15.2897	1.15028	1.091	6.546	4.364	2.88651	6		28.491	78.415	0.575294		1.8947	3.78939	163.186	244.632	0.590328					435
85.7634	159.707	86	74	232.279	832.477	5.116	2.717	0.85	2.722	232.279	832.477	5.116	229	830	4	8	7	3		32.5477	26.2602	6.72629	3.273	8.728	6.546	2.88651	2.66667		111.372	190.096	0.588882		2.98467	5.96933	913.844	535.793	0.849967					440
24.9315	73.8641	25	25	145.08	133.36	5	2.166	0.915	2.14	145.08	133.36	5	143	130	5	5	7	1		15.2897	26.2602	1.15028	1.091	7.637	4.72767	3.33306	7		32.376	87.919	0.558749		1.97717	3.95435	190.384	283.467	0.564593					445
26.926	77.8572	27	27	202.37	165.63	5	2.222	0.865	2.321	202.37	165.63	5	200	163	5	6	6	1		20.4966	20.4966	1.15028	1.091	6.546	4.72767	3.14945	6		34.966	92.672	0.557998		2.02855	4.0571	195.824	290.464	0.561439					450
886.558	726.666	889	376	601.034	527.706	9.432	6.058	0.623	6.008	601.034	527.707	9.432	595	522	5	13	13	10		71.0342	71.0342	46.5911	10.91	14.183	13.092	1.88967	1.3		1151.28	864.937	0.614168		6.50176	13.0035	9192.84	2149.53	0.98728					455
46.8706	107.802	47	47	319.766	542.404	5.489	2.228	0.867	2.106	319.766	542.404	5.489	317	539	5	6	8	2		20.4966	32.5477	3.50517	2.182	8.728	5.81867	3.33306	4		60.866	128.315	0.583163		2.44022	4.88044	522.197	422.388	0.742441					460
20.9426	63.8824	21	21	154.905	576.905	5	1.887	0.717	2.079	154.905	576.905	5	152	575	5	6	5	1		20.4966	15.2897	1.15028	1.091	6.546	4.364	2.88651	6		27.196	76.038	0.575162		1.86554	3.73109	163.186	244.632	0.590328					465
81.7744	205.623	82	82	199.232	599.378	5	3.803	1.432	3.949	199.232	599.378	5	195	594	5	9	11	1		39.3322	54.3053	1.15028	1.091	12.001	7.637	5.77303	11		106.192	244.749	0.443089		2.93766	5.87531	538.515	770.862	0.415247					470
24.9315	71.8679	25	25	278.8	619.08	5	2.05	0.753	2.267	278.8	619.08	5	276	617	5	6	5	1		20.4966	15.2897	1.15028	1.091	6.546	4.364	2.88651	6		32.376	85.543	0.574269		1.97717	3.95435	163.186	244.632	0.590328					475
100.723	197.637	101	101	265.535	675.257	5.356	3.119	1.177	3.07	265.535	675.257	5.356	261	671	5	11	9	2		54.3053	39.3322	3.50517	2.182	12.001	8.00067	5.15586	5.5		130.798	235.244	0.529704		3.14899	6.29797	1077.03	817.153	0.621822					480
161.555	227.582	162	103	663.198	743.364	7.136	3.292	0.581	3.244	663.198	743.364	7.136	659	740	5	9	8	5		39.3322	32.5477	15.2897	5.455	9.819	8.00067	2.2711	1.8		209.795	270.887	0.630318		3.68611	7.37223	1958.24	799.508	0.946756					485
339.066	383.297	340	196	401.412	769.709	7.626	4.322	0.791	4.289	401.413	769.709	7.626	396	766	5	11	9	6		54.3053	39.3322	20.4966	6.546	12.001	9.45533	2.74562	1.83333		440.31	456.231	0.613487		4.71943	9.43887	3231.09	1114	0.948776					490
20.9426	61.8862	21	21	577.143	335	6	1.878	0.7	2.186	577.143	335	6	575	333	6	5	5	1		15.2897	15.2897	1.15028	1.091	5.455	4.00033	2.51956	5		27.196	73.662	0.593714		1.86554	3.73109	135.989	205.996	0.620813					495
319.121	365.33	320	202	491.638	492.225	8.5	4.34	1.027	4.427	491.638	492.225	8.5	486	487	6	11	12	5		54.3053	62.4579	15.2897	5.455	13.092	10.1827	4.13046	2.4		414.409	434.845	0.618162		4.62502	9.25004	3590.1	1296.8	0.874346					500
347.044	377.308	348	203	690.851	562.624	8.466	4.35	0.727	4.34	690.851	562.624	8.466	687	559	6	9	9	7		39.3322	39.3322	26.2602	7.637	9.819	9.09167	1.25978	1.28571		450.67	449.102	0.632963		4.75616	9.51232	3084.22	1036.75	0.988339					505
21.9398	67.8756	22	22	100.409	712.136	6	1.97	0.753	2.026	100.409	712.136	6	98	710	6	6	6	1		20.4966	20.4966	1.15028	1.091	6.546	4.72767	3.14945	6		28.491	80.791	0.558375		1.8947	3.78939	195.824	290.464	0.561439					510
25.9288	75.8611	26	26	133.923	749.269	6	2.172	0.864	2.232	133.923	749.269	6	132	747	6	6	6	1		20.4966	20.4966	1.15028	1.091	6.546	4.72767	3.14945	6		33.671	90.296	0.558453		2.00319	4.00638	195.824	290.464	0.561439					515
637.245	560.97	639	313	397.631	97.257	9.858	5.415	0.801	5.407	397.632	97.257	9.858	392	92	7	12	12	8		62.4579	62.4579	32.5477	8.728	13.092	11.6373	2.51956	1.5		827.524	667.712	0.638384		5.82412	11.6482	6266.36	1695.6	0.969403					520
156.569	219.597	157	109	423.344	139.713	9.025	3.24	0.58	3.204	423.344	139.713	9.025	420	136	7	7	8	5		26.2602	32.5477	15.2897	5.455	8.728	7.27333	1.66653	1.6		203.32	261.382	0.639728		3.6478	7.29559	1523.07	661.36	0.967966					525
67.8132	173.681	68	68	212.221	363.294	7	3.455	1.309	3.574	212.221	363.294	7	208	359	7	9	10	1		39.3322	46.5911	1.15028	1.091	10.91	7.27333	5.38178	10		88.062	206.729	0.463029		2.75994	5.51988	489.559	702.238	0.427763					530
99.7254	269.505	100	100	36.09	382.38	7	5.081	2.451	5.014	36.09	382.38	7	27	378	7	18	11	1		119.854	54.3053	1.15028	1.091	19.638	10.91	9.32151	18		129.503	320.787	0.385881		3.13856	6.27712	1077.03	1523.72	0.333476					535
33.9066	97.8206	34	34	241.588	466.941	7	2.421	0.898	2.623	241.588	466.941	7	239	464	7	7	7	1		26.2602	26.2602	1.15028	1.091	7.637	5.455	3.77933	7		44.031	116.434	0.517897		2.19057	4.38114	266.538	389.883	0.513715					540
4176.49	2108.12	4188	1093	307.264	611.133	16.417	10.46	0.672	10.438	307.261	611.127	16.417	298	600	7	20	25	19		141.974	203.232	130.737	20.729	27.275	23.2747	3.50707	1.31579		5423.58	2509.26	0.594926		10.8993	21.7986	51675.7	6782.92	0.989142					545
22.9371	69.8717	23	23	50.043	657.826	7	2.047	0.844	2.235	50.043	657.826	7	47	656	7	7	5	1		26.2602	15.2897	1.15028	1.091	7.637	4.72767	3.33306	7		29.786	83.167	0.558738		1.92298	3.84596	190.384	283.467	0.564593					550
21.9398	65.8794	22	22	79.409	688.136	7	1.951	0.731	2.026	79.409	688.136	7	77	686	7	5	6	1		15.2897	20.4966	1.15028	1.091	6.546	4.364	2.88651	6		28.491	78.415	0.575294		1.8947	3.78939	163.186	244.632	0.590328					555
782.844	730.659	785	392	219.161	803.782	10.107	5.967	1.272	6.035	219.161	803.784	10.107	213	797	7	15	18	7		89.4067	119.854	26.2602	7.637	19.638	14.5467	6.20369	2.57143		1016.6	869.69	0.562193		6.23764	12.4753	10280.7	2637.89	0.866785					560
20.9426	63.8824	21	21	193.667	803.619	7	1.953	0.779	1.908	193.667	803.619	7	191	802	7	6	5	1		20.4966	15.2897	1.15028	1.091	6.546	4.364	2.88651	6		27.196	76.038	0.575162		1.86554	3.73109	163.186	244.632	0.590328					565
310.146	351.355	311	175	503.91	274.26	11.154	4.14	0.539	4.157	503.911	274.261	11.154	500	271	8	9	8	7		39.3322	32.5477	26.2602	7.637	9.819	8.728	1.091	1.28571		402.754	418.211	0.630641		4.58125	9.16249	2741.53	955.349	0.991557					570
726	636.831	728	309	715.577	654.143	12.538	5.633	0.461	5.618	715.577	654.142	12.538	710	648	8	12	12	10		62.4579	62.4579	46.5911	10.91	13.092	12.3647	1.25978	1.2		942.781	758.008	0.61341		6.08285	12.1657	7832.95	1919.07	0.993904					575
3083.51	1692.9	3092	856	597.152	833.688	16.025	9.411	0.569	9.386	597.141	833.693	16.025	588	823	8	19	22	17		130.737	165.481	109.333	18.547	24.002	21.0927	2.74562	1.29412		4004.23	2015.03	0.605177		9.85092	19.7018	38653.4	5577.65	0.991194					580
159.561	229.579	160	110	700.194	860.869	9.956	3.285	0.625	3.259	700.194	860.869	9.956	697	857	8	7	9	5		26.2602	39.3322	15.2897	5.455	9.819	7.637	2.182	1.8		207.205	273.263	0.619684		3.67088	7.34177	1713.46	725.614	0.95432					585
28.9205	83.8457	29	29	247.138	874.483	8	2.303	0.903	2.389	247.138	874.483	8	244	872	8	7	6	1		26.2602	20.4966	1.15028	1.091	7.637	5.09133	3.50707	7		37.556	99.8	0.543425		2.07745	4.1549	228.461	336.535	0.537026					590
42.8817	119.78	43	43	261.14	331.767	9	2.801	1.127	2.797	261.14	331.767	9	258	327	9	7	10	1		26.2602	46.5911	1.15028	1.091	10.91	6.546	4.99959	10		55.686	142.572	0.49463		2.36893	4.73786	380.768	550.866	0.461189					595
26.926	77.8572	27	27	218.407	395.37	9	2.167	0.803	2.29	218.407	395.37	9	216	393	9	6	6	1		20.4966	20.4966	1.15028	1.091	6.546	4.72767	3.14945	6		34.966	92.672	0.557998		2.02855	4.0571	195.824	290.464	0.561439					600
250.31	311.428	251	153	622.199	404.295	11.55	3.842	0.595	3.809	622.2	404.295	11.55	618	401	9	9	8	6		39.3322	32.5477	20.4966	6.546	9.819	8.36433	1.66653	1.5		325.052	370.687	0.616754		4.26535	8.5307	2349.88	875.577	0.976235					605
143.604	203.626	144	101	514.514	478.181	11.111	3.097	0.5	3.051	514.514	478.181	11.111	511	475	9	7	7	5		26.2602	26.2602	15.2897	5.455	7.637	6.90967	1.25978	1.4		186.484	242.372	0.651272		3.5442	7.08839	1332.69	598.223	0.97898					610
45.8734	125.769	46	46	97.043	559.674	9	2.822	1.05	2.897	97.043	559.674	9	94	556	9	8	8	1		32.5477	32.5477	1.15028	1.091	8.728	6.18233	4.40922	8		59.571	149.701	0.492738		2.42279	4.84558	348.131	504.291	0.474568					615
231.363	299.45	232	147	719.767	633.315	11.422	3.74	0.648	3.756	719.768	633.315	11.422	716	630	9	9	8	6		39.3322	32.5477	20.4966	6.546	9.819	8.36433	1.66653	1.5		300.447	356.43	0.608632		4.15489	8.30978	2349.88	875.577	0.976235					620
21.9398	65.8794	22	22	452.545	677.136	9	1.934	0.705	2.051	452.545	677.136	9	450	675	9	6	5	1		20.4966	15.2897	1.15028	1.091	6.546	4.364	2.88651	6		28.491	78.415	0.575294		1.8947	3.78939	163.186	244.632	0.590328					625
25.9288	77.8572	26	26	477.769	847.615	9	2.147	0.813	2.128	477.769	847.615	9	475	845	9	6	6	1		20.4966	20.4966	1.15028	1.091	6.546	4.72767	3.14945	6		33.671	92.672	0.544135		2.00319	4.00638	195.824	290.464	0.561439					630
41.8844	113.791	42	42	323.143	31.262	10	2.754	1.064	2.767	323.143	31.262	10	320	28	10	7	8	1		26.2602	32.5477	1.15028	1.091	8.728	5.81867	4.13046	8		54.391	135.443	0.512561		2.35042	4.70085	304.615	443.421	0.493744					635
159.561	223.589	160	111	338.419	75.631	12.238	3.311	0.69	3.195	338.419	75.631	12.238	335	72	10	9	8	5		39.3322	32.5477	15.2897	5.455	9.819	8.00067	2.2711	1.8		207.205	266.134	0.636283		3.67088	7.34177	1958.24	799.508	0.946756					640
3377.69	1792.71	3387	957	215.34	143.802	17.27	9.721	0.712	9.695	215.341	143.803	17.27	206	134	10	20	20	16		141.974	141.974	99.1805	17.456	21.82	20.3653	2.51956	1.25		4386.26	2133.83	0.607277		10.1547	20.3095	34813.1	5203.72	0.99083					645
39.89	111.795	40	40	100.75	258.075	10	2.755	1.114	2.777	100.75	258.075	10	97	255	10	9	7	1		39.3322	26.2602	1.15028	1.091	9.819	6.18233	4.5422	9		51.801	133.067	0.505017		2.31251	4.62502	342.692	497.094	0.476411					650
247.319	293.461	248	145	515.996	573.399	12.685	3.844	0.637	3.785	515.997	573.399	12.685	512	570	10	9	9	6		39.3322	39.3322	20.4966	6.546	9.819	8.728	1.88967	1.5		321.167	349.301	0.649289		4.24829	8.49658	2643.62	953.775	0.969403					655
19.9454	61.8862	20	20	65	664.9	10	1.973	0.876	2.183	65	664.9	10	63	662	10	5	6	1		15.2897	20.4966	1.15028	1.091	6.546	4.364	2.88651	6		25.901	73.662	0.574714		1.83545	3.6709	163.186	244.632	0.590328					660
19.9454	59.8901	20	20	754.05	707.4	10	1.876	0.729	1.968	754.05	707.4	10	752	706	10	6	4	1		20.4966	10.6811	1.15028	1.091	6.546	4.00033	2.74562	6		25.901	71.286	0.593869		1.83545	3.6709	130.549	199.18	0.624819					665
14714.5	4825.06	14755	2585	313.1	745.763	23.776	16.129	0.681	16.11	313.101	745.698	23.777	297	730	10	35	34	28		349.054	333.162	243.843	30.548	38.185	35.2757	4.13046	1.25		19108.2	5743.18	0.601835		16.5848	33.1696	181246	15614.6	0.991895					670
197.456	257.527	198	141	471.258	750.869	11.217	3.67	0.991	3.689	471.258	750.869	11.217	467	747	10	9	9	4		39.3322	39.3322	10.6811	4.364	9.819	8.00067	3.14945	2.25		256.416	306.53	0.636758		3.94111	7.88223	1762.41	801.19	0.880685					675
517.574	505.073	519	261	770.064	781.684	13.671	5.01	0.669	4.975	770.064	781.683	13.671	765	777	10	11	11	8		54.3053	54.3053	32.5477	8.728	12.001	10.91	1.88967	1.375		672.12	601.179	0.617227		5.434	10.868	5265.48	1491.73	0.981188					680
634.252	602.894	636	311	389.651	793.984	13.392	5.516	1.071	5.528	389.652	793.983	13.392	384	788	10	12	15	7		62.4579	89.4067	26.2602	7.637	16.365	12.3647	4.40922	2.14286		823.638	717.613	0.592131		5.81499	11.63	6853.83	1900.74	0.918017					685
159.561	237.564	160	106	492.55	802.931	11.969	3.278	0.589	3.217	492.55	802.931	11.969	489	800	10	8	8	5		32.5477	32.5477	15.2897	5.455	8.728	7.637	1.88967	1.6		207.205	282.768	0.598854		3.67088	7.34177	1740.66	729.794	0.958869					690
187.483	275.495	188	138	261.335	332.617	12.319	3.569	0.91	3.664	261.335	332.617	12.319	258	328	11	8	10	4		32.5477	46.5911	10.6811	4.364	10.91	8.00067	3.33306	2.5		243.465	327.916	0.575015		3.87361	7.74722	1740.66	795.851	0.87928					695
128.646	217.601	129	109	218.279	395.039	11.729	3.299	1.107	3.291	218.279	395.039	11.729	215	391	11	9	10	3		39.3322	46.5911	6.72629	3.273	10.91	8.00067	4.13046	3.33333		167.059	259.006	0.566353		3.4166	6.83319	1468.68	806.032	0.775204					700
454.747	459.157	456	217	455.432	450.346	14.575	4.772	0.522	4.784	455.433	450.347	14.575	450	445	11	11	11	8		54.3053	54.3053	32.5477	8.728	12.001	10.91	1.88967	1.375		590.533	546.526	0.62283		5.20457	10.4091	5265.48	1491.73	0.981188					705
21.9398	67.8756	22	22	60.136	511.045	11	2.111	0.921	2.306	60.136	511.045	11	57	509	11	7	5	1		26.2602	15.2897	1.15028	1.091	7.637	4.72767	3.33306	7		28.491	80.791	0.558375		1.8947	3.78939	190.384	283.467	0.564593					710
51.8575	139.743	52	52	164.192	577.846	11	3.197	1.361	3.211	164.192	577.846	11	161	574	11	8	10	1		32.5477	46.5911	1.15028	1.091	10.91	6.90967	5.15586	10		67.342	166.334	0.481239		2.52386	5.04773	435.164	626.455	0.443298					715
20.9426	65.8794	21	21	98.762	701.143	11	1.981	0.809	2.041	98.762	701.143	11	96	699	11	6	6	1		20.4966	20.4966	1.15028	1.091	6.546	4.72767	3.14945	6		27.196	78.415	0.557727		1.86554	3.73109	195.824	290.464	0.561439					720
45211.5	10279.2	45336	5528	410.327	875.49	31.446	23.654	0.659	23.633	410.228	875.524	31.452	387	852	11	47	48	42		560.661	579.961	467.925	45.822	52.368	49.8223	3.50707	1.14286		58711.4	12235.1	0.597071		24.1108	48.2216	515408	31175	0.99719					725
264.272	317.417	265	159	430.66	16.257	14.668	3.918	0.705	3.917	430.661	16.257	14.668	427	11	12	8	11	6		32.5477	54.3053	20.4966	6.546	12.001	9.09167	2.74562	1.83333		343.183	377.816	0.627414		4.34323	8.68645	2872.08	1025.1	0.953198					730
74.7938	133.754	75	64	801.253	187.373	12.893	2.555	0.79	2.522	801.253	187.373	12.893	798	185	12	7	6	3		26.2602	20.4966	6.72629	3.273	7.637	5.81867	2.2711	2.33333		97.127	159.205	0.641831		2.85157	5.70314	685.383	422.295	0.890206					735
535.525	511.062	537	252	788.603	271.894	16.084	5.094	0.625	5.047	788.604	271.894	16.084	783	267	12	12	11	9		62.4579	54.3053	39.3322	9.819	13.092	11.6373	1.66653	1.33333		695.431	608.307	0.624018		5.49611	10.9922	6462.18	1697.93	0.988135					740
22.9371	67.8756	23	23	382.696	437.087	12	1.987	0.744	2.111	382.696	437.087	12	381	435	12	5	6	1		15.2897	20.4966	1.15028	1.091	6.546	4.364	2.88651	6		29.786	80.791	0.57517		1.92298	3.84596	163.186	244.632	0.590328					745
207.429	285.476	208	155	491.351	492.37	13.053	3.792	1.066	3.882	491.351	492.37	13.053	487	488	12	10	10	4		46.5911	46.5911	10.6811	4.364	10.91	8.728	3.77933	2.5		269.366	339.797	0.593599		4.00637	8.01275	2175.82	955.023	0.850261					750
40.8872	101.813	41	41	41.146	656.39	12.512	2.248	1.016	2.056	41.146	656.39	12.512	38	654	12	8	5	2		32.5477	15.2897	3.50517	2.182	8.728	5.455	3.273	4		53.096	121.186	0.563732		2.33162	4.66324	435.164	361.879	0.767402					755
10602.8	3876.83	10632	2051	545.467	768.411	24.585	14.415	0.626	14.396	545.501	768.413	24.585	531	755	12	30	28	26		272.443	243.843	216.458	28.366	32.73	30.548	2.182	1.15385		13768.7	4614.52	0.602033		14.8686	29.7371	118800	11718.9	0.997259					760
51.8575	105.806	52	52	193.135	267.673	13.519	2.27	0.821	2.25	193.135	267.673	13.519	190	266	13	7	5	2		26.2602	15.2897	3.50517	2.182	7.637	5.09133	2.74562	3.5		67.342	125.939	0.635596		2.52386	5.04773	380.768	320.429	0.792853					765
2631.75	1551.16	2639	777	231.521	374.612	20.595	8.927	0.648	8.846	231.522	374.612	20.595	222	366	13	20	19	16		141.974	130.737	99.1805	17.456	21.82	20.0017	2.2711	1.25		3417.58	1846.32	0.59428		9.34423	18.6885	33072.5	5020.2	0.992524					770
26.926	79.8534	27	27	681.963	482.926	13	2.169	0.851	2.347	681.963	482.926	13	680	480	13	6	7	1		20.4966	26.2602	1.15028	1.091	7.637	5.09133	3.50707	7		34.966	95.048	0.54405		2.02855	4.0571	228.461	336.535	0.537026					775
28.9205	83.8457	29	29	157.483	573.276	13	2.398	1.023	2.479	157.483	573.276	13	156	570	13	5	8	1		15.2897	32.5477	1.15028	1.091	8.728	5.09133	3.83147	8		37.556	99.8	0.543425		2.07745	4.1549	217.582	322.437	0.542569					780
563.448	578.938	565	318	138.297	595.625	16.589	5.216	1.007	5.219	138.298	595.625	16.589	132	590	13	13	13	7		71.0342	71.0342	26.2602	7.637	14.183	12.001	3.77933	1.85714		731.691	689.099	0.569842		5.59002	11.18	6434.99	1800.86	0.929042					785
124.657	201.63	125	96	213.768	603.336	14.488	2.997	0.703	3.019	213.768	603.336	14.488	210	600	13	9	7	4		39.3322	26.2602	10.6811	4.364	9.819	7.27333	2.74562	2.25		161.879	239.996	0.598513		3.38091	6.76183	1370.77	656.566	0.908897					790
30.9149	87.8389	31	31	28.258	627.065	13	2.475	1.054	2.391	28.258	627.065	13	26	624	13	5	8	1		15.2897	32.5477	1.15028	1.091	8.728	5.09133	3.83147	8		40.146	104.553	0.542304		2.12415	4.24829	217.582	322.437	0.542569					795
540.511	507.069	542	251	673.422	725.485	17.024	5.074	0.491	5.103	673.424	725.485	17.024	668	721	13	11	11	9		54.3053	54.3053	39.3322	9.819	12.001	11.2737	1.25978	1.22222		701.906	603.555	0.632829		5.51311	11.0262	5923.67	1595.04	0.9926					800
27.9232	79.8534	28	28	371	901.893	13	2.249	0.925	2.333	371	901.893	13	369	899	13	5	7	1		15.2897	26.2602	1.15028	1.091	7.637	4.72767	3.33306	7		36.261	95.048	0.557401		2.05329	4.10658	190.384	283.467	0.564593					805
129.643	199.634	130	106	387.108	45.085	15.092	3.137	0.921	3.317	387.108	45.085	15.092	383	41	14	9	9	3		39.3322	39.3322	6.72629	3.273	9.819	7.637	3.77933	3		168.354	237.62	0.620512		3.4254	6.8508	1321.81	734.535	0.792959					810
726.997	618.864	729	319	588.136	332.302	18.394	5.639	0.557	5.627	588.136	332.302	18.394	583	327	14	11	12	10		54.3053	62.4579	46.5911	10.91	13.092	12.001	1.091	1.2		944.076	736.622	0.631797		6.08564	12.1713	7180.2	1807.92	0.995552					815
465.717	457.161	467	229	403.043	525.203	17.503	4.794	0.511	4.779	403.044	525.203	17.503	399	520	14	10	11	8		46.5911	54.3053	32.5477	8.728	12.001	10.5463	1.66653	1.375		604.779	544.15	0.63557		5.24609	10.4922	4786.8	1393.88	0.985425					820
19.9454	63.8824	20	20	69.7	581.25	14	2.003	0.881	1.951	69.7	581.25	14	67	579	14	6	6	1		20.4966	20.4966	1.15028	1.091	6.546	4.72767	3.14945	6		25.901	76.038	0.556755		1.83545	3.6709	195.824	290.464	0.561439					825
20.9426	65.8794	21	21	51	659.905	14	1.97	0.816	2.182	51	659.905	14	49	658	14	6	5	1		20.4966	15.2897	1.15028	1.091	6.546	4.364	2.88651	6		27.196	78.415	0.557727		1.86554	3.73109	163.186	244.632	0.590328					830
1802.04	1171.85	1807	604	170.871	197.064	20.486	7.801	0.65	7.8	170.872	197.065	20.486	163	189	15	17	16	13		109.333	99.1805	71.0342	14.183	18.547	16.7287	2.2711	1.30769		2340.12	1394.83	0.611111		8.236	16.472	19234.2	3509.76	0.989137					835
1138.86	826.484	1142	454	150.419	228.829	19.758	6.618	0.703	6.684	150.42	228.829	19.758	144	222	15	14	14	10		80.021	80.021	46.5911	10.91	15.274	13.8193	2.51956	1.4		1478.92	983.748	0.638113		7.06782	14.1356	10661.5	2392.89	0.97898					840
48.8651	131.758	49	49	843.224	238.959	15	2.927	1.102	3.201	843.224	238.959	15	840	235	15	8	9	1		32.5477	39.3322	1.15028	1.091	9.819	6.546	4.75556	9		63.456	156.829	0.490576		2.47435	4.9487	391.647	565.316	0.45792					845
26.926	77.8572	27	27	35.333	580.37	15	2.189	0.84	2.295	35.333	580.37	15	33	577	15	5	7	1		15.2897	26.2602	1.15028	1.091	7.637	4.72767	3.33306	7		34.966	92.672	0.557998		2.02855	4.0571	190.384	283.467	0.564593					850
19.9454	59.8901	20	20	68.7	710.05	15	1.849	0.688	1.988	68.7	710.05	15	67	708	15	5	5	1		15.2897	15.2897	1.15028	1.091	5.455	4.00033	2.51956	5		25.901	71.286	0.593869		1.83545	3.6709	135.989	205.996	0.620813					855
19.9454	61.8862	20	20	103.85	743.85	15	1.89	0.749	2.023	103.85	743.85	15	102	741	15	5	6	1		15.2897	20.4966	1.15028	1.091	6.546	4.364	2.88651	6		25.901	73.662	0.574714		1.83545	3.6709	163.186	244.632	0.590328					860
363.998	387.289	365	193	439.622	335.049	18.874	4.43	0.629	4.407	439.623	335.049	18.874	435	331	16	10	10	7		46.5911	46.5911	26.2602	7.637	10.91	9.819	1.88967	1.42857		472.686	460.983	0.636572		4.83238	9.66477	3807.68	1207.76	0.976358					865
103.714	187.656	104	104	43.327	484.75	16.51	3.073	1.093	3.119	43.327	484.75	16.51	39	480	16	9	10	2		39.3322	46.5911	3.50517	2.182	10.91	7.637	4.75556	5		134.683	223.363	0.568872		3.17986	6.35972	979.119	747.14	0.638223					870
20.9426	63.8824	21	21	20.286	556.714	16	1.984	0.808	1.982	20.286	556.714	16	18	554	16	5	6	1		15.2897	20.4966	1.15028	1.091	6.546	4.364	2.88651	6		27.196	76.038	0.575162		1.86554	3.73109	163.186	244.632	0.590328					875
164.547	277.491	165	165	198.636	598.588	16.4	3.892	1.43	4.013	198.636	598.588	16.4	194	594	16	11	10	2		54.3053	46.5911	3.50517	2.182	12.001	8.36433	5.38178	5.5		213.68	330.292	0.523314		3.70873	7.41746	1196.7	901.134	0.604902					880
144226	22017.7	144623	11884	574.409	617.108	48.065	35.022	0.785	35.028	573.373	615.757	47.953	542	584	16	67	67	64		991.331	991.331	920.953	69.824	73.097	72.006	1.88967	1.04688		187291	26207.3	0.604051		35.493	70.986	1.56276e+06	65149.3	0.999622					885
3321.85	1770.76	3331	930	214.74	642.279	23.703	9.645	0.576	9.636	214.742	642.284	23.703	205	633	16	21	20	17		153.557	141.974	109.333	18.547	22.911	21.0927	2.2711	1.23529		4313.74	2107.7	0.608012		10.0985	20.1969	38838.4	5583.53	0.993306					890
43.8789	97.8206	44	44	319.909	663.295	16.523	2.087	0.751	2.175	319.909	663.295	16.523	317	661	16	6	6	2		20.4966	20.4966	3.50517	2.182	6.546	5.09133	2.51956	3		56.981	116.434	0.615023		2.38715	4.77431	391.647	326.46	0.792959					895
47.8678	131.758	48	48	71.292	672.792	16	2.902	1.097	3.051	71.292	672.792	16	68	669	16	8	9	1		32.5477	39.3322	1.15028	1.091	9.819	6.546	4.75556	9		62.161	156.829	0.483879		2.4574	4.91481	391.647	565.316	0.45792					900
69.8077	133.754	70	62	360.886	752.029	17.1	2.421	0.693	2.488	360.886	752.029	17.1	358	749	16	7	7	3		26.2602	26.2602	6.72629	3.273	7.637	6.18233	2.51956	2.33333		90.652	159.205	0.612979		2.78674	5.57348	799.614	478.622	0.870453					905
596.357	574.945	598	286	246.836	188.473	21.202	5.302	0.71	5.257	246.837	188.473	21.202	242	183	17	11	13	9		54.3053	71.0342	39.3322	9.819	14.183	12.001	2.182	1.44444		774.427	684.346	0.59593		5.6968	11.3936	7000.7	1802.24	0.981971					910
1539.76	1016.14	1544	547	843.693	238.569	21.798	7.364	0.684	7.404	843.698	238.569	21.798	836	231	17	16	16	12		99.1805	99.1805	62.4579	13.092	17.456	16.0013	2.51956	1.33333		1999.53	1209.49	0.634601		7.81531	15.6306	16710.3	3210.06	0.984678					915
46.8706	101.813	47	47	611.213	615.426	17.532	2.133	0.737	2.109	611.213	615.426	17.532	609	613	17	6	6	2		20.4966	20.4966	3.50517	2.182	6.546	5.09133	2.51956	3		60.866	121.186	0.617469		2.44022	4.88044	391.647	326.46	0.792959					920
25.9288	75.8611	26	26	447.962	798.615	17	2.158	0.849	2.21	447.962	798.615	17	445	797	17	7	5	1		26.2602	15.2897	1.15028	1.091	7.637	4.72767	3.33306	7		33.671	90.296	0.558453		2.00319	4.00638	190.384	283.467	0.564593					925
21.9398	67.8756	22	22	178.409	833.455	17	2.017	0.804	1.818	178.409	833.455	17	176	831	17	6	6	1		20.4966	20.4966	1.15028	1.091	6.546	4.72767	3.14945	6		28.491	80.791	0.558375		1.8947	3.78939	195.824	290.464	0.561439					930
30.9149	87.8389	31	31	386.806	44.355	18	2.407	0.99	2.461	386.806	44.355	18	385	41	18	5	8	1		15.2897	32.5477	1.15028	1.091	8.728	5.09133	3.83147	8		40.146	104.553	0.542304		2.12415	4.24829	217.582	322.437	0.542569					935
329.094	359.34	330	198	173.694	240.655	20.697	4.236	0.734	4.243	173.694	240.655	20.697	169	237	18	10	9	6		46.5911	39.3322	20.4966	6.546	10.91	9.09167	2.2711	1.66667		427.36	427.716	0.641492		4.67271	9.34541	2937.36	1033.34	0.959869					940
1295.43	926.301	1299	452	579.377	288.209	23.914	6.957	0.487	6.926	579.38	288.21	23.914	573	281	18	14	15	13		80.021	89.4067	71.0342	14.183	16.365	15.274	1.091	1.15385		1682.24	1102.56	0.620405		7.37791	14.7558	14850	2929.72	0.997259					945
39.89	89.8351	40	40	4.075	429	18.5	2.088	0.82	2.208	4.075	429	18.5	2	426	18	5	7	2		15.2897	26.2602	3.50517	2.182	7.637	5.09133	2.74562	3.5		51.801	106.929	0.628464		2.31251	4.62502	380.768	320.429	0.792853					950
1459.98	1022.13	1464	532	259.277	471.473	23.046	7.241	0.657	7.215	259.278	471.473	23.046	252	464	18	16	16	12		99.1805	99.1805	62.4579	13.092	17.456	16.0013	2.51956	1.33333		1895.92	1216.62	0.608897		7.67793	15.3559	16710.3	3210.06	0.984678					955
19.9454	61.8862	20	20	911	499.7	18	1.899	0.771	2.001	911	499.7	18	908	498	18	7	4	1		26.2602	10.6811	1.15028	1.091	7.637	4.364	3.273	7		25.901	73.662	0.574714		1.83545	3.6709	152.307	230.844	0.597466					960
185.489	253.534	186	138	352.833	538.731	19.419	3.478	0.82	3.54	352.833	538.731	19.419	349	535	18	9	9	4		39.3322	39.3322	10.6811	4.364	9.819	8.00067	3.14945	2.25		240.875	301.777	0.620382		3.85983	7.71965	1762.41	801.19	0.880685					965
20.9426	61.8862	21	21	812	540	18	1.845	0.682	2.18	812	540	18	810	538	18	5	5	1		15.2897	15.2897	1.15028	1.091	5.455	4.00033	2.51956	5		27.196	73.662	0.593714		1.86554	3.73109	135.989	205.996	0.620813					970
244.327	319.414	245	151	230.461	568.837	20.424	3.858	0.7	3.85	230.461	568.837	20.424	226	565	18	9	10	6		39.3322	46.5911	20.4966	6.546	10.91	9.09167	2.2711	1.66667		317.282	380.192	0.591713		4.23109	8.46218	2937.36	1033.34	0.959869					975
5904.73	2611.19	5921	1367	583.093	569.743	28.679	11.775	0.575	11.759	583.11	569.728	28.68	572	558	18	24	24	22		190.324	190.324	165.481	24.002	26.184	25.4567	1.25978	1.09091		7667.87	3108.05	0.605033		12.2329	24.4658	68930	8141.15	0.998628					980
56.8437	125.769	57	57	389.947	794.298	18.351	2.483	0.988	2.369	389.947	794.298	18.351	386	792	18	8	6	2		32.5477	20.4966	3.50517	2.182	8.728	5.81867	3.33306	4		73.817	149.701	0.568456		2.60229	5.20458	522.197	422.388	0.742441					985
4008.96	1984.36	4020	1035	600.179	186.576	28.265	10.296	0.539	10.302	600.179	186.574	28.264	590	177	19	21	21	19		153.557	153.557	130.737	20.729	22.911	22.1837	1.25978	1.10526		5206.02	2361.94	0.615015		10.7516	21.5032	45578	6181.75	0.998182					990
676.138	588.919	678	299	684.313	526.065	22.907	5.502	0.548	5.528	684.313	526.064	22.907	679	521	19	12	12	9		62.4579	62.4579	39.3322	9.819	13.092	12.001	1.88967	1.33333		878.03	700.979	0.632585		5.94028	11.8806	7049.65	1805.66	0.984678					995
24.9315	73.8641	25	25	53.24	682.56	19	2.108	0.809	2.071	53.24	682.56	19	51	680	19	6	6	1		20.4966	20.4966	1.15028	1.091	6.546	4.72767	3.14945	6		32.376	87.919	0.558749		1.97717	3.95435	195.824	290.464	0.561439					1000
34.9038	99.8168	35	35	140.143	795.971	19	2.613	1.124	2.484	140.143	795.971	19	136	794	19	9	6	1		39.3322	20.4966	1.15028	1.091	9.819	5.81867	4.40922	9		45.326	118.81	0.517443		2.21184	4.42367	293.736	429.116	0.497982					1005
253.302	323.407	254	156	230.626	811.303	21.681	3.89	0.701	3.898	230.626	811.303	21.681	227	807	19	9	10	6		39.3322	46.5911	20.4966	6.546	10.91	9.09167	2.2711	1.66667		328.937	384.945	0.598633		4.28228	8.56455	2937.36	1033.34	0.959869					1010
368.984	413.242	370	244	21.135	364.489	21.514	4.656	1.293	4.878	21.135	364.489	21.514	15	359	20	13	12	4		71.0342	62.4579	10.6811	4.364	14.183	10.5463	5.38178	3.25		479.161	491.874	0.60203		4.85435	9.7087	3394.28	1401.08	0.779565					1015
90.7503	183.663	91	91	317.989	827.187	20.538	3.044	1.204	3.275	317.989	827.187	20.538	313	824	20	10	9	2		46.5911	39.3322	3.50517	2.182	10.91	7.637	4.75556	5		117.848	218.61	0.531735		3.04143	6.08286	979.119	747.14	0.638223					1020
28.9205	83.8457	29	29	263.655	866.414	20	2.338	0.97	2.373	263.655	866.414	20	262	863	20	5	8	1		15.2897	32.5477	1.15028	1.091	8.728	5.09133	3.83147	8		37.556	99.8	0.543425		2.07745	4.1549	217.582	322.437	0.542569					1025
26.926	77.8572	27	27	776.482	171.63	21	2.244	0.921	2.23	776.482	171.63	21	773	170	21	7	5	1		26.2602	15.2897	1.15028	1.091	7.637	4.72767	3.33306	7		34.966	92.672	0.557998		2.02855	4.0571	190.384	283.467	0.564593					1030
233.357	283.479	234	145	719.893	628	23.466	3.758	0.6	3.675	719.894	628	23.466	716	624	21	10	9	6		46.5911	39.3322	20.4966	6.546	10.91	9.09167	2.2711	1.66667		303.037	337.42	0.646612		4.1668	8.33359	2937.36	1033.34	0.959869					1035
29.9177	87.8389	30	30	433.667	679.9	21	2.443	1.005	2.538	433.667	679.9	21	430	678	21	8	5	1		32.5477	15.2897	1.15028	1.091	8.728	5.09133	3.83147	8		38.851	104.553	0.530578		2.10106	4.20211	217.582	322.437	0.542569					1040
25.9288	77.8572	26	26	52.654	682.077	21	2.136	0.814	2.183	52.654	682.077	21	50	680	21	7	6	1		26.2602	20.4966	1.15028	1.091	7.637	5.09133	3.50707	7		33.671	92.672	0.544135		2.00319	4.00638	228.461	336.535	0.537026					1045
210.42	261.52	211	130	779.512	698.929	23.142	3.604	0.634	3.646	779.513	698.929	23.142	776	695	21	8	9	5		32.5477	39.3322	15.2897	5.455	9.819	8.00067	2.2711	1.8		273.251	311.282	0.654191		4.02554	8.05108	1958.24	799.508	0.946756					1050
20.9426	65.8794	21	21	97.619	750.81	21	2.099	0.922	1.987	97.619	750.81	21	95	748	21	6	6	1		20.4966	20.4966	1.15028	1.091	6.546	4.72767	3.14945	6		27.196	78.415	0.557727		1.86554	3.73109	195.824	290.464	0.561439					1055
544.5	529.029	546	257	641.581	826.183	24.907	5.098	0.524	5.073	641.582	826.183	24.907	636	821	21	11	11	9		54.3053	54.3053	39.3322	9.819	12.001	11.2737	1.25978	1.22222		707.086	629.693	0.609542		5.52664	11.0533	5923.67	1595.04	0.9926					1060
1.94487e+06	124216	1950228	68194	415.693	83.359	96.825	84.035	1.767	84.149	414.604	82.902	96.421	335	4	22	161	159	151		4057.66	3976.94	3660.23	164.741	175.651	171.287	5.77303	1.06623		2525602	147851	0.606599		84.4809	168.962	2.10263e+07	368636	0.999376					1065
3174.26	1692.9	3183	904	703.652	371.311	29.23	9.498	0.722	9.544	703.651	371.308	29.23	694	361	22	21	21	15		153.557	153.557	89.4067	16.365	22.911	20.729	3.77933	1.4		4122.08	2015.03	0.616994		9.94663	19.8933	35982.6	5384.01	0.97898					1070
22.9371	69.8717	23	23	206.913	495.565	22	2.071	0.82	2.138	206.913	495.565	22	205	493	22	6	6	1		20.4966	20.4966	1.15028	1.091	6.546	4.72767	3.14945	6		29.786	83.167	0.558738		1.92298	3.84596	195.824	290.464	0.561439					1075
19.9454	61.8862	20	20	10.05	550.45	22	2.046	0.917	2.011	10.05	550.45	22	7	549	22	7	4	1		26.2602	10.6811	1.15028	1.091	7.637	4.364	3.273	7		25.901	73.662	0.574714		1.83545	3.6709	152.307	230.844	0.597466					1080
27.9232	79.8534	28	28	178.393	604.5	22	2.217	0.834	2.314	178.393	604.5	22	176	602	22	6	6	1		20.4966	20.4966	1.15028	1.091	6.546	4.72767	3.14945	6		36.261	95.048	0.557401		2.05329	4.10658	195.824	290.464	0.561439					1085
38.8928	109.798	39	39	29.051	627.103	22	2.687	1.096	2.538	29.051	627.103	22	26	624	22	8	8	1		32.5477	32.5477	1.15028	1.091	8.728	6.18233	4.40922	8		50.506	130.691	0.505592		2.29307	4.58615	348.131	504.291	0.474568					1090
20.9426	65.8794	21	21	210.476	809.286	22	2.069	0.908	1.939	210.476	809.286	22	208	807	22	6	6	1		20.4966	20.4966	1.15028	1.091	6.546	4.72767	3.14945	6		27.196	78.415	0.557727		1.86554	3.73109	195.824	290.464	0.561439					1095
77.7855	153.717	78	78	264.833	866.474	22.538	2.822	1.158	2.847	264.833	866.474	22.538	261	864	22	10	7	2		46.5911	26.2602	3.50517	2.182	10.91	6.90967	4.40922	5		101.012	182.967	0.573271		2.88909	5.77819	761.537	594.784	0.678035					1100
4641.21	2419.55	4654	1223	313.309	893.37	30.829	10.981	1.082	10.789	313.302	893.362	30.829	303	882	22	28	27	19		243.843	229.996	130.737	20.729	30.548	26.9113	5.38178	1.47368		6027.06	2879.94	0.556123		11.2894	22.5789	78133.7	9070.03	0.974468					1105
383.942	411.245	385	203	392.317	161.364	26.171	4.471	0.522	4.443	392.318	161.364	26.171	388	157	23	10	10	8		46.5911	46.5911	32.5477	8.728	10.91	10.1827	1.25978	1.25		498.586	489.497	0.621194		4.91908	9.83816	4351.64	1300.93	0.99083					1110
1901.76	1189.82	1907	638	310.77	244.122	29.495	7.935	0.668	7.955	310.772	244.123	29.495	303	237	23	17	16	13		109.333	99.1805	71.0342	14.183	18.547	16.7287	2.2711	1.30769		2469.62	1416.22	0.623889		8.38521	16.7704	19234.2	3509.76	0.989137					1115
22.9371	67.8756	23	23	53.913	381.261	23	2.016	0.79	2.141	53.913	381.261	23	52	379	23	6	5	1		20.4966	15.2897	1.15028	1.091	6.546	4.364	2.88651	6		29.786	80.791	0.57517		1.92298	3.84596	163.186	244.632	0.590328					1120
249.313	287.472	250	145	496.6	530.892	25.552	3.823	0.528	3.838	496.601	530.892	25.552	492	527	23	9	8	6		39.3322	32.5477	20.4966	6.546	9.819	8.36433	1.66653	1.5		323.757	342.173	0.666374		4.25968	8.51936	2349.88	875.577	0.976235					1125
20.9426	63.8824	21	21	336.571	648.952	23	1.899	0.704	2.003	336.571	648.952	23	334	647	23	6	5	1		20.4966	15.2897	1.15028	1.091	6.546	4.364	2.88651	6		27.196	76.038	0.575162		1.86554	3.73109	163.186	244.632	0.590328					1130
6540.98	2778.88	6559	1467	433.487	679.281	32.727	12.194	0.612	12.212	433.47	679.264	32.727	422	667	23	24	26	21		190.324	216.458	153.557	22.911	28.366	25.8203	2.74562	1.2381		8494.1	3307.65	0.608662		12.6574	25.3147	71279.8	8366.33	0.993711					1135
125.654	199.634	126	97	261.667	132.865	25.659	3.104	0.829	3.038	261.667	132.865	25.659	258	129	24	8	8	4		32.5477	32.5477	10.6811	4.364	8.728	7.27333	2.51956	2		163.174	237.62	0.607718		3.3899	6.77981	1392.52	661.543	0.91158					1140
1010.22	776.575	1013	409	765.446	350.628	28.82	6.338	0.538	6.338	765.443	350.628	28.82	759	344	24	14	14	11		80.021	80.021	54.3053	12.001	15.274	14.183	1.88967	1.27273		1311.86	924.342	0.626966		6.79099	13.582	11727.7	2523.34	0.989271					1145
124.657	185.66	125	94	650.376	359.592	25.608	2.989	0.663	2.975	650.376	359.592	25.608	648	356	24	6	9	4		20.4966	39.3322	10.6811	4.364	9.819	6.90967	2.74562	2.25		161.879	220.987	0.649997		3.38091	6.76183	1174.94	586.331	0.918373					1150
189.478	241.556	190	123	540.689	436.042	25.916	3.457	0.572	3.479	540.69	436.042	25.916	537	433	24	8	7	5		32.5477	26.2602	15.2897	5.455	8.728	7.27333	1.66653	1.6		246.056	287.52	0.660448		3.8873	7.77461	1523.07	661.36	0.967966					1155
19.9454	61.8862	20	20	29.35	559.25	24	1.887	0.724	1.96	29.35	559.25	24	27	557	24	6	5	1		20.4966	15.2897	1.15028	1.091	6.546	4.364	2.88651	6		25.901	73.662	0.574714		1.83545	3.6709	163.186	244.632	0.590328					1160
20.9426	65.8794	21	21	59.714	680.81	24	1.912	0.727	1.997	59.714	680.81	24	57	678	24	6	6	1		20.4966	20.4966	1.15028	1.091	6.546	4.72767	3.14945	6		27.196	78.415	0.557727		1.86554	3.73109	195.824	290.464	0.561439					1165
975.313	766.593	978	386	525.687	245.608	29.488	6.282	0.582	6.267	525.688	245.608	29.488	519	239	25	14	14	11		80.021	80.021	54.3053	12.001	15.274	14.183	1.88967	1.27273		1266.54	912.461	0.620415		6.71186	13.4237	11727.7	2523.34	0.989271					1170
91.7475	173.681	92	92	20.359	365.13	25.457	2.925	1.046	2.958	20.359	365.13	25.457	16	361	25	9	8	2		39.3322	32.5477	3.50517	2.182	9.819	6.90967	4.13046	4.5		119.143	206.729	0.566407		3.05253	6.10506	783.295	608.024	0.675845					1175
1416.1	992.18	1420	490	486.062	378.955	31.214	7.168	0.52	7.135	486.065	378.954	31.214	479	372	25	16	15	13		99.1805	89.4067	71.0342	14.183	17.456	16.0013	1.66653	1.23077		1838.94	1180.97	0.614643		7.60022	15.2004	16971.4	3213.43	0.993864					1180
34.9038	97.8206	35	35	293.686	411.114	25	2.491	0.958	2.526	293.686	411.114	25	291	408	25	7	7	1		26.2602	26.2602	1.15028	1.091	7.637	5.455	3.77933	7		45.326	116.434	0.528002		2.21184	4.42367	266.538	389.883	0.513715					1185
272.25	329.395	273	169	159.696	420.714	27.19	3.996	0.861	4.065	159.696	420.714	27.19	155	416	25	10	10	5		46.5911	46.5911	15.2897	5.455	10.91	9.09167	3.14945	2		353.543	392.073	0.616707		4.3865	8.77299	2719.77	1033.66	0.91158					1190
98.7281	185.66	99	99	8.343	424.343	25.586	3.023	1.084	3.017	8.343	424.343	25.586	4	420	25	9	9	2		39.3322	39.3322	3.50517	2.182	9.819	7.27333	4.40922	4.5		128.208	220.987	0.556409		3.12806	6.25613	881.207	677.403	0.656179					1195
638.242	582.93	640	307	291.955	530.961	28.859	5.431	0.822	5.488	291.956	530.961	28.859	287	525	25	11	13	8		54.3053	71.0342	32.5477	8.728	14.183	11.6373	2.74562	1.625		828.819	693.851	0.614975		5.82716	11.6543	6222.84	1691.67	0.967152					1200
39.89	111.795	40	40	168.375	560.25	25	2.862	1.248	2.874	168.375	560.25	25	164	558	25	10	6	1		46.5911	20.4966	1.15028	1.091	10.91	6.18233	4.91959	10		51.801	133.067	0.505017		2.31251	4.62502	326.373	475.55	0.482056					1205
47.8678	129.762	48	48	169.042	697.646	25	3.011	1.237	2.976	169.042	697.646	25	166	694	25	8	9	1		32.5477	39.3322	1.15028	1.091	9.819	6.546	4.75556	9		62.161	154.453	0.491322		2.4574	4.91481	391.647	565.316	0.45792					1210
563.448	525.037	565	278	435.577	936.46	28.232	5.154	0.682	5.165	435.578	936.46	28.232	430	932	25	12	10	8		62.4579	46.5911	32.5477	8.728	13.092	10.91	2.182	1.5		731.691	624.941	0.628343		5.59002	11.18	5221.97	1488.18	0.978105					1215
1007.23	798.535	1010	407	188.032	129.297	30.642	6.357	0.706	6.335	188.033	129.297	30.642	181	123	26	15	14	10		89.4067	80.021	46.5911	10.91	16.365	14.183	2.88651	1.5		1307.98	950.481	0.60852		6.78428	13.5686	11423.1	2518.53	0.973924					1220
1119.92	882.381	1123	457	292.762	315.801	30.635	6.616	0.785	6.587	292.763	315.801	30.635	285	309	26	16	15	10		99.1805	89.4067	46.5911	10.91	17.456	14.9103	3.50707	1.6		1454.32	1050.28	0.591042		7.02841	14.0568	13054.9	2781.58	0.963922					1225
383.942	433.204	385	210	237.891	337.901	29.652	4.549	0.752	4.476	237.891	337.901	29.652	232	334	26	11	11	8		54.3053	54.3053	32.5477	8.728	12.001	10.91	1.88967	1.375		498.586	515.635	0.589705		4.91908	9.83816	5265.48	1491.73	0.981188					1230
138.618	197.637	139	101	354.741	403.626	27.475	3.117	0.71	3.059	354.741	403.626	27.475	351	400	26	8	8	4		32.5477	32.5477	10.6811	4.364	8.728	7.27333	2.51956	2		180.009	235.244	0.655383		3.50269	7.00538	1392.52	661.543	0.91158					1235
309.148	351.355	310	171	267.374	405.977	29.065	4.16	0.516	4.151	267.374	405.978	29.065	264	402	26	8	10	7		32.5477	46.5911	26.2602	7.637	10.91	9.09167	1.66653	1.42857		401.459	418.211	0.629288		4.57633	9.15266	3046.15	1033.51	0.98326					1240
0.99723	5.98934	1	1	217	482	26	0	0	0	217	482	26	217	482	26	1	1	1		1.15028	1.15028	1.15028	1.091	1.091	1.091	0	1		1.295	7.129	0.805939		0.676177	1.35235	5.43955	14.9575	1					1245
2051.35	1311.6	2057	680	259.447	528.179	32.595	8.146	0.624	8.125	259.447	528.18	32.595	251	520	26	18	17	14		119.854	109.333	80.021	15.274	19.638	17.8197	2.2711	1.28571		2663.88	1561.17	0.595265		8.59954	17.1991	23303	3983.32	0.990484					1250
82.7717	135.751	83	67	721.145	653.675	27.084	2.546	0.658	2.646	721.145	653.675	27.084	719	651	26	6	7	3		20.4966	26.2602	6.72629	3.273	7.637	5.81867	2.2711	2.33333		107.487	161.582	0.676594		2.94955	5.8991	685.383	422.295	0.890206					1255
20.9426	63.8824	21	21	119.333	751.857	26	1.965	0.807	2.043	119.333	751.857	26	118	749	26	4	7	1		10.6811	26.2602	1.15028	1.091	7.637	4.364	3.273	7		27.196	76.038	0.575162		1.86554	3.73109	152.307	230.844	0.597466					1260
85.7634	179.67	86	86	222.407	763.593	26.709	3.012	1.175	3.001	222.407	763.593	26.709	219	760	26	8	9	2		32.5477	39.3322	3.50517	2.182	9.819	6.90967	4.13046	4.5		111.372	213.858	0.523451		2.98467	5.96933	783.295	608.024	0.675845					1265
25.9288	75.8611	26	26	53.808	380.423	27	2.098	0.757	2.112	53.808	380.423	27	51	378	27	6	6	1		20.4966	20.4966	1.15028	1.091	6.546	4.72767	3.14945	6		33.671	90.296	0.558453		2.00319	4.00638	195.824	290.464	0.561439					1270
21.9398	65.8794	22	22	517.5	401	27	1.948	0.723	1.965	517.5	401	27	515	399	27	6	5	1		20.4966	15.2897	1.15028	1.091	6.546	4.364	2.88651	6		28.491	78.415	0.575294		1.8947	3.78939	163.186	244.632	0.590328					1275
351.033	377.308	352	202	294.068	411.545	29.114	4.373	0.773	4.418	294.069	411.546	29.114	290	407	27	10	10	6		46.5911	46.5911	20.4966	6.546	10.91	9.45533	2.51956	1.66667		455.85	449.102	0.637804		4.77432	9.54863	3263.73	1118.35	0.951443					1280
221.39	291.465	222	142	275.608	499.23	29.671	3.738	0.718	3.585	275.608	499.23	29.671	271	495	27	10	9	6		46.5911	39.3322	20.4966	6.546	10.91	9.09167	2.2711	1.66667		287.496	346.925	0.607206		4.09431	8.18863	2937.36	1033.34	0.959869					1285
773.869	662.784	776	374	169.031	697.22	29.907	5.863	1.132	5.964	169.032	697.219	29.907	162	691	27	17	14	7		109.333	80.021	26.2602	7.637	18.547	13.8193	5.59858	2.42857		1004.94	788.899	0.615022		6.21371	12.4274	9062.29	2377.99	0.883962					1290
44.8761	123.772	45	45	88.667	736.489	27	2.921	1.187	2.96	88.667	736.489	27	84	733	27	9	8	1		39.3322	32.5477	1.15028	1.091	9.819	6.546	4.75556	9		58.276	147.324	0.493405		2.4051	4.81021	391.647	565.316	0.45792					1295
42.8817	89.8351	43	43	647.233	857.256	27.465	2.015	0.663	2.032	647.233	857.256	27.465	645	855	27	6	5	2		20.4966	15.2897	3.50517	2.182	6.546	4.72767	2.2711	3		55.686	106.929	0.659507		2.36893	4.73786	326.373	279.335	0.820668					1300
141.61	235.567	142	124	681.817	889.915	28.324	3.632	1.397	3.492	681.818	889.916	28.324	677	886	27	12	9	3		62.4579	39.3322	6.72629	3.273	13.092	8.728	4.99959	4		183.894	280.391	0.55774		3.52771	7.05542	1762.41	950.373	0.742441					1305
74.7938	151.721	75	68	378.453	138.12	29.133	2.629	0.893	2.556	378.453	138.12	29.133	375	134	28	8	8	3		32.5477	32.5477	6.72629	3.273	8.728	6.90967	3.14945	2.66667		97.127	180.591	0.565824		2.85157	5.70314	1044.39	599.366	0.830555					1310
538.517	519.048	540	276	260.202	166.307	31.298	5.098	0.73	5.065	260.203	166.307	31.298	255	161	28	12	12	8		62.4579	62.4579	32.5477	8.728	13.092	11.6373	2.51956	1.5		699.316	617.813	0.616703		5.50632	11.0126	6266.36	1695.6	0.969403					1315
2749.43	1555.15	2757	789	401.733	419.555	35.445	9.041	0.551	9.005	401.735	419.559	35.445	392	411	28	20	18	16		141.974	119.854	99.1805	17.456	21.82	19.638	2.182	1.25		3570.39	1851.07	0.610295		9.48147	18.9629	31331.8	4838.48	0.993341					1320
849.66	718.681	852	341	798.561	460.558	32.892	5.987	0.533	5.965	798.561	460.557	32.892	793	455	28	12	13	11		62.4579	71.0342	54.3053	12.001	14.183	13.092	1.091	1.18182		1103.37	855.432	0.60364		6.41028	12.8206	9334.27	2151.94	0.996265					1325
1335.32	934.286	1339	485	214.6	540.881	33.912	7.04	0.678	6.988	214.601	540.878	33.912	206	535	28	16	15	12		99.1805	89.4067	62.4579	13.092	17.456	15.6377	2.2711	1.33333		1734.04	1112.06	0.627665		7.45287	14.9057	15665.9	3066.14	0.98748					1330
382.945	405.256	384	195	336.01	542.471	31.062	4.492	0.556	4.467	336.011	542.471	31.062	332	538	28	10	10	7		46.5911	46.5911	26.2602	7.637	10.91	9.819	1.88967	1.42857		497.291	482.369	0.629282		4.91482	9.82963	3807.68	1207.76	0.976358					1335
179.505	247.546	180	113	740.389	597.861	30.122	3.407	0.588	3.442	740.39	597.861	30.122	737	594	28	8	8	5		32.5477	32.5477	15.2897	5.455	8.728	7.637	1.88967	1.6		233.105	294.649	0.621651		3.81787	7.63574	1740.66	729.794	0.958869					1340
24.9315	73.8641	25	25	27.64	612.88	28	2.088	0.791	2.165	27.64	612.88	28	25	610	28	6	6	1		20.4966	20.4966	1.15028	1.091	6.546	4.72767	3.14945	6		32.376	87.919	0.558749		1.97717	3.95435	195.824	290.464	0.561439					1345
1246.57	916.319	1250	457	861.158	642.197	34.106	6.847	0.51	6.833	861.154	642.2	34.106	855	636	28	14	13	13		80.021	71.0342	71.0342	14.183	15.274	14.5467	0.629889	1.07692		1618.79	1090.68	0.61129		7.28395	14.5679	12870	2658.41	0.999033					1350
168.536	243.553	169	129	319.213	714.598	29.917	3.478	0.933	3.438	319.213	714.598	29.917	315	711	28	9	9	4		39.3322	39.3322	10.6811	4.364	9.819	8.00067	3.14945	2.25		218.86	289.896	0.605833		3.73846	7.47692	1762.41	801.19	0.880685					1355
732.981	640.824	735	319	378.574	729.569	32.442	5.685	0.573	5.617	378.575	729.568	32.442	374	724	28	12	13	10		62.4579	71.0342	46.5911	10.91	14.183	12.7283	1.66653	1.3		951.846	762.761	0.613489		6.10229	12.2046	8485.7	2031.92	0.990153					1360
1786.08	1209.78	1791	630	349.637	819.196	33.692	7.882	1.03	7.784	349.636	819.188	33.692	342	811	28	17	21	12		109.333	153.557	62.4579	13.092	22.911	18.1833	4.91959	1.75		2319.4	1439.98	0.588452		8.21162	16.4232	23303	4120.94	0.957406					1365
976.31	790.549	979	402	158.12	196.792	34.086	6.275	0.585	6.235	158.12	196.792	34.086	152	191	29	13	14	11		71.0342	80.021	54.3053	12.001	15.274	13.8193	1.66653	1.27273		1267.83	940.976	0.602024		6.71415	13.4283	10890	2395.84	0.991696					1370
76.7883	141.74	77	66	586.948	278.117	30.013	2.555	0.755	2.542	586.948	278.117	30.013	584	275	29	7	8	3		26.2602	32.5477	6.72629	3.273	8.728	6.546	2.88651	2.66667		99.717	168.71	0.616391		2.87669	5.75339	913.844	535.793	0.849967					1375
34.9038	95.8244	35	35	8.371	423.629	29	2.442	0.891	2.616	8.371	423.629	29	5	421	29	7	6	1		26.2602	20.4966	1.15028	1.091	7.637	5.09133	3.50707	7		45.326	114.058	0.539001		2.21184	4.42367	228.461	336.535	0.537026					1380
510.594	491.099	512	259	332.355	474.828	32.461	4.955	0.621	4.942	332.356	474.828	32.461	327	470	29	11	11	8		54.3053	54.3053	32.5477	8.728	12.001	10.91	1.88967	1.375		663.055	584.546	0.629069		5.40946	10.8189	5265.48	1491.73	0.981188					1385
173.522	285.476	174	174	164.489	578.167	29.466	4.057	1.551	4.07	164.489	578.167	29.466	158	573	29	13	11	2		71.0342	54.3053	3.50517	2.182	14.183	9.45533	6.39268	6.5		225.335	339.797	0.527008		3.77497	7.54994	1555.71	1154.85	0.562226					1390
1350.28	958.243	1354	523	222.973	764.05	33.106	7.069	0.904	7.041	222.975	764.045	33.106	215	757	29	17	15	11		109.333	89.4067	54.3053	12.001	18.547	15.6377	3.33306	1.54545		1753.47	1140.58	0.616535		7.4806	14.9612	15257.9	3058.89	0.972563					1395
3736.71	1918.48	3747	1005	398.046	765.843	37.703	10.063	0.605	10.033	398.051	765.838	37.703	388	756	29	22	21	18		165.481	153.557	119.854	19.638	24.002	22.1837	2.2711	1.22222		4852.47	2283.53	0.606997		10.5025	21.0049	45235.3	6176.78	0.993971					1400
22.9371	71.8679	23	23	170.87	818.391	29	2.121	0.901	2.082	170.87	818.391	29	168	816	29	7	5	1		26.2602	15.2897	1.15028	1.091	7.637	4.72767	3.33306	7		29.786	85.543	0.543218		1.92298	3.84596	190.384	283.467	0.564593					1405
222.387	285.476	223	140	576.52	839.184	31.457	3.69	0.622	3.659	576.521	839.184	31.457	572	836	29	9	8	6		39.3322	32.5477	20.4966	6.546	9.819	8.36433	1.66653	1.5		288.791	339.797	0.621804		4.10045	8.2009	2349.88	875.577	0.976235					1410
154.575	239.56	155	117	362.6	208.587	31.729	3.308	0.861	3.22	362.6	208.587	31.729	358	205	30	10	9	4		46.5911	39.3322	10.6811	4.364	10.91	8.36433	3.50707	2.5		200.73	285.144	0.581426		3.63224	7.26448	1958.24	874.948	0.865125					1415
102.717	187.656	103	103	398.233	293.262	30.563	3.075	1.09	3.159	398.233	293.262	30.563	394	290	30	9	8	2		39.3322	32.5477	3.50517	2.182	9.819	6.90967	4.13046	4.5		133.388	223.363	0.56522		3.16964	6.33927	783.295	608.024	0.675845					1420
22.9371	69.8717	23	23	26.174	395.435	30	2.12	0.867	2.084	26.174	395.435	30	24	393	30	6	6	1		20.4966	20.4966	1.15028	1.091	6.546	4.72767	3.14945	6		29.786	83.167	0.558738		1.92298	3.84596	195.824	290.464	0.561439					1425
79.78	135.751	80	68	657.6	490.6	30.938	2.543	0.676	2.653	657.6	490.6	30.938	655	488	30	6	6	3		20.4966	20.4966	6.72629	3.273	6.546	5.455	1.88967	2		103.602	161.582	0.660191		2.91358	5.82715	587.471	372.118	0.91158					1430
24.9315	73.8641	25	25	868.56	500.36	30	2.151	0.849	2.159	868.56	500.36	30	866	498	30	6	6	1		20.4966	20.4966	1.15028	1.091	6.546	4.72767	3.14945	6		32.376	87.919	0.558749		1.97717	3.95435	195.824	290.464	0.561439					1435
1310.39	1115.95	1314	629	18.447	591.743	35.087	7.798	2.419	7.387	18.447	591.743	35.087	13	580	30	15	25	11		89.4067	203.232	54.3053	12.001	27.275	18.547	7.86731	2.27273		1701.67	1328.3	0.518925		7.4062	14.8124	22438.1	4186.53	0.918942					1440
3604.07	1902.51	3614	978	352.265	738.025	38.465	9.938	0.624	9.898	352.266	738.018	38.465	343	727	30	21	21	18		153.557	153.557	119.854	19.638	22.911	21.82	1.88967	1.16667		4680.23	2264.52	0.597521		10.3767	20.7534	43179.1	5978.02	0.995656					1445
6574.89	2820.79	6593	1543	140.538	229.814	40.695	12.227	0.736	12.241	140.539	229.821	40.695	128	218	31	25	25	20		203.232	203.232	141.974	21.82	27.275	25.4567	3.14945	1.25		8538.13	3357.54	0.601688		12.6792	25.3584	67994.4	8130.81	0.99083					1450
65.8187	171.685	66	66	50.258	335.152	31	3.428	1.314	3.542	50.258	335.152	31	46	330	31	9	11	1		39.3322	54.3053	1.15028	1.091	12.001	7.637	5.77303	11		85.472	204.353	0.459183		2.73261	5.46523	538.515	770.862	0.415247					1455
139.615	217.601	140	107	603.329	466.979	33.164	3.174	0.755	3.001	603.329	466.979	33.164	600	464	31	8	8	5		32.5477	32.5477	15.2897	5.455	8.728	7.637	1.88967	1.6		181.304	259.006	0.598107		3.51107	7.02214	1740.66	729.794	0.958869					1460
114.684	193.644	115	115	295.235	854.278	31.53	3.257	1.214	3.309	295.235	854.278	31.53	292	851	31	8	10	2		32.5477	46.5911	3.50517	2.182	10.91	7.27333	4.5422	5		148.928	230.491	0.589496		3.28823	6.57647	870.328	670.696	0.657275					1465
75.7911	139.743	76	67	784.461	207.382	33.066	2.521	0.724	2.585	784.461	207.382	33.066	782	204	32	6	8	3		20.4966	32.5477	6.72629	3.273	8.728	6.18233	2.74562	2.66667		98.422	166.334	0.619771		2.86419	5.72837	783.295	473.19	0.868425					1470
2029.41	1267.68	2035	643	477.744	410.248	38.733	8.122	0.53	8.118	477.742	410.245	38.733	470	402	32	17	17	15		109.333	109.333	89.4067	16.365	18.547	17.8197	1.25978	1.13333		2635.38	1508.89	0.611489		8.56877	17.1375	23580.4	3988.04	0.997147					1475
23987.9	6571.79	24054	3528	868.643	500.005	48.197	19.051	0.613	19.06	868.85	499.965	48.197	851	482	32	37	37	34		381.67	381.67	333.162	37.094	40.367	39.276	1.88967	1.08824		31150.6	7822.28	0.612062		19.5191	39.0382	253189	19379.5	0.998705					1480
3741.69	1958.4	3752	1020	232.683	633.715	40.497	10.068	0.659	10.032	232.683	633.701	40.497	222	624	32	22	21	18		165.481	153.557	119.854	19.638	24.002	22.1837	2.2711	1.22222		4858.95	2331.05	0.595151		10.5071	21.0143	45235.3	6176.78	0.993971					1485
6903.98	2874.7	6923	1558	541.075	713.177	41.648	12.431	0.729	12.436	541.087	713.166	41.649	530	701	32	25	26	21		203.232	216.458	153.557	22.911	28.366	26.184	2.88651	1.2381		8965.49	3421.7	0.609946		12.8873	25.7746	74249.8	8604.09	0.992909					1490
118.673	201.63	119	119	397.345	292.815	33.429	3.272	1.161	3.457	397.345	292.815	33.429	393	289	33	9	9	2		39.3322	39.3322	3.50517	2.182	9.819	7.27333	4.40922	4.5		154.108	239.996	0.579202		3.32592	6.65185	881.207	677.403	0.656179					1495
352.03	399.268	353	229	50.762	335.918	34.496	4.561	1.251	4.797	50.762	335.918	34.496	45	331	33	12	12	4		62.4579	62.4579	10.6811	4.364	13.092	10.1827	5.03911	3		457.145	475.241	0.603865		4.77883	9.55766	3133.18	1305.84	0.792959					1500
353.027	379.304	354	186	404.045	393.859	36.353	4.365	0.537	4.34	404.046	393.859	36.353	399	390	33	11	9	8		54.3053	39.3322	32.5477	8.728	12.001	10.1827	1.66653	1.375		458.44	451.478	0.636848		4.78334	9.56668	4308.12	1297.82	0.98657					1505
274.245	331.391	275	160	657.691	605.505	36.087	3.973	0.531	4.004	657.691	605.505	36.087	654	602	33	9	8	7		39.3322	32.5477	26.2602	7.637	9.819	8.728	1.091	1.28571		356.133	394.449	0.615982		4.39718	8.79437	2741.53	955.349	0.991557					1510
87383.3	15815.1	87624	8563	244.539	670.03	58.869	29.565	0.706	29.566	244.44	669.416	58.779	216	643	33	58	57	53		786.165	764.491	680.106	57.823	63.278	61.096	2.88651	1.09434		113476	18824.4	0.602141		30.0334	60.0668	953107	46894	0.99876					1515
274.245	323.407	275	157	880.92	681.985	35.498	3.976	0.584	3.907	880.921	681.986	35.498	877	678	33	9	9	6		39.3322	39.3322	20.4966	6.546	9.819	8.728	1.88967	1.5		356.133	384.945	0.63119		4.39718	8.79437	2643.62	953.775	0.969403					1520
31.9121	91.8313	32	32	319.156	713.969	33	2.399	0.964	2.374	319.156	713.969	33	316	712	33	8	6	1		32.5477	20.4966	1.15028	1.091	8.728	5.455	3.93366	8		41.441	109.305	0.529823		2.14675	4.29349	261.098	382.768	0.516121					1525
21.9398	67.8756	22	22	110.409	759.364	33	2.053	0.837	1.882	110.409	759.364	33	108	757	33	6	6	1		20.4966	20.4966	1.15028	1.091	6.546	4.72767	3.14945	6		28.491	80.791	0.558375		1.8947	3.78939	195.824	290.464	0.561439					1530
101.72	257.527	102	102	680.804	889.333	33	4.496	1.92	4.424	680.804	889.333	33	674	885	33	16	11	1		99.1805	54.3053	1.15028	1.091	17.456	10.1827	8.33265	16		132.093	306.53	0.409196		3.15935	6.31869	957.361	1356.05	0.346411					1535
413807	49206.1	414947	27437	102.482	215.479	89.473	52.48	9.299	53.271	102.416	215.026	89.196	53	156	34	93	107	113		1679.34	2103.96	2296.82	101.463	123.283	113.828	11.1972	1.21505		537368	58569.1	0.545754		50.4345	100.869	6.11657e+06	162636	0.994503					1540
958.36	754.615	961	384	313.559	218.46	39.277	6.234	0.55	6.215	313.56	218.46	39.277	308	212	34	13	14	11		71.0342	80.021	54.3053	12.001	15.274	13.8193	1.66653	1.27273		1244.52	898.204	0.622937		6.67275	13.3455	10890	2395.84	0.991696					1545
23.9343	71.8679	24	24	424.167	344.875	34	2.156	0.912	2.225	424.167	344.875	34	421	343	34	7	5	1		26.2602	15.2897	1.15028	1.091	7.637	4.72767	3.33306	7		31.081	85.543	0.558851		1.95045	3.90091	190.384	283.467	0.564593					1550
22.9371	69.8717	23	23	11.348	470.13	34	2.194	0.949	2.182	11.348	470.13	34	8	468	34	7	5	1		26.2602	15.2897	1.15028	1.091	7.637	4.72767	3.33306	7		29.786	83.167	0.558738		1.92298	3.84596	190.384	283.467	0.564593					1555
27.9232	83.8457	28	28	284.893	586.321	34	2.393	1.025	2.368	284.893	586.321	34	282	583	34	7	7	1		26.2602	26.2602	1.15028	1.091	7.637	5.455	3.77933	7		36.261	99.8	0.53086		2.05329	4.10658	266.538	389.883	0.513715					1560
22.9371	67.8756	23	23	217.435	825.217	34	2.015	0.769	2.038	217.435	825.217	34	215	823	34	6	5	1		20.4966	15.2897	1.15028	1.091	6.546	4.364	2.88651	6		29.786	80.791	0.57517		1.92298	3.84596	163.186	244.632	0.590328					1565
29.9177	83.8457	30	30	294.433	853.833	34	2.26	0.823	2.425	294.433	853.833	34	292	851	34	6	6	1		20.4966	20.4966	1.15028	1.091	6.546	4.72767	3.14945	6		38.851	99.8	0.555847		2.10106	4.20211	195.824	290.464	0.561439					1570
60.8326	127.766	61	61	83.787	243.836	35.574	2.505	1.009	2.451	83.787	243.836	35.574	80	241	35	7	8	2		26.2602	32.5477	3.50517	2.182	8.728	6.18233	3.50707	4		78.997	152.077	0.585456		2.66179	5.32358	609.229	483.737	0.718448					1575
192.47	257.527	193	129	395.425	621.368	38.083	3.501	0.65	3.439	395.425	621.368	38.083	391	618	36	9	8	5		39.3322	32.5477	15.2897	5.455	9.819	8.00067	2.2711	1.8		249.941	306.53	0.625993		3.90766	7.81531	1958.24	799.508	0.946756					1580
69.8077	123.772	70	60	628	684.871	37.014	2.388	0.618	2.476	628	684.871	37.014	626	682	36	5	7	3		15.2897	26.2602	6.72629	3.273	7.637	5.455	2.182	2.33333		90.652	147.324	0.662413		2.78674	5.57348	571.153	367.156	0.90671					1585
1458.98	1036.1	1463	527	278.781	236.284	42.312	7.238	0.633	7.199	278.783	236.284	42.312	271	228	37	16	17	12		99.1805	109.333	62.4579	13.092	18.547	16.365	2.88651	1.41667		1894.63	1233.25	0.600411		7.67618	15.3524	17754.7	3355.5	0.980848					1590
33.9066	97.8206	34	34	309.706	243	37	2.482	0.983	2.549	309.706	243	37	307	239	37	6	8	1		20.4966	32.5477	1.15028	1.091	8.728	5.455	3.93366	8		44.031	116.434	0.517897		2.19057	4.38114	261.098	382.768	0.516121					1595
1493.88	1032.11	1498	525	449.213	573.912	43.142	7.313	0.609	7.228	449.214	573.909	43.142	442	567	37	16	15	13		99.1805	89.4067	71.0342	14.183	17.456	16.0013	1.66653	1.23077		1939.95	1228.5	0.612309		7.73691	15.4738	16971.4	3213.43	0.993864					1600
157.566	227.582	158	109	866.31	590.228	39.152	3.265	0.662	3.178	866.311	590.228	39.152	863	587	37	8	8	5		32.5477	32.5477	15.2897	5.455	8.728	7.637	1.88967	1.6		204.615	270.887	0.619899		3.65552	7.31105	1740.66	729.794	0.958869					1605
83.7689	141.74	84	72	615.798	686.393	38.048	2.657	0.796	2.669	615.798	686.393	38.048	613	683	37	6	8	3		20.4966	32.5477	6.72629	3.273	8.728	6.18233	2.74562	2.66667		108.782	168.71	0.653203		2.96135	5.9227	783.295	473.19	0.868425					1610
20.9426	63.8824	21	21	125.095	788	37	1.891	0.715	2.182	125.095	788	37	123	786	37	5	5	1		15.2897	15.2897	1.15028	1.091	5.455	4.00033	2.51956	5		27.196	76.038	0.575162		1.86554	3.73109	135.989	205.996	0.620813					1615
23.9343	71.8679	24	24	174.792	834	37	2.145	0.88	2.291	174.792	834	37	172	832	37	6	6	1		20.4966	20.4966	1.15028	1.091	6.546	4.72767	3.14945	6		31.081	85.543	0.558851		1.95045	3.90091	195.824	290.464	0.561439					1620
304.162	325.403	305	170	754.207	192.331	41.148	4.107	0.485	4.097	754.207	192.331	41.148	750	189	38	9	8	7		39.3322	32.5477	26.2602	7.637	9.819	8.728	1.091	1.28571		394.984	387.321	0.67215		4.5516	9.10319	2741.53	955.349	0.991557					1625
36.8983	101.813	37	37	704.324	371.297	38	2.52	0.928	2.61	704.324	371.297	38	701	368	38	7	7	1		26.2602	26.2602	1.15028	1.091	7.637	5.455	3.77933	7		47.916	121.186	0.526444		2.25319	4.50637	266.538	389.883	0.513715					1630
25.9288	73.8641	26	26	286.615	449	38	2.212	0.902	2.22	286.615	449	38	285	446	38	4	7	1		10.6811	26.2602	1.15028	1.091	7.637	4.364	3.273	7		33.671	87.919	0.573551		2.00319	4.00638	152.307	230.844	0.597466					1635
15214.1	4809.09	15256	2594	538.714	518.386	51.757	16.301	0.659	16.328	538.772	518.406	51.753	523	503	38	33	32	28		317.552	302.226	243.843	30.548	36.003	33.821	2.88651	1.17857		19757	5724.17	0.617427		16.7704	33.5408	160837	14362.2	0.995833					1640
242.332	327.399	243	189	216.704	824.778	38.938	4.133	1.351	4.313	216.704	824.778	38.938	212	820	38	11	13	3		54.3053	71.0342	6.72629	3.273	14.183	9.819	5.77303	4.33333		314.692	389.697	0.574135		4.21955	8.43909	2333.57	1221.2	0.696695					1645
564.445	521.043	566	265	490.219	844.306	41.295	5.171	0.659	5.219	490.22	844.305	41.295	485	838	38	12	12	8		62.4579	62.4579	32.5477	8.728	13.092	11.6373	2.51956	1.5		732.986	620.188	0.633906		5.59331	11.1866	6266.36	1695.6	0.969403					1650
19.9454	61.8862	20	20	131.8	260.45	39	1.954	0.785	2.037	131.8	260.45	39	129	258	39	6	5	1		20.4966	15.2897	1.15028	1.091	6.546	4.364	2.88651	6		25.901	73.662	0.574714		1.83545	3.6709	163.186	244.632	0.590328					1655
21.9398	67.8756	22	22	41.591	552.636	39	2.1	0.85	2.09	41.591	552.636	39	39	550	39	6	6	1		20.4966	20.4966	1.15028	1.091	6.546	4.72767	3.14945	6		28.491	80.791	0.558375		1.8947	3.78939	195.824	290.464	0.561439					1660
336.074	449.176	337	259	377.16	926.786	39.979	4.953	1.879	5.037	377.161	926.787	39.979	368	920	39	20	13	3		141.974	71.0342	6.72629	3.273	21.82	13.092	9.32151	6.66667		436.425	534.646	0.520424		4.70551	9.41103	4242.85	2132.61	0.594306					1665
207.429	295.458	208	149	632.784	172.394	41.913	3.823	1.098	3.859	632.785	172.394	41.913	627	167	40	11	11	4		54.3053	54.3053	10.6811	4.364	12.001	9.45533	4.40922	2.75		269.366	351.678	0.573545		4.00637	8.01275	2632.74	1123.2	0.820917					1670
9220.6	3501.53	9246	1840	567.481	396.643	52.532	13.736	0.572	13.763	567.505	396.669	52.532	554	384	40	27	27	26		229.996	229.996	216.458	28.366	29.457	29.0933	0.629889	1.03846		11973.8	4167.81	0.607294		14.1922	28.3843	103101	10635.8	0.999744					1675
482.67	477.124	484	249	286.607	448.037	42.498	4.924	0.79	4.964	286.608	448.037	42.498	281	443	40	12	12	7		62.4579	62.4579	26.2602	7.637	13.092	11.2737	3.14945	1.71429		626.794	567.912	0.623667		5.30899	10.618	5483.06	1589.58	0.945984					1680
580.401	566.959	582	272	366.581	567.091	43.899	5.252	0.655	5.165	366.582	567.091	43.899	360	562	40	13	12	9		71.0342	62.4579	39.3322	9.819	14.183	12.3647	2.2711	1.44444		753.707	674.841	0.593496		5.64553	11.2911	7637.13	1914.92	0.979387					1685
265.269	311.428	266	153	824.861	711.936	42.97	3.918	0.527	3.923	824.862	711.936	42.97	821	709	40	9	8	7		39.3322	32.5477	26.2602	7.637	9.819	8.728	1.091	1.28571		344.478	370.687	0.641088		4.34868	8.69736	2741.53	955.349	0.991557					1690
1042.13	830.476	1045	466	163.468	176.073	44.455	6.596	1.308	6.616	163.469	176.073	44.455	155	169	41	16	16	8		99.1805	99.1805	32.5477	8.728	17.456	14.5467	5.03911	2		1353.3	988.5	0.598556		6.86176	13.7235	11140.2	2646.17	0.91158					1695
48.8651	105.806	49	49	130.367	261.122	41.429	2.19	0.784	2.21	130.367	261.122	41.429	127	259	41	7	6	2		26.2602	20.4966	3.50517	2.182	7.637	5.455	2.88651	3.5		63.456	125.939	0.610903		2.47435	4.9487	456.922	374.208	0.766653					1700
32218.2	8037.17	32307	4314	276.1	307.637	58.962	21.078	0.624	21.073	276.152	307.719	58.965	257	287	41	40	42	38		432.628	467.925	398.387	41.458	45.822	43.64	2.182	1.10526		41838.5	9566.49	0.609231		21.5359	43.0717	347261	23924.2	0.998659					1705
2137.11	1321.58	2143	673	378.686	519.599	48.141	8.271	0.561	8.253	378.685	519.602	48.141	370	512	41	18	17	15		119.854	109.333	89.4067	16.365	19.638	18.1833	1.66653	1.2		2775.25	1573.05	0.607122		8.71775	17.4355	24967.5	4150.71	0.995281					1710
30.9149	87.8389	31	31	608.935	527.742	41	2.404	0.996	2.391	608.935	527.742	41	607	524	41	5	8	1		15.2897	32.5477	1.15028	1.091	8.728	5.09133	3.83147	8		40.146	104.553	0.542304		2.12415	4.24829	217.582	322.437	0.542569					1715
20.9426	63.8824	21	21	128.524	664.81	41	1.924	0.732	2.04	128.524	664.81	41	126	663	41	6	5	1		20.4966	15.2897	1.15028	1.091	6.546	4.364	2.88651	6		27.196	76.038	0.575162		1.86554	3.73109	163.186	244.632	0.590328					1720
21.9398	67.8756	22	22	682	891	41	2.14	0.987	2.18	682	891	41	679	889	41	7	5	1		26.2602	15.2897	1.15028	1.091	7.637	4.72767	3.33306	7		28.491	80.791	0.558375		1.8947	3.78939	190.384	283.467	0.564593					1725
12542.4	4248.14	12577	2276	517.922	334.488	55.179	15.261	0.565	15.257	517.941	334.518	55.179	503	319	42	31	31	28		287.189	287.189	243.843	30.548	33.821	32.73	1.88967	1.10714		16287.6	5056.48	0.614526		15.725	31.4499	146367	13456.5	0.998119					1730
505.607	483.114	507	246	694.801	511.892	46.209	4.958	0.489	4.91	694.801	511.892	46.209	690	507	42	10	11	9		46.5911	54.3053	39.3322	9.819	12.001	10.91	1.091	1.22222		656.58	575.041	0.635297		5.39179	10.7836	5385.15	1493.81	0.994613					1735
3958.1	1938.44	3969	1042	599.461	676.626	49.756	10.246	0.769	10.343	599.46	676.621	49.756	589	666	42	21	23	16		153.557	177.738	99.1805	17.456	25.093	21.82	3.93366	1.4375		5139.97	2307.28	0.624247		10.7059	21.4118	42036.8	5963.36	0.980422					1740
278.233	341.373	279	173	251.358	709.129	44.219	4.064	0.892	4.094	251.359	709.129	44.219	245	705	42	12	10	5		62.4579	46.5911	15.2897	5.455	13.092	9.819	3.93366	2.4		361.313	406.33	0.603755		4.4184	8.8368	3263.73	1201.18	0.885836					1745
1470.95	1062.05	1475	526	301.441	271.801	49.36	7.295	0.684	7.241	301.442	271.802	49.36	294	264	43	15	16	13		89.4067	99.1805	71.0342	14.183	17.456	16.0013	1.66653	1.23077		1910.17	1264.14	0.588938		7.69711	15.3942	16971.4	3213.43	0.993864					1750
2985.77	1650.98	2994	887	181.01	320.963	49.91	9.319	0.74	9.318	181.011	320.963	49.91	171	312	43	20	19	15		141.974	130.737	89.4067	16.365	21.82	19.638	2.88651	1.33333		3877.32	1965.13	0.607362		9.74573	19.4915	31005.4	4835.62	0.987016					1755
1394.16	990.184	1398	498	286.65	411.075	49.19	7.133	0.593	7.098	286.651	411.073	49.19	280	404	43	15	15	13		89.4067	89.4067	71.0342	14.183	16.365	15.6377	1.25978	1.15385		1810.45	1178.6	0.609504		7.56077	15.1215	15910.7	3070.69	0.996262					1760
393.914	397.271	395	227	608.668	527.375	45.294	4.599	0.903	4.676	608.669	527.375	45.294	604	522	43	10	11	6		46.5911	54.3053	20.4966	6.546	12.001	9.819	2.88651	1.83333		511.536	472.864	0.654132		4.9613	9.92261	3590.1	1204.58	0.941281					1765
90.7503	159.707	91	78	208.714	585.044	44.22	2.801	0.893	2.739	208.714	585.044	44.22	206	581	43	6	8	3		20.4966	32.5477	6.72629	3.273	8.728	6.18233	2.74562	2.66667		117.848	190.096	0.611495		3.04143	6.08286	783.295	473.19	0.868425					1770
20.9426	65.8794	21	21	92.19	667.048	43	2.116	0.945	2.229	92.19	667.048	43	89	665	43	7	5	1		26.2602	15.2897	1.15028	1.091	7.637	4.72767	3.33306	7		27.196	78.415	0.557727		1.86554	3.73109	190.384	283.467	0.564593					1775
28.9205	85.8428	29	29	102.897	673.483	43	2.348	0.905	2.361	102.897	673.483	43	100	671	43	7	6	1		26.2602	20.4966	1.15028	1.091	7.637	5.09133	3.50707	7		37.556	102.177	0.530783		2.07745	4.1549	228.461	336.535	0.537026					1780
19.9454	61.8862	20	20	154.7	805.3	43	1.994	0.847	2.004	154.7	805.3	43	153	802	43	4	7	1		10.6811	26.2602	1.15028	1.091	7.637	4.364	3.273	7		25.901	73.662	0.574714		1.83545	3.6709	152.307	230.844	0.597466					1785
222.387	287.472	223	152	400.242	839.901	45.386	3.732	0.824	3.711	400.243	839.901	45.386	396	836	43	10	9	5		46.5911	39.3322	15.2897	5.455	10.91	8.728	2.88651	2		288.791	342.173	0.617487		4.10045	8.2009	2447.8	951.312	0.923304					1790
362.003	407.253	363	203	409.377	192.003	47.149	4.411	0.635	4.362	409.378	192.003	47.149	404	187	44	11	11	7		54.3053	54.3053	26.2602	7.637	12.001	10.5463	2.51956	1.57143		470.096	484.745	0.603154		4.82354	9.64708	4607.3	1391.95	0.96196					1795
170.53	235.568	171	119	467.333	392.392	45.702	3.358	0.664	3.3	467.334	392.392	45.702	463	389	44	9	9	5		39.3322	39.3322	15.2897	5.455	9.819	8.36433	2.51956	1.8		221.45	280.392	0.6313		3.75315	7.5063	2203.02	874.846	0.935903					1800
671.151	588.919	673	306	918.048	418.483	48.174	5.523	0.69	5.44	918.05	418.483	48.174	913	413	44	12	12	9		62.4579	62.4579	39.3322	9.819	13.092	12.001	1.88967	1.33333		871.555	700.979	0.629471		5.92564	11.8513	7049.65	1805.66	0.984678					1805
9981.5	3713.14	10009	1952	334.677	612.264	56.308	14.12	0.628	14.119	334.7	612.222	56.308	321	599	44	28	28	25		243.843	243.843	203.232	27.275	30.548	29.457	1.88967	1.12		12961.9	4419.68	0.603773		14.5723	29.1445	106615	10898.8	0.997665					1810
19.9454	59.8901	20	20	113.75	713.55	44	1.867	0.707	1.923	113.75	713.55	44	111	712	44	6	4	1		20.4966	10.6811	1.15028	1.091	6.546	4.00033	2.74562	6		25.901	71.286	0.593869		1.83545	3.6709	130.549	199.18	0.624819					1815
1204.68	886.374	1208	465	195.658	759.028	49.236	6.788	0.674	6.733	195.659	759.028	49.236	189	753	44	15	14	11		89.4067	80.021	54.3053	12.001	16.365	14.5467	2.2711	1.36364		1564.39	1055.03	0.617706		7.20144	14.4029	12565.4	2652.46	0.985414					1820
44.8761	125.769	45	45	378.511	927	44	2.83	1.09	2.924	378.511	927	44	375	924	44	9	8	1		39.3322	32.5477	1.15028	1.091	9.819	6.546	4.75556	9		58.276	149.701	0.485571		2.4051	4.81021	391.647	565.316	0.45792					1825
80.7772	153.717	81	81	632.716	172.58	45.42	2.731	0.956	2.866	632.716	172.58	45.42	629	169	45	8	8	2		32.5477	32.5477	3.50517	2.182	8.728	6.546	3.77933	4		104.897	182.967	0.587877		2.92567	5.85133	696.262	545.669	0.696204					1830
3239.08	1712.86	3248	901	362.301	194.258	53.412	9.563	0.547	9.543	362.305	194.26	53.413	353	185	45	19	20	18		130.737	141.974	119.854	19.638	21.82	20.729	1.091	1.11111		4206.25	2038.79	0.618076		10.0139	20.0278	37206.5	5397.71	0.998513					1835
1842.92	1141.91	1848	613	440.607	236.074	50.775	7.841	0.594	7.837	440.607	236.073	50.775	433	228	45	16	17	13		99.1805	109.333	71.0342	14.183	18.547	16.7287	2.2711	1.30769		2393.21	1359.19	0.636588		8.29783	16.5957	19234.2	3509.76	0.989137					1840
377.959	405.256	379	205	254.641	366.338	48.612	4.456	0.543	4.414	254.642	366.338	48.612	250	362	45	10	10	8		46.5911	46.5911	32.5477	8.728	10.91	10.1827	1.25978	1.25		490.816	482.369	0.623807		4.89339	9.78678	4351.64	1300.93	0.99083					1845
24.9315	75.8611	25	25	4.92	439.4	45	2.161	0.878	2.138	4.92	439.4	45	2	437	45	7	5	1		26.2602	15.2897	1.15028	1.091	7.637	4.72767	3.33306	7		32.376	90.296	0.54404		1.97717	3.95435	190.384	283.467	0.564593					1850
272.25	317.417	273	159	732.546	438.121	48.198	3.962	0.547	3.965	732.547	438.121	48.198	728	434	45	10	9	7		46.5911	39.3322	26.2602	7.637	10.91	9.45533	1.66653	1.42857		353.543	377.816	0.639978		4.3865	8.77299	3426.92	1119.75	0.981666					1855
257.291	297.454	258	157	709.996	483.477	47.481	3.874	0.657	3.86	709.997	483.477	47.481	706	480	45	11	8	6		54.3053	32.5477	20.4966	6.546	12.001	9.09167	2.74562	1.83333		334.117	354.054	0.657679		4.30464	8.60928	2872.08	1025.1	0.953198					1860
38.8928	109.798	39	39	166.821	606.769	45	2.727	1.125	2.728	166.821	606.769	45	163	604	45	9	7	1		39.3322	26.2602	1.15028	1.091	9.819	6.18233	4.5422	9		50.506	130.691	0.505592		2.29307	4.58615	342.692	497.094	0.476411					1865
199.451	273.498	200	133	680.6	121.865	48.315	3.521	0.607	3.505	680.601	121.865	48.315	677	117	46	8	9	6		32.5477	39.3322	20.4966	6.546	9.819	8.36433	1.66653	1.5		259.006	325.539	0.603607		3.95434	7.90868	2349.88	875.577	0.976235					1870
188.48	229.579	189	119	511.704	295.836	48.508	3.426	0.451	3.444	511.704	295.836	48.508	509	292	46	6	8	6		20.4966	32.5477	20.4966	6.546	8.728	7.27333	1.25978	1.33333		244.76	273.263	0.692464		3.88047	7.76093	1566.59	661.473	0.986148					1875
511.591	485.11	513	256	156.246	312.394	49.113	4.991	0.781	5.062	156.246	312.394	49.113	151	308	46	11	12	7		54.3053	62.4579	26.2602	7.637	13.092	10.91	2.88651	1.71429		664.35	577.417	0.637665		5.41298	10.826	5026.14	1488	0.953613					1880
480.676	455.165	482	236	632.012	407.554	49.859	4.873	0.567	4.849	632.013	407.554	49.859	627	403	46	11	11	8		54.3053	54.3053	32.5477	8.728	12.001	10.91	1.88967	1.375		624.204	541.774	0.651954		5.30167	10.6033	5265.48	1491.73	0.981188					1885
128.646	189.652	129	92	573.597	518.55	47.636	3.046	0.675	3.106	573.597	518.55	47.636	571	515	46	6	8	4		20.4966	32.5477	10.6811	4.364	8.728	6.546	2.182	2		167.059	225.739	0.649817		3.4166	6.83319	1044.39	531.361	0.936852					1890
22.9371	71.8679	23	23	5.957	527.826	46	2.012	0.8	2.235	5.957	527.826	46	3	525	46	7	6	1		26.2602	20.4966	1.15028	1.091	7.637	5.09133	3.50707	7		29.786	85.543	0.543218		1.92298	3.84596	228.461	336.535	0.537026					1895
19.9454	59.8901	20	20	207.5	570.7	46	1.895	0.74	1.868	207.5	570.7	46	206	568	46	4	6	1		10.6811	20.4966	1.15028	1.091	6.546	4.00033	2.74562	6		25.901	71.286	0.593869		1.83545	3.6709	130.549	199.18	0.624819					1900
24.9315	73.8641	25	25	175.48	600.48	46	2.152	0.864	2.281	175.48	600.48	46	173	598	46	7	5	1		26.2602	15.2897	1.15028	1.091	7.637	4.72767	3.33306	7		32.376	87.919	0.558749		1.97717	3.95435	190.384	283.467	0.564593					1905
19.9454	63.8824	20	20	172.45	726.6	46	1.966	0.817	1.812	172.45	726.6	46	170	724	46	6	6	1		20.4966	20.4966	1.15028	1.091	6.546	4.72767	3.14945	6		25.901	76.038	0.556755		1.83545	3.6709	195.824	290.464	0.561439					1910
149.588	221.593	150	103	660.607	395.513	48.96	3.2	0.595	3.087	660.607	395.513	48.96	657	392	47	8	8	5		32.5477	32.5477	15.2897	5.455	8.728	7.637	1.88967	1.6		194.254	263.758	0.614976		3.59275	7.1855	1740.66	729.794	0.958869					1915
80.7772	151.721	81	81	209.16	585.049	47.469	2.713	0.938	2.667	209.16	585.049	47.469	206	581	47	8	8	2		32.5477	32.5477	3.50517	2.182	8.728	6.546	3.77933	4		104.897	180.591	0.595612		2.92567	5.85133	696.262	545.669	0.696204					1920
19.9454	61.8862	20	20	55.3	683.6	47	2.071	0.894	1.934	55.3	683.6	47	53	681	47	5	6	1		15.2897	20.4966	1.15028	1.091	6.546	4.364	2.88651	6		25.901	73.662	0.574714		1.83545	3.6709	163.186	244.632	0.590328					1925
38.8928	107.802	39	39	142.846	783.436	47	2.605	0.968	2.8	142.846	783.436	47	140	780	47	7	8	1		26.2602	32.5477	1.15028	1.091	8.728	5.81867	4.13046	8		50.506	128.315	0.514954		2.29307	4.58615	304.615	443.421	0.493744					1930
22.9371	69.8717	23	23	210.174	832.783	47	2.084	0.843	2.142	210.174	832.783	47	208	830	47	6	6	1		20.4966	20.4966	1.15028	1.091	6.546	4.72767	3.14945	6		29.786	83.167	0.558738		1.92298	3.84596	195.824	290.464	0.561439					1935
21.9398	67.8756	22	22	310.773	852.409	47	2.075	0.873	2.01	310.773	852.409	47	308	850	47	6	6	1		20.4966	20.4966	1.15028	1.091	6.546	4.72767	3.14945	6		28.491	80.791	0.558375		1.8947	3.78939	195.824	290.464	0.561439					1940
20.9426	65.8794	21	21	244.333	178.905	48	1.994	0.851	2.067	244.333	178.905	48	242	176	48	5	7	1		15.2897	26.2602	1.15028	1.091	7.637	4.72767	3.33306	7		27.196	78.415	0.557727		1.86554	3.73109	190.384	283.467	0.564593					1945
608.324	545	610	282	321.075	188.2	51.979	5.29	0.518	5.284	321.076	188.2	51.979	316	183	48	11	11	9		54.3053	54.3053	39.3322	9.819	12.001	11.2737	1.25978	1.22222		789.968	648.703	0.637056		5.73465	11.4693	5923.67	1595.04	0.9926					1950
21.9398	65.8794	22	22	846.364	326.727	48	1.947	0.724	1.979	846.364	326.727	48	844	324	48	5	6	1		15.2897	20.4966	1.15028	1.091	6.546	4.364	2.88651	6		28.491	78.415	0.575294		1.8947	3.78939	163.186	244.632	0.590328					1955
20.9426	61.8862	21	21	75.952	578.81	48	1.876	0.69	2.138	75.952	578.81	48	74	577	48	5	5	1		15.2897	15.2897	1.15028	1.091	5.455	4.00033	2.51956	5		27.196	73.662	0.593714		1.86554	3.73109	135.989	205.996	0.620813					1960
21.9398	67.8756	22	22	100.818	648.318	48	2.044	0.848	2.025	100.818	648.318	48	99	646	48	6	6	1		20.4966	20.4966	1.15028	1.091	6.546	4.72767	3.14945	6		28.491	80.791	0.558375		1.8947	3.78939	195.824	290.464	0.561439					1965
25.9288	75.8611	26	26	80.808	666.769	48	2.169	0.864	2.233	80.808	666.769	48	78	664	48	6	6	1		20.4966	20.4966	1.15028	1.091	6.546	4.72767	3.14945	6		33.671	90.296	0.558453		2.00319	4.00638	195.824	290.464	0.561439					1970
695.085	602.893	697	298	517.195	684.954	52.044	5.571	0.534	5.555	517.196	684.953	52.044	511	680	48	13	11	10		71.0342	54.3053	46.5911	10.91	14.183	12.3647	1.66653	1.3		902.635	717.612	0.629413		5.99526	11.9905	7778.55	1916.15	0.990801					1975
42.8817	115.788	43	43	251.86	709.186	48	2.726	1.018	2.832	251.86	709.186	48	248	706	48	8	7	1		32.5477	26.2602	1.15028	1.091	8.728	5.81867	4.13046	8		55.686	137.82	0.511685		2.36893	4.73786	304.615	443.421	0.493744					1980
68.8104	175.678	69	69	381.217	821.536	48	3.431	1.248	3.613	381.217	821.536	48	377	817	48	9	10	1		39.3322	46.5911	1.15028	1.091	10.91	7.27333	5.38178	10		89.357	209.106	0.462243		2.77341	5.54681	489.559	702.238	0.427763					1985
1289.45	926.301	1293	488	882.783	288.22	54.388	6.911	0.563	6.88	882.783	288.22	54.388	876	282	49	15	13	12		89.4067	71.0342	62.4579	13.092	16.365	14.5467	1.66653	1.25		1674.47	1102.56	0.618493		7.36653	14.7331	12728.5	2654.12	0.993304					1990
52.8548	141.74	53	53	703.17	417.642	49	3.082	1.171	3.163	703.17	417.642	49	700	413	49	8	10	1		32.5477	46.5911	1.15028	1.091	10.91	6.90967	5.15586	10		68.637	168.71	0.480524		2.53994	5.07988	435.164	626.455	0.443298					1995
20.9426	63.8824	21	21	35.238	610.19	49	1.906	0.725	1.989	35.238	610.19	49	33	608	49	5	6	1		15.2897	20.4966	1.15028	1.091	6.546	4.364	2.88651	6		27.196	76.038	0.575162		1.86554	3.73109	163.186	244.632	0.590328					2000
281.225	339.377	282	179	497.67	691.642	51.099	4.107	0.933	4.099	497.671	691.642	51.099	493	687	49	10	10	5		46.5911	46.5911	15.2897	5.455	10.91	9.09167	3.14945	2		365.198	403.954	0.611652		4.43418	8.86836	2719.77	1033.66	0.91158
1515.82	1082.02	1520	529	594.554	766.77	55.094	7.349	0.56	7.309	594.557	766.768	55.094	587	759	49	16	17	13		99.1805	109.333	71.0342	14.183	18.547	16.7287	2.2711	1.30769		1968.44	1287.9	0.58977		7.7746	15.5492	19234.2	3509.76	0.989137
53.852	111.795	54	54	142.63	783.611	49.481	2.318	0.856	2.369	142.63	783.611	49.481	139	782	49	8	5	2		32.5477	15.2897	3.50517	2.182	8.728	5.455	3.273	4		69.932	133.067	0.616876		2.55581	5.11163	435.164	361.879	0.767402
19.9454	59.8901	20	20	399.7	840.1	49	1.882	0.724	1.976	399.7	840.1	49	398	838	49	5	5	1		15.2897	15.2897	1.15028	1.091	5.455	4.00033	2.51956	5		25.901	71.286	0.593869		1.83545	3.6709	135.989	205.996	0.620813
41.8844	91.8313	42	42	583.69	274.476	50.5	2.055	0.735	1.99	583.69	274.476	50.5	581	272	50	6	6	2		20.4966	20.4966	3.50517	2.182	6.546	5.09133	2.51956	3		54.391	109.305	0.635129		2.35042	4.70085	391.647	326.46	0.792959
26.926	75.8611	27	27	135.111	356.444	50	2.265	0.926	2.146	135.111	356.444	50	132	355	50	7	4	1		26.2602	10.6811	1.15028	1.091	7.637	4.364	3.273	7		34.966	90.296	0.572681		2.02855	4.0571	152.307	230.844	0.597466
42.8817	117.784	43	43	49.791	493.86	50	2.74	1.044	2.815	49.791	493.86	50	46	491	50	9	7	1		39.3322	26.2602	1.15028	1.091	9.819	6.18233	4.5422	9		55.686	140.196	0.503013		2.36893	4.73786	342.692	497.094	0.476411
67.8132	137.747	68	68	232.559	544.941	50.632	2.594	0.972	2.708	232.559	544.941	50.632	228	542	50	8	7	2		32.5477	26.2602	3.50517	2.182	8.728	6.18233	3.50707	4		88.062	163.958	0.583818		2.75994	5.51988	609.229	483.737	0.718448
86.7614	175.678	87	87	124.931	546.08	50.632	2.907	1.087	3.047	124.931	546.08	50.632	121	542	50	9	9	2		39.3322	39.3322	3.50517	2.182	9.819	7.27333	4.40922	4.5		112.668	209.106	0.539492		2.9962	5.9924	881.207	677.403	0.656179
200.448	325.403	201	201	381.353	822.552	50.502	4.281	1.616	4.311	381.353	822.552	50.502	376	816	50	11	15	2		54.3053	89.4067	3.50517	2.182	16.365	10.1827	7.26424	7.5		260.301	387.321	0.509015		3.96092	7.92183	1795.05	1324.96	0.539095
2359.5	1375.48	2366	715	352.505	308.887	58.264	8.56	0.549	8.545	352.506	308.888	58.264	344	301	51	18	17	15		119.854	109.333	89.4067	16.365	19.638	18.1833	1.66653	1.2		3064.04	1637.21	0.623127		9.01022	18.0204	24967.5	4150.71	0.995281
1961.6	1193.81	1967	653	703.446	417.042	56.223	8.026	0.796	8.114	703.445	417.043	56.223	695	409	51	17	17	12		109.333	109.333	62.4579	13.092	18.547	16.7287	3.14945	1.41667		2547.32	1420.97	0.634777		8.47224	16.9445	18864.4	3506	0.977463
66.816	173.681	67	67	234.507	500.06	51	3.446	1.32	3.537	234.507	500.06	51	231	495	51	8	11	1		32.5477	54.3053	1.15028	1.091	12.001	7.27333	5.59858	11		86.767	206.729	0.458479		2.74635	5.49269	478.68	687.681	0.430322
21.9398	67.8756	22	22	228.455	531.273	51	2.051	0.821	2.027	228.455	531.273	51	226	529	51	6	6	1		20.4966	20.4966	1.15028	1.091	6.546	4.72767	3.14945	6		28.491	80.791	0.558375		1.8947	3.78939	195.824	290.464	0.561439
846.668	714.689	849	388	37.192	533.628	56.358	5.988	0.824	5.991	37.192	533.629	56.358	31	528	52	14	14	9		80.021	80.021	39.3322	9.819	15.274	13.4557	3.14945	1.55556		1099.48	850.681	0.605586		6.40275	12.8055	9595.36	2266.06	0.963651
12615.2	4276.09	12650	2257	425.03	567.24	64.947	15.291	0.597	15.297	425.044	567.3	64.95	411	552	52	30	30	27		272.443	272.443	229.996	29.457	32.73	31.639	1.88967	1.11111		16382.1	5089.75	0.612869		15.7553	31.5106	132181	12574	0.997984
559.459	525.037	561	260	808.344	604.287	55.966	5.131	0.505	5.115	808.345	604.286	55.966	803	599	52	11	11	9		54.3053	54.3053	39.3322	9.819	12.001	11.2737	1.25978	1.22222		726.511	624.941	0.625374		5.57679	11.1536	5923.67	1595.04	0.9926
119.67	215.605	120	120	168.917	780.792	52.608	3.356	1.255	3.385	168.917	780.792	52.608	165	777	52	9	10	2		39.3322	46.5911	3.50517	2.182	10.91	7.637	4.75556	5		155.403	256.63	0.54469		3.33521	6.67043	979.119	747.14	0.638223
20.9426	65.8794	21	21	147.524	800.381	52	2.022	0.841	1.839	147.524	800.381	52	145	798	52	6	6	1		20.4966	20.4966	1.15028	1.091	6.546	4.72767	3.14945	6		27.196	78.415	0.557727		1.86554	3.73109	195.824	290.464	0.561439
19.9454	63.8824	20	20	146.8	808.45	52	1.988	0.852	1.976	146.8	808.45	52	144	806	52	6	6	1		20.4966	20.4966	1.15028	1.091	6.546	4.72767	3.14945	6		25.901	76.038	0.556755		1.83545	3.6709	195.824	290.464	0.561439
242.332	301.446	243	154	341.93	267.272	55.403	3.877	0.835	3.805	341.93	267.272	55.403	337	263	53	10	10	5		46.5911	46.5911	15.2897	5.455	10.91	9.09167	3.14945	2		314.692	358.806	0.623565		4.21955	8.43909	2719.77	1033.66	0.91158
1512.83	1050.08	1517	541	240.964	280.14	59.396	7.351	0.638	7.319	240.965	280.14	59.396	234	273	53	16	16	13		99.1805	99.1805	71.0342	14.183	17.456	16.365	1.88967	1.23077		1964.56	1249.88	0.60691		7.76948	15.539	18102.8	3360.77	0.992072
231.363	279.487	232	135	243.823	337.241	55.435	3.726	0.477	3.687	243.823	337.241	55.435	240	334	53	9	8	6		39.3322	32.5477	20.4966	6.546	9.819	8.36433	1.66653	1.5		300.447	332.668	0.652106		4.15489	8.30978	2349.88	875.577	0.976235
868.607	706.703	871	340	222.29	426.868	57.927	6.045	0.522	6.007	222.291	426.868	57.927	216	421	53	14	13	11		80.021	71.0342	54.3053	12.001	15.274	13.8193	1.66653	1.27273		1127.97	841.175	0.622964		6.45758	12.9152	10890	2395.84	0.991696
424.829	453.169	426	249	48.61	493.606	54.836	4.852	1.284	4.839	48.61	493.606	54.836	41	489	53	14	11	5		80.021	54.3053	15.2897	5.455	15.274	10.91	4.99959	2.8		551.682	539.398	0.603069		5.08784	10.1757	4188.45	1479.58	0.849277
537.52	509.066	539	309	124.534	545.622	55.059	5.249	1.286	5.511	124.534	545.622	55.059	118	540	53	14	13	5		80.021	71.0342	15.2897	5.455	15.274	11.6373	5.38178	2.8		698.021	605.932	0.628019		5.50292	11.0058	4949.99	1699.19	0.826633
1125.9	862.417	1129	428	779.529	559.094	58.339	6.629	0.614	6.574	779.525	559.093	58.339	773	553	53	16	14	12		99.1805	80.021	62.4579	13.092	17.456	15.274	2.182	1.33333		1462.09	1026.52	0.606875		7.0409	14.0818	14621.5	2923.97	0.988945
19.9454	63.8824	20	20	52.1	581.45	53	1.993	0.861	2.028	52.1	581.45	53	49	580	53	7	4	1		26.2602	10.6811	1.15028	1.091	7.637	4.364	3.273	7		25.901	76.038	0.556755		1.83545	3.6709	152.307	230.844	0.597466
74.7938	189.652	75	75	146.787	623.107	53	3.603	1.341	3.704	146.787	623.107	53	142	619	53	10	9	1		46.5911	39.3322	1.15028	1.091	10.91	7.27333	5.38178	10		97.127	225.739	0.452659		2.85157	5.70314	489.559	702.238	0.427763
23.9343	71.8679	24	24	113.208	705.5	53	2.178	0.967	2.064	113.208	705.5	53	111	704	53	7	5	1		26.2602	15.2897	1.15028	1.091	7.637	4.72767	3.33306	7		31.081	85.543	0.558851		1.95045	3.90091	190.384	283.467	0.564593
27.9232	81.8496	28	28	186.214	820.607	53	2.33	0.972	2.332	186.214	820.607	53	184	817	53	5	8	1		15.2897	32.5477	1.15028	1.091	8.728	5.09133	3.83147	8		36.261	97.424	0.543807		2.05329	4.10658	217.582	322.437	0.542569
324.107	371.318	325	170	456.966	871.437	55.791	4.254	0.557	4.251	456.967	871.437	55.791	452	867	53	10	10	7		46.5911	46.5911	26.2602	7.637	10.91	9.819	1.88967	1.42857		420.884	441.973	0.614511		4.64898	9.29797	3807.68	1207.76	0.976358
41.8844	115.788	42	42	58.048	249	54	2.762	1.106	2.765	58.048	249	54	54	245	54	8	8	1		32.5477	32.5477	1.15028	1.091	8.728	6.18233	4.40922	8		54.391	137.82	0.503721		2.35042	4.70085	348.131	504.291	0.474568
20.9426	63.8824	21	21	17.571	353.333	54	2.058	0.877	1.92	17.571	353.333	54	15	352	54	7	4	1		26.2602	10.6811	1.15028	1.091	7.637	4.364	3.273	7		27.196	76.038	0.575162		1.86554	3.73109	152.307	230.844	0.597466
200.448	261.52	201	125	925.816	390.244	56.592	3.582	0.605	3.582	925.817	390.244	56.592	922	387	54	9	8	6		39.3322	32.5477	20.4966	6.546	9.819	8.36433	1.66653	1.5		260.301	311.282	0.633355		3.96092	7.92183	2349.88	875.577	0.976235
280.228	323.407	281	162	736.306	412.192	56.335	4.019	0.654	3.989	736.307	412.192	56.335	732	408	54	9	11	6		39.3322	54.3053	20.4966	6.546	12.001	9.45533	2.74562	1.83333		363.903	384.945	0.640338		4.42893	8.85786	3231.09	1114	0.948776
324.107	351.355	325	181	391.329	457.978	56.975	4.223	0.551	4.239	391.33	457.979	56.975	387	454	54	9	9	7		39.3322	39.3322	26.2602	7.637	9.819	9.09167	1.25978	1.28571		420.884	418.211	0.649427		4.64898	9.29797	3084.22	1036.75	0.988339
1752.17	1107.97	1757	587	862.361	588.243	59.457	7.705	0.632	7.725	862.359	588.24	59.457	855	581	54	16	16	13		99.1805	99.1805	71.0342	14.183	17.456	16.365	1.88967	1.23077		2275.37	1318.79	0.634368		8.15932	16.3186	18102.8	3360.77	0.992072
165.544	265.513	166	166	178.867	598.398	54.482	3.982	1.562	3.967	178.867	598.398	54.482	172	593	54	14	10	2		80.021	46.5911	3.50517	2.182	15.274	9.45533	6.66612	7		214.975	316.035	0.549129		3.71621	7.43241	1523.07	1133.87	0.564593
3616.04	1848.61	3626	964	869.391	663.778	61.548	9.955	0.658	9.951	869.372	663.778	61.549	859	654	54	21	20	18		153.557	141.974	119.854	19.638	22.911	21.4563	1.66653	1.16667		4695.77	2200.37	0.616303		10.3882	20.7764	41123	5781.01	0.996637
5684.34	2555.3	5700	1325	352.539	706.274	64.454	11.644	0.61	11.624	352.54	706.281	64.454	341	695	54	24	24	22		190.324	190.324	165.481	24.002	26.184	25.4567	1.25978	1.09091		7381.67	3041.52	0.602785		12.0787	24.1575	68930	8141.15	0.998628
42.8817	117.784	43	43	381	821.465	54	2.78	1.076	2.763	381	821.465	54	378	818	54	8	8	1		32.5477	32.5477	1.15028	1.091	8.728	6.18233	4.40922	8		55.686	140.196	0.503013		2.36893	4.73786	348.131	504.291	0.474568
8369.94	3222.04	8393	1878	471.179	933.324	65.582	13.328	1.11	13.412	471.209	933.384	65.583	458	920	54	28	23	24		243.843	177.738	190.324	25.093	30.548	27.275	2.88651	1.21739		10869.2	3835.14	0.61873		13.7416	27.4831	84073.7	9332.83	0.994438
110.695	201.63	111	98	113.09	402.315	56.315	3.124	1.176	3.079	113.09	402.315	56.315	110	397	55	8	11	3		32.5477	54.3053	6.72629	3.273	12.001	8.00067	4.40922	3.66667		143.748	239.996	0.552944		3.24966	6.49932	1436.04	793.751	0.775493
47647.7	10562.7	47779	5659	291.927	433.537	77.016	24.049	0.789	24.073	292.023	433.473	77.063	269	410	55	48	47	44		579.961	560.661	504.259	48.004	52.368	50.5497	2.2711	1.09091		61875.2	12572.5	0.601736		24.5363	49.0726	539951	32102.5	0.998885
22.9371	67.8756	23	23	244.087	510.783	55	2.051	0.815	2.183	244.087	510.783	55	242	508	55	5	6	1		15.2897	20.4966	1.15028	1.091	6.546	4.364	2.88651	6		29.786	80.791	0.57517		1.92298	3.84596	163.186	244.632	0.590328
41.8844	115.788	42	42	231.738	543.095	55	2.68	0.99	2.775	231.738	543.095	55	228	540	55	9	7	1		39.3322	26.2602	1.15028	1.091	9.819	6.18233	4.5422	9		54.391	137.82	0.503721		2.35042	4.70085	342.692	497.094	0.476411
8885.52	3343.82	8910	1801	861.492	710.792	66.319	13.555	0.67	13.589	861.435	710.75	66.318	849	698	55	27	28	23		229.996	243.843	177.738	25.093	30.548	28.366	2.88651	1.21739		11538.7	3980.09	0.620435		14.0181	28.0362	94582.9	10099.7	0.993999
19.9454	61.8862	20	20	127.75	771.3	55	1.989	0.842	1.996	127.75	771.3	55	126	768	55	4	7	1		10.6811	26.2602	1.15028	1.091	7.637	4.364	3.273	7		25.901	73.662	0.574714		1.83545	3.6709	152.307	230.844	0.597466
595.36	626.849	597	324	168.02	780.286	57.358	5.552	1.511	5.405	168.021	780.285	57.358	161	775	55	19	13	7		130.737	71.0342	26.2602	7.637	20.729	14.183	6.546	2.71429		773.132	746.127	0.545976		5.69362	11.3872	9404.98	2470.06	0.872333
347.044	381.301	348	190	643.034	823.046	57.736	4.365	0.758	4.459	643.036	823.046	57.736	638	819	55	11	10	6		54.3053	46.5911	20.4966	6.546	12.001	9.819	2.88651	1.83333		450.67	453.855	0.626334		4.75616	9.51232	3590.1	1204.58	0.941281
29.9177	87.8389	30	30	204.6	853.1	55	2.391	0.983	2.451	204.6	853.1	55	201	851	55	8	6	1		32.5477	20.4966	1.15028	1.091	8.728	5.455	3.93366	8		38.851	104.553	0.530578		2.10106	4.20211	261.098	382.768	0.516121
23.9343	71.8679	24	24	237.25	877.333	55	2.163	0.891	2.156	237.25	877.333	55	234	875	55	7	5	1		26.2602	15.2897	1.15028	1.091	7.637	4.72767	3.33306	7		31.081	85.543	0.558851		1.95045	3.90091	190.384	283.467	0.564593
30599.7	10889.8	30684	5761	168.517	117.717	84.515	24.273	6.692	25.229	168.533	117.7	84.493	140	93	56	51	44	57		639.326	504.259	764.491	48.004	62.187	55.2773	7.09849	1.29545		39736.7	12961.9	0.434452		21.169	42.3381	695762	38318.2	0.990952
207.429	275.495	208	126	267.788	106.649	58.466	3.654	0.652	3.591	267.788	106.649	58.466	264	103	56	8	9	6		32.5477	39.3322	20.4966	6.546	9.819	8.36433	1.66653	1.5		269.366	327.916	0.615106		4.00637	8.01275	2349.88	875.577	0.976235
375.964	413.242	377	203	251.438	242.353	59.005	4.511	0.737	4.416	251.438	242.353	59.005	247	238	56	11	11	7		54.3053	54.3053	26.2602	7.637	12.001	10.5463	2.51956	1.57143		488.226	491.874	0.609599		4.88477	9.76954	4607.3	1391.95	0.96196
2404.38	1393.45	2411	738	527.058	291.351	63.431	8.609	0.58	8.591	527.06	291.353	63.43	519	283	56	18	17	15		119.854	109.333	89.4067	16.365	19.638	18.1833	1.66653	1.2		3122.32	1658.59	0.622867		9.06698	18.134	24967.5	4150.71	0.995281
141.61	215.605	142	103	193.81	591.62	57.556	3.212	0.78	3.194	193.81	591.62	57.556	190	588	56	9	8	4		39.3322	32.5477	10.6811	4.364	9.819	7.637	2.88651	2.25		183.894	256.63	0.60938		3.52771	7.05542	1566.59	728.31	0.89565
20.9426	63.8824	21	21	68.095	654.429	56	1.962	0.805	1.976	68.095	654.429	56	65	652	56	6	5	1		20.4966	15.2897	1.15028	1.091	6.546	4.364	2.88651	6		27.196	76.038	0.575162		1.86554	3.73109	163.186	244.632	0.590328
23.9343	71.8679	24	24	212.708	574.917	57	2.099	0.844	2.159	212.708	574.917	57	210	572	57	6	6	1		20.4966	20.4966	1.15028	1.091	6.546	4.72767	3.14945	6		31.081	85.543	0.558851		1.95045	3.90091	195.824	290.464	0.561439
45.8734	99.8168	46	46	282.174	752.435	57.543	2.105	0.723	2.118	282.174	752.435	57.543	280	750	57	6	6	2		20.4966	20.4966	3.50517	2.182	6.546	5.09133	2.51956	3		59.571	118.81	0.620851		2.42279	4.84558	391.647	326.46	0.792959
11282.9	3980.64	11314	2113	534.239	223.64	71.141	14.705	0.632	14.726	534.286	223.638	71.139	520	209	58	29	29	27		257.993	257.993	229.996	29.457	31.639	30.9117	1.25978	1.07407		14652	4738.08	0.611147		15.1799	30.3598	123516	12005.1	0.999077
135.626	237.564	136	136	178.478	235.478	58.574	3.517	1.278	3.862	178.478	235.478	58.574	174	231	58	10	10	2		46.5911	46.5911	3.50517	2.182	10.91	8.00067	5.03911	5		176.124	282.768	0.537361		3.47731	6.95462	1087.91	823.983	0.620813
68.8104	143.736	69	69	88.536	409.014	58.493	2.622	1.024	2.742	88.536	409.014	58.493	84	405	58	8	9	2		32.5477	39.3322	3.50517	2.182	9.819	6.90967	4.13046	4.5		89.357	171.086	0.564966		2.77341	5.54681	783.295	608.024	0.675845
90.7503	165.696	91	78	133.659	513.923	58.956	2.707	0.808	2.758	133.659	513.923	58.956	131	510	58	7	8	3		26.2602	32.5477	6.72629	3.273	8.728	6.546	2.88651	2.66667		117.848	197.225	0.589391		3.04143	6.08286	913.844	535.793	0.849967
19.9454	59.8901	20	20	242.1	873.05	58	1.882	0.755	2.1	242.1	873.05	58	240	871	58	5	5	1		15.2897	15.2897	1.15028	1.091	5.455	4.00033	2.51956	5		25.901	71.286	0.593869		1.83545	3.6709	135.989	205.996	0.620813
9947.6	4567.53	9975	2490	741.199	91.226	75.351	15.33	3.756	15.822	741.149	91.225	75.352	727	76	59	34	28	33		333.162	243.843	317.552	30.548	37.094	34.5483	3.50707	1.21429		12917.9	5436.65	0.48972		14.5558	29.1115	170889	14982.1	0.994004
28.9205	83.8457	29	29	342.103	266.517	59	2.209	0.793	2.352	342.103	266.517	59	339	264	59	7	6	1		26.2602	20.4966	1.15028	1.091	7.637	5.09133	3.50707	7		37.556	99.8	0.543425		2.07745	4.1549	228.461	336.535	0.537026
114.684	197.637	115	115	112.435	402.278	59.452	3.266	1.197	3.305	112.435	402.278	59.452	108	399	59	10	8	2		46.5911	32.5477	3.50517	2.182	10.91	7.27333	4.5422	5		148.928	235.244	0.577586		3.28823	6.57647	870.328	670.696	0.657275
61.8298	119.78	62	53	646.048	405.081	60	2.344	0.672	2.392	646.048	405.081	60	644	402	59	6	6	3		20.4966	20.4966	6.72629	3.273	6.546	5.455	1.88967	2		80.292	142.572	0.631294		2.67626	5.35251	587.471	372.118	0.91158
608.324	578.938	610	291	148.089	475.977	63.272	5.315	0.634	5.296	148.089	475.977	63.272	142	471	59	13	11	9		71.0342	54.3053	39.3322	9.819	14.183	12.001	2.182	1.44444		789.968	689.099	0.599711		5.73465	11.4693	7000.7	1802.24	0.981971
101.72	163.699	102	85	285.951	532.167	59.902	2.827	0.808	2.802	285.951	532.167	59.902	283	529	59	7	8	3		26.2602	32.5477	6.72629	3.273	8.728	6.546	2.88651	2.66667		132.093	194.848	0.643736		3.15935	6.31869	913.844	535.793	0.849967
19.9454	61.8862	20	20	15.95	532.05	59	1.972	0.882	2.181	15.95	532.05	59	14	530	59	5	6	1		15.2897	20.4966	1.15028	1.091	6.546	4.364	2.88651	6		25.901	73.662	0.574714		1.83545	3.6709	163.186	244.632	0.590328
35.9011	101.813	36	36	110.083	703.806	59	2.628	1.091	2.527	110.083	703.806	59	106	702	59	9	6	1		39.3322	20.4966	1.15028	1.091	9.819	5.81867	4.40922	9		46.621	121.186	0.516915		2.2327	4.46541	293.736	429.116	0.497982
20.9426	63.8824	21	21	196.19	849.571	59	2.043	0.865	2.027	196.19	849.571	59	195	847	59	4	7	1		10.6811	26.2602	1.15028	1.091	7.637	4.364	3.273	7		27.196	76.038	0.575162		1.86554	3.73109	152.307	230.844	0.597466
3339.8	1844.62	3349	953	407.47	857.464	67.269	9.687	0.689	9.642	407.464	857.475	67.269	398	848	59	20	20	18		141.974	141.974	119.854	19.638	21.82	21.0927	1.25978	1.11111		4337.05	2195.61	0.585767		10.1166	20.2332	39164.7	5588.44	0.997984
348.041	393.278	349	189	564.301	240.779	63.367	4.328	0.522	4.291	564.302	240.779	63.367	560	236	60	10	11	8		46.5911	54.3053	32.5477	8.728	12.001	10.5463	1.66653	1.375		451.965	468.111	0.608422		4.76071	9.52143	4786.8	1393.88	0.985425
531.535	517.051	533	251	806.422	286.525	64.124	5.073	0.63	5.064	806.423	286.525	64.124	801	282	60	12	11	9		62.4579	54.3053	39.3322	9.819	13.092	11.6373	1.66653	1.33333		690.25	615.436	0.613723		5.48242	10.9648	6462.18	1697.93	0.988135
498.627	499.084	500	273	178.28	234.67	63.088	5.107	1.164	5.13	178.28	234.67	63.088	172	229	61	14	12	6		80.021	62.4579	20.4966	6.546	15.274	11.6373	4.5422	2.33333		647.515	594.05	0.609295		5.36686	10.7337	5483.06	1689.18	0.890206
506.605	479.12	508	248	412.339	602.961	64.667	4.959	0.581	4.936	412.34	602.96	64.667	407	598	61	11	10	8		54.3053	46.5911	32.5477	8.728	12.001	10.5463	1.66653	1.375		657.875	570.288	0.641434		5.39533	10.7907	4786.8	1393.88	0.985425
870.601	732.656	873	397	132.567	668.061	64.888	6.085	0.992	6.122	132.568	668.059	64.888	125	662	61	15	14	8		89.4067	80.021	32.5477	8.728	16.365	13.4557	4.13046	1.875		1130.56	872.066	0.601816		6.46252	12.925	9138.44	2262.81	0.934151
5556.69	2475.44	5572	1322	286.062	117.296	71.092	11.526	0.605	11.516	286.061	117.296	71.091	275	106	62	24	23	20		190.324	177.738	141.974	21.82	26.184	24.3657	2.2711	1.2		7215.9	2946.47	0.612881		11.9876	23.9753	60052.6	7453.04	0.995035
546.495	509.066	548	261	554.215	211.221	65.766	5.11	0.642	5.16	554.216	211.221	65.766	549	207	62	11	10	8		54.3053	46.5911	32.5477	8.728	12.001	10.5463	1.66653	1.375		709.676	605.931	0.634991		5.53338	11.0668	4786.8	1393.88	0.985425
22846.1	6280.34	22909	3400	377.414	328.352	77.816	18.742	0.648	18.731	377.405	328.307	77.799	360	309	62	36	38	33		365.224	398.387	317.552	36.003	41.458	38.9123	2.74562	1.15152		29667.8	7475.37	0.619977		19.2043	38.4086	245563	19015.8	0.997269
113.687	181.666	114	87	766.763	469.096	63.649	2.892	0.729	2.854	766.764	469.096	63.649	764	465	62	7	8	4		26.2602	32.5477	10.6811	4.364	8.728	6.90967	2.2711	2		147.633	216.234	0.624716		3.27867	6.55735	1218.46	595.782	0.925985
20.9426	61.8862	21	21	25.714	602.429	62	1.954	0.767	1.926	25.714	602.429	62	24	600	62	4	6	1		10.6811	20.4966	1.15028	1.091	6.546	4.00033	2.74562	6		27.196	73.662	0.593714		1.86554	3.73109	130.549	199.18	0.624819
2389.42	1393.45	2396	720	447.763	698.589	69.956	8.631	0.557	8.604	447.763	698.58	69.957	439	690	62	18	19	16		119.854	130.737	99.1805	17.456	20.729	19.2743	1.66653	1.1875		3102.89	1658.59	0.620281		9.04814	18.0963	29765.2	4664.22	0.995812
19.9454	61.8862	20	20	172.35	829.35	62	1.917	0.761	1.886	172.35	829.35	62	170	827	62	6	5	1		20.4966	15.2897	1.15028	1.091	6.546	4.364	2.88651	6		25.901	73.662	0.574714		1.83545	3.6709	163.186	244.632	0.590328
23.9343	71.8679	24	24	383.417	899.083	62	2.12	0.876	2.115	383.417	899.083	62	381	897	62	7	5	1		26.2602	15.2897	1.15028	1.091	7.637	4.72767	3.33306	7		31.081	85.543	0.558851		1.95045	3.90091	190.384	283.467	0.564593
37.8955	105.806	38	38	515.447	938.316	62	2.739	1.185	2.73	515.447	938.316	62	511	936	62	10	5	1		46.5911	15.2897	1.15028	1.091	10.91	5.81867	4.91959	10		49.211	125.939	0.515662		2.27331	4.54661	271.977	400.636	0.506706
128.646	185.66	129	93	686.566	460.326	64.403	3.046	0.721	3.05	686.566	460.326	64.403	684	457	63	6	9	4		20.4966	39.3322	10.6811	4.364	9.819	6.90967	2.74562	2.25		167.059	220.987	0.66379		3.4166	6.83319	1174.94	586.331	0.918373
20.9426	65.8794	21	21	660.143	495.714	63	2.156	0.995	2.169	660.143	495.714	63	657	494	63	7	5	1		26.2602	15.2897	1.15028	1.091	7.637	4.72767	3.33306	7		27.196	78.415	0.557727		1.86554	3.73109	190.384	283.467	0.564593
213.412	277.491	214	143	628.893	675.967	64.593	3.706	0.933	3.839	628.893	675.967	64.593	625	671	63	9	11	4		39.3322	54.3053	10.6811	4.364	12.001	8.728	3.93366	2.75		277.136	330.292	0.622369		4.04453	8.08906	2154.06	949.397	0.849588
1375.21	952.253	1379	499	906.526	502.36	69.263	7.07	0.588	7.067	906.531	502.361	69.263	900	495	64	15	16	12		89.4067	99.1805	62.4579	13.092	17.456	15.6377	2.2711	1.33333		1785.85	1133.45	0.628027		7.52636	15.0527	15665.9	3066.14	0.98748
15815.4	4988.75	15859	2666	257.702	587.615	77.824	16.534	0.639	16.522	257.707	587.58	77.822	242	571	64	33	33	29		317.552	317.552	257.993	31.639	36.003	34.5483	2.51956	1.13793		20537.9	5938.02	0.610773		16.9885	33.977	171786	14989.9	0.996958
27.9232	83.8457	28	28	119.143	754.821	64	2.302	0.906	2.389	119.143	754.821	64	116	752	64	7	6	1		26.2602	20.4966	1.15028	1.091	7.637	5.09133	3.50707	7		36.261	99.8	0.53086		2.05329	4.10658	228.461	336.535	0.537026
20.9426	65.8794	21	21	114.095	761.952	64	1.917	0.762	2.131	114.095	761.952	64	112	760	64	6	5	1		20.4966	15.2897	1.15028	1.091	6.546	4.364	2.88651	6		27.196	78.415	0.557727		1.86554	3.73109	163.186	244.632	0.590328
28.9205	83.8457	29	29	228.759	866.586	64	2.393	1.021	2.46	228.759	866.586	64	225	864	64	8	5	1		32.5477	15.2897	1.15028	1.091	8.728	5.09133	3.83147	8		37.556	99.8	0.543425		2.07745	4.1549	217.582	322.437	0.542569
19.9454	61.8862	20	20	298.7	872.25	64	1.964	0.83	1.951	298.7	872.25	64	297	870	64	5	6	1		15.2897	20.4966	1.15028	1.091	6.546	4.364	2.88651	6		25.901	73.662	0.574714		1.83545	3.6709	163.186	244.632	0.590328
89.753	145.733	90	73	313.6	66.067	65.978	2.66	0.704	2.812	313.6	66.067	65.978	311	63	65	6	7	3		20.4966	26.2602	6.72629	3.273	7.637	5.81867	2.2711	2.33333		116.553	173.463	0.665211		3.03025	6.0605	685.383	422.295	0.890206
457.739	449.175	459	241	304.218	207.412	67.56	4.834	0.775	4.865	304.219	207.412	67.56	300	203	65	10	11	7		46.5911	54.3053	26.2602	7.637	12.001	10.1827	2.2711	1.57143		594.418	534.645	0.63946		5.21596	10.4319	4188.45	1297.21	0.968671
2838.18	1561.14	2846	811	530.179	311.713	72.798	9.129	0.575	9.146	530.175	311.711	72.798	521	302	65	19	19	16		130.737	130.737	99.1805	17.456	20.729	19.638	1.88967	1.1875		3685.65	1858.2	0.620967		9.58242	19.1648	31418.8	4841.35	0.99459
180.503	235.568	181	120	216.243	385.619	66.934	3.376	0.542	3.41	216.243	385.619	66.934	213	382	65	7	8	5		26.2602	32.5477	15.2897	5.455	8.728	7.27333	1.66653	1.6		234.4	280.392	0.655677		3.82493	7.64985	1523.07	661.36	0.967966
87774.2	16332.1	88016	8693	121.724	593.372	90.803	29.677	0.977	29.621	121.626	592.707	90.695	91	563	65	62	63	52		875.131	897.932	659.597	56.732	68.733	64.369	6.63629	1.21154		113983	19439.7	0.584818		30.0781	60.1563	1.10484e+06	52007.4	0.993767
64.8215	133.754	65	65	394.031	689.354	65.415	2.532	0.923	2.644	394.031	689.354	65.415	391	686	65	7	8	2		26.2602	32.5477	3.50517	2.182	8.728	6.18233	3.50707	4		84.177	159.205	0.583431		2.71874	5.43749	609.229	483.737	0.718448
418.846	417.234	420	216	329.326	391.883	69.248	4.632	0.567	4.596	329.327	391.883	69.248	325	387	66	9	10	8		39.3322	46.5911	32.5477	8.728	10.91	9.819	1.091	1.25		543.912	496.626	0.648844		5.06384	10.1277	3916.47	1209.62	0.993341
1029.16	804.523	1032	396	405.479	519.03	71.065	6.398	0.561	6.38	405.48	519.031	71.065	399	513	66	14	13	11		80.021	71.0342	54.3053	12.001	15.274	13.8193	1.66653	1.27273		1336.47	957.609	0.612729		6.83319	13.6664	10890	2395.84	0.991696
1199.7	864.414	1203	455	292.461	631.574	71.497	6.742	0.62	6.771	292.461	631.572	71.497	286	624	66	14	15	11		80.021	89.4067	54.3053	12.001	16.365	14.5467	2.2711	1.36364		1557.92	1028.9	0.631649		7.19149	14.383	12565.4	2652.46	0.985414
19.9454	59.8901	20	20	526.7	698.05	66	1.849	0.688	1.988	526.7	698.05	66	525	696	66	5	5	1		15.2897	15.2897	1.15028	1.091	5.455	4.00033	2.51956	5		25.901	71.286	0.593869		1.83545	3.6709	135.989	205.996	0.620813
19.9454	61.8862	20	20	290.9	897.15	66	1.9	0.774	2.048	290.9	897.15	66	289	895	66	5	6	1		15.2897	20.4966	1.15028	1.091	6.546	4.364	2.88651	6		25.901	73.662	0.574714		1.83545	3.6709	163.186	244.632	0.590328
4060.81	2048.24	4072	1104	87.29	335.385	75.444	10.348	0.775	10.351	87.291	335.386	75.444	76	325	67	23	23	17		177.738	177.738	109.333	18.547	25.093	22.911	3.77933	1.35294		5273.36	2437.98	0.600961		10.7977	21.5955	48917.9	6579.8	0.983067
39.89	107.802	40	40	452.075	346.15	67	2.618	0.975	2.603	452.075	346.15	67	449	343	67	7	7	1		26.2602	26.2602	1.15028	1.091	7.637	5.455	3.77933	7		51.801	128.315	0.52372		2.31251	4.62502	266.538	389.883	0.513715
340.063	435.201	341	226	125.804	355.191	69.645	4.652	1.445	4.607	125.804	355.191	69.645	120	350	67	12	16	5		62.4579	99.1805	15.2897	5.455	17.456	12.001	6.07443	3.2		441.605	518.012	0.541378		4.72406	9.44811	5221.97	1786.71	0.814678
153.577	205.623	154	106	445.481	637.643	69.195	3.163	0.532	3.13	445.481	637.643	69.195	442	635	67	8	6	5		32.5477	20.4966	15.2897	5.455	8.728	6.90967	1.66653	1.6		199.434	244.749	0.67447		3.62441	7.24881	1305.49	594.608	0.971485
20.9426	63.8824	21	21	89.524	743.619	67	1.902	0.7	1.839	89.524	743.619	67	87	742	67	6	5	1		20.4966	15.2897	1.15028	1.091	6.546	4.364	2.88651	6		27.196	76.038	0.575162		1.86554	3.73109	163.186	244.632	0.590328
205.434	265.513	206	130	461.015	760.471	69.694	3.599	0.623	3.54	461.015	760.471	69.694	456	758	67	10	7	6		46.5911	26.2602	20.4966	6.546	10.91	8.36433	2.2711	1.66667		266.776	316.035	0.634133		3.99349	7.98698	2284.61	868.285	0.966117
4018.93	1950.42	4030	1074	259.802	247.991	76.391	10.307	0.698	10.287	259.803	247.99	76.392	250	238	68	21	21	17		153.557	153.557	109.333	18.547	22.911	21.4563	2.51956	1.23529		5218.97	2321.54	0.626754		10.7605	21.521	40780.3	5776.96	0.991786
858.635	744.633	861	366	152.26	328.044	73.092	6.045	0.74	5.935	152.261	328.044	73.092	147	322	68	12	17	11		62.4579	109.333	54.3053	12.001	18.547	14.5467	3.50707	1.54545		1115.02	886.323	0.586697		6.43277	12.8655	12206.3	2632.5	0.973883
737.967	600.898	740	325	541.524	479.774	71.614	5.682	0.769	5.735	541.525	479.775	71.614	536	474	68	12	13	8		62.4579	71.0342	32.5477	8.728	14.183	12.001	2.88651	1.625		958.321	715.237	0.657216		6.11609	12.2322	6788.56	1801.49	0.962434
20.9426	61.8862	21	21	54.476	641.143	68	1.916	0.728	2.035	54.476	641.143	68	53	639	68	4	6	1		10.6811	20.4966	1.15028	1.091	6.546	4.00033	2.74562	6		27.196	73.662	0.593714		1.86554	3.73109	130.549	199.18	0.624819
24.9315	71.8679	25	25	629.24	675.8	68	2.058	0.753	2.13	629.24	675.8	68	627	674	68	6	5	1		20.4966	15.2897	1.15028	1.091	6.546	4.364	2.88651	6		32.376	85.543	0.574269		1.97717	3.95435	163.186	244.632	0.590328
68.8104	133.754	69	69	521.101	151.464	69.493	2.541	0.893	2.719	521.101	151.464	69.493	518	148	69	7	8	2		26.2602	32.5477	3.50517	2.182	8.728	6.18233	3.50707	4		89.357	159.205	0.607127		2.77341	5.54681	609.229	483.737	0.718448
131.637	209.615	132	111	451.977	344.886	69.742	3.229	1.007	3.312	451.977	344.886	69.742	449	341	69	8	9	3		32.5477	39.3322	6.72629	3.273	9.819	7.27333	3.50707	3		170.944	249.501	0.597009		3.44288	6.88576	1174.94	663.656	0.81137
19.9454	63.8824	20	20	22.9	351.7	69	2.068	0.936	2.097	22.9	351.7	69	20	350	69	7	5	1		26.2602	15.2897	1.15028	1.091	7.637	4.72767	3.33306	7		25.901	76.038	0.556755		1.83545	3.6709	190.384	283.467	0.564593
3721.75	1868.57	3732	979	333.821	539.641	77.19	10.043	0.596	10.043	333.823	539.632	77.19	324	530	69	21	21	17		153.557	153.557	109.333	18.547	22.911	21.4563	2.51956	1.23529		4833.05	2224.12	0.621545		10.4884	20.9769	40780.3	5776.96	0.991786
89.753	151.721	90	77	308.722	576.811	70.056	2.689	0.771	2.696	308.722	576.811	70.056	305	574	69	8	6	3		32.5477	20.4966	6.72629	3.273	8.728	6.18233	2.74562	2.66667		116.553	180.591	0.638955		3.03025	6.0605	783.295	473.19	0.868425
385.937	409.249	387	206	537.488	599.54	72.238	4.522	0.654	4.511	537.489	599.54	72.238	533	595	69	11	11	7		54.3053	54.3053	26.2602	7.637	12.001	10.5463	2.51956	1.57143		501.176	487.121	0.626384		4.92758	9.85516	4607.3	1391.95	0.96196
109.698	181.666	110	86	554.491	850.373	70.445	2.866	0.694	2.87	554.491	850.373	70.445	551	847	69	8	7	4		32.5477	26.2602	10.6811	4.364	8.728	6.90967	2.2711	2		142.453	216.234	0.610016		3.23987	6.47974	1218.46	595.782	0.925985
19.9454	59.8901	20	20	296.75	166.05	70	1.843	0.686	2.026	296.75	166.05	70	295	164	70	5	5	1		15.2897	15.2897	1.15028	1.091	5.455	4.00033	2.51956	5		25.901	71.286	0.593869		1.83545	3.6709	135.989	205.996	0.620813
167.539	241.556	168	111	480.304	311	71.982	3.334	0.601	3.357	480.304	311	71.982	477	308	70	8	7	5		32.5477	26.2602	15.2897	5.455	8.728	7.27333	1.66653	1.6		217.565	287.52	0.608427		3.73107	7.46214	1523.07	661.36	0.967966
29.9177	83.8457	30	30	123.367	532.733	70	2.268	0.834	2.454	123.367	532.733	70	121	530	70	6	6	1		20.4966	20.4966	1.15028	1.091	6.546	4.72767	3.14945	6		38.851	99.8	0.555847		2.10106	4.20211	195.824	290.464	0.561439
23.9343	71.8679	24	24	162.042	807.25	70	2.102	0.856	2.197	162.042	807.25	70	159	805	70	7	5	1		26.2602	15.2897	1.15028	1.091	7.637	4.72767	3.33306	7		31.081	85.543	0.558851		1.95045	3.90091	190.384	283.467	0.564593
41.8844	91.8313	42	42	110.714	429.214	71.5	2.047	0.722	2.086	110.714	429.214	71.5	109	426	71	5	7	2		15.2897	26.2602	3.50517	2.182	7.637	5.09133	2.74562	3.5		54.391	109.305	0.635129		2.35042	4.70085	380.768	320.429	0.792853
20.9426	65.8794	21	21	121.143	751.571	71	2.085	0.875	2.077	121.143	751.571	71	118	750	71	7	4	1		26.2602	10.6811	1.15028	1.091	7.637	4.364	3.273	7		27.196	78.415	0.557727		1.86554	3.73109	152.307	230.844	0.597466
916.476	744.633	919	384	356.554	219.854	75.99	6.138	0.655	6.122	356.555	219.854	75.99	350	214	72	14	13	10		80.021	71.0342	46.5911	10.91	15.274	13.4557	2.2711	1.4		1190.13	886.322	0.612759		6.57409	13.1482	9899.98	2268.71	0.98279
61.8298	161.703	62	62	243.258	483.79	72	3.411	1.416	3.477	243.258	483.79	72	240	478	72	7	12	1		26.2602	62.4579	1.15028	1.091	13.092	7.27333	6.00876	12		80.292	192.472	0.467625		2.67626	5.35251	456.922	658.623	0.435588
4236.33	2010.31	4248	1076	851.991	506.199	80.487	10.483	0.537	10.5	852.02	506.187	80.486	842	497	72	21	20	18		153.557	141.974	119.854	19.638	22.911	21.4563	1.66653	1.16667		5501.28	2392.83	0.629818		10.9511	21.9022	41123	5781.01	0.996637
28.9205	83.8457	29	29	36.034	536.828	72	2.578	1.216	2.394	36.034	536.828	72	32	535	72	9	4	1		39.3322	10.6811	1.15028	1.091	9.819	5.09133	4.40922	9		37.556	99.8	0.543425		2.07745	4.1549	195.824	294.459	0.55382
1420.09	972.217	1424	528	292.395	567.162	77.558	7.173	0.818	7.197	292.396	567.161	77.558	285	560	72	16	16	11		99.1805	99.1805	54.3053	12.001	17.456	15.6377	3.14945	1.45455		1844.12	1157.21	0.628441		7.60735	15.2147	15317.8	3062.69	0.973892
19.9454	59.8901	20	20	59.15	681.05	72	2.079	0.961	2.142	59.15	681.05	72	56	680	72	7	3	1		26.2602	6.72629	1.15028	1.091	7.637	4.00033	3.33306	7		25.901	71.286	0.593869		1.83545	3.6709	114.231	178.995	0.636059
21.9398	65.8794	22	22	168	734.773	72	1.996	0.826	2.194	168	734.773	72	165	733	72	6	5	1		20.4966	15.2897	1.15028	1.091	6.546	4.364	2.88651	6		28.491	78.415	0.575294		1.8947	3.78939	163.186	244.632	0.590328
30.9149	91.8313	31	31	318.323	910.226	72	2.503	1.103	2.451	318.323	910.226	72	315	907	72	8	7	1		32.5477	26.2602	1.15028	1.091	8.728	5.81867	4.13046	8		40.146	109.305	0.518727		2.12415	4.24829	304.615	443.421	0.493744
418.846	435.201	420	205	679.536	139.293	77.09	4.648	0.478	4.638	679.536	139.293	77.09	675	135	73	10	10	9		46.5911	46.5911	39.3322	9.819	10.91	10.5463	0.629889	1.11111		543.912	518.012	0.622057		5.06384	10.1277	4895.59	1397.11	0.997984
4461.71	2152.04	4474	1140	743.479	197.24	82.872	10.687	0.674	10.708	743.455	197.24	82.872	733	187	73	22	22	19		165.481	165.481	130.737	20.729	24.002	22.911	1.88967	1.15789		5793.96	2561.54	0.609023		11.142	22.284	50022.1	6591.23	0.996075
346.047	385.293	347	191	139.386	274.409	75.726	4.356	0.684	4.245	139.386	274.409	75.726	135	270	73	10	11	7		46.5911	54.3053	26.2602	7.637	12.001	10.1827	2.2711	1.57143		449.375	458.607	0.618656		4.7516	9.5032	4188.45	1297.21	0.968671
87.7586	219.597	88	88	126.011	354.852	73	3.912	1.472	4.065	126.011	354.852	73	121	350	73	10	12	1		46.5911	62.4579	1.15028	1.091	13.092	8.36433	6.39268	12		113.963	261.382	0.434895		3.00763	6.01527	652.746	930.321	0.391154
334.08	363.334	335	182	508.979	514.11	76.122	4.262	0.562	4.205	508.98	514.111	76.122	505	510	73	10	9	7		46.5911	39.3322	26.2602	7.637	10.91	9.45533	1.66653	1.42857		433.835	432.469	0.640834		4.69619	9.39237	3426.92	1119.75	0.981666
86.7614	167.692	87	87	122.943	533.126	73.425	2.887	1.098	3.008	122.943	533.126	73.425	118	530	73	10	8	2		46.5911	32.5477	3.50517	2.182	10.91	7.27333	4.5422	5		112.668	199.601	0.565182		2.9962	5.9924	870.328	670.696	0.657275
229.368	283.479	230	139	744.313	535.561	75.596	3.728	0.585	3.7	744.314	535.561	75.596	740	532	73	10	8	6		46.5911	32.5477	20.4966	6.546	10.91	8.728	2.182	1.66667		297.857	337.42	0.639222		4.14292	8.28584	2610.98	949.852	0.965378
310.146	379.304	311	184	400.83	587.084	75.396	4.266	0.872	4.21	400.83	587.084	75.396	396	582	73	10	11	6		46.5911	54.3053	20.4966	6.546	12.001	9.819	2.88651	1.83333		402.754	451.478	0.584172		4.58125	9.16249	3590.1	1204.58	0.941281
20.9426	65.8794	21	21	142.048	612.81	73	2.122	0.93	2.229	142.048	612.81	73	139	610	73	6	6	1		20.4966	20.4966	1.15028	1.091	6.546	4.72767	3.14945	6		27.196	78.415	0.557727		1.86554	3.73109	195.824	290.464	0.561439
903.511	732.656	906	366	683.738	690.692	77.858	6.129	0.667	6.104	683.737	690.694	77.858	677	685	73	14	13	10		80.021	71.0342	46.5911	10.91	15.274	13.4557	2.2711	1.4		1173.3	872.066	0.616888		6.54294	13.0859	9899.98	2268.71	0.98279
19.9454	61.8862	20	20	212.1	850	73	2.014	0.919	2.127	212.1	850	73	211	847	73	4	7	1		10.6811	26.2602	1.15028	1.091	7.637	4.364	3.273	7		25.901	73.662	0.574714		1.83545	3.6709	152.307	230.844	0.597466
32.9094	93.8274	33	33	294.212	159.455	74	2.429	0.941	2.512	294.212	159.455	74	292	156	74	6	8	1		20.4966	32.5477	1.15028	1.091	8.728	5.455	3.93366	8		42.736	111.681	0.529299		2.16888	4.33776	261.098	382.768	0.516121
1511.84	1038.1	1516	530	158.52	459.672	80.075	7.339	0.621	7.297	158.521	459.669	80.075	151	453	74	16	15	13		99.1805	89.4067	71.0342	14.183	17.456	16.0013	1.66653	1.23077		1963.26	1235.63	0.613643		7.76778	15.5356	16971.4	3213.43	0.993864
48.8651	103.809	49	49	410.898	460.204	74.429	2.152	0.728	2.291	410.898	460.204	74.429	408	458	74	6	6	2		20.4966	20.4966	3.50517	2.182	6.546	5.09133	2.51956	3		63.456	123.562	0.622655		2.47435	4.9487	391.647	326.46	0.792959
754.92	642.82	757	323	765.996	472.139	78.856	5.725	0.568	5.677	765.996	472.139	78.856	761	466	74	13	13	10		71.0342	71.0342	46.5911	10.91	14.183	13.092	1.88967	1.3		980.337	765.137	0.623728		6.16258	12.3252	9192.84	2149.53	0.98728
61.8298	131.758	62	62	483.435	655.565	74.645	2.49	0.937	2.477	483.435	655.565	74.645	479	653	74	8	7	2		32.5477	26.2602	3.50517	2.182	8.728	6.18233	3.50707	4		80.292	156.829	0.573904		2.67626	5.35251	609.229	483.737	0.718448
43.8789	97.8206	44	44	655.545	273.795	75.477	2.088	0.737	2.104	655.545	273.795	75.477	653	272	75	6	6	2		20.4966	20.4966	3.50517	2.182	6.546	5.09133	2.51956	3		56.981	116.434	0.615023		2.38715	4.77431	391.647	326.46	0.792959
412.863	445.183	414	216	205.594	325.101	78.302	4.628	0.589	4.559	205.595	325.101	78.302	201	321	75	10	10	8		46.5911	46.5911	32.5477	8.728	10.91	10.1827	1.25978	1.25		536.142	529.893	0.602304		5.03961	10.0792	4351.64	1300.93	0.99083
174.519	257.527	175	126	44.44	423.4	76.234	3.525	0.992	3.403	44.44	423.4	76.234	39	419	75	11	9	4		54.3053	39.3322	10.6811	4.364	12.001	8.728	3.93366	2.75		226.63	306.53	0.586439		3.78219	7.56437	2154.06	949.397	0.849588
19.9454	61.8862	20	20	68.3	692.65	75	1.868	0.707	1.923	68.3	692.65	75	66	691	75	6	5	1		20.4966	15.2897	1.15028	1.091	6.546	4.364	2.88651	6		25.901	73.662	0.574714		1.83545	3.6709	163.186	244.632	0.590328
52.8548	141.74	53	53	293.925	158.83	76	3.037	1.148	3.245	293.925	158.83	76	290	155	76	9	9	1		39.3322	39.3322	1.15028	1.091	9.819	6.90967	5.03911	9		68.637	168.71	0.480524		2.53994	5.07988	440.603	633.712	0.441866
322.112	377.308	323	173	577.418	230.845	79.353	4.256	0.639	4.177	577.419	230.845	79.353	572	227	76	12	10	7		62.4579	46.5911	26.2602	7.637	13.092	10.5463	2.74562	1.71429		418.294	449.102	0.602273		4.63943	9.27885	4569.22	1387.83	0.959492
22.9371	67.8756	23	23	430.913	346.913	76	1.99	0.771	2.277	430.913	346.913	76	429	345	76	5	6	1		15.2897	20.4966	1.15028	1.091	6.546	4.364	2.88651	6		29.786	80.791	0.57517		1.92298	3.84596	163.186	244.632	0.590328
41.8844	89.8351	42	42	520.357	390.548	76.476	2.074	0.732	1.95	520.357	390.548	76.476	518	389	76	6	5	2		20.4966	15.2897	3.50517	2.182	6.546	4.72767	2.2711	3		54.391	106.929	0.649242		2.35042	4.70085	326.373	279.335	0.820668
335.077	383.297	336	192	199.473	391.833	79.196	4.287	0.626	4.244	199.473	391.833	79.196	195	388	76	10	9	7		46.5911	39.3322	26.2602	7.637	10.91	9.45533	1.66653	1.42857		435.13	456.231	0.608665		4.70085	9.40171	3426.92	1119.75	0.981666
10728.4	4204.19	10758	2546	7.908	432.499	92.026	15.278	3.089	15.462	7.908	432.491	92.028	1	415	76	21	37	32		153.557	381.67	302.226	22.911	40.367	32.73	8.93022	1.7619		13931.9	5004.17	0.559533		14.9271	29.8541	135249	13374.8	0.952693
6228.84	2669.08	6246	1411	466.042	439.778	85.65	12.001	0.593	12.01	466.059	439.762	85.65	454	428	76	24	24	21		190.324	190.324	153.557	22.911	26.184	25.093	1.88967	1.14286		8088.75	3176.96	0.613376		12.4527	24.9054	65796.8	7907.42	0.996749
19.9454	61.8862	20	20	17.5	452.25	76	1.847	0.676	1.906	17.5	452.25	76	15	450	76	6	5	1		20.4966	15.2897	1.15028	1.091	6.546	4.364	2.88651	6		25.901	73.662	0.574714		1.83545	3.6709	163.186	244.632	0.590328
61.8298	127.766	62	55	458.032	500.323	77.032	2.297	0.662	2.335	458.032	500.323	77.032	455	498	76	7	6	3		26.2602	20.4966	6.72629	3.273	7.637	5.81867	2.2711	2.33333		80.292	152.077	0.591837		2.67626	5.35251	685.383	422.295	0.890206
21.9398	67.8756	22	22	114.591	747.909	76	2.056	0.853	2.05	114.591	747.909	76	112	746	76	7	5	1		26.2602	15.2897	1.15028	1.091	7.637	4.72767	3.33306	7		28.491	80.791	0.558375		1.8947	3.78939	190.384	283.467	0.564593
20.9426	63.8824	21	21	391.857	290.333	77	1.91	0.72	2.043	391.857	290.333	77	390	288	77	5	6	1		15.2897	20.4966	1.15028	1.091	6.546	4.364	2.88651	6		27.196	76.038	0.575162		1.86554	3.73109	163.186	244.632	0.590328
153.577	205.623	154	105	452.584	304.662	78.974	3.189	0.498	3.162	452.585	304.662	78.974	450	302	77	7	7	5		26.2602	26.2602	15.2897	5.455	7.637	6.90967	1.25978	1.4		199.434	244.749	0.67447		3.62441	7.24881	1332.69	598.223	0.97898
98.7281	161.703	99	82	222.212	332.515	78.162	2.852	0.871	2.849	222.212	332.515	78.162	219	330	77	8	7	3		32.5477	26.2602	6.72629	3.273	8.728	6.546	2.88651	2.66667		128.208	192.472	0.638842		3.12806	6.25613	913.844	535.793	0.849967
19.9454	61.8862	20	20	22.85	590.15	77	1.89	0.749	2.023	22.85	590.15	77	20	588	77	6	5	1		20.4966	15.2897	1.15028	1.091	6.546	4.364	2.88651	6		25.901	73.662	0.574714		1.83545	3.6709	163.186	244.632	0.590328
133.632	205.623	134	108	483.485	655.075	77.836	3.208	0.992	3.3	483.485	655.075	77.836	478	652	77	10	8	3		46.5911	32.5477	6.72629	3.273	10.91	7.637	3.93366	3.33333		173.534	244.749	0.614733		3.46018	6.92036	1305.49	728.491	0.792945
86.7614	155.714	87	74	94.862	697.747	78.011	2.661	0.75	2.685	94.862	697.747	78.011	91	695	77	8	7	3		32.5477	26.2602	6.72629	3.273	8.728	6.546	2.88651	2.66667		112.668	185.344	0.608657		2.9962	5.9924	913.844	535.793	0.849967
36.8983	103.809	37	37	183.568	782.757	77	2.604	1.039	2.665	183.568	782.757	77	180	780	77	8	7	1		32.5477	26.2602	1.15028	1.091	8.728	5.81867	4.13046	8		47.916	123.562	0.516321		2.25319	4.50637	304.615	443.421	0.493744
65.8187	121.776	66	57	817.667	219.742	78.939	2.351	0.652	2.277	817.667	219.742	78.939	815	217	78	6	7	3		20.4966	26.2602	6.72629	3.273	7.637	5.81867	2.2711	2.33333		85.472	144.948	0.647373		2.73261	5.46523	685.383	422.295	0.890206
23.9343	71.8679	24	24	540.417	264.708	78	2.082	0.826	2.029	540.417	264.708	78	538	263	78	6	6	1		20.4966	20.4966	1.15028	1.091	6.546	4.72767	3.14945	6		31.081	85.543	0.558851		1.95045	3.90091	195.824	290.464	0.561439
21.9398	67.8756	22	22	100.045	358.909	78	2.024	0.854	2.182	100.045	358.909	78	97	357	78	7	5	1		26.2602	15.2897	1.15028	1.091	7.637	4.72767	3.33306	7		28.491	80.791	0.558375		1.8947	3.78939	190.384	283.467	0.564593
19.9454	59.8901	20	20	721.05	640.05	78	1.851	0.718	2.126	721.05	640.05	78	719	638	78	5	5	1		15.2897	15.2897	1.15028	1.091	5.455	4.00033	2.51956	5		25.901	71.286	0.593869		1.83545	3.6709	135.989	205.996	0.620813
3970.06	1964.39	3981	1038	345.786	247.662	87.524	10.265	0.685	10.291	345.781	247.661	87.523	336	237	79	21	22	17		153.557	165.481	109.333	18.547	24.002	21.82	2.88651	1.29412		5155.51	2338.18	0.617241		10.7167	21.4334	42722.2	5972.06	0.989607
1004.23	790.549	1007	395	181.21	250.019	84.738	6.358	0.594	6.346	181.211	250.019	84.738	175	245	79	13	14	12		71.0342	80.021	62.4579	13.092	15.274	14.183	1.091	1.16667		1304.09	940.976	0.613449		6.77756	13.5551	11880	2525.87	0.996819
153.577	215.605	154	102	932.11	389.351	81.019	3.221	0.544	3.175	932.111	389.351	81.019	929	386	79	7	7	5		26.2602	26.2602	15.2897	5.455	7.637	6.90967	1.25978	1.4		199.434	256.63	0.643245		3.62441	7.24881	1332.69	598.223	0.97898
7798.52	3114.25	7820	1656	180.534	422.553	89.589	12.969	0.667	12.962	180.529	422.533	89.589	168	410	79	27	26	23		229.996	216.458	177.738	25.093	29.457	27.6387	2.2711	1.17391		10127.1	3706.83	0.610668		13.4214	26.8429	87827	9591.84	0.996172
22.9371	69.8717	23	23	43.435	661.087	79	2.186	0.956	2.077	43.435	661.087	79	40	659	79	7	5	1		26.2602	15.2897	1.15028	1.091	7.637	4.72767	3.33306	7		29.786	83.167	0.558738		1.92298	3.84596	190.384	283.467	0.564593
804.783	698.718	807	376	277.684	680.768	82.999	6.07	1.366	5.961	277.685	680.767	82.999	268	675	79	18	14	8		119.854	80.021	32.5477	8.728	19.638	14.5467	5.49125	2.25		1045.09	831.671	0.598827		6.29537	12.5907	10966.1	2626.26	0.908897
38.8928	107.802	39	39	862.667	709.846	79	2.584	0.945	2.711	862.667	709.846	79	860	706	79	7	8	1		26.2602	32.5477	1.15028	1.091	8.728	5.81867	4.13046	8		50.506	128.315	0.514954		2.29307	4.58615	304.615	443.421	0.493744
165.544	237.564	166	123	621.193	738.265	80.639	3.381	0.842	3.428	621.193	738.265	80.639	617	735	79	8	8	4		32.5477	32.5477	10.6811	4.364	8.728	7.27333	2.51956	2		214.975	282.768	0.613733		3.71621	7.43241	1392.52	661.543	0.91158
6715.5	2916.62	6734	1539	386.199	869.188	90.101	12.347	0.766	12.302	386.203	869.143	90.101	372	857	79	27	25	22		229.996	203.232	165.481	24.002	29.457	26.9113	2.74562	1.22727		8720.73	3471.6	0.590187		12.7689	25.5379	80777.3	9089.24	0.994221
20.9426	61.8862	21	21	308.857	883.857	79	1.904	0.733	2.03	308.857	883.857	79	307	882	79	5	5	1		15.2897	15.2897	1.15028	1.091	5.455	4.00033	2.51956	5		27.196	73.662	0.593714		1.86554	3.73109	135.989	205.996	0.620813
20.9426	61.8862	21	21	540.857	263.667	80	1.89	0.695	2.043	540.857	263.667	80	539	262	80	5	5	1		15.2897	15.2897	1.15028	1.091	5.455	4.00033	2.51956	5		27.196	73.662	0.593714		1.86554	3.73109	135.989	205.996	0.620813
13188.7	4549.58	13225	2397	183.023	281.337	94.502	15.545	0.672	15.533	183.014	281.36	94.509	168	267	80	32	30	29		302.226	272.443	257.993	31.639	34.912	33.0937	1.66653	1.10345		17126.8	5415.28	0.593353		15.9905	31.981	151437	13757.8	0.998672
151.582	237.564	152	127	99.559	358.98	81.046	3.405	1.087	3.465	99.559	358.98	81.046	95	354	80	9	10	3		39.3322	46.5911	6.72629	3.273	10.91	8.00067	4.13046	3.33333		196.844	282.768	0.57872		3.60865	7.2173	1468.68	806.032	0.775204
24.9315	73.8641	25	25	546.72	445.68	80	2.104	0.813	2.016	546.72	445.68	80	545	443	80	5	7	1		15.2897	26.2602	1.15028	1.091	7.637	4.72767	3.33306	7		32.376	87.919	0.558749		1.97717	3.95435	190.384	283.467	0.564593
690.099	592.912	692	309	579.685	597.137	83.1	5.575	0.786	5.628	579.686	597.138	83.1	573	592	80	14	12	8		80.021	62.4579	32.5477	8.728	15.274	12.3647	3.33306	1.75		896.16	705.732	0.636944		5.98089	11.9618	7310.75	1908.53	0.954464
561.453	527.033	563	266	487.737	619.471	83.284	5.176	0.682	5.102	487.738	619.47	83.284	482	615	80	12	11	8		62.4579	54.3053	32.5477	8.728	13.092	11.2737	2.2711	1.5		729.101	627.317	0.624485		5.58341	11.1668	5744.16	1591.08	0.974865
20.9426	65.8794	21	21	721.286	640.381	80	2.048	0.882	1.929	721.286	640.381	80	718	638	80	7	5	1		26.2602	15.2897	1.15028	1.091	7.637	4.72767	3.33306	7		27.196	78.415	0.557727		1.86554	3.73109	190.384	283.467	0.564593
87.7586	149.725	88	75	600.602	698.557	81.114	2.671	0.765	2.823	600.602	698.557	81.114	596	696	80	8	6	3		32.5477	20.4966	6.72629	3.273	8.728	6.18233	2.74562	2.66667		113.963	178.215	0.637846		3.00763	6.01527	783.295	473.19	0.868425
4561.43	2249.86	4574	1177	330.769	812.198	88.745	10.808	0.801	10.765	330.777	812.168	88.743	320	801	80	24	23	18		190.324	177.738	119.854	19.638	26.184	23.6383	3.50707	1.33333		5923.46	2677.97	0.591193		11.2244	22.4488	54047.4	7006.35	0.986678
235.352	297.454	236	154	582.148	908.225	81.669	3.857	0.886	3.836	582.149	908.224	81.669	577	904	80	10	9	5		46.5911	39.3322	15.2897	5.455	10.91	8.728	2.88651	2		305.627	354.054	0.619739		4.17863	8.35727	2447.8	951.312	0.923304
193.467	259.524	194	139	312.541	202.665	82.68	3.596	0.943	3.626	312.541	202.665	82.68	308	199	81	11	8	4		54.3053	32.5477	10.6811	4.364	12.001	8.36433	3.83147	2.75		251.236	308.906	0.623322		3.91439	7.82879	1914.72	864.004	0.863056
51905	11075.7	52048	5973	775.822	407.715	103.648	24.775	0.673	24.791	775.973	407.596	103.61	752	384	81	49	48	45		599.506	579.961	522.808	49.095	53.459	51.6407	2.2711	1.08889		67403.7	13183.2	0.607553		25.2463	50.4927	575722	33503.5	0.998932
2032.4	1249.71	2038	654	285.705	614.922	87.48	8.125	0.566	8.121	285.705	614.929	87.48	278	607	81	16	16	14		99.1805	99.1805	80.021	15.274	17.456	16.7287	1.25978	1.14286		2639.27	1487.51	0.62089		8.57298	17.146	19495.3	3514.41	0.996749
23.9343	69.8717	24	24	68.417	661.417	81	2.061	0.782	2.012	68.417	661.417	81	66	659	81	6	5	1		20.4966	15.2897	1.15028	1.091	6.546	4.364	2.88651	6		31.081	83.167	0.574817		1.95045	3.90091	163.186	244.632	0.590328
139.615	195.641	140	96	817.993	688.229	82.943	3.086	0.494	3.113	817.993	688.229	82.943	815	685	81	7	7	5		26.2602	26.2602	15.2897	5.455	7.637	6.90967	1.25978	1.4		181.304	232.868	0.665241		3.51107	7.02214	1332.69	598.223	0.97898
400.896	411.245	402	210	515.965	160.254	84.801	4.553	0.611	4.561	515.966	160.254	84.801	511	156	82	10	10	7		46.5911	46.5911	26.2602	7.637	10.91	9.819	1.88967	1.42857		520.602	489.497	0.639349		4.99044	9.98089	3807.68	1207.76	0.976358
594.362	539.011	596	288	546.745	445.151	85.195	5.26	0.687	5.248	546.746	445.151	85.195	541	440	82	12	12	8		62.4579	62.4579	32.5477	8.728	13.092	11.6373	2.51956	1.5		771.837	641.574	0.634241		5.69044	11.3809	6266.36	1695.6	0.969403
1086.01	882.382	1089	489	6.198	508.423	86.197	6.687	1.19	6.501	6.198	508.423	86.197	1	498	82	15	19	10		89.4067	130.737	46.5911	10.91	20.729	16.0013	4.91959	1.9		1410.29	1050.28	0.579051		6.95675	13.9135	15502.7	3184.8	0.944076
21.9398	65.8794	22	22	51.5	581.091	82	1.982	0.774	2.022	51.5	581.091	82	49	579	82	6	5	1		20.4966	15.2897	1.15028	1.091	6.546	4.364	2.88651	6		28.491	78.415	0.575294		1.8947	3.78939	163.186	244.632	0.590328
23.9343	69.8717	24	24	292.5	736.833	82	2.024	0.738	2.071	292.5	736.833	82	290	735	82	6	5	1		20.4966	15.2897	1.15028	1.091	6.546	4.364	2.88651	6		31.081	83.167	0.574817		1.95045	3.90091	163.186	244.632	0.590328
21.9398	67.8756	22	22	131.591	742.591	82	2.089	0.885	1.85	131.591	742.591	82	129	741	82	7	5	1		26.2602	15.2897	1.15028	1.091	7.637	4.72767	3.33306	7		28.491	80.791	0.558375		1.8947	3.78939	190.384	283.467	0.564593
50.8595	135.751	51	51	321.824	915.098	82	3.027	1.201	3.169	321.824	915.098	82	317	912	82	9	8	1		39.3322	32.5477	1.15028	1.091	9.819	6.546	4.75556	9		66.046	161.582	0.489015		2.50757	5.01514	391.647	565.316	0.45792
579.404	586.923	581	307	98.441	403.988	85.244	5.446	1.273	5.415	98.441	403.988	85.244	90	398	83	15	15	7		89.4067	89.4067	26.2602	7.637	16.365	13.4557	5.03911	2.14286		752.412	698.603	0.572652		5.64229	11.2846	8567.29	2265.07	0.893919
23.9343	71.8679	24	24	198.792	678.5	83	2.112	0.846	2.064	198.792	678.5	83	196	676	83	6	6	1		20.4966	20.4966	1.15028	1.091	6.546	4.72767	3.14945	6		31.081	85.543	0.558851		1.95045	3.90091	195.824	290.464	0.561439
21.9398	65.8794	22	22	114.727	730.273	83	2.143	0.942	2.043	114.727	730.273	83	112	729	83	7	4	1		26.2602	10.6811	1.15028	1.091	7.637	4.364	3.273	7		28.491	78.415	0.575294		1.8947	3.78939	152.307	230.844	0.597466
217.401	289.469	218	164	310.284	847.335	84.055	3.89	1.225	4.068	310.284	847.335	84.055	306	843	83	10	11	3		46.5911	54.3053	6.72629	3.273	12.001	8.728	4.75556	3.66667		282.316	344.549	0.604028		4.06957	8.13915	1795.05	963.031	0.7417
367.986	373.315	369	203	828.379	341.287	86.583	4.41	0.726	4.467	828.381	341.287	86.583	824	337	84	10	10	6		46.5911	46.5911	20.4966	6.546	10.91	9.45533	2.51956	1.66667		477.866	444.35	0.665217		4.84997	9.69994	3263.73	1118.35	0.951443
38.8928	109.798	39	39	292.128	567.897	84	2.766	1.156	2.613	292.128	567.897	84	288	565	84	9	7	1		39.3322	26.2602	1.15028	1.091	9.819	6.18233	4.5422	9		50.506	130.691	0.505592		2.29307	4.58615	342.692	497.094	0.476411
743.951	622.857	746	357	292.572	736.966	86.983	5.76	1.042	5.915	292.574	736.967	86.983	286	731	84	13	14	7		71.0342	80.021	26.2602	7.637	15.274	12.3647	4.13046	2		966.092	741.375	0.637468		6.13258	12.2652	6929.98	1910.46	0.920098
21.9398	65.8794	22	22	226.909	864.182	84	1.977	0.779	2.153	226.909	864.182	84	224	862	84	6	5	1		20.4966	15.2897	1.15028	1.091	6.546	4.364	2.88651	6		28.491	78.415	0.575294		1.8947	3.78939	163.186	244.632	0.590328
17400.1	5992.85	17448	3440	323.189	910.102	101.171	17.869	3.274	18.25	323.181	909.914	101.178	299	896	84	44	28	36		504.259	243.843	365.224	30.548	48.004	39.276	8.728	1.57143		22595.7	7133.17	0.541857		17.538	35.0759	241255	19264.7	0.972834
75.7911	155.714	76	76	743.461	130.132	85.658	2.764	1.081	2.788	743.461	130.132	85.658	740	126	85	8	9	2		32.5477	39.3322	3.50517	2.182	9.819	6.90967	4.13046	4.5		98.422	185.344	0.556203		2.86419	5.72837	783.295	608.024	0.675845
322.112	353.352	323	176	247.724	360.601	88.146	4.219	0.55	4.207	247.725	360.601	88.146	244	357	85	9	9	7		39.3322	39.3322	26.2602	7.637	9.819	9.09167	1.25978	1.28571		418.294	420.588	0.643105		4.63943	9.27885	3084.22	1036.75	0.988339
445.772	463.15	447	237	437.183	678.454	88.304	4.749	0.642	4.638	437.184	678.454	88.304	432	674	85	12	10	8		62.4579	46.5911	32.5477	8.728	13.092	10.91	2.182	1.5		578.878	551.279	0.609309		5.17011	10.3402	5221.97	1488.18	0.978105
877.583	720.678	880	369	522.778	7.2	91.361	6.065	0.652	6.026	522.779	7.2	91.361	516	2	86	14	13	11		80.021	71.0342	54.3053	12.001	15.274	13.8193	1.66653	1.27273		1139.63	857.809	0.615085		6.47974	12.9595	10890	2395.84	0.991696
19.9454	61.8862	20	20	312.9	202.55	86	1.974	0.836	2.028	312.9	202.55	86	310	201	86	7	4	1		26.2602	10.6811	1.15028	1.091	7.637	4.364	3.273	7		25.901	73.662	0.574714		1.83545	3.6709	152.307	230.844	0.597466
1282.47	882.381	1286	470	566.819	215.143	91.734	6.914	0.514	6.888	566.821	215.143	91.734	561	209	86	13	13	13		71.0342	71.0342	71.0342	14.183	14.183	14.183	0	1		1665.41	1050.28	0.646932		7.35321	14.7064	11950.7	2527.82	1
19715.7	5769.29	19770	3092	315.967	219.497	101.608	17.81	0.663	17.826	315.986	219.503	101.62	299	202	86	35	35	32		349.054	349.054	302.226	34.912	38.185	37.094	1.88967	1.09375		25602.7	6867.07	0.611744		18.2838	36.5675	213230	17285.5	0.998545
830.711	676.758	833	338	650.814	442.755	90.28	5.934	0.514	5.915	650.814	442.755	90.28	645	437	86	13	13	10		71.0342	71.0342	46.5911	10.91	14.183	13.092	1.88967	1.3		1078.76	805.532	0.631467		6.36227	12.7245	9192.84	2149.53	0.98728
10937.9	3972.65	10968	2093	152.768	518.782	97.946	14.58	0.665	14.566	152.762	518.802	97.951	138	504	86	33	29	26		317.552	257.993	216.458	28.366	36.003	32.0027	3.83147	1.26923		14203.9	4728.57	0.599826		15.0236	30.0471	135347	12845.1	0.99246
22.9371	69.8717	23	23	20.478	403.13	87	2.003	0.761	2.066	20.478	403.13	87	18	400	87	6	6	1		20.4966	20.4966	1.15028	1.091	6.546	4.72767	3.14945	6		29.786	83.167	0.558738		1.92298	3.84596	195.824	290.464	0.561439
61.8298	125.769	62	62	191.435	468.839	87.532	2.502	0.951	2.548	191.435	468.839	87.532	188	465	87	7	7	2		26.2602	26.2602	3.50517	2.182	7.637	5.81867	3.14945	3.5		80.292	149.701	0.60123		2.67626	5.35251	533.076	428.719	0.741602
47.8678	129.762	48	48	55.583	529.146	87	2.896	1.088	2.941	55.583	529.146	87	52	525	87	8	9	1		32.5477	39.3322	1.15028	1.091	9.819	6.546	4.75556	9		62.161	154.453	0.491322		2.4574	4.91481	391.647	565.316	0.45792
341.061	387.289	342	199	139.687	548.804	89.175	4.363	0.862	4.308	139.687	548.804	89.175	133	545	87	13	9	6		71.0342	39.3322	20.4966	6.546	14.183	10.1827	3.83147	2.16667		442.9	460.983	0.609541		4.72867	9.45734	3818.56	1277.86	0.924559
20.9426	63.8824	21	21	454.762	717.619	87	1.947	0.761	1.965	454.762	717.619	87	452	716	87	6	5	1		20.4966	15.2897	1.15028	1.091	6.546	4.364	2.88651	6		27.196	76.038	0.575162		1.86554	3.73109	163.186	244.632	0.590328
88.7558	179.67	89	89	309.809	847.584	87.326	3.049	1.176	3.042	309.809	847.584	87.326	306	844	87	8	9	2		32.5477	39.3322	3.50517	2.182	9.819	6.90967	4.13046	4.5		115.258	213.858	0.535557		3.01898	6.03797	783.295	608.024	0.675845
20.9426	65.8794	21	21	228.048	866.762	87	2.02	0.866	2.144	228.048	866.762	87	225	864	87	6	6	1		20.4966	20.4966	1.15028	1.091	6.546	4.72767	3.14945	6		27.196	78.415	0.557727		1.86554	3.73109	195.824	290.464	0.561439
21.9398	65.8794	22	22	270.5	890.273	87	1.933	0.7	1.96	270.5	890.273	87	268	888	87	6	5	1		20.4966	15.2897	1.15028	1.091	6.546	4.364	2.88651	6		28.491	78.415	0.575294		1.8947	3.78939	163.186	244.632	0.590328
23162.2	6591.75	23226	3509	289.186	64.732	104.531	18.837	0.671	18.818	289.233	64.733	104.539	269	47	88	41	36	34		450.146	365.224	333.162	37.094	44.731	40.367	3.93366	1.20588		30078.3	7846.04	0.596124		19.2925	38.585	272978	20448.8	0.995179
10014.4	3745.08	10042	1984	544.248	117.169	99.666	14.135	0.696	14.152	544.277	117.165	99.669	530	103	88	29	29	24		257.993	257.993	190.324	26.184	31.639	29.8207	3.14945	1.20833		13004.7	4457.69	0.599939		14.5883	29.1765	109792	11161.6	0.993427
522.56	491.098	524	272	743.92	129.658	90.578	5.052	0.79	5.137	743.921	129.658	90.578	738	124	88	12	12	7		62.4579	62.4579	26.2602	7.637	13.092	11.2737	3.14945	1.71429		678.595	584.545	0.638861		5.45139	10.9028	5483.06	1589.58	0.945984
13241.5	4467.72	13278	2357	585.384	325.029	101.836	15.537	0.582	15.563	585.315	325.037	101.841	570	310	88	31	31	29		287.189	287.189	257.993	31.639	33.821	33.0937	1.25978	1.06897		17195.4	5317.85	0.605838		16.0118	32.0237	151595	13760.1	0.999197
22.9371	69.8717	23	23	39.522	402.348	88	2.097	0.865	1.889	39.522	402.348	88	37	400	88	6	6	1		20.4966	20.4966	1.15028	1.091	6.546	4.72767	3.14945	6		29.786	83.167	0.558738		1.92298	3.84596	195.824	290.464	0.561439
243.33	299.45	244	147	533.971	453.832	90.172	3.794	0.58	3.802	533.972	453.832	90.172	530	450	88	9	9	6		39.3322	39.3322	20.4966	6.546	9.819	8.728	1.88967	1.5		315.987	356.43	0.629442		4.22533	8.45065	2643.62	953.775	0.969403
211.417	295.458	212	155	52.226	644.547	89.929	3.873	1.112	3.958	52.226	644.547	89.929	46	641	88	12	9	4		62.4579	39.3322	10.6811	4.364	13.092	9.09167	4.40922	3		274.546	351.678	0.580875		4.03189	8.06378	2349.88	1024.4	0.834407
54.8492	143.736	55	55	278.036	681.055	88	3.079	1.149	3.31	278.036	681.055	88	275	677	88	8	9	1		32.5477	39.3322	1.15028	1.091	9.819	6.546	4.75556	9		71.227	171.086	0.485698		2.57149	5.14299	391.647	565.316	0.45792
144.601	219.597	145	118	642.455	769.4	89.207	3.308	0.984	3.34	642.456	769.4	89.207	638	765	88	9	9	3		39.3322	39.3322	6.72629	3.273	9.819	7.637	3.77933	3		187.779	261.382	0.606699		3.55238	7.10476	1321.81	734.535	0.792959
23.9343	71.8679	24	24	176.208	775.917	88	2.106	0.856	2.271	176.208	775.917	88	174	773	88	5	6	1		15.2897	20.4966	1.15028	1.091	6.546	4.364	2.88651	6		31.081	85.543	0.558851		1.95045	3.90091	163.186	244.632	0.590328
160.558	217.601	161	114	373.733	273.484	91.075	3.233	0.548	3.192	373.733	273.484	91.075	370	270	89	8	7	5		32.5477	26.2602	15.2897	5.455	8.728	7.27333	1.66653	1.6		208.5	259.006	0.656516		3.67851	7.35703	1523.07	661.36	0.967966
11032.6	3958.68	11063	2113	278.805	368.034	101.349	14.636	0.74	14.584	278.825	368.003	101.349	264	354	89	31	30	25		287.189	272.443	203.232	27.275	33.821	31.2753	3.50707	1.24		14326.9	4711.94	0.605415		15.0668	30.1336	126470	12275.1	0.992618
27.9232	83.8457	28	28	624.857	396	89	2.219	0.874	2.317	624.857	396	89	623	393	89	6	7	1		20.4966	26.2602	1.15028	1.091	7.637	5.09133	3.50707	7		36.261	99.8	0.53086		2.05329	4.10658	228.461	336.535	0.537026
1583.64	1060.06	1588	542	685.365	459.478	94.594	7.456	0.564	7.424	685.364	459.475	94.594	678	452	89	16	16	13		99.1805	99.1805	71.0342	14.183	17.456	16.365	1.88967	1.23077		2056.51	1261.76	0.619811		7.88885	15.7777	18102.8	3360.77	0.992072
68.8104	177.674	69	69	54.188	529.594	89	3.454	1.283	3.545	54.188	529.594	89	49	525	89	11	9	1		54.3053	39.3322	1.15028	1.091	12.001	7.637	5.77303	11		89.357	211.482	0.457049		2.77341	5.54681	538.515	770.862	0.415247
3692.83	1862.58	3703	970	608.073	568.481	97.527	10.013	0.547	10.033	608.073	568.466	97.527	598	559	89	21	19	19		153.557	130.737	130.737	20.729	22.911	21.4563	1.25978	1.10526		4795.49	2217	0.620308		10.4612	20.9224	41237.2	5782.38	0.998246
40.8872	93.8274	41	41	460.976	583.415	89.488	2.036	0.735	2.098	460.976	583.415	89.488	459	581	89	5	6	2		15.2897	20.4966	3.50517	2.182	6.546	4.72767	2.2711	3		53.096	111.681	0.611711		2.33162	4.66324	326.373	279.335	0.820668
160.558	213.608	161	116	394.59	610.981	90.497	3.27	0.713	3.357	394.59	610.982	90.497	391	608	89	8	7	4		32.5477	26.2602	10.6811	4.364	8.728	6.90967	2.2711	2		208.5	254.253	0.668788		3.67851	7.35703	1218.46	595.782	0.925985
24.9315	77.8572	25	25	48.56	628.8	89	2.124	0.81	2.055	48.56	628.8	89	46	626	89	6	6	1		20.4966	20.4966	1.15028	1.091	6.546	4.72767	3.14945	6		32.376	92.672	0.530092		1.97717	3.95435	195.824	290.464	0.561439
19.9454	61.8862	20	20	73.7	713.85	89	1.929	0.795	1.967	73.7	713.85	89	72	711	89	4	7	1		10.6811	26.2602	1.15028	1.091	7.637	4.364	3.273	7		25.901	73.662	0.574714		1.83545	3.6709	152.307	230.844	0.597466
22.9371	71.8679	23	23	113.609	718.174	89	2.241	0.973	2.171	113.609	718.174	89	111	716	89	7	6	1		26.2602	20.4966	1.15028	1.091	7.637	5.09133	3.50707	7		29.786	85.543	0.543218		1.92298	3.84596	228.461	336.535	0.537026
21.9398	67.8756	22	22	231.227	852.136	89	2.024	0.843	2.098	231.227	852.136	89	229	849	89	5	7	1		15.2897	26.2602	1.15028	1.091	7.637	4.72767	3.33306	7		28.491	80.791	0.558375		1.8947	3.78939	190.384	283.467	0.564593
21.9398	67.8756	22	22	262.318	858.955	89	2.063	0.855	2.133	262.318	858.955	89	260	856	89	6	6	1		20.4966	20.4966	1.15028	1.091	6.546	4.72767	3.14945	6		28.491	80.791	0.558375		1.8947	3.78939	195.824	290.464	0.561439
160.558	233.571	161	115	672.36	865.366	90.957	3.311	0.717	3.183	672.361	865.366	90.957	670	862	89	6	8	5		20.4966	32.5477	15.2897	5.455	8.728	6.90967	1.66653	1.6		208.5	278.015	0.611627		3.67851	7.35703	1305.49	594.608	0.971485
51.8575	103.809	52	52	265.865	294.769	90.519	2.211	0.752	2.311	265.865	294.769	90.519	263	292	90	7	6	2		26.2602	20.4966	3.50517	2.182	7.637	5.455	2.88651	3.5		67.342	123.562	0.647823		2.52386	5.04773	456.922	374.208	0.766653
102.717	169.689	103	84	803.379	366.922	91.67	2.778	0.688	2.725	803.379	366.922	91.67	799	365	90	8	6	4		32.5477	20.4966	10.6811	4.364	8.728	6.546	2.182	2		133.388	201.977	0.625067		3.16964	6.33927	1044.39	531.361	0.936852
108.7	163.699	109	84	761.202	450.862	91.56	2.798	0.573	2.778	761.202	450.862	91.56	758	448	90	7	7	4		26.2602	26.2602	10.6811	4.364	7.637	6.546	1.88967	1.75		141.158	194.848	0.672861		3.23002	6.46005	1066.15	535.874	0.941819
21.9398	65.8794	22	22	16.318	518.136	90	1.962	0.757	2.061	16.318	518.136	90	14	516	90	5	6	1		15.2897	20.4966	1.15028	1.091	6.546	4.364	2.88651	6		28.491	78.415	0.575294		1.8947	3.78939	163.186	244.632	0.590328
5823.96	2479.43	5840	1358	508.752	339.095	99.867	11.713	0.682	11.764	508.744	339.09	99.866	497	327	91	24	25	19		190.324	203.232	130.737	20.729	27.275	24.7293	3.50707	1.31579		7562.97	2951.22	0.631361		12.1768	24.3537	62010.9	7669.23	0.987895
4316.11	2082.18	4328	1112	625.107	395.418	98.86	10.566	0.669	10.578	625.092	395.427	98.86	614	385	91	22	22	18		165.481	165.481	119.854	19.638	24.002	22.5473	2.51956	1.22222		5604.89	2478.37	0.61569		11.0194	22.0389	47389.3	6380.14	0.9926
8235.31	3144.19	8258	1856	8.089	490.385	102.663	13.313	1.454	13.446	8.089	490.351	102.659	0	476	91	21	29	24		153.557	257.993	190.324	22.911	31.639	26.9113	4.40922	1.38095		10694.4	3742.46	0.627234		13.6675	27.335	79504.4	9065.88	0.986283
82.7717	163.699	83	83	55.133	529.181	91.349	2.839	1.059	2.867	55.133	529.181	91.349	51	526	91	9	7	2		39.3322	26.2602	3.50517	2.182	9.819	6.546	3.93366	4.5		107.487	194.848	0.561081		2.94955	5.8991	685.383	539.123	0.697299
647.217	582.93	649	289	754.447	560.75	95.427	5.417	0.503	5.374	754.447	560.751	95.427	748	556	91	13	11	10		71.0342	54.3053	46.5911	10.91	14.183	12.3647	1.66653	1.3		840.474	693.85	0.620728		5.85435	11.7087	7778.55	1916.15	0.990801
19.9454	61.8862	20	20	120.15	659.6	91	2.052	0.951	1.975	120.15	659.6	91	117	658	91	7	4	1		26.2602	10.6811	1.15028	1.091	7.637	4.364	3.273	7		25.901	73.662	0.574714		1.83545	3.6709	152.307	230.844	0.597466
176.514	223.589	177	112	559.288	794.051	92.915	3.357	0.501	3.415	559.288	794.051	92.915	556	791	91	7	8	5		26.2602	32.5477	15.2897	5.455	8.728	7.27333	1.66653	1.6		229.22	266.134	0.68059		3.79654	7.59308	1523.07	661.36	0.967966
22.9371	69.8717	23	23	242.652	868.783	91	2.028	0.788	1.993	242.652	868.783	91	240	867	91	6	5	1		20.4966	15.2897	1.15028	1.091	6.546	4.364	2.88651	6		29.786	83.167	0.558738		1.92298	3.84596	163.186	244.632	0.590328
389.926	427.216	391	213	415.458	206.455	95.678	4.521	0.569	4.388	415.459	206.455	95.678	410	202	92	11	10	8		54.3053	46.5911	32.5477	8.728	12.001	10.5463	1.66653	1.375		506.356	508.507	0.604168		4.9445	9.889	4786.8	1393.88	0.985425
204.437	283.48	205	149	223.098	519.254	93.356	3.657	0.913	3.726	223.098	519.254	93.356	219	515	92	9	10	4		39.3322	46.5911	10.6811	4.364	10.91	8.36433	3.50707	2.5		265.481	337.421	0.592017		3.98702	7.97404	1958.24	874.948	0.865125
346.047	373.315	347	191	819.579	546.184	95.236	4.343	0.637	4.288	819.58	546.185	95.236	815	543	92	10	9	7		46.5911	39.3322	26.2602	7.637	10.91	9.45533	1.66653	1.42857		449.375	444.35	0.638506		4.7516	9.5032	3426.92	1119.75	0.981666
114.684	181.666	115	95	90.861	621.957	93.096	2.976	0.847	3.162	90.861	621.957	93.096	87	618	92	8	8	3		32.5477	32.5477	6.72629	3.273	8.728	6.90967	3.14945	2.66667		148.928	216.234	0.628364		3.28823	6.57647	1044.39	599.366	0.830555
440.786	429.212	442	228	645.855	658.278	95.335	4.729	0.575	4.665	645.856	658.279	95.335	641	654	92	10	10	8		46.5911	46.5911	32.5477	8.728	10.91	10.1827	1.25978	1.25		572.403	510.883	0.652575		5.15076	10.3015	4351.64	1300.93	0.99083
21.9398	67.8756	22	22	61.045	681.864	92	2.04	0.841	2.258	61.045	681.864	92	59	680	92	6	5	1		20.4966	15.2897	1.15028	1.091	6.546	4.364	2.88651	6		28.491	80.791	0.558375		1.8947	3.78939	163.186	244.632	0.590328
7249.03	2946.57	7269	1561	357.361	692.974	102.562	12.641	0.619	12.639	357.354	692.985	102.558	345	680	92	26	26	22		216.458	216.458	165.481	24.002	28.366	26.9113	2.51956	1.18182		9413.57	3507.24	0.614735		13.0985	26.197	80897	9092.09	0.994891
25.9288	75.8611	26	26	165.962	370.692	93	2.14	0.823	2.206	165.962	370.692	93	163	369	93	7	5	1		26.2602	15.2897	1.15028	1.091	7.637	4.72767	3.33306	7		33.671	90.296	0.558453		2.00319	4.00638	190.384	283.467	0.564593
1619.54	1105.97	1624	562	304.561	623.047	98.991	7.509	0.574	7.478	304.562	623.047	98.991	297	616	93	16	16	13		99.1805	99.1805	71.0342	14.183	17.456	16.365	1.88967	1.23077		2103.13	1316.42	0.603024		7.94802	15.896	18102.8	3360.77	0.992072
30.9149	87.8389	31	31	52.581	683.581	93	2.353	0.905	2.437	52.581	683.581	93	50	681	93	6	7	1		20.4966	26.2602	1.15028	1.091	7.637	5.09133	3.50707	7		40.146	104.553	0.542304		2.12415	4.24829	228.461	336.535	0.537026
7026.64	3106.27	7046	1669	65.549	695.678	104.732	12.652	1.342	12.806	65.55	695.687	104.732	52	683	93	29	28	24		257.993	243.843	190.324	26.184	31.639	29.457	2.88651	1.20833		9124.77	3697.34	0.571141		12.9632	25.9263	106006	10892.3	0.994452
24.9315	75.8611	25	25	103.76	706.44	93	2.235	0.935	2.071	103.76	706.44	93	101	704	93	7	6	1		26.2602	20.4966	1.15028	1.091	7.637	5.09133	3.50707	7		32.376	90.296	0.54404		1.97717	3.95435	228.461	336.535	0.537026
128.646	223.589	129	129	642.853	769.512	93.457	3.426	1.242	3.542	642.853	769.512	93.457	638	765	93	10	10	2		46.5911	46.5911	3.50517	2.182	10.91	8.00067	5.03911	5		167.059	266.134	0.551185		3.4166	6.83319	1087.91	823.983	0.620813
560.456	537.014	562	265	680.327	776.096	96.893	5.189	0.59	5.097	680.329	776.096	96.893	675	769	93	12	13	9		62.4579	71.0342	39.3322	9.819	14.183	12.3647	2.2711	1.44444		727.806	639.198	0.612152		5.5801	11.1602	7637.13	1914.92	0.979387
11099.4	4010.58	11130	2112	363.921	336.648	107.561	14.642	0.618	14.647	363.887	336.678	107.556	350	323	94	29	28	27		257.993	243.843	229.996	29.457	31.639	30.548	1.091	1.07407		14413.7	4773.72	0.59999		15.0972	30.1943	119257	11724.7	0.999316
314.135	347.363	315	169	429.778	477.419	97.603	4.191	0.481	4.176	429.779	477.419	97.603	426	474	94	9	8	8		39.3322	32.5477	32.5477	8.728	9.819	9.09167	0.629889	1.125		407.934	413.459	0.643347		4.6008	9.20161	3133.18	1037.99	0.99758
22.9371	71.8679	23	23	64.478	636.348	94	2.11	0.894	1.889	64.478	636.348	94	61	634	94	7	6	1		26.2602	20.4966	1.15028	1.091	7.637	5.09133	3.50707	7		29.786	85.543	0.543218		1.92298	3.84596	228.461	336.535	0.537026
100.723	195.641	101	101	52.871	644.238	94.366	3.184	1.248	3.254	52.871	644.238	94.366	49	641	94	9	10	2		39.3322	46.5911	3.50517	2.182	10.91	7.637	4.75556	5		130.798	232.868	0.535108		3.14899	6.29797	979.119	747.14	0.638223
82.7717	167.692	83	83	184.867	458.458	95.651	2.926	1.082	2.955	184.867	458.458	95.651	181	455	95	8	8	2		32.5477	32.5477	3.50517	2.182	8.728	6.546	3.77933	4		107.487	199.601	0.54772		2.94955	5.8991	696.262	545.669	0.696204
7908.21	3138.21	7930	1679	589.396	819.934	105.809	13.021	0.682	13.036	589.402	819.988	105.809	575	807	95	28	26	22		243.843	216.458	165.481	24.002	30.548	27.6387	3.33306	1.27273		10269.6	3735.35	0.611676		13.4841	26.9682	87119.8	9583.34	0.991696
20.9426	63.8824	21	21	257.952	821.095	95	1.896	0.739	2.131	257.952	821.095	95	256	819	95	5	6	1		15.2897	20.4966	1.15028	1.091	6.546	4.364	2.88651	6		27.196	76.038	0.575162		1.86554	3.73109	163.186	244.632	0.590328
20.9426	65.8794	21	21	274.857	885.048	95	2.13	0.955	2.275	274.857	885.048	95	273	883	95	6	6	1		20.4966	20.4966	1.15028	1.091	6.546	4.72767	3.14945	6		27.196	78.415	0.557727		1.86554	3.73109	195.824	290.464	0.561439
78.7827	139.743	79	66	320.405	192.861	97.051	2.55	0.72	2.608	320.405	192.861	97.051	317	190	96	8	6	3		32.5477	20.4966	6.72629	3.273	8.728	6.18233	2.74562	2.66667		102.307	166.334	0.635975		2.90139	5.80277	783.295	473.19	0.868425
64.8215	131.758	65	65	217.492	255.815	96.508	2.495	0.9	2.617	217.492	255.815	96.508	215	253	96	7	7	2		26.2602	26.2602	3.50517	2.182	7.637	5.81867	3.14945	3.5		84.177	156.829	0.59227		2.71874	5.43749	533.076	428.719	0.741602
20.9426	63.8824	21	21	165.762	369.238	96	1.993	0.823	1.938	165.762	369.238	96	164	367	96	5	6	1		15.2897	20.4966	1.15028	1.091	6.546	4.364	2.88651	6		27.196	76.038	0.575162		1.86554	3.73109	163.186	244.632	0.590328
804.783	648.81	807	334	255.572	423.047	100.726	5.835	0.498	5.83	255.573	423.047	100.726	250	417	96	13	13	10		71.0342	71.0342	46.5911	10.91	14.183	13.092	1.88967	1.3		1045.09	772.266	0.64489		6.29537	12.5907	9192.84	2149.53	0.98728
29.9177	87.8389	30	30	141.233	623.3	96	2.539	1.125	2.488	141.233	623.3	96	138	621	96	8	6	1		32.5477	20.4966	1.15028	1.091	8.728	5.455	3.93366	8		38.851	104.553	0.530578		2.10106	4.20211	261.098	382.768	0.516121
1113.93	916.319	1117	494	460.041	921.109	99.963	6.689	1.121	6.662	460.042	921.105	99.963	452	914	96	17	17	9		109.333	109.333	39.3322	9.819	18.547	15.6377	5.03911	1.88889		1446.55	1090.68	0.567122		7.01587	14.0317	14148.3	3057.64	0.925194
407.876	421.227	409	211	764.817	352.929	100	4.595	0.603	4.606	764.818	352.929	100	760	348	97	10	11	7		46.5911	54.3053	26.2602	7.637	12.001	10.1827	2.2711	1.57143		529.667	501.378	0.631424		5.01924	10.0385	4188.45	1297.21	0.968671
46.8706	123.772	47	47	90.489	620.915	97	2.829	1.026	2.913	90.489	620.915	97	87	618	97	8	7	1		32.5477	26.2602	1.15028	1.091	8.728	5.81867	4.13046	8		60.866	147.324	0.507918		2.44022	4.88044	304.615	443.421	0.493744
58.8381	129.762	59	59	101.305	716.373	97.627	2.509	1.026	2.577	101.305	716.373	97.627	97	714	97	9	6	2		39.3322	20.4966	3.50517	2.182	9.819	6.18233	3.83147	4.5		76.407	154.453	0.56378		2.63238	5.26476	587.471	470.88	0.720385
25.9288	75.8611	26	26	252.577	886.077	97	2.153	0.837	2.167	252.577	886.077	97	250	884	97	6	6	1		20.4966	20.4966	1.15028	1.091	6.546	4.72767	3.14945	6		33.671	90.296	0.558453		2.00319	4.00638	195.824	290.464	0.561439
1724.25	1117.95	1729	595	234.212	76.811	103.652	7.665	0.688	7.686	234.213	76.811	103.652	227	69	98	16	16	12		99.1805	99.1805	62.4579	13.092	17.456	16.0013	2.51956	1.33333		2239.11	1330.68	0.622006		8.11575	16.2315	16710.3	3210.06	0.984678
97.7309	163.699	98	79	854.796	271.541	99.327	2.724	0.627	2.722	854.796	271.541	99.327	852	269	98	7	6	4		26.2602	20.4966	10.6811	4.364	7.637	6.18233	1.66653	1.75		126.913	194.848	0.626795		3.1175	6.23499	913.844	477.133	0.954464
188.48	265.513	189	151	184.714	457.661	98.889	3.692	1.138	3.869	184.714	457.661	98.889	179	454	98	12	9	3		62.4579	39.3322	6.72629	3.273	13.092	8.728	4.99959	4		244.76	316.035	0.598746		3.88047	7.76093	1762.41	950.373	0.742441
235.352	303.443	236	146	279.271	462.407	100.576	3.772	0.604	3.766	279.271	462.407	100.576	275	458	98	9	9	6		39.3322	39.3322	20.4966	6.546	9.819	8.728	1.88967	1.5		305.627	361.183	0.607507		4.17863	8.35727	2643.62	953.775	0.969403
16796.7	5154.44	16843	2765	811.354	480.395	112.088	16.869	0.591	16.862	811.462	480.332	112.072	795	464	98	33	33	30		317.552	317.552	272.443	32.73	36.003	34.912	1.88967	1.1		21812.2	6135.23	0.615346		17.3329	34.6657	177710	15311.2	0.998352
23.9343	71.8679	24	24	123.583	781.375	98	2.104	0.85	2.017	123.583	781.375	98	121	779	98	7	5	1		26.2602	15.2897	1.15028	1.091	7.637	4.72767	3.33306	7		31.081	85.543	0.558851		1.95045	3.90091	190.384	283.467	0.564593
408.874	443.187	410	219	427.888	853.951	101.063	4.72	0.91	4.607	427.889	853.951	101.063	422	849	98	12	12	7		62.4579	62.4579	26.2602	7.637	13.092	11.2737	3.14945	1.71429		530.962	527.517	0.601114		5.02333	10.0467	5483.06	1589.58	0.945984
42498.9	9348.79	42616	5399	925.368	492.223	120.195	23.165	1.463	23.427	925.627	492.257	120.183	905	470	99	38	46	43		398.387	541.61	485.964	41.458	50.186	46.1857	4.40922	1.21053		55189	11127.7	0.629961		23.6186	47.2372	408858	26775.9	0.99492
72.7994	121.776	73	61	790.082	536.712	100.041	2.397	0.575	2.483	790.082	536.712	100.041	788	534	99	6	6	3		20.4966	20.4966	6.72629	3.273	6.546	5.455	1.88967	2		94.537	144.948	0.692372		2.82599	5.65199	587.471	372.118	0.91158
794.81	740.641	797	393	152.822	778.31	102.094	6.088	1.42	6.061	152.823	778.309	102.095	141	772	99	20	13	7		141.974	71.0342	26.2602	7.637	21.82	14.5467	7.09849	2.85714		1032.14	881.571	0.560254		6.26926	12.5385	9899.98	2583.66	0.86299
27.9232	81.8496	28	28	611.036	33.393	100	2.213	0.844	2.25	611.036	33.393	100	608	30	100	6	7	1		20.4966	26.2602	1.15028	1.091	7.637	5.09133	3.50707	7		36.261	97.424	0.543807		2.05329	4.10658	228.461	336.535	0.537026
1467.96	1044.09	1472	526	246.3	622.268	106.728	7.273	0.615	7.228	246.301	622.266	106.727	239	615	100	16	15	14		99.1805	89.4067	80.021	15.274	17.456	16.365	1.091	1.14286		1906.28	1242.76	0.59826		7.69189	15.3838	18276.9	3363.49	0.997613
337899	38951.1	338830	21174	164.945	696.898	141.166	46.68	0.965	46.68	164.819	694.893	140.738	119	653	100	93	89	84		1679.34	1564.76	1425.88	91.644	101.463	96.7353	4.91959	1.10714		438795	46362.7	0.602314		47.1401	94.2803	3.78194e+06	117554	0.9986
44.8761	119.78	45	45	101.356	715.378	100	2.803	1.056	2.943	101.356	715.378	100	98	712	100	8	7	1		32.5477	26.2602	1.15028	1.091	8.728	5.81867	4.13046	8		58.276	142.572	0.509851		2.4051	4.81021	304.615	443.421	0.493744
23.9343	71.8679	24	24	303.875	865.5	100	2.175	0.881	2.115	303.875	865.5	100	301	864	100	7	4	1		26.2602	10.6811	1.15028	1.091	7.637	4.364	3.273	7		31.081	85.543	0.558851		1.95045	3.90091	152.307	230.844	0.597466
9745.15	3557.43	9772	1887	410.937	221.787	113.43	13.999	0.568	13.999	410.957	221.784	113.431	397	208	101	28	29	25		243.843	257.993	203.232	27.275	31.639	29.8207	2.2711	1.16		12655	4234.34	0.620213		14.4563	28.9127	110423	11167.3	0.996726
1140.86	916.319	1144	454	117.522	455.782	106.128	6.715	0.831	6.614	117.523	455.783	106.128	109	449	101	17	17	11		109.333	109.333	54.3053	12.001	18.547	16.365	3.77933	1.54545		1481.51	1090.68	0.576224		7.07195	14.1439	17292.3	3352.12	0.964717
52.8548	107.802	53	53	732.415	480.906	101.528	2.299	0.84	2.233	732.415	480.906	101.528	730	478	101	6	7	2		20.4966	26.2602	3.50517	2.182	7.637	5.455	2.88651	3.5		68.637	128.315	0.631799		2.53994	5.07988	456.922	374.208	0.766653
17514.8	5308.16	17563	2832	386.653	610.394	115.727	17.115	0.667	17.133	386.661	610.426	115.717	370	595	101	34	34	31		333.162	333.162	287.189	33.821	37.094	36.003	1.88967	1.09677		22744.6	6318.2	0.614435		17.5764	35.1528	194932	16283.4	0.998453
1960.6	1239.73	1966	628	551.653	707.779	107.823	8.035	0.557	8.03	551.655	707.786	107.822	544	700	101	16	17	15		99.1805	109.333	89.4067	16.365	18.547	17.456	1.091	1.13333		2546.03	1475.62	0.611059		8.47081	16.9416	22193.4	3827.17	0.997903
20.9426	63.8824	21	21	191.381	832.095	101	1.988	0.804	2.022	191.381	832.095	101	189	830	101	6	5	1		20.4966	15.2897	1.15028	1.091	6.546	4.364	2.88651	6		27.196	76.038	0.575162		1.86554	3.73109	163.186	244.632	0.590328
1553.72	1002.16	1558	558	610.926	33.085	106.949	7.371	0.734	7.431	610.929	33.085	106.948	604	26	102	15	16	11		89.4067	99.1805	54.3053	12.001	17.456	15.274	2.88651	1.45455		2017.65	1192.86	0.647333		7.83886	15.6777	14360.4	2922.03	0.977785
92165.1	20632.6	92419	10981	787.88	137.639	139.335	33.519	7.872	34.55	787.075	137.43	139.077	760	102	102	66	64	74		967.654	920.953	1163.04	69.824	80.734	74.188	5.77303	1.15625		119685	24558.6	0.478235		30.5715	61.1431	1.70027e+06	69103	0.996933
20.9426	63.8824	21	21	60.143	576.429	102	1.988	0.839	1.994	60.143	576.429	102	57	575	102	7	4	1		26.2602	10.6811	1.15028	1.091	7.637	4.364	3.273	7		27.196	76.038	0.575162		1.86554	3.73109	152.307	230.844	0.597466
19.9454	59.8901	20	20	100.4	715.3	102	1.911	0.771	1.904	100.4	715.3	102	99	713	102	4	6	1		10.6811	20.4966	1.15028	1.091	6.546	4.00033	2.74562	6		25.901	71.286	0.593869		1.83545	3.6709	130.549	199.18	0.624819
1232.6	868.408	1236	476	607.404	778.125	107.658	6.816	0.733	6.824	607.404	778.123	107.658	600	772	102	15	14	11		89.4067	80.021	54.3053	12.001	16.365	14.5467	2.2711	1.36364		1600.66	1033.65	0.640191		7.25665	14.5133	12565.4	2652.46	0.985414
597.354	560.971	599	286	441.392	811.147	106.294	5.347	0.807	5.282	441.393	811.146	106.294	434	806	102	14	11	9		80.021	54.3053	39.3322	9.819	15.274	12.3647	2.74562	1.55556		775.722	667.713	0.611456		5.69997	11.3999	7539.21	1907.74	0.974649
23.9343	71.8679	24	24	257.792	872.917	102	2.153	0.913	2.271	257.792	872.917	102	256	870	102	5	7	1		15.2897	26.2602	1.15028	1.091	7.637	4.72767	3.33306	7		31.081	85.543	0.558851		1.95045	3.90091	190.384	283.467	0.564593
252.305	297.454	253	148	745.822	179.17	106.063	3.851	0.477	3.818	745.823	179.17	106.063	743	176	103	8	9	7		32.5477	39.3322	26.2602	7.637	9.819	8.728	1.091	1.28571		327.642	354.054	0.649154		4.27665	8.5533	2741.53	955.349	0.991557
3766.62	1818.66	3777	996	632.653	187.37	110.431	10.061	0.665	10.147	632.638	187.369	110.431	622	178	103	21	20	16		153.557	141.974	99.1805	17.456	22.911	20.729	2.88651	1.3125		4891.32	2164.72	0.643724		10.5304	21.0609	36553.8	5388.87	0.988419
316.129	365.33	317	180	473.795	199.893	106.047	4.183	0.602	4.113	473.795	199.893	106.047	470	196	103	9	9	7		39.3322	39.3322	26.2602	7.637	9.819	9.09167	1.25978	1.28571		410.524	434.845	0.614293		4.61052	9.22104	3084.22	1036.75	0.988339
270.256	325.403	271	158	757.089	275.077	106.004	4.02	0.681	3.976	757.09	275.078	106.004	753	272	103	10	9	7		46.5911	39.3322	26.2602	7.637	10.91	9.45533	1.66653	1.42857		350.953	387.321	0.62122		4.37576	8.75152	3426.92	1119.75	0.981666
25.9288	73.8641	26	26	509.038	594.308	103	2.124	0.809	2.206	509.038	594.308	103	507	592	103	5	6	1		15.2897	20.4966	1.15028	1.091	6.546	4.364	2.88651	6		33.671	87.919	0.573551		2.00319	4.00638	163.186	244.632	0.590328
578.407	525.037	580	268	454.848	717.605	108.172	5.206	0.526	5.156	454.849	717.604	108.172	449	713	104	12	11	9		62.4579	54.3053	39.3322	9.819	13.092	11.6373	1.66653	1.33333		751.117	624.941	0.639416		5.63905	11.2781	6462.18	1697.93	0.988135
27.9232	81.8496	28	28	302.786	806.286	104	2.246	0.877	2.344	302.786	806.286	104	300	803	104	6	7	1		20.4966	26.2602	1.15028	1.091	7.637	5.09133	3.50707	7		36.261	97.424	0.543807		2.05329	4.10658	228.461	336.535	0.537026
25.9288	77.8572	26	26	178.115	811.769	104	2.218	0.915	2.249	178.115	811.769	104	176	809	104	6	7	1		20.4966	26.2602	1.15028	1.091	7.637	5.09133	3.50707	7		33.671	92.672	0.544135		2.00319	4.00638	228.461	336.535	0.537026
23.9343	71.8679	24	24	256.042	823.958	104	2.017	0.778	2.226	256.042	823.958	104	254	821	104	6	6	1		20.4966	20.4966	1.15028	1.091	6.546	4.72767	3.14945	6		31.081	85.543	0.558851		1.95045	3.90091	195.824	290.464	0.561439
20.9426	65.8794	21	21	233	874.905	104	2.048	0.9	2.182	233	874.905	104	230	873	104	7	5	1		26.2602	15.2897	1.15028	1.091	7.637	4.72767	3.33306	7		27.196	78.415	0.557727		1.86554	3.73109	190.384	283.467	0.564593
44.8761	99.8168	45	45	271.889	884.644	104.467	2.171	0.83	2.174	271.889	884.644	104.467	269	881	104	6	7	2		20.4966	26.2602	3.50517	2.182	7.637	5.455	2.88651	3.5		58.276	118.81	0.611821		2.4051	4.81021	456.922	374.208	0.766653
238.343	273.498	239	146	545.238	370.611	107.092	3.755	0.646	3.862	545.239	370.611	107.092	541	367	105	9	8	5		39.3322	32.5477	15.2897	5.455	9.819	8.00067	2.2711	1.8		309.512	325.54	0.679722		4.19627	8.39253	1958.24	799.508	0.946756
406.879	415.238	408	202	796.228	575.233	108.358	4.585	0.47	4.594	796.229	575.233	108.358	792	571	105	10	10	8		46.5911	46.5911	32.5477	8.728	10.91	10.1827	1.25978	1.25		528.372	494.25	0.639485		5.01515	10.0303	4351.64	1300.93	0.99083
209.423	259.524	210	134	411.495	685.852	106.952	3.632	0.689	3.657	411.496	685.852	106.952	407	683	105	9	8	5		39.3322	32.5477	15.2897	5.455	9.819	8.00067	2.2711	1.8		271.956	308.906	0.657138		4.01917	8.03835	1958.24	799.508	0.946756
22.9371	67.8756	23	23	212.478	696.391	105	2.013	0.762	1.843	212.478	696.391	105	210	694	105	6	5	1		20.4966	15.2897	1.15028	1.091	6.546	4.364	2.88651	6		29.786	80.791	0.57517		1.92298	3.84596	163.186	244.632	0.590328
227.374	281.483	228	134	790.316	235.579	108.68	3.725	0.56	3.709	790.316	235.579	108.68	787	232	106	8	9	6		32.5477	39.3322	20.4966	6.546	9.819	8.36433	1.66653	1.5		295.267	335.044	0.640018		4.13088	8.26175	2349.88	875.577	0.976235
187.483	259.524	188	126	762.239	333.053	108.537	3.47	0.619	3.398	762.24	333.053	108.537	759	329	106	7	10	6		26.2602	46.5911	20.4966	6.546	10.91	8.36433	2.2711	1.66667		243.465	308.906	0.610401		3.87361	7.74722	2284.61	868.285	0.966117
429.816	439.194	431	213	473.898	343.044	109.541	4.673	0.501	4.629	473.899	343.044	109.541	469	339	106	11	9	8		54.3053	39.3322	32.5477	8.728	12.001	10.1827	1.66653	1.375		558.158	522.764	0.627119		5.10767	10.2153	4308.12	1297.82	0.98657
24.9315	75.8611	25	25	42.04	608.16	106	2.242	0.959	2.324	42.04	608.16	106	39	606	106	7	6	1		26.2602	20.4966	1.15028	1.091	7.637	5.09133	3.50707	7		32.376	90.296	0.54404		1.97717	3.95435	228.461	336.535	0.537026
3635.98	1962.39	3646	1034	303.425	804.885	113.522	10.004	0.866	9.959	303.426	804.873	113.523	293	795	106	24	21	16		190.324	153.557	99.1805	17.456	26.184	22.1837	4.40922	1.5		4721.68	2335.8	0.582701		10.4072	20.8145	43864.5	6157.62	0.976818
640.237	568.956	642	306	255.988	822.754	109.084	5.41	0.879	5.582	255.988	822.755	109.084	249	817	106	14	13	7		80.021	71.0342	26.2602	7.637	15.274	12.3647	4.13046	2		831.409	677.218	0.631392		5.83322	11.6664	6929.98	1910.46	0.920098
20.9426	65.8794	21	21	203.143	846.81	106	2.053	0.889	2.182	203.143	846.81	106	200	845	106	7	5	1		26.2602	15.2897	1.15028	1.091	7.637	4.72767	3.33306	7		27.196	78.415	0.557727		1.86554	3.73109	190.384	283.467	0.564593
4530.52	2150.05	4543	1117	639.267	71.462	116.087	10.756	0.567	10.728	639.266	71.462	116.086	629	61	107	22	22	19		165.481	165.481	130.737	20.729	24.002	22.911	1.88967	1.15789		5883.32	2559.16	0.61584		11.199	22.3979	50022.1	6591.23	0.996075
3672.88	1868.57	3683	983	218.687	367.147	115.67	9.996	0.595	9.966	218.686	367.147	115.67	208	358	107	21	19	18		153.557	130.737	119.854	19.638	22.911	21.0927	1.66653	1.16667		4769.59	2224.13	0.616092		10.4423	20.8847	39066.8	5585.92	0.996771
25.9288	79.8534	26	26	16.038	381.692	107	2.36	1.038	2.257	16.038	381.692	107	13	379	107	7	7	1		26.2602	26.2602	1.15028	1.091	7.637	5.455	3.77933	7		33.671	95.048	0.530532		2.00319	4.00638	266.538	389.883	0.513715
83.7689	167.692	84	84	158.655	400.595	107.631	2.885	1.098	2.974	158.655	400.595	107.631	154	397	107	10	8	2		46.5911	32.5477	3.50517	2.182	10.91	7.27333	4.5422	5		108.782	199.601	0.552111		2.96135	5.9227	870.328	670.696	0.657275
912.487	744.633	915	384	879.146	410.739	111.269	6.123	0.617	6.114	879.146	410.738	111.269	873	405	107	13	13	10		71.0342	71.0342	46.5911	10.91	14.183	13.092	1.88967	1.3		1184.95	886.323	0.610979		6.56454	13.1291	9192.84	2149.53	0.98728
2968.82	1646.98	2977	854	330.865	506.838	114.774	9.265	0.614	9.254	330.864	506.831	114.774	322	498	107	19	19	16		130.737	130.737	99.1805	17.456	20.729	19.638	1.88967	1.1875		3855.3	1960.37	0.606528		9.72725	19.4545	31418.8	4841.35	0.99459
130.64	183.663	131	93	844.832	641.74	108.427	2.998	0.599	3.057	844.833	641.741	108.427	842	639	107	7	7	4		26.2602	26.2602	10.6811	4.364	7.637	6.546	1.88967	1.75		169.649	218.61	0.677925		3.43416	6.86833	1066.15	535.874	0.941819
105.709	167.692	106	79	385.764	667.264	108.557	2.84	0.652	2.841	385.764	667.264	108.557	383	664	107	6	8	4		20.4966	32.5477	10.6811	4.364	8.728	6.546	2.182	2		137.273	199.601	0.64473		3.20011	6.40023	1044.39	531.361	0.936852
1715.27	1175.84	1720	582	639.49	817.959	113.015	7.694	0.666	7.622	639.49	817.955	113.015	630	810	107	18	17	13		119.854	109.333	71.0342	14.183	19.638	17.456	2.88651	1.38462		2227.45	1399.59	0.589328		8.10164	16.2033	21638.5	3818.93	0.983319
288.206	345.366	289	166	805.99	223.159	111.166	4.084	0.583	4.028	805.99	223.159	111.166	801	219	108	10	9	7		46.5911	39.3322	26.2602	7.637	10.91	9.45533	1.66653	1.42857		374.263	411.083	0.61095		4.47057	8.94114	3426.92	1119.75	0.981666
905.505	728.663	908	372	432.501	398.582	113.012	6.091	0.474	6.099	432.502	398.581	113.012	427	393	108	12	12	11		62.4579	62.4579	54.3053	12.001	13.092	12.7283	0.629889	1.09091		1175.89	867.314	0.621181		6.54775	13.0955	8616.24	2035.29	0.998628
873216	73011.9	875622	39714	348.315	751.178	165.326	64.23	1.126	64.081	347.359	748.726	164.76	288	691	108	122	121	117		2597.93	2563.78	2428.91	127.647	133.102	130.92	2.88651	1.04274		1.13396e+06	86904.7	0.605116		64.6898	129.38	9.39494e+06	215375	0.999735
1727.24	1117.95	1732	564	384.93	246.88	115.741	7.683	0.507	7.689	384.931	246.881	115.741	377	240	109	17	16	14		109.333	99.1805	80.021	15.274	18.547	17.0923	1.66653	1.21429		2242.99	1330.67	0.622726		8.12044	16.2409	20713.8	3667.11	0.994642
155.572	225.586	156	106	734.699	221.891	112.109	3.226	0.626	3.19	734.699	221.891	112.109	731	218	110	8	9	5		32.5477	39.3322	15.2897	5.455	9.819	8.00067	2.2711	1.8		202.025	268.511	0.620096		3.64003	7.28007	1958.24	799.508	0.946756
767.884	666.776	770	329	316.199	394.597	114.732	5.779	0.599	5.739	316.2	394.597	114.733	310	389	110	13	12	10		71.0342	62.4579	46.5911	10.91	14.183	12.7283	1.66653	1.3		997.172	793.651	0.608183		6.19765	12.3953	8485.7	2031.92	0.990153
111.692	183.663	112	94	158.446	399.812	110.848	2.933	0.854	2.963	158.446	399.812	110.848	155	397	110	8	7	3		32.5477	26.2602	6.72629	3.273	8.728	6.546	2.88651	2.66667		145.043	218.61	0.610678		3.25939	6.51878	913.844	535.793	0.849967
31423.4	7811.6	31510	4255	832.981	580.274	128.337	20.891	0.621	20.894	833.142	580.37	128.348	814	561	110	40	40	37		432.628	432.628	381.67	40.367	43.64	42.549	1.88967	1.08108		40806.4	9298	0.616472		21.3573	42.7146	322021	22745	0.9989
66.816	123.772	67	58	429.075	303.254	112.045	2.388	0.685	2.42	429.075	303.254	112.045	427	300	111	5	7	3		15.2897	26.2602	6.72629	3.273	7.637	5.455	2.182	2.33333		86.767	147.324	0.64335		2.74635	5.49269	571.153	367.156	0.90671
403.888	411.245	405	199	846.911	362	114.494	4.577	0.465	4.51	846.911	362	114.494	842	358	111	11	9	8		54.3053	39.3322	32.5477	8.728	12.001	10.1827	1.66653	1.375		524.487	489.497	0.642526		5.00283	10.0057	4308.12	1297.82	0.98657
987.28	794.542	990	384	395.579	507.866	115.904	6.312	0.564	6.262	395.579	507.864	115.904	388	501	111	15	14	11		89.4067	80.021	54.3053	12.001	16.365	14.5467	2.2711	1.36364		1282.08	945.728	0.603477		6.73921	13.4784	12565.4	2652.46	0.985414
27.9232	83.8457	28	28	732.393	768.464	111	2.228	0.856	2.315	732.393	768.464	111	729	766	111	7	6	1		26.2602	20.4966	1.15028	1.091	7.637	5.09133	3.50707	7		36.261	99.8	0.53086		2.05329	4.10658	228.461	336.535	0.537026
306.157	339.377	307	169	695.733	462.427	114.743	4.152	0.556	4.12	695.734	462.427	114.743	692	459	112	10	9	7		46.5911	39.3322	26.2602	7.637	10.91	9.45533	1.66653	1.42857		397.574	403.954	0.647288		4.56152	9.12304	3426.92	1119.75	0.981666
1474.94	994.176	1479	524	772.985	647.841	117.997	7.257	0.648	7.223	772.989	647.843	117.997	766	641	112	16	14	12		99.1805	80.021	62.4579	13.092	17.456	15.274	2.182	1.33333		1915.35	1183.35	0.630284		7.70406	15.4081	14621.5	2923.97	0.988945
4859.61	2219.92	4873	1178	502.913	758.795	121.233	11.005	0.607	11.014	502.898	758.773	121.232	492	748	112	23	22	19		177.738	165.481	130.737	20.729	25.093	23.2747	2.2711	1.21053		6310.68	2642.32	0.625003		11.4638	22.9276	52295.8	6799.95	0.994542
20.9426	61.8862	21	21	136.19	797.952	112	1.876	0.69	2.138	136.19	797.952	112	134	796	112	5	5	1		15.2897	15.2897	1.15028	1.091	5.455	4.00033	2.51956	5		27.196	73.662	0.593714		1.86554	3.73109	135.989	205.996	0.620813
43.8789	91.8313	44	44	508.045	365.886	113.545	2.032	0.672	2.251	508.045	365.886	113.545	505	364	113	6	5	2		20.4966	15.2897	3.50517	2.182	6.546	4.72767	2.2711	3		56.981	109.305	0.655135		2.38715	4.77431	326.373	279.335	0.820668
34181.8	8498.34	34276	4544	133.29	486.926	132.669	21.503	0.654	21.488	133.301	486.849	132.692	112	466	113	43	42	39		485.964	467.925	415.374	42.549	46.913	45.0947	2.2711	1.10256		44388.4	10115.4	0.59935		21.9648	43.9296	383129	25546.1	0.998594
177.511	235.568	178	114	461.449	534.051	115.433	3.383	0.481	3.349	461.45	534.051	115.433	458	531	113	8	7	6		32.5477	26.2602	20.4966	6.546	8.728	7.637	1.091	1.33333		230.515	280.392	0.648412		3.80368	7.60735	1827.69	730.993	0.988945
20.9426	63.8824	21	21	30.429	376.81	114	2.008	0.814	2.027	30.429	376.81	114	28	374	114	5	6	1		15.2897	20.4966	1.15028	1.091	6.546	4.364	2.88651	6		27.196	76.038	0.575162		1.86554	3.73109	163.186	244.632	0.590328
2399.39	1405.43	2406	737	507.801	379.159	121.471	8.612	0.535	8.599	507.798	379.155	121.471	500	371	114	17	17	16		109.333	109.333	99.1805	17.456	18.547	18.1833	0.629889	1.0625		3115.84	1672.85	0.616704		9.06071	18.1214	25152.5	4154.25	0.999337
257.291	301.446	258	154	538.171	406.26	116.539	3.881	0.56	3.848	538.171	406.26	116.539	535	403	114	8	8	6		32.5477	32.5477	20.4966	6.546	8.728	8.00067	1.25978	1.33333		334.117	358.806	0.648968		4.30464	8.60928	2088.79	802.514	0.984678
131.637	193.644	132	98	583.833	532.023	115.492	3.077	0.719	3.064	583.834	532.023	115.492	580	529	114	8	8	4		32.5477	32.5477	10.6811	4.364	8.728	7.27333	2.51956	2		170.944	230.491	0.646248		3.44288	6.88576	1392.52	661.543	0.91158
30.9149	87.8389	31	31	608.194	777.935	114	2.473	1.075	2.392	608.194	777.935	114	605	776	114	8	5	1		32.5477	15.2897	1.15028	1.091	8.728	5.09133	3.83147	8		40.146	104.553	0.542304		2.12415	4.24829	217.582	322.437	0.542569
22.9371	69.8717	23	23	117.478	779.826	114	2.033	0.772	2.07	117.478	779.826	114	115	778	114	6	5	1		20.4966	15.2897	1.15028	1.091	6.546	4.364	2.88651	6		29.786	83.167	0.558738		1.92298	3.84596	163.186	244.632	0.590328
28.9205	83.8457	29	29	152.069	789.069	114	2.272	0.915	2.337	152.069	789.069	114	149	786	114	7	6	1		26.2602	20.4966	1.15028	1.091	7.637	5.09133	3.50707	7		37.556	99.8	0.543425		2.07745	4.1549	228.461	336.535	0.537026
36.8983	103.809	37	37	255.811	821.622	114	2.66	1.089	2.739	255.811	821.622	114	252	819	114	8	7	1		32.5477	26.2602	1.15028	1.091	8.728	5.81867	4.13046	8		47.916	123.562	0.516321		2.25319	4.50637	304.615	443.421	0.493744
39816.3	9380.74	39926	5056	259.414	126.081	134.871	22.641	0.667	22.628	259.425	126.077	134.902	238	104	115	44	44	41		504.259	504.259	450.146	44.731	48.004	46.913	1.88967	1.07317		51705.3	11165.7	0.601111		23.1108	46.2217	431770	27651	0.999099
3286.95	1760.77	3296	925	515.318	175.498	123.052	9.621	0.609	9.599	515.324	175.498	123.052	506	166	115	21	19	17		153.557	130.737	109.333	18.547	22.911	20.729	2.182	1.23529		4268.42	2095.82	0.607168		10.063	20.1259	36896.5	5391.9	0.994028
1448.01	990.184	1452	512	272.546	235.291	121.039	7.22	0.565	7.207	272.547	235.29	121.039	265	229	115	15	14	13		89.4067	80.021	71.0342	14.183	16.365	15.274	1.091	1.15385		1880.38	1178.6	0.6251		7.65689	15.3138	14850	2929.72	0.997259
208.426	259.524	209	131	219.78	282.971	117.005	3.602	0.667	3.559	219.78	282.971	117.005	216	279	115	8	9	5		32.5477	39.3322	15.2897	5.455	9.819	8.00067	2.2711	1.8		270.661	308.906	0.655051		4.01278	8.02557	1958.24	799.508	0.946756
3027.66	1662.96	3036	860	905.085	312.779	123.403	9.337	0.55	9.331	905.105	312.777	123.403	896	304	115	19	19	18		130.737	130.737	119.854	19.638	20.729	20.3653	0.629889	1.05556		3931.71	1979.38	0.608613		9.79109	19.5822	35346.2	5211.24	0.999473
311.143	347.363	312	166	534.875	376.192	117.907	4.163	0.516	4.108	534.876	376.192	117.907	530	372	115	10	9	7		46.5911	39.3322	26.2602	7.637	10.91	9.45533	1.66653	1.42857		404.049	413.459	0.639255		4.58615	9.1723	3426.92	1119.75	0.981666
19.9454	61.8862	20	20	29.35	390.75	115	1.989	0.856	1.96	29.35	390.75	115	26	389	115	7	4	1		26.2602	10.6811	1.15028	1.091	7.637	4.364	3.273	7		25.901	73.662	0.574714		1.83545	3.6709	152.307	230.844	0.597466
22.9371	67.8756	23	23	271.391	472.304	115	2.006	0.752	1.964	271.391	472.304	115	269	470	115	5	6	1		15.2897	20.4966	1.15028	1.091	6.546	4.364	2.88651	6		29.786	80.791	0.57517		1.92298	3.84596	163.186	244.632	0.590328
4625.26	2211.93	4638	1143	723.047	541.55	123.804	10.818	0.589	10.813	723.071	541.553	123.804	712	531	115	23	21	19		177.738	153.557	130.737	20.729	25.093	22.911	2.182	1.21053		6006.35	2632.82	0.606927		11.2765	22.553	49918.7	6588.49	0.995116
26.926	79.8534	27	27	22.37	598.222	115	2.277	0.934	2.447	22.37	598.222	115	19	595	115	7	6	1		26.2602	20.4966	1.15028	1.091	7.637	5.09133	3.50707	7		34.966	95.048	0.54405		2.02855	4.0571	228.461	336.535	0.537026
10809.2	3844.89	10839	2053	443.572	618.681	126.76	14.503	0.602	14.496	443.579	618.63	126.767	430	604	115	29	29	25		257.993	257.993	203.232	27.275	31.639	30.1843	2.51956	1.16		14036.8	4576.5	0.614889		14.9644	29.9288	114367	11440.2	0.995976
97.7309	161.703	98	84	320.51	697.653	115.888	2.762	0.764	2.855	320.51	697.653	115.888	317	695	115	8	7	3		32.5477	26.2602	6.72629	3.273	8.728	6.546	2.88651	2.66667		126.913	192.472	0.634533		3.1175	6.23499	913.844	535.793	0.849967
2458.23	1459.33	2465	790	260.062	708.163	121.357	8.724	0.931	8.761	260.063	708.171	121.357	251	699	115	19	20	13		130.737	141.974	71.0342	14.183	21.82	18.9107	4.13046	1.53846		3192.25	1737.01	0.603596		9.13417	18.2683	26871.4	4476.46	0.969191
1725.25	1119.95	1730	575	824.283	335.228	122.221	7.662	0.522	7.665	824.275	335.228	122.221	817	328	116	17	15	14		109.333	89.4067	80.021	15.274	18.547	16.7287	1.66653	1.21429		2240.4	1333.05	0.621137		8.11731	16.2346	19419.2	3511.74	0.994908
183.494	249.542	184	136	192.413	385.853	117.788	3.534	0.89	3.572	192.413	385.853	117.788	188	382	116	9	9	4		39.3322	39.3322	10.6811	4.364	9.819	8.00067	3.14945	2.25		238.285	297.025	0.625781		3.84594	7.69188	1762.41	801.19	0.880685
465.717	475.128	467	234	931.651	549.57	119.42	4.812	0.563	4.813	931.651	549.57	119.42	926	545	116	11	11	8		54.3053	54.3053	32.5477	8.728	12.001	10.91	1.88967	1.375		604.779	565.536	0.611535		5.24609	10.4922	5265.48	1491.73	0.981188
27.9232	81.8496	28	28	86.393	700.857	116	2.231	0.861	2.262	86.393	700.857	116	84	698	116	6	7	1		20.4966	26.2602	1.15028	1.091	7.637	5.09133	3.50707	7		36.261	97.424	0.543807		2.05329	4.10658	228.461	336.535	0.537026
21.9398	65.8794	22	22	99.818	744	116	1.976	0.788	2.189	99.818	744	116	98	742	116	5	6	1		15.2897	20.4966	1.15028	1.091	6.546	4.364	2.88651	6		28.491	78.415	0.575294		1.8947	3.78939	163.186	244.632	0.590328
7941.12	3100.28	7963	1627	656.214	482.813	128.368	13.042	0.56	13.045	656.252	482.798	128.372	644	470	117	26	26	23		216.458	216.458	177.738	25.093	28.366	27.275	1.88967	1.13043		10312.3	3690.2	0.620876		13.5028	27.0055	84574.1	9343.28	0.997263
1221.63	884.377	1225	456	444.067	529.695	122.275	6.795	0.632	6.796	444.067	529.696	122.274	437	523	117	15	15	11		89.4067	89.4067	54.3053	12.001	16.365	14.9103	2.51956	1.36364		1586.41	1052.66	0.624896		7.23506	14.4701	13462.9	2786.5	0.982165
19.9454	63.8824	20	20	163.55	799.95	117	1.883	0.717	1.966	163.55	799.95	117	161	798	117	6	5	1		20.4966	15.2897	1.15028	1.091	6.546	4.364	2.88651	6		25.901	76.038	0.556755		1.83545	3.6709	163.186	244.632	0.590328
20.9426	63.8824	21	21	149.19	803.143	117	2.072	0.909	2.182	149.19	803.143	117	148	800	117	4	7	1		10.6811	26.2602	1.15028	1.091	7.637	4.364	3.273	7		27.196	76.038	0.575162		1.86554	3.73109	152.307	230.844	0.597466
20.9426	65.8794	21	21	197.048	832.952	117	2.03	0.88	2.233	197.048	832.952	117	194	831	117	7	5	1		26.2602	15.2897	1.15028	1.091	7.637	4.72767	3.33306	7		27.196	78.415	0.557727		1.86554	3.73109	190.384	283.467	0.564593
7028.64	2872.7	7048	1542	746.358	294.269	127.808	12.496	0.662	12.539	746.312	294.279	127.812	734	282	118	25	25	21		203.232	203.232	153.557	22.911	27.275	25.8203	2.51956	1.19048		9127.36	3419.32	0.617695		12.9644	25.9288	71394.1	8369.22	0.99443
86.7614	137.747	87	74	36.885	292.345	118.989	2.663	0.791	2.648	36.885	292.345	118.989	34	289	118	6	7	3		20.4966	26.2602	6.72629	3.273	7.637	5.81867	2.2711	2.33333		112.668	163.958	0.688048		2.9962	5.9924	685.383	422.295	0.890206
42.8817	99.8168	43	43	542.326	553.558	118.512	2.091	0.763	1.968	542.326	553.558	118.512	540	551	118	6	6	2		20.4966	20.4966	3.50517	2.182	6.546	5.09133	2.51956	3		55.686	118.81	0.593556		2.36893	4.73786	391.647	326.46	0.792959
19.9454	61.8862	20	20	588.4	820.45	118	1.879	0.72	1.812	588.4	820.45	118	586	818	118	6	5	1		20.4966	15.2897	1.15028	1.091	6.546	4.364	2.88651	6		25.901	73.662	0.574714		1.83545	3.6709	163.186	244.632	0.590328
22.9371	69.8717	23	23	259.13	876.696	118	2.067	0.83	2.077	259.13	876.696	118	257	874	118	6	6	1		20.4966	20.4966	1.15028	1.091	6.546	4.72767	3.14945	6		29.786	83.167	0.558738		1.92298	3.84596	195.824	290.464	0.561439
1085.01	820.494	1088	431	164.534	172.039	123.948	6.513	0.582	6.511	164.535	172.039	123.948	158	166	119	14	14	11		80.021	80.021	54.3053	12.001	15.274	14.183	1.88967	1.27273		1408.99	976.619	0.622345		6.95462	13.9092	11727.7	2523.34	0.989271
59.8354	123.772	60	60	104.283	721.433	119.567	2.448	0.929	2.546	104.283	721.433	119.567	101	719	119	8	6	2		32.5477	20.4966	3.50517	2.182	8.728	5.81867	3.33306	4		77.702	147.324	0.597721		2.64717	5.29433	522.197	422.388	0.742441
127.649	201.63	128	94	330.641	145.023	121.414	3.043	0.703	3.067	330.641	145.023	121.414	327	142	120	8	8	4		32.5477	32.5477	10.6811	4.364	8.728	7.27333	2.51956	2		165.764	239.996	0.608051		3.40775	6.81549	1392.52	661.543	0.91158
893.538	720.677	896	377	247.259	216.893	123.468	6.099	0.8	6.109	247.26	216.893	123.468	241	211	120	14	14	9		80.021	80.021	39.3322	9.819	15.274	13.4557	3.14945	1.55556		1160.35	857.808	0.622519		6.51878	13.0376	9595.36	2266.06	0.963651
5749.16	2589.23	5765	1343	661.111	262.504	130.533	11.657	0.606	11.668	661.144	262.512	130.535	650	251	120	24	24	22		190.324	190.324	165.481	24.002	26.184	25.4567	1.25978	1.09091		7465.84	3081.91	0.5994		12.1245	24.249	68930	8141.15	0.998628
11420.5	4122.36	11452	2249	58.879	395.72	131.964	14.78	0.763	14.79	58.88	395.748	131.983	44	381	120	31	30	25		287.189	272.443	203.232	27.275	33.821	31.2753	3.50707	1.24		14830.7	4906.77	0.594925		15.2414	30.4827	126470	12275.1	0.992618
19.9454	59.8901	20	20	582.85	510.25	120	1.881	0.739	1.975	582.85	510.25	120	581	508	120	5	5	1		15.2897	15.2897	1.15028	1.091	5.455	4.00033	2.51956	5		25.901	71.286	0.593869		1.83545	3.6709	135.989	205.996	0.620813
105.709	171.685	106	89	346.623	664.651	120.906	2.884	0.839	2.92	346.623	664.651	120.906	343	662	120	8	8	3		32.5477	32.5477	6.72629	3.273	8.728	6.90967	3.14945	2.66667		137.273	204.353	0.629738		3.20011	6.40023	1044.39	599.366	0.830555
23.9343	71.8679	24	24	166.792	758.375	120	2.061	0.78	2.032	166.792	758.375	120	164	756	120	6	6	1		20.4966	20.4966	1.15028	1.091	6.546	4.72767	3.14945	6		31.081	85.543	0.558851		1.95045	3.90091	195.824	290.464	0.561439
21.9398	67.8756	22	22	284.273	788.273	120	2.014	0.81	2.002	284.273	788.273	120	282	786	120	5	6	1		15.2897	20.4966	1.15028	1.091	6.546	4.364	2.88651	6		28.491	80.791	0.558375		1.8947	3.78939	163.186	244.632	0.590328
38.8928	105.806	39	39	192.769	385.205	121	2.61	0.996	2.747	192.769	385.205	121	189	383	121	8	6	1		32.5477	20.4966	1.15028	1.091	8.728	5.455	3.93366	8		50.506	125.939	0.52467		2.29307	4.58615	261.098	382.768	0.516121
19.9454	61.8862	20	20	258.3	817.45	121	1.914	0.77	1.885	258.3	817.45	121	256	815	121	5	6	1		15.2897	20.4966	1.15028	1.091	6.546	4.364	2.88651	6		25.901	73.662	0.574714		1.83545	3.6709	163.186	244.632	0.590328
52.8548	111.795	53	53	749.302	817.924	121.396	2.288	0.829	2.288	749.302	817.924	121.396	747	815	121	6	7	2		20.4966	26.2602	3.50517	2.182	7.637	5.455	2.88651	3.5		68.637	133.067	0.609237		2.53994	5.07988	456.922	374.208	0.766653
109.698	281.483	110	110	261.564	254.645	122	4.549	1.833	4.749	261.564	254.645	122	256	247	122	13	15	1		71.0342	89.4067	1.15028	1.091	16.365	10.5463	8.26092	15		142.453	335.044	0.393698		3.23987	6.47974	1060.71	1499.08	0.335526
2471.19	1421.4	2478	740	387.614	303.888	129.626	8.707	0.545	8.674	387.617	303.888	129.626	379	296	122	19	17	16		130.737	109.333	99.1805	17.456	20.729	18.9107	1.66653	1.1875		3209.08	1691.86	0.62188		9.1502	18.3004	28111.6	4489	0.995997
140.613	199.634	141	99	670.681	421.645	123.461	3.108	0.688	3.114	670.681	421.645	123.461	667	418	122	8	9	4		32.5477	39.3322	10.6811	4.364	9.819	7.637	2.88651	2.25		182.599	237.62	0.655038		3.51941	7.03882	1566.59	728.31	0.89565
128.646	197.637	129	103	214.488	616.101	123.543	3.053	0.76	2.944	214.488	616.101	123.543	211	613	122	8	8	4		32.5477	32.5477	10.6811	4.364	8.728	7.27333	2.51956	2		167.059	235.244	0.623561		3.4166	6.83319	1392.52	661.543	0.91158
25.9288	77.8572	26	26	139.731	797.5	122	2.248	0.951	2.142	139.731	797.5	122	137	795	122	7	6	1		26.2602	20.4966	1.15028	1.091	7.637	5.09133	3.50707	7		33.671	92.672	0.544135		2.00319	4.00638	228.461	336.535	0.537026
967.335	762.601	970	421	419.296	907.511	125.714	6.324	1.052	6.452	419.296	907.509	125.714	413	901	122	15	14	8		89.4067	80.021	32.5477	8.728	16.365	13.4557	4.13046	1.875		1256.18	907.71	0.620256		6.69351	13.387	9138.44	2262.81	0.934151
20.9426	63.8824	21	21	632.238	47.762	123	1.914	0.725	1.938	632.238	47.762	123	630	46	123	6	5	1		20.4966	15.2897	1.15028	1.091	6.546	4.364	2.88651	6		27.196	76.038	0.575162		1.86554	3.73109	163.186	244.632	0.590328
139.615	201.63	140	98	857.279	272.943	125.164	3.095	0.545	3.041	857.279	272.943	125.164	854	270	123	8	7	5		32.5477	26.2602	15.2897	5.455	8.728	7.27333	1.66653	1.6		181.304	239.996	0.645483		3.51107	7.02214	1523.07	661.36	0.967966
29.9177	85.8428	30	30	6.033	438.067	123	2.3	0.889	2.381	6.033	438.067	123	3	436	123	7	5	1		26.2602	15.2897	1.15028	1.091	7.637	4.72767	3.33306	7		38.851	102.177	0.542916		2.10106	4.20211	190.384	283.467	0.564593
997.253	794.542	1000	403	365.729	634.978	128.511	6.344	0.663	6.315	365.729	634.975	128.511	359	629	123	14	13	11		80.021	71.0342	54.3053	12.001	15.274	13.8193	1.66653	1.27273		1295.03	945.728	0.607534		6.76182	13.5236	10890	2395.84	0.991696
21522.7	6182.52	21582	3293	252.172	656.065	138.637	18.374	0.638	18.35	252.163	655.919	138.68	234	638	123	38	36	33		398.387	365.224	317.552	36.003	41.458	38.9123	2.74562	1.15152		27949.3	7358.94	0.605224		18.8261	37.6522	245563	19015.8	0.997269
332.085	365.33	333	176	620.676	176.387	126.994	4.264	0.529	4.219	620.677	176.387	126.994	616	172	124	10	10	7		46.5911	46.5911	26.2602	7.637	10.91	9.819	1.88967	1.42857		431.245	434.845	0.634793		4.68682	9.37364	3807.68	1207.76	0.976358
32.9094	91.8313	33	33	158.848	223.152	124	2.502	1.03	2.374	158.848	223.152	124	157	220	124	5	8	1		15.2897	32.5477	1.15028	1.091	8.728	5.09133	3.83147	8		42.736	109.305	0.540804		2.16888	4.33776	217.582	322.437	0.542569
235.352	293.462	236	156	220.898	257.953	126.042	3.863	0.915	3.836	220.898	257.953	126.042	217	253	124	9	10	5		39.3322	46.5911	15.2897	5.455	10.91	8.728	2.88651	2		305.627	349.302	0.62817		4.17863	8.35727	2447.8	951.312	0.923304
139.615	209.615	140	97	622.786	508.543	125.907	3.097	0.544	3.04	622.786	508.543	125.907	620	505	124	7	8	5		26.2602	32.5477	15.2897	5.455	8.728	7.27333	1.66653	1.6		181.304	249.501	0.620893		3.51107	7.02214	1523.07	661.36	0.967966
76.7883	135.751	77	66	157.493	549.039	125.065	2.55	0.711	2.597	157.493	549.039	125.065	154	546	124	7	6	3		26.2602	20.4966	6.72629	3.273	7.637	5.81867	2.2711	2.33333		99.717	161.582	0.643582		2.87669	5.75339	685.383	422.295	0.890206
473.695	497.088	475	264	65.975	600.436	126.722	4.917	0.971	5.001	65.975	600.436	126.722	60	595	124	12	13	6		62.4579	71.0342	20.4966	6.546	14.183	11.2737	4.13046	2.16667		615.139	591.674	0.591176		5.27588	10.5518	5091.42	1588.41	0.901049
1667.41	1283.65	1672	645	137.05	785.513	129.605	7.759	1.208	7.574	137.051	785.513	129.604	128	777	124	19	23	12		130.737	177.738	62.4579	13.092	25.093	19.638	6.07443	1.91667		2165.29	1527.9	0.529744		8.02557	16.0511	28525	4804.75	0.939645
34.9038	97.8206	35	35	261.829	256.571	125	2.483	0.951	2.628	261.829	256.571	125	258	254	125	8	6	1		32.5477	20.4966	1.15028	1.091	8.728	5.455	3.93366	8		45.326	116.434	0.528002		2.21184	4.42367	261.098	382.768	0.516121
204.437	259.524	205	132	550.312	305.263	127.059	3.569	0.641	3.64	550.313	305.263	127.059	547	302	125	8	8	5		32.5477	32.5477	15.2897	5.455	8.728	7.637	1.88967	1.6		265.481	308.906	0.646666		3.98702	7.97404	1740.66	729.794	0.958869
203.44	253.534	204	129	543.559	388.338	127.01	3.548	0.682	3.531	543.559	388.338	127.01	539	385	125	10	8	5		46.5911	32.5477	15.2897	5.455	10.91	8.36433	2.74562	2		264.186	301.777	0.659788		3.98053	7.96105	2175.82	870.221	0.933118
213.412	287.472	214	152	83.593	621.005	126.584	3.745	0.976	3.764	83.593	621.005	126.584	78	616	125	11	10	4		54.3053	46.5911	10.6811	4.364	12.001	9.09167	4.13046	2.75		277.136	342.173	0.600759		4.04453	8.08906	2393.4	1035.87	0.835325
805.78	680.75	808	342	319.016	629.677	129.345	5.863	0.552	5.819	319.017	629.678	129.345	313	624	125	13	13	10		71.0342	71.0342	46.5911	10.91	14.183	13.092	1.88967	1.3		1046.38	810.284	0.61514		6.29797	12.5959	9192.84	2149.53	0.98728
1188.73	1076.03	1192	528	274.669	881.481	129.235	7.057	1.555	6.833	274.67	881.483	129.235	262	874	125	21	17	10		153.557	109.333	46.5911	10.91	22.911	17.456	6.07443	2.1		1543.67	1280.77	0.504331		7.1695	14.339	19419.2	3790.82	0.921663
29.9177	83.8457	30	30	323.1	181.733	126	2.287	0.871	2.366	323.1	181.733	126	321	179	126	5	7	1		15.2897	26.2602	1.15028	1.091	7.637	4.72767	3.33306	7		38.851	99.8	0.555847		2.10106	4.20211	190.384	283.467	0.564593
86.7614	153.717	87	87	158.586	222.437	126.529	2.821	0.994	2.912	158.586	222.437	126.529	155	219	126	8	8	2		32.5477	32.5477	3.50517	2.182	8.728	6.546	3.77933	4		112.668	182.967	0.616564		2.9962	5.9924	696.262	545.669	0.696204
467.712	459.157	469	224	551.838	463.787	129.962	4.838	0.494	4.799	551.839	463.787	129.962	547	459	126	10	10	9		46.5911	46.5911	39.3322	9.819	10.91	10.5463	0.629889	1.11111		607.369	546.526	0.634612		5.25357	10.5071	4895.59	1397.11	0.997984
24.9315	71.8679	25	25	281.68	838.2	126	2.112	0.82	2.097	281.68	838.2	126	279	836	126	6	5	1		20.4966	15.2897	1.15028	1.091	6.546	4.364	2.88651	6		32.376	85.543	0.574269		1.97717	3.95435	163.186	244.632	0.590328
2136.12	1279.65	2142	680	292.334	76.907	133.264	8.257	0.693	8.309	292.336	76.907	133.265	284	68	127	18	18	13		119.854	119.854	71.0342	14.183	19.638	17.8197	3.14945	1.38462		2773.95	1523.15	0.626817		8.71639	17.4328	22911.4	3979.28	0.980349
26.926	77.8572	27	27	442.037	253.222	127	2.165	0.83	2.243	442.037	253.222	127	440	250	127	5	7	1		15.2897	26.2602	1.15028	1.091	7.637	4.72767	3.33306	7		34.966	92.672	0.557998		2.02855	4.0571	190.384	283.467	0.564593
40.8872	111.795	41	41	268.366	436.293	127	2.709	1.043	2.889	268.366	436.293	127	266	433	127	7	8	1		26.2602	32.5477	1.15028	1.091	8.728	5.81867	4.13046	8		53.096	133.067	0.513399		2.33162	4.66324	304.615	443.421	0.493744
25.9288	75.8611	26	26	55.962	581.077	127	2.152	0.857	2.304	55.962	581.077	127	53	579	127	7	5	1		26.2602	15.2897	1.15028	1.091	7.637	4.72767	3.33306	7		33.671	90.296	0.558453		2.00319	4.00638	190.384	283.467	0.564593
274.245	315.421	275	154	818.138	725.305	129.647	3.963	0.572	4.017	818.139	725.305	129.647	814	721	127	10	9	6		46.5911	39.3322	20.4966	6.546	10.91	9.09167	2.2711	1.66667		356.133	375.44	0.64717		4.39718	8.79437	2937.36	1033.34	0.959869
930.437	810.513	933	414	247.139	819.445	130.902	6.291	1.027	6.2	247.14	819.448	130.902	239	813	127	18	16	9		119.854	99.1805	39.3322	9.819	19.638	15.6377	5.15586	2		1208.26	964.738	0.568655		6.6073	13.2146	14099.3	3052.84	0.924511
160.558	229.579	161	108	329.155	54.758	130.006	3.282	0.621	3.257	329.155	54.758	130.006	326	50	128	7	9	5		26.2602	39.3322	15.2897	5.455	9.819	7.637	2.182	1.8		208.5	273.263	0.622263		3.67851	7.35703	1713.46	725.614	0.95432
6022.41	2585.24	6039	1381	323.273	182.684	137.24	11.862	0.684	11.875	323.279	182.682	137.239	311	171	128	25	24	20		203.232	190.324	141.974	21.82	27.275	25.093	2.88651	1.25		7820.68	3077.16	0.619199		12.3136	24.6272	65274.6	7901.19	0.992249
2706.54	1475.3	2714	780	464.961	352.911	135.021	8.988	0.592	8.948	464.961	352.913	135.02	456	344	128	19	19	15		130.737	130.737	89.4067	16.365	20.729	19.2743	2.51956	1.26667		3514.71	1756.02	0.636621		9.43192	18.8638	29455.2	4660.4	0.989696
26.926	77.8572	27	27	158.852	221.556	129	2.213	0.876	2.107	158.852	221.556	129	156	220	129	7	5	1		26.2602	15.2897	1.15028	1.091	7.637	4.72767	3.33306	7		34.966	92.672	0.557998		2.02855	4.0571	190.384	283.467	0.564593
174.519	245.55	175	127	441.989	252.411	130.286	3.493	0.941	3.41	441.989	252.411	130.286	438	249	129	9	9	4		39.3322	39.3322	10.6811	4.364	9.819	8.00067	3.14945	2.25		226.63	292.273	0.615045		3.78219	7.56437	1762.41	801.19	0.880685
186.486	245.55	187	134	267.829	436.449	130.225	3.519	0.852	3.643	267.829	436.449	130.225	264	433	129	9	8	4		39.3322	32.5477	10.6811	4.364	9.819	7.637	2.88651	2.25		242.17	292.273	0.642849		3.86673	7.73346	1566.59	728.31	0.89565
332.085	369.322	333	189	607.715	517.952	132.291	4.272	0.65	4.232	607.716	517.952	132.291	604	514	129	9	9	7		39.3322	39.3322	26.2602	7.637	9.819	9.09167	1.25978	1.28571		431.245	439.597	0.627931		4.68682	9.37364	3084.22	1036.75	0.988339
40.8872	113.791	41	41	260.439	707.683	129	2.786	1.106	2.813	260.439	707.683	129	257	704	129	8	8	1		32.5477	32.5477	1.15028	1.091	8.728	6.18233	4.40922	8		53.096	135.443	0.504393		2.33162	4.66324	348.131	504.291	0.474568
103.714	171.685	104	85	236.567	833.365	130.029	2.943	0.958	2.883	236.567	833.365	130.029	234	829	129	6	9	3		20.4966	39.3322	6.72629	3.273	9.819	6.546	3.273	3		134.683	204.353	0.621792		3.17986	6.35972	881.207	524.613	0.847286
37.8955	107.802	38	38	281.553	836.711	129	2.697	1.113	2.732	281.553	836.711	129	278	833	129	8	8	1		32.5477	32.5477	1.15028	1.091	8.728	6.18233	4.40922	8		49.211	128.315	0.506114		2.27331	4.54661	348.131	504.291	0.474568
1611.56	1595.08	1616	964	242.085	267.602	133.042	9.535	3.579	9.419	242.086	267.602	133.041	227	257	130	30	26	6		272.443	216.458	20.4966	6.546	32.73	22.5473	14.0283	5		2092.77	1898.59	0.416741		7.93495	15.8699	25457.1	6494.48	0.644386
182801	25497.4	183305	13856	590.086	301.112	164.008	37.924	0.863	37.957	588.842	300.17	163.601	554	265	130	73	73	69		1137.88	1137.88	1039.33	75.279	79.643	78.1883	2.51956	1.05797		237385	30349	0.610907		38.411	76.8219	2.00013e+06	76813.6	0.999427
216.404	273.498	217	138	519.41	632.696	132.101	3.658	0.708	3.656	519.411	632.696	132.101	515	629	130	10	8	5		46.5911	32.5477	15.2897	5.455	10.91	8.36433	2.74562	2		281.021	325.54	0.637342		4.06334	8.12668	2175.82	870.221	0.933118
9685.32	4202.23	9712	2282	745.547	847.211	144.791	15.094	3.3	15.48	745.495	847.133	144.789	732	835	130	32	28	31		302.226	243.843	287.189	30.548	34.912	33.0937	2.2711	1.14286		12577.3	5001.83	0.522894		14.4267	28.8534	151089	13754.9	0.997355
22.9371	69.8717	23	23	648.13	885.783	130	2.087	0.876	2.162	648.13	885.783	130	646	883	130	5	7	1		15.2897	26.2602	1.15028	1.091	7.637	4.72767	3.33306	7		29.786	83.167	0.558738		1.92298	3.84596	190.384	283.467	0.564593
1039.14	754.615	1042	413	504.54	355.784	135.709	6.405	0.669	6.43	504.541	355.784	135.709	498	349	131	14	14	10		80.021	80.021	46.5911	10.91	15.274	13.8193	2.51956	1.4		1349.42	898.204	0.657467		6.85519	13.7104	10661.5	2392.89	0.97898
61.8298	133.754	62	62	17.323	541.968	131.565	2.52	0.98	2.495	17.323	541.968	131.565	15	538	131	6	8	2		20.4966	32.5477	3.50517	2.182	8.728	5.81867	3.33306	4		80.292	159.205	0.565339		2.67626	5.35251	522.197	422.388	0.742441
148.59	241.556	149	149	56.376	580.913	131.497	3.633	1.287	3.724	56.376	580.913	131.497	51	577	131	11	10	2		54.3053	46.5911	3.50517	2.182	12.001	8.36433	5.38178	5.5		192.959	287.52	0.561642		3.58475	7.1695	1196.7	901.134	0.604902
74.7938	155.714	75	75	66.133	600.573	131.32	2.745	1.057	2.819	66.133	600.573	131.32	63	597	131	7	9	2		26.2602	39.3322	3.50517	2.182	9.819	6.546	3.93366	4.5		97.127	185.344	0.551314		2.85157	5.70314	685.383	539.123	0.697299
21.9398	67.8756	22	22	115.091	727.091	131	2.207	0.994	2.281	115.091	727.091	131	113	725	131	6	6	1		20.4966	20.4966	1.15028	1.091	6.546	4.72767	3.14945	6		28.491	80.791	0.558375		1.8947	3.78939	195.824	290.464	0.561439
327.099	377.308	328	188	421.692	822.61	133.979	4.236	0.64	4.181	421.693	822.61	133.979	417	819	131	10	9	7		46.5911	39.3322	26.2602	7.637	10.91	9.45533	1.66653	1.42857		424.77	449.102	0.608474		4.66325	9.32649	3426.92	1119.75	0.981666
2222.88	1419.4	2229	725	617.341	884.864	137.785	8.521	0.994	8.352	617.349	884.848	137.785	608	877	131	18	21	15		119.854	153.557	89.4067	16.365	22.911	19.638	3.273	1.4		2886.62	1689.48	0.580305		8.83284	17.6657	30842.2	4829.02	0.984894
36.8983	103.809	37	37	418.919	907.703	131	2.6	1.027	2.673	418.919	907.703	131	416	904	131	7	8	1		26.2602	32.5477	1.15028	1.091	8.728	5.81867	4.13046	8		47.916	123.562	0.516321		2.25319	4.50637	304.615	443.421	0.493744
81.7744	157.711	82	82	293.988	150.098	132.549	2.749	0.977	2.603	293.988	150.098	132.549	290	146	132	8	9	2		32.5477	39.3322	3.50517	2.182	9.819	6.90967	4.13046	4.5		106.192	187.72	0.577699		2.93766	5.87531	783.295	608.024	0.675845
11013.7	3966.66	11044	2095	161.272	172.237	145.18	14.607	0.673	14.6	161.274	172.24	145.171	147	158	132	30	29	26		272.443	257.993	216.458	28.366	32.73	30.9117	2.2711	1.15385		14302.3	4721.44	0.603504		15.0582	30.1164	123043	11999.9	0.996958
3616.04	1856.59	3626	961	530.699	295.299	139.776	9.934	0.597	9.931	530.693	295.301	139.776	521	285	132	21	20	17		153.557	141.974	109.333	18.547	22.911	21.0927	2.2711	1.23529		4695.77	2209.87	0.613652		10.3882	20.7764	38838.4	5583.53	0.993306
439.789	461.154	441	245	671.735	725.458	134.957	4.819	0.988	4.917	671.735	725.458	134.957	665	720	132	13	12	6		71.0342	62.4579	20.4966	6.546	14.183	11.2737	4.13046	2.16667		571.108	548.903	0.606458		5.14687	10.2937	5091.42	1588.41	0.901049
20.9426	65.8794	21	21	148.714	803.476	132	1.993	0.82	1.939	148.714	803.476	132	146	802	132	7	4	1		26.2602	10.6811	1.15028	1.091	7.637	4.364	3.273	7		27.196	78.415	0.557727		1.86554	3.73109	152.307	230.844	0.597466
26.926	77.8572	27	27	648	885.926	132	2.163	0.843	2.365	648	885.926	132	645	884	132	7	5	1		26.2602	15.2897	1.15028	1.091	7.637	4.72767	3.33306	7		34.966	92.672	0.557998		2.02855	4.0571	190.384	283.467	0.564593
33.9066	93.8274	34	34	397.118	223.618	133	2.506	1.001	2.573	397.118	223.618	133	395	220	133	5	8	1		15.2897	32.5477	1.15028	1.091	8.728	5.09133	3.83147	8		44.031	111.681	0.539938		2.19057	4.38114	217.582	322.437	0.542569
123.66	177.674	124	91	606.331	245.863	134.435	2.966	0.628	2.978	606.331	245.863	134.435	604	243	133	6	7	4		20.4966	26.2602	10.6811	4.364	7.637	6.18233	1.66653	1.75		160.584	211.482	0.675583		3.37187	6.74375	913.844	477.133	0.954464
333.083	363.334	334	188	481.856	262.817	136.186	4.264	0.577	4.262	481.857	262.818	136.186	478	258	133	9	10	7		39.3322	46.5911	26.2602	7.637	10.91	9.45533	1.66653	1.42857		432.54	432.469	0.639558		4.69151	9.38302	3426.92	1119.75	0.981666
10745.4	3838.9	10775	2077	572.145	76.388	145.807	14.463	0.651	14.463	572.166	76.389	145.8	558	63	134	29	29	25		257.993	257.993	203.232	27.275	31.639	30.1843	2.51956	1.16		13953.9	4569.37	0.613421		14.9349	29.8698	114367	11440.2	0.995976
578.407	529.029	580	277	614.521	273.936	138.181	5.227	0.661	5.172	614.521	273.936	138.181	609	269	134	11	12	9		54.3053	62.4579	39.3322	9.819	13.092	11.6373	1.66653	1.33333		751.117	629.693	0.634591		5.63905	11.2781	6462.18	1697.93	0.988135
19.9454	61.8862	20	20	32.7	305.75	134	1.989	0.842	1.996	32.7	305.75	134	30	304	134	7	4	1		26.2602	10.6811	1.15028	1.091	7.637	4.364	3.273	7		25.901	73.662	0.574714		1.83545	3.6709	152.307	230.844	0.597466
19.9454	59.8901	20	20	569.75	622.75	134	1.832	0.661	1.927	569.75	622.75	134	568	621	134	5	5	1		15.2897	15.2897	1.15028	1.091	5.455	4.00033	2.51956	5		25.901	71.286	0.593869		1.83545	3.6709	135.989	205.996	0.620813
22.9371	69.8717	23	23	110.217	748.652	134	2.125	0.921	1.993	110.217	748.652	134	108	746	134	5	7	1		15.2897	26.2602	1.15028	1.091	7.637	4.72767	3.33306	7		29.786	83.167	0.558738		1.92298	3.84596	190.384	283.467	0.564593
40.8872	111.795	41	41	361.707	845.927	134	2.674	1.012	2.759	361.707	845.927	134	359	843	134	8	7	1		32.5477	26.2602	1.15028	1.091	8.728	5.81867	4.13046	8		53.096	133.067	0.513399		2.33162	4.66324	304.615	443.421	0.493744
355.022	375.311	356	202	397.211	222.427	137.152	4.394	0.784	4.435	397.211	222.427	137.152	393	218	135	10	10	6		46.5911	46.5911	20.4966	6.546	10.91	9.45533	2.51956	1.66667		461.03	446.726	0.646044		4.79233	9.58466	3263.73	1118.35	0.951443
73.7966	131.758	74	62	772.568	350.581	136.081	2.433	0.618	2.522	772.568	350.581	136.081	770	348	135	6	6	3		20.4966	20.4966	6.72629	3.273	6.546	5.455	1.88967	2		95.832	156.829	0.645751		2.83884	5.67768	587.471	372.118	0.91158
20.9426	65.8794	21	21	20.095	448.952	135	2.125	1.004	2.131	20.095	448.952	135	18	446	135	5	7	1		15.2897	26.2602	1.15028	1.091	7.637	4.72767	3.33306	7		27.196	78.415	0.557727		1.86554	3.73109	190.384	283.467	0.564593
9518.78	3525.49	9545	1871	539.993	518.924	146.539	13.875	0.593	13.872	540.023	518.944	146.539	526	505	135	29	28	24		257.993	243.843	190.324	26.184	31.639	29.457	2.88651	1.20833		12361.1	4196.32	0.616102		14.3435	28.687	106006	10892.3	0.994452
21.9398	65.8794	22	22	136	799.636	135	1.96	0.75	2.09	136	799.636	135	133	798	135	6	5	1		20.4966	15.2897	1.15028	1.091	6.546	4.364	2.88651	6		28.491	78.415	0.575294		1.8947	3.78939	163.186	244.632	0.590328
78.7827	149.725	79	79	293.899	149.57	136.43	2.734	0.994	2.839	293.899	149.57	136.43	291	146	136	8	8	2		32.5477	32.5477	3.50517	2.182	8.728	6.546	3.77933	4		102.307	178.215	0.593577		2.90139	5.80277	696.262	545.669	0.696204
116.678	171.685	117	83	570.094	253.325	137.453	2.866	0.574	2.874	570.094	253.325	137.453	567	251	136	7	7	4		26.2602	26.2602	10.6811	4.364	7.637	6.546	1.88967	1.75		151.518	204.353	0.672583		3.30719	6.61437	1066.15	535.874	0.941819
676.138	584.927	678	290	396.392	416.628	140.735	5.507	0.463	5.469	396.393	416.629	140.734	391	412	136	12	11	10		62.4579	54.3053	46.5911	10.91	13.092	12.001	1.091	1.2		878.03	696.227	0.636902		5.94028	11.8806	7180.2	1807.92	0.995552
37072.9	8753.9	37175	4691	582.657	519.632	155.623	22.106	0.573	22.072	582.809	519.616	155.678	561	499	136	44	42	40		504.259	467.925	432.628	43.64	48.004	45.822	2.182	1.1		48142.7	10419.6	0.614215		22.5674	45.1347	402091	26377.2	0.998783
21.9398	63.8824	22	22	569.909	621.909	136	1.904	0.694	2.182	569.909	621.909	136	568	620	136	5	5	1		15.2897	15.2897	1.15028	1.091	5.455	4.00033	2.51956	5		28.491	76.038	0.593278		1.8947	3.78939	135.989	205.996	0.620813
666.165	588.919	668	294	350.244	643.713	140.454	5.473	0.506	5.465	350.245	643.713	140.453	345	639	136	12	11	10		62.4579	54.3053	46.5911	10.91	13.092	12.001	1.091	1.2		865.079	700.979	0.626349		5.91093	11.8219	7180.2	1807.92	0.995552
191.473	245.55	192	123	861.693	653.328	137.922	3.479	0.624	3.463	861.693	653.328	137.922	858	650	136	9	7	5		39.3322	26.2602	15.2897	5.455	9.819	7.637	2.182	1.8		248.646	292.273	0.654259		3.9009	7.80179	1713.46	725.614	0.95432
1209.67	844.451	1213	467	646.536	684.341	140.57	6.751	0.745	6.872	646.538	684.338	140.571	639	678	136	15	14	10		89.4067	80.021	46.5911	10.91	16.365	14.183	2.88651	1.5		1570.87	1005.13	0.65016		7.21136	14.4227	11423.1	2518.53	0.973924
226.377	283.479	227	139	567.476	771.084	138.322	3.734	0.604	3.739	567.476	771.084	138.322	564	767	136	8	8	6		32.5477	32.5477	20.4966	6.546	8.728	8.00067	1.25978	1.33333		293.972	337.42	0.633652		4.12483	8.24965	2088.79	802.514	0.984678
87.7586	169.689	88	88	393.568	838.33	136.591	2.867	1.029	2.973	393.568	838.33	136.591	390	834	136	8	9	2		32.5477	39.3322	3.50517	2.182	9.819	6.90967	4.13046	4.5		113.963	201.977	0.562805		3.00763	6.01527	783.295	608.024	0.675845
1544.74	1092	1549	593	361.41	846.01	140.501	7.465	1.106	7.549	361.411	846.01	140.5	353	837	136	19	18	10		130.737	119.854	46.5911	10.91	20.729	17.0923	5.38178	1.9		2006	1299.78	0.591789		7.82373	15.6475	18603.3	3651.82	0.929753
1598.6	1030.11	1603	556	491.748	227.659	142.51	7.451	0.607	7.44	491.746	227.66	142.51	485	221	137	16	15	12		99.1805	89.4067	62.4579	13.092	17.456	15.6377	2.2711	1.33333		2075.93	1226.12	0.641839		7.91361	15.8272	15665.9	3066.14	0.98748
50.8595	103.809	51	51	272.902	287.333	137.51	2.195	0.753	2.245	272.902	287.333	137.51	270	285	137	6	6	2		20.4966	20.4966	3.50517	2.182	6.546	5.09133	2.51956	3		66.046	123.562	0.639485		2.50757	5.01514	391.647	326.46	0.792959
26775.2	7092.86	26849	3815	882.621	389.855	154.077	19.789	0.63	19.793	882.858	389.814	154.069	863	371	137	40	38	35		432.628	398.387	349.054	38.185	43.64	41.0943	2.74562	1.14286		34770.2	8442.49	0.610218		20.2476	40.4951	289384	21209.5	0.997554
487.656	489.102	489	244	377.117	445.27	140.879	4.882	0.55	4.871	377.117	445.27	140.88	372	441	137	11	10	9		54.3053	46.5911	39.3322	9.819	12.001	10.91	1.091	1.22222		633.269	582.169	0.612577		5.32721	10.6544	5385.15	1493.81	0.994613
407.876	437.198	409	215	73.645	451.325	140.809	4.592	0.582	4.559	73.645	451.325	140.809	68	447	137	11	10	8		54.3053	46.5911	32.5477	8.728	12.001	10.5463	1.66653	1.375		529.667	520.388	0.608357		5.01924	10.0385	4786.8	1393.88	0.985425
1830.96	1281.65	1836	649	27.028	476.069	142.523	7.928	0.932	7.821	27.028	476.065	142.524	18	468	137	18	20	13		119.854	141.974	71.0342	14.183	21.82	18.547	3.93366	1.53846		2377.67	1525.53	0.564719		8.27983	16.5597	25457.1	4304.26	0.972281
677.135	594.908	679	296	246.561	488.907	141.54	5.503	0.493	5.46	246.562	488.907	141.54	241	483	137	12	12	10		62.4579	62.4579	46.5911	10.91	13.092	12.3647	1.25978	1.2		879.325	708.108	0.626832		5.9432	11.8864	7832.95	1919.07	0.993904
232.36	281.483	233	142	331.142	513.378	139.704	3.729	0.548	3.695	331.142	513.377	139.704	327	510	137	9	8	6		39.3322	32.5477	20.4966	6.546	9.819	8.36433	1.66653	1.5		301.742	335.044	0.649341		4.16085	8.32171	2349.88	875.577	0.976235
27.9232	79.8534	28	28	138.929	597.143	137	2.195	0.833	2.319	138.929	597.143	137	136	595	137	7	5	1		26.2602	15.2897	1.15028	1.091	7.637	4.72767	3.33306	7		36.261	95.048	0.557401		2.05329	4.10658	190.384	283.467	0.564593
615.305	564.963	617	283	482.9	645.331	141.381	5.324	0.592	5.309	482.901	645.331	141.381	478	640	137	11	11	10		54.3053	54.3053	46.5911	10.91	12.001	11.6373	0.629889	1.1		799.033	672.465	0.619238		5.7565	11.513	6581.85	1701.24	0.998352
27.9232	79.8534	28	28	436.107	939.286	137	2.218	0.852	2.271	436.107	939.286	137	433	937	137	7	5	1		26.2602	15.2897	1.15028	1.091	7.637	4.72767	3.33306	7		36.261	95.048	0.557401		2.05329	4.10658	190.384	283.467	0.564593
19.9454	61.8862	20	20	5.45	442.9	138	1.974	0.836	2.028	5.45	442.9	138	4	440	138	4	7	1		10.6811	26.2602	1.15028	1.091	7.637	4.364	3.273	7		25.901	73.662	0.574714		1.83545	3.6709	152.307	230.844	0.597466
212.415	269.505	213	137	631.526	464.911	140.615	3.602	0.558	3.56	631.526	464.911	140.615	628	462	138	8	8	6		32.5477	32.5477	20.4966	6.546	8.728	8.00067	1.25978	1.33333		275.841	320.787	0.638812		4.03822	8.07644	2088.79	802.514	0.984678
44.8761	97.8206	45	45	312.267	232.467	139.444	2.083	0.712	2.048	312.267	232.467	139.444	310	230	139	6	6	2		20.4966	20.4966	3.50517	2.182	6.546	5.09133	2.51956	3		58.276	116.434	0.624306		2.4051	4.81021	391.647	326.46	0.792959
2456.23	1425.39	2463	735	646.639	411.314	146.624	8.688	0.613	8.696	646.649	411.311	146.624	638	402	139	18	19	15		119.854	130.737	89.4067	16.365	20.729	18.9107	2.2711	1.26667		3189.66	1696.61	0.617633		9.1317	18.2634	27904.9	4486.79	0.991596
22.9371	67.8756	23	23	139.261	596.174	139	2	0.747	2.099	139.261	596.174	139	137	594	139	6	5	1		20.4966	15.2897	1.15028	1.091	6.546	4.364	2.88651	6		29.786	80.791	0.57517		1.92298	3.84596	163.186	244.632	0.590328
1439.04	1006.15	1443	516	163.622	612.31	145.004	7.202	0.577	7.194	163.623	612.315	145.004	157	605	139	15	15	13		89.4067	89.4067	71.0342	14.183	16.365	15.6377	1.25978	1.15385		1868.73	1197.61	0.612633		7.64104	15.2821	15910.7	3070.69	0.996262
213.412	265.513	214	146	602.14	129.435	141.444	3.699	0.892	3.852	602.141	129.435	141.444	597	126	140	10	9	4		46.5911	39.3322	10.6811	4.364	10.91	8.36433	3.50707	2.5		277.136	316.035	0.650445		4.04453	8.08906	1958.24	874.948	0.865125
963.346	744.634	966	394	733.701	220.373	144.717	6.242	0.61	6.255	733.699	220.373	144.718	727	214	140	14	13	10		80.021	71.0342	46.5911	10.91	15.274	13.4557	2.2711	1.4		1251	886.324	0.633475		6.6843	13.3686	9899.98	2268.71	0.98279
21.9398	63.8824	22	22	93.364	274.5	140	1.978	0.757	1.865	93.364	274.5	140	92	272	140	4	6	1		10.6811	20.4966	1.15028	1.091	6.546	4.00033	2.74562	6		28.491	76.038	0.593278		1.8947	3.78939	130.549	199.18	0.624819
216.404	283.48	217	142	440.424	286.788	141.945	3.649	0.696	3.658	440.424	286.788	141.945	437	283	140	8	10	5		32.5477	46.5911	15.2897	5.455	10.91	8.36433	2.74562	2		281.021	337.421	0.6149		4.06334	8.12668	2175.82	870.221	0.933118
292.195	339.377	293	170	144.461	374.836	143.201	4.089	0.592	4.033	144.461	374.836	143.201	139	372	140	10	8	7		46.5911	32.5477	26.2602	7.637	10.91	9.09167	1.66653	1.42857		379.444	403.954	0.627457		4.4911	8.98221	3046.15	1033.51	0.98326
601.344	558.974	603	270	549.31	411.045	144.507	5.286	0.564	5.257	549.311	411.045	144.507	545	406	140	10	12	10		46.5911	62.4579	46.5911	10.91	13.092	11.6373	1.25978	1.2		780.903	665.336	0.61637		5.71263	11.4253	6527.46	1698.78	0.994285
135.626	189.652	136	96	501.963	560.772	141.566	3.06	0.629	3.126	501.963	560.772	141.566	498	558	140	8	7	4		32.5477	26.2602	10.6811	4.364	8.728	6.90967	2.2711	2		176.124	225.739	0.673116		3.47731	6.95462	1218.46	595.782	0.925985
625.277	562.967	627	277	548.293	678.156	143.917	5.363	0.535	5.31	548.294	678.156	143.917	542	673	140	13	11	9		71.0342	54.3053	39.3322	9.819	14.183	12.001	2.182	1.44444		811.983	670.089	0.62813		5.78743	11.5749	7000.7	1802.24	0.981971
40.8872	111.795	41	41	671.537	725.439	140	2.704	1.035	2.806	671.537	725.439	140	668	722	140	8	7	1		32.5477	26.2602	1.15028	1.091	8.728	5.81867	4.13046	8		53.096	133.067	0.513399		2.33162	4.66324	304.615	443.421	0.493744
295.187	333.388	296	170	823.068	756.652	142.436	4.09	0.631	4.096	823.068	756.652	142.436	819	753	140	10	9	6		46.5911	39.3322	20.4966	6.546	10.91	9.09167	2.2711	1.66667		383.329	396.825	0.643082		4.50638	9.01276	2937.36	1033.34	0.959869
21.9398	67.8756	22	22	616.773	762.545	140	2.046	0.884	2.008	616.773	762.545	140	614	760	140	6	6	1		20.4966	20.4966	1.15028	1.091	6.546	4.72767	3.14945	6		28.491	80.791	0.558375		1.8947	3.78939	195.824	290.464	0.561439
394.912	411.246	396	204	477.505	807.798	142.821	4.529	0.619	4.549	477.506	807.798	142.821	472	804	140	11	9	7		54.3053	39.3322	26.2602	7.637	12.001	9.819	2.182	1.57143		512.831	489.498	0.632969		4.96549	9.93097	3769.61	1204.05	0.972834
19.9454	61.8862	20	20	151.65	814.55	140	1.941	0.795	1.848	151.65	814.55	140	150	812	140	5	6	1		15.2897	20.4966	1.15028	1.091	6.546	4.364	2.88651	6		25.901	73.662	0.574714		1.83545	3.6709	163.186	244.632	0.590328
151.582	217.601	152	108	285.539	217.974	142.947	3.182	0.605	3.094	285.539	217.974	142.947	282	215	141	8	8	5		32.5477	32.5477	15.2897	5.455	8.728	7.637	1.88967	1.6		196.844	259.006	0.631814		3.60865	7.2173	1740.66	729.794	0.958869
6042.35	2597.21	6059	1368	679.218	257.246	152.153	11.871	0.565	11.873	679.186	257.248	152.148	668	246	141	24	23	22		190.324	177.738	165.481	24.002	26.184	25.093	1.091	1.09091		7846.58	3091.41	0.617704		12.3272	24.6544	66057.9	7910.57	0.998986
24.9315	71.8679	25	25	24.04	387.24	141	2.063	0.769	2.228	24.04	387.24	141	22	385	141	5	6	1		15.2897	20.4966	1.15028	1.091	6.546	4.364	2.88651	6		32.376	85.543	0.574269		1.97717	3.95435	163.186	244.632	0.590328
896.53	730.659	899	375	111.232	402.167	145.131	6.093	0.619	6.061	111.233	402.168	145.131	105	397	141	13	12	10		71.0342	62.4579	46.5911	10.91	14.183	12.7283	1.66653	1.3		1164.23	869.689	0.615384		6.52605	13.0521	8485.7	2031.92	0.990153
372.973	397.271	374	213	113.743	518.23	144.067	4.533	0.879	4.626	113.743	518.23	144.067	109	513	141	11	11	6		54.3053	54.3053	20.4966	6.546	12.001	10.1827	3.14945	1.83333		484.341	472.864	0.630738		4.87178	9.74356	3949.11	1296.51	0.931912
45.8734	97.8206	46	46	73.261	541.217	141.522	2.098	0.721	2.149	73.261	541.217	141.522	71	539	141	6	5	2		20.4966	15.2897	3.50517	2.182	6.546	4.72767	2.2711	3		59.571	116.434	0.633521		2.42279	4.84558	326.373	279.335	0.820668
153.577	205.623	154	107	320.13	601.11	142.987	3.203	0.577	3.252	320.13	601.11	142.987	317	598	141	8	7	5		32.5477	26.2602	15.2897	5.455	8.728	7.27333	1.66653	1.6		199.434	244.749	0.67447		3.62441	7.24881	1523.07	661.36	0.967966
109.698	221.593	110	110	169.255	641.191	141.673	3.345	1.339	3.312	169.255	641.191	141.673	164	637	141	10	11	2		46.5911	54.3053	3.50517	2.182	12.001	8.36433	5.38178	5.5		142.453	263.758	0.500103		3.23987	6.47974	1196.7	901.134	0.604902
19.9454	61.8862	20	20	166.25	817.5	141	1.936	0.778	1.906	166.25	817.5	141	164	816	141	6	4	1		20.4966	10.6811	1.15028	1.091	6.546	4.00033	2.74562	6		25.901	73.662	0.574714		1.83545	3.6709	130.549	199.18	0.624819
141.61	217.601	142	104	579.007	911.106	142.683	3.175	0.765	3.27	579.007	911.106	142.683	575	908	141	8	8	4		32.5477	32.5477	10.6811	4.364	8.728	7.27333	2.51956	2		183.894	259.006	0.60379		3.52771	7.05542	1392.52	661.543	0.91158
82.7717	149.725	83	71	499.434	145.916	142.964	2.573	0.717	2.581	499.434	145.916	142.964	497	142	142	6	8	3		20.4966	32.5477	6.72629	3.273	8.728	6.18233	2.74562	2.66667		107.487	178.215	0.613447		2.94955	5.8991	783.295	473.19	0.868425
228.371	305.44	229	180	92.961	274.725	143.031	4.061	1.344	4.219	92.961	274.725	143.031	87	271	142	14	9	3		80.021	39.3322	6.72629	3.273	15.274	9.45533	6.00876	4.66667		296.562	363.559	0.591543		4.13691	8.27381	2056.15	1095.97	0.713489
365.992	409.249	367	203	406.022	286.251	145.387	4.433	0.678	4.463	406.022	286.251	145.387	401	282	142	10	10	7		46.5911	46.5911	26.2602	7.637	10.91	9.819	1.88967	1.42857		475.276	487.121	0.604614		4.84119	9.68239	3807.68	1207.76	0.976358
572.423	545	574	260	494.209	575.638	146.185	5.182	0.574	5.182	494.21	575.638	146.185	489	570	142	12	12	9		62.4579	62.4579	39.3322	9.819	13.092	12.001	1.88967	1.33333		743.347	648.703	0.611739		5.61954	11.2391	7049.65	1805.66	0.984678
32.9094	93.8274	33	33	394.333	837.394	142	2.614	1.114	2.628	394.333	837.394	142	391	835	142	8	6	1		32.5477	20.4966	1.15028	1.091	8.728	5.455	3.93366	8		42.736	111.681	0.529299		2.16888	4.33776	261.098	382.768	0.516121
53.852	107.802	54	54	527.037	64.87	143.537	2.263	0.802	2.38	527.037	64.87	143.537	525	62	143	6	7	2		20.4966	26.2602	3.50517	2.182	7.637	5.455	2.88651	3.5		69.932	128.315	0.639721		2.55581	5.11163	456.922	374.208	0.766653
1321.36	956.246	1325	489	390.849	323.885	149.22	6.988	0.572	6.974	390.85	323.886	149.221	384	317	143	14	16	13		80.021	99.1805	71.0342	14.183	17.456	15.6377	1.66653	1.23077		1715.91	1138.2	0.608969		7.42681	14.8536	15840	3067.97	0.994188
1527.79	1018.13	1532	527	796.332	380.272	148.227	7.346	0.603	7.359	796.328	380.27	148.227	789	373	143	16	15	12		99.1805	89.4067	62.4579	13.092	17.456	15.6377	2.2711	1.33333		1983.98	1211.86	0.63007		7.79501	15.59	15665.9	3066.14	0.98748
115.681	189.652	116	94	23.414	386.147	143.983	3.007	0.883	3.092	23.414	386.147	143.983	19	383	143	9	8	3		39.3322	32.5477	6.72629	3.273	9.819	7.27333	3.50707	3		150.223	225.739	0.60539		3.29774	6.59547	1174.94	663.656	0.81137
1915.72	1245.72	1921	626	499.813	844.4	149.968	7.983	0.588	7.955	499.816	844.411	149.968	491	837	143	17	17	15		109.333	109.333	89.4067	16.365	18.547	17.8197	1.25978	1.13333		2487.75	1482.75	0.598807		8.40568	16.8114	23580.4	3988.04	0.997147
55.8464	115.788	56	56	450.893	154.696	144.411	2.347	0.872	2.331	450.893	154.696	144.411	448	152	144	7	6	2		26.2602	20.4966	3.50517	2.182	7.637	5.455	2.88651	3.5		72.522	137.82	0.610218		2.58698	5.17397	456.922	374.208	0.766653
407.876	437.198	409	210	813.866	551.416	147.548	4.603	0.558	4.539	813.866	551.416	147.548	809	547	144	11	10	8		54.3053	46.5911	32.5477	8.728	12.001	10.5463	1.66653	1.375		529.667	520.388	0.608357		5.01924	10.0385	4786.8	1393.88	0.985425
862.624	694.725	865	385	169.777	641.481	147.006	6.058	1.024	6.121	169.778	641.481	147.006	163	635	144	14	15	8		80.021	89.4067	32.5477	8.728	16.365	13.4557	4.13046	1.875		1120.2	826.918	0.630791		6.44272	12.8854	9138.44	2262.81	0.934151
4073.78	2030.27	4085	1078	535.923	777.784	153.053	10.357	0.671	10.338	535.915	777.807	153.052	525	768	144	23	21	18		177.738	153.557	119.854	19.638	25.093	22.5473	2.74562	1.27778		5290.19	2416.59	0.607569		10.8092	21.6184	47291.4	6377.13	0.991701
57.8409	127.766	58	58	264.517	874.534	144.638	2.458	0.973	2.394	264.517	874.534	144.638	260	872	144	9	6	2		39.3322	20.4966	3.50517	2.182	9.819	6.18233	3.83147	4.5		75.112	152.077	0.5661		2.61742	5.23484	587.471	470.88	0.720385
90.7503	179.67	91	91	471.242	904.956	144.659	2.973	1.125	3.025	471.242	904.956	144.659	468	901	144	8	9	2		32.5477	39.3322	3.50517	2.182	9.819	6.90967	4.13046	4.5		117.848	213.858	0.543551		3.04143	6.08286	783.295	608.024	0.675845
883.566	708.699	886	363	561.819	177.21	150.052	6.048	0.539	6.037	561.82	177.21	150.052	556	172	145	13	12	11		71.0342	62.4579	54.3053	12.001	14.183	13.092	1.091	1.18182		1147.4	843.551	0.628321		6.49444	12.9889	9334.27	2151.94	0.996265
1534.77	994.177	1539	522	587.264	409.846	151.086	7.348	0.472	7.344	587.261	409.844	151.086	580	403	145	15	15	13		89.4067	89.4067	71.0342	14.183	16.365	15.6377	1.25978	1.15385		1993.05	1183.35	0.647217		7.80686	15.6137	15910.7	3070.69	0.996262
16058.8	5088.57	16103	2692	653.218	579.914	159.871	16.605	0.653	16.643	653.161	579.914	159.858	637	564	145	34	33	30		333.162	317.552	272.443	32.73	37.094	35.2757	2.2711	1.13333		20853.9	6056.82	0.604918		17.0752	34.1504	183095	15629.5	0.997679
118.673	177.674	119	88	511.462	618.176	146.555	2.906	0.579	2.933	511.462	618.176	146.555	508	615	145	7	7	4		26.2602	26.2602	10.6811	4.364	7.637	6.546	1.88967	1.75		154.108	211.482	0.657296		3.32592	6.65185	1066.15	535.874	0.941819
92431.4	16545.7	92686	8947	586.277	859.15	171.533	30.107	0.976	30.094	585.826	858.093	171.254	558	831	145	59	60	54		808.068	830.198	700.852	58.914	65.46	62.9143	3.50707	1.11111		120031	19694	0.59751		30.601	61.2019	1.03982e+06	49721.9	0.998259
19.9454	61.8862	20	20	365.8	927.6	145	1.998	0.823	2.039	365.8	927.6	145	364	925	145	5	6	1		15.2897	20.4966	1.15028	1.091	6.546	4.364	2.88651	6		25.901	73.662	0.574714		1.83545	3.6709	163.186	244.632	0.590328
780.849	634.835	783	344	603.444	152.276	150.49	5.798	0.693	5.814	603.445	152.276	150.491	597	147	146	13	12	9		71.0342	62.4579	39.3322	9.819	14.183	12.3647	2.2711	1.44444		1014.01	755.632	0.645954		6.23234	12.4647	7637.13	1914.92	0.979387
188.48	279.487	189	156	707.64	204.079	147.212	3.768	1.2	3.807	707.641	204.079	147.212	703	200	146	10	10	3		46.5911	46.5911	6.72629	3.273	10.91	8.36433	4.40922	3.33333		244.76	332.668	0.568809		3.88047	7.76093	1631.86	884.263	0.75804
141.61	245.55	142	123	92.768	274.415	146.634	3.544	1.311	3.458	92.768	274.415	146.634	87	270	146	11	10	3		54.3053	46.5911	6.72629	3.273	12.001	8.728	4.75556	3.66667		183.894	292.273	0.535066		3.52771	7.05542	1795.05	963.031	0.7417
14493.1	4703.29	14533	2495	481.234	689.003	159.328	16.039	0.554	16.039	481.185	689.022	159.324	466	673	146	32	33	29		302.226	317.552	257.993	31.639	36.003	34.1847	2.2711	1.13793		18820.7	5598.24	0.611208		16.5012	33.0024	166581	14677.2	0.997525
19.9454	59.8901	20	20	779.3	717.75	146	1.901	0.755	1.951	779.3	717.75	146	777	716	146	6	4	1		20.4966	10.6811	1.15028	1.091	6.546	4.00033	2.74562	6		25.901	71.286	0.593869		1.83545	3.6709	130.549	199.18	0.624819
2285.7	1411.41	2292	738	718.536	866.18	153.819	8.583	1.07	8.645	718.541	866.185	153.819	711	859	146	19	16	17		130.737	99.1805	109.333	17.456	20.729	18.9107	1.66653	1.1875		2968.21	1679.98	0.594533		8.91528	17.8306	28111.6	4489	0.995997
3736.71	1904.5	3747	1013	305.56	437.994	155.543	10.047	0.661	10.057	305.56	437.983	155.542	295	428	147	22	21	17		165.481	153.557	109.333	18.547	24.002	21.82	2.88651	1.29412		4852.47	2266.89	0.611452		10.5025	21.0049	42722.2	5972.06	0.989607
31.9121	91.8313	32	32	54.406	592.75	147	2.348	0.858	2.514	54.406	592.75	147	52	590	147	6	7	1		20.4966	26.2602	1.15028	1.091	7.637	5.09133	3.50707	7		41.441	109.305	0.529823		2.14675	4.29349	228.461	336.535	0.537026
1309.39	920.311	1313	461	498.785	597.129	152.516	6.96	0.527	6.928	498.787	597.131	152.517	492	590	147	15	15	12		89.4067	89.4067	62.4579	13.092	16.365	15.274	1.88967	1.25		1700.37	1095.43	0.628921		7.40432	14.8086	14686.8	2927.09	0.99083
819.742	690.733	822	368	160.893	775.511	151.112	6.009	1.06	6.03	160.894	775.511	151.113	153	769	147	15	15	8		89.4067	89.4067	32.5477	8.728	16.365	13.8193	4.40922	1.875		1064.51	822.166	0.613233		6.33414	12.6683	9791.19	2387.91	0.92688
20.9426	63.8824	21	21	159.619	790.095	147	2.054	0.851	2.022	159.619	790.095	147	157	788	147	6	5	1		20.4966	15.2897	1.15028	1.091	6.546	4.364	2.88651	6		27.196	76.038	0.575162		1.86554	3.73109	163.186	244.632	0.590328
31.9121	89.8351	32	32	361.156	846.344	147	2.365	0.893	2.472	361.156	846.344	147	359	843	147	6	7	1		20.4966	26.2602	1.15028	1.091	7.637	5.09133	3.50707	7		41.441	106.929	0.541596		2.14675	4.29349	228.461	336.535	0.537026
132.635	201.63	133	110	470.985	904.977	147.85	3.176	0.935	3.344	470.985	904.977	147.85	467	902	147	8	8	3		32.5477	32.5477	6.72629	3.273	8.728	6.90967	3.14945	2.66667		172.239	239.996	0.623784		3.45155	6.9031	1044.39	599.366	0.830555
375.964	415.238	377	212	303.915	138.236	150.21	4.547	0.911	4.542	303.916	138.236	150.21	300	132	148	10	13	6		46.5911	71.0342	20.4966	6.546	14.183	10.5463	3.83147	2.16667		488.226	494.25	0.606668		4.88477	9.76954	4242.85	1379.87	0.918509
140.613	221.593	141	102	151.199	429.766	149.631	3.211	0.78	3.159	151.199	429.766	149.631	147	426	148	9	8	4		39.3322	32.5477	10.6811	4.364	9.819	7.637	2.88651	2.25		182.599	263.758	0.590125		3.51941	7.03882	1566.59	728.31	0.89565
21138.8	6064.74	21197	3249	748.453	449.581	163.771	18.244	0.6	18.254	748.388	449.54	163.744	731	432	148	36	36	33		365.224	365.224	317.552	36.003	39.276	38.185	1.88967	1.09091		27450.7	7218.75	0.609618		18.7135	37.427	232639	18317.6	0.998628
201.445	259.524	202	129	128.644	454.312	149.985	3.564	0.672	3.631	128.644	454.312	149.985	124	451	148	9	8	5		39.3322	32.5477	15.2897	5.455	9.819	8.00067	2.2711	1.8		261.596	308.906	0.640342		3.96747	7.93495	1958.24	799.508	0.946756
113.687	203.626	114	114	113.561	517.526	148.439	3.212	1.136	3.237	113.561	517.526	148.439	110	513	148	9	10	2		39.3322	46.5911	3.50517	2.182	10.91	7.637	4.75556	5		147.633	242.372	0.557345		3.27867	6.55735	979.119	747.14	0.638223
327.099	371.318	328	186	517.793	749.122	150.506	4.263	0.715	4.268	517.793	749.122	150.506	512	745	148	11	9	6		54.3053	39.3322	20.4966	6.546	12.001	9.45533	2.74562	1.83333		424.77	441.973	0.618288		4.66325	9.32649	3231.09	1114	0.948776
56.8437	115.788	57	57	802.667	800.772	148.439	2.307	0.789	2.464	802.667	800.772	148.439	800	798	148	7	7	2		26.2602	26.2602	3.50517	2.182	7.637	5.81867	3.14945	3.5		73.817	137.82	0.617461		2.60229	5.20458	533.076	428.719	0.741602
67.8132	175.678	68	68	264.382	874.471	148	3.477	1.338	3.736	264.382	874.471	148	260	870	148	9	11	1		39.3322	54.3053	1.15028	1.091	12.001	7.637	5.77303	11		88.062	209.106	0.457766		2.75994	5.51988	538.515	770.862	0.415247
1597.6	1233.74	1602	702	364.608	923.387	152.927	8.552	2.816	7.941	364.608	923.382	152.928	356	909	148	18	23	11		119.854	177.738	54.3053	12.001	25.093	18.9107	6.57624	2.09091		2074.64	1468.5	0.53568		7.91197	15.8239	24771.7	4441.9	0.925164
140.613	201.63	141	108	605.106	342.667	150.596	3.114	0.702	3.129	605.107	342.667	150.596	601	340	149	9	7	4		39.3322	26.2602	10.6811	4.364	9.819	7.27333	2.74562	2.25		182.599	239.996	0.648553		3.51941	7.03882	1370.77	656.566	0.908897
2640.73	1435.37	2648	802	562.27	455.176	155.989	8.891	0.751	8.945	562.266	455.18	155.989	554	446	149	18	18	14		119.854	119.854	80.021	15.274	19.638	18.1833	2.51956	1.28571		3429.24	1708.49	0.643678		9.35484	18.7097	24673.8	4147.01	0.988339
592.368	552.985	594	279	693.153	502.145	152.677	5.238	0.541	5.261	693.153	502.145	152.676	688	497	149	11	12	9		54.3053	62.4579	39.3322	9.819	13.092	11.6373	1.66653	1.33333		769.247	658.208	0.616829		5.68407	11.3681	6462.18	1697.93	0.988135
20.9426	65.8794	21	21	126.667	789.619	149	2.052	0.886	1.908	126.667	789.619	149	124	787	149	6	6	1		20.4966	20.4966	1.15028	1.091	6.546	4.72767	3.14945	6		27.196	78.415	0.557727		1.86554	3.73109	195.824	290.464	0.561439
19.9454	59.8901	20	20	255.8	844.4	149	1.886	0.711	1.98	255.8	844.4	149	254	842	149	5	5	1		15.2897	15.2897	1.15028	1.091	5.455	4.00033	2.51956	5		25.901	71.286	0.593869		1.83545	3.6709	135.989	205.996	0.620813
44.8761	101.813	45	45	440.422	865.156	149.511	2.143	0.809	2.13	440.422	865.156	149.511	438	862	149	6	7	2		20.4966	26.2602	3.50517	2.182	7.637	5.455	2.88651	3.5		58.276	121.186	0.599825		2.4051	4.81021	456.922	374.208	0.766653
3455.48	1946.43	3465	1124	574.193	926.444	158.038	10.319	2.23	10.336	574.191	926.455	158.04	561	919	149	28	15	19		243.843	89.4067	130.737	16.365	30.548	22.5473	7.26424	1.86667		4487.28	2316.79	0.567874		10.2321	20.4642	43407.6	6280.11	0.951102
490.648	467.143	492	260	708.209	203.848	152.264	4.994	0.907	4.972	708.21	203.848	152.264	703	199	150	11	11	7		54.3053	54.3053	26.2602	7.637	12.001	10.5463	2.51956	1.57143		637.154	556.031	0.643993		5.33808	10.6762	4607.3	1391.95	0.96196
226.377	277.491	227	140	884.159	251.119	152.485	3.68	0.514	3.665	884.16	251.119	152.485	881	247	150	8	8	6		32.5477	32.5477	20.4966	6.546	8.728	8.00067	1.25978	1.33333		293.972	330.292	0.647326		4.12483	8.24965	2088.79	802.514	0.984678
2107.19	1223.76	2113	704	936.461	451.18	156.265	8.233	0.836	8.314	936.477	451.184	156.265	929	442	150	14	18	15		80.021	119.854	89.4067	15.274	19.638	17.0923	2.2711	1.28571		2736.4	1456.62	0.649519		8.67688	17.3538	20561.5	3661.47	0.991285
2157.06	1305.61	2163	665	417.727	501.497	156.956	8.295	0.484	8.287	417.729	501.497	156.956	410	493	150	17	18	15		109.333	119.854	89.4067	16.365	19.638	18.1833	1.66653	1.2		2801.15	1554.04	0.618367		8.74479	17.4896	24967.5	4150.71	0.995281
129.643	219.597	130	130	461.046	548.738	150.546	3.427	1.229	3.544	461.046	548.739	150.546	457	544	150	9	11	2		39.3322	54.3053	3.50517	2.182	12.001	8.00067	5.15586	5.5		168.354	261.382	0.564102		3.4254	6.8508	1077.03	817.153	0.621822
2951.87	1611.05	2960	849	529.789	672.373	157.59	9.25	0.567	9.258	529.785	672.375	157.591	521	663	150	19	19	16		130.737	130.737	99.1805	17.456	20.729	19.638	1.88967	1.1875		3833.29	1917.6	0.617694		9.7087	19.4174	31418.8	4841.35	0.99459
20.9426	63.8824	21	21	225.286	849.571	150	2.069	0.905	1.97	225.286	849.571	150	224	847	150	4	7	1		10.6811	26.2602	1.15028	1.091	7.637	4.364	3.273	7		27.196	76.038	0.575162		1.86554	3.73109	152.307	230.844	0.597466
70.8049	151.721	71	71	263.563	874.465	150.31	2.751	1.06	2.821	263.563	874.465	150.31	260	871	150	8	8	2		32.5477	32.5477	3.50517	2.182	8.728	6.546	3.77933	4		91.947	180.591	0.545523		2.79995	5.59989	696.262	545.669	0.696204
53.852	105.806	54	54	263.759	150.13	151.481	2.26	0.783	2.343	263.759	150.13	151.481	261	148	151	6	6	2		20.4966	20.4966	3.50517	2.182	6.546	5.09133	2.51956	3		69.932	125.939	0.65179		2.55581	5.11163	391.647	326.46	0.792959
20.9426	61.8862	21	21	734.429	220.381	151	1.921	0.727	1.841	734.429	220.381	151	733	218	151	4	6	1		10.6811	20.4966	1.15028	1.091	6.546	4.00033	2.74562	6		27.196	73.662	0.593714		1.86554	3.73109	130.549	199.18	0.624819
1806.03	1137.91	1811	607	184.137	242.416	157.373	7.822	0.728	7.765	184.139	242.416	157.373	176	236	151	18	16	13		119.854	99.1805	71.0342	14.183	19.638	17.0923	2.74562	1.38462		2345.3	1354.44	0.630266		8.24207	16.4841	20365.7	3660.23	0.985314
1232.6	916.319	1236	479	186.714	428.257	155.366	6.852	0.766	6.877	186.715	428.257	155.365	179	422	151	16	16	11		99.1805	99.1805	54.3053	12.001	17.456	15.6377	3.14945	1.45455		1600.66	1090.68	0.606718		7.25665	14.5133	15317.8	3062.69	0.973892
253.302	295.458	254	147	863.476	518.13	153.508	3.873	0.587	3.832	863.477	518.13	153.508	860	515	151	9	8	6		39.3322	32.5477	20.4966	6.546	9.819	8.36433	1.66653	1.5		328.937	351.678	0.655261		4.28228	8.56455	2349.88	875.577	0.976235
519.569	501.081	521	254	411.37	630.908	154.846	5.034	0.678	5.024	411.372	630.908	154.847	406	626	151	12	13	8		62.4579	71.0342	32.5477	8.728	14.183	12.001	2.88651	1.625		674.71	596.427	0.623742		5.44097	10.8819	6788.56	1801.49	0.962434
3107.44	1688.91	3116	882	228.531	745.874	158.02	9.427	0.64	9.404	228.533	745.876	158.021	219	737	151	21	19	16		153.557	130.737	99.1805	17.456	22.911	20.3653	2.74562	1.3125		4035.31	2010.27	0.609743		9.87634	19.7527	34726.1	5200.6	0.989771
90.7503	169.689	91	76	433.011	765.143	151.989	2.779	0.853	2.728	433.011	765.143	151.989	430	762	151	7	8	3		26.2602	32.5477	6.72629	3.273	8.728	6.546	2.88651	2.66667		117.848	201.977	0.575524		3.04143	6.08286	913.844	535.793	0.849967
19.9454	61.8862	20	20	158.35	810.95	151	1.913	0.787	1.97	158.35	810.95	151	156	808	151	5	6	1		15.2897	20.4966	1.15028	1.091	6.546	4.364	2.88651	6		25.901	73.662	0.574714		1.83545	3.6709	163.186	244.632	0.590328
232.36	285.476	233	148	531.403	69.657	154.223	3.77	0.753	3.835	531.404	69.657	154.223	527	65	152	9	9	5		39.3322	39.3322	15.2897	5.455	9.819	8.36433	2.51956	1.8		301.742	339.797	0.640258		4.16085	8.32171	2203.02	874.846	0.935903
6574.89	2730.96	6593	1459	514.711	360.287	163.334	12.224	0.622	12.263	514.719	360.285	163.34	503	348	152	25	26	22		203.232	216.458	165.481	24.002	28.366	26.5477	2.2711	1.18182		8538.13	3250.61	0.621481		12.6792	25.3584	77785.5	8848.99	0.995841
129.643	199.634	130	96	636.392	483.415	153.446	3.076	0.786	3.085	636.393	483.415	153.446	633	481	152	9	7	4		39.3322	26.2602	10.6811	4.364	9.819	7.27333	2.74562	2.25		168.354	237.62	0.620512		3.4254	6.8508	1370.77	656.566	0.908897
390.923	419.23	392	206	512.893	699.804	155.367	4.527	0.557	4.513	512.894	699.804	155.367	508	696	152	10	9	8		46.5911	39.3322	32.5477	8.728	10.91	9.819	1.091	1.25		507.651	499.002	0.616726		4.94871	9.89742	3916.47	1209.62	0.993341
3009.71	1650.98	3018	850	220.477	196.637	161.142	9.315	0.506	9.303	220.477	196.638	161.144	211	187	153	20	20	17		141.974	141.974	109.333	18.547	21.82	20.729	1.88967	1.17647		3908.4	1965.13	0.610604		9.7717	19.5434	36988.9	5394.73	0.995167
100.723	179.67	101	101	461.188	547.683	153.455	3.01	1.047	3.124	461.188	547.683	153.455	457	544	153	9	9	2		39.3322	39.3322	3.50517	2.182	9.819	7.27333	4.40922	4.5		130.798	213.858	0.582675		3.14899	6.29797	881.207	677.403	0.656179
998.25	754.615	1001	390	500.055	577.941	158.536	6.309	0.488	6.28	500.056	577.942	158.537	494	572	153	13	12	12		71.0342	62.4579	62.4579	13.092	14.183	13.4557	0.629889	1.08333		1296.32	898.204	0.640105		6.76407	13.5281	10182.8	2274.5	0.998873
344.052	375.311	345	191	162.901	601.852	155.806	4.332	0.725	4.401	162.901	601.852	155.806	158	598	153	10	10	6		46.5911	46.5911	20.4966	6.546	10.91	9.45533	2.51956	1.66667		446.785	446.726	0.632667		4.74246	9.48491	3263.73	1118.35	0.951443
105.709	167.692	106	82	512.528	637.377	154.557	2.792	0.639	2.784	512.528	637.377	154.557	509	635	153	8	6	4		32.5477	20.4966	10.6811	4.364	8.728	6.546	2.182	2		137.273	199.601	0.64473		3.20011	6.40023	1044.39	531.361	0.936852
41899.6	9422.68	42015	5112	855.84	659.269	172.89	23.037	0.63	23.063	856.071	659.198	172.949	834	638	153	45	44	41		522.808	504.259	450.146	44.731	49.095	47.2767	2.2711	1.09756		54410.6	11215.6	0.619131		23.5071	47.0141	441583	28078.9	0.998723
21.9398	67.8756	22	22	604.227	753.455	153	2.014	0.83	2.008	604.227	753.455	153	601	751	153	7	5	1		26.2602	15.2897	1.15028	1.091	7.637	4.72767	3.33306	7		28.491	80.791	0.558375		1.8947	3.78939	190.384	283.467	0.564593
444.775	449.175	446	214	620.886	869.33	157.182	4.764	0.487	4.732	620.887	869.33	157.182	616	865	153	10	11	9		46.5911	54.3053	39.3322	9.819	12.001	10.91	1.091	1.22222		577.583	534.645	0.627328		5.16625	10.3325	5385.15	1493.81	0.994613
93.742	163.699	94	81	176.277	107.819	155.043	2.732	0.784	2.736	176.277	107.819	155.043	173	105	154	8	7	3		32.5477	26.2602	6.72629	3.273	8.728	6.546	2.88651	2.66667		121.733	194.848	0.609622		3.07449	6.14898	913.844	535.793	0.849967
96518.1	16931	96784	9113	215.595	339.253	181.82	30.571	0.63	30.569	215.394	338.814	181.531	186	310	154	60	59	56		830.198	808.068	743.046	61.096	65.46	63.6417	2.2711	1.07143		125338	20152.7	0.600998		31.0455	62.0909	1.07834e+06	50889	0.999301
258.289	303.443	259	153	549.88	427.757	156.614	3.873	0.579	3.825	549.881	427.757	156.614	545	424	154	10	8	6		46.5911	32.5477	20.4966	6.546	10.91	8.728	2.182	1.66667		335.413	361.183	0.646363		4.3102	8.62039	2610.98	949.852	0.965378
322.112	347.363	323	173	241.04	498.272	157.115	4.214	0.511	4.198	241.04	498.273	157.115	237	495	154	9	9	7		39.3322	39.3322	26.2602	7.637	9.819	9.09167	1.25978	1.28571		418.294	413.459	0.654193		4.63943	9.27885	3084.22	1036.75	0.988339
54.8492	115.788	55	55	230.582	692.836	154.618	2.378	0.916	2.244	230.582	692.836	154.618	227	691	154	8	6	2		32.5477	20.4966	3.50517	2.182	8.728	5.81867	3.33306	4		71.227	137.82	0.602932		2.57149	5.14299	522.197	422.388	0.742441
611.316	546.996	613	271	267.599	403.6	158.736	5.308	0.49	5.285	267.6	403.6	158.736	262	399	155	12	11	9		62.4579	54.3053	39.3322	9.819	13.092	11.6373	1.66653	1.33333		793.853	651.079	0.636811		5.74404	11.4881	6462.18	1697.93	0.988135
963.346	758.608	966	386	654.64	809.175	160.336	6.235	0.556	6.208	654.64	809.173	160.337	649	803	155	12	14	11		62.4579	80.021	54.3053	12.001	15.274	13.4557	1.66653	1.27273		1251	902.957	0.621806		6.6843	13.3686	10052.3	2270.18	0.992202
156.569	259.524	157	132	452.331	872.433	156.331	3.589	1.253	3.623	452.331	872.433	156.331	446	868	155	12	10	3		62.4579	46.5911	6.72629	3.273	13.092	9.09167	5.15586	4		203.32	308.906	0.541308		3.6478	7.29559	1958.24	1042.23	0.726271
2497.12	1473.3	2504	769	222.593	651.557	163.359	8.744	0.583	8.684	222.594	651.568	163.359	213	643	156	19	18	16		130.737	119.854	99.1805	17.456	20.729	19.2743	1.66653	1.1875		3242.75	1753.64	0.60416		9.18209	18.3642	29765.2	4664.22	0.995812
22.9371	65.8794	23	23	496	892	156	1.953	0.742	2.18	496	892	156	494	890	156	5	5	1		15.2897	15.2897	1.15028	1.091	5.455	4.00033	2.51956	5		29.786	78.415	0.592597		1.92298	3.84596	135.989	205.996	0.620813
569.432	517.051	571	277	402.317	242.322	159.981	5.2	0.844	5.236	402.318	242.322	159.98	397	237	157	12	12	7		62.4579	62.4579	26.2602	7.637	13.092	11.2737	3.14945	1.71429		739.462	615.436	0.642557		5.60974	11.2195	5483.06	1589.58	0.945984
3201.18	1698.89	3210	897	287.177	308.94	164.792	9.53	0.63	9.524	287.178	308.94	164.791	276	300	157	22	21	16		165.481	153.557	99.1805	17.456	24.002	21.4563	3.50707	1.375		4157.04	2022.15	0.618291		9.97467	19.9493	40209.1	5770.4	0.983622
501.618	495.091	503	244	435.034	391.861	161.016	4.942	0.514	4.882	435.035	391.861	161.016	430	387	157	12	10	9		62.4579	46.5911	39.3322	9.819	13.092	11.2737	1.66653	1.33333		651.4	589.298	0.616663		5.37757	10.7551	5874.71	1592.03	0.988985
56.8437	115.788	57	57	116.737	408.07	157.561	2.342	0.818	2.356	116.737	408.07	157.561	114	405	157	6	7	2		20.4966	26.2602	3.50517	2.182	7.637	5.455	2.88651	3.5		73.817	137.82	0.617461		2.60229	5.20458	456.922	374.208	0.766653
19.9454	59.8901	20	20	23.3	526.6	157	1.911	0.771	1.904	23.3	526.6	157	21	525	157	6	4	1		20.4966	10.6811	1.15028	1.091	6.546	4.00033	2.74562	6		25.901	71.286	0.593869		1.83545	3.6709	130.549	199.18	0.624819
177733	30271.1	178223	16214	300.782	638.905	201.589	39.298	8.067	37.99	300.164	637.34	201.226	263	608	157	94	66	84		1708.47	967.654	1425.88	72.006	102.554	88.7347	15.4804	1.42424		230804	36031.1	0.505012		38.0526	76.1053	2.83474e+06	98615.7	0.982232
217.401	285.476	218	157	230.188	692.404	158.202	3.838	1.042	3.895	230.188	692.404	158.202	225	689	157	11	8	4		54.3053	32.5477	10.6811	4.364	12.001	8.36433	3.83147	2.75		282.316	339.797	0.612475		4.06957	8.13915	1914.72	864.004	0.863056
36.8983	103.809	37	37	575.73	821.405	157	2.579	1.013	2.638	575.73	821.405	157	572	819	157	8	7	1		32.5477	26.2602	1.15028	1.091	8.728	5.81867	4.13046	8		47.916	123.562	0.516321		2.25319	4.50637	304.615	443.421	0.493744
56.8437	107.802	57	57	451.93	211.14	158.509	2.306	0.793	2.395	451.93	211.14	158.509	450	208	158	5	7	2		15.2897	26.2602	3.50517	2.182	7.637	5.09133	2.74562	3.5		73.817	128.315	0.6632		2.60229	5.20458	380.768	320.429	0.792853
259.286	303.443	260	148	470.138	475.292	160.504	3.889	0.547	3.89	470.139	475.292	160.504	466	471	158	9	9	6		39.3322	39.3322	20.4966	6.546	9.819	8.728	1.88967	1.5		336.708	361.182	0.648028		4.31574	8.63147	2643.62	953.775	0.969403
195.462	249.542	196	130	676.122	511.709	159.888	3.508	0.627	3.546	676.123	511.709	159.888	672	508	158	9	8	5		39.3322	32.5477	15.2897	5.455	9.819	8.00067	2.2711	1.8		253.826	297.025	0.652702		3.9278	7.8556	1958.24	799.508	0.946756
291.197	345.366	292	177	94.264	721.901	160.24	4.134	0.915	4.216	94.264	721.901	160.24	89	718	158	12	9	5		62.4579	39.3322	15.2897	5.455	13.092	9.45533	3.83147	2.4		378.148	411.083	0.615171		4.48598	8.97197	2937.36	1106.77	0.896187
55.8464	149.725	56	56	362.036	913.375	158	3.152	1.219	3.318	362.036	913.375	158	357	910	158	11	8	1		54.3053	32.5477	1.15028	1.091	12.001	7.27333	5.59858	11		72.522	178.215	0.471903		2.58698	5.17397	478.68	687.681	0.430322
304.162	355.348	305	174	843.354	684.859	162.252	4.149	0.654	4.063	843.355	684.859	162.252	840	680	159	9	10	7		39.3322	46.5911	26.2602	7.637	10.91	9.45533	1.66653	1.42857		394.984	422.964	0.615508		4.5516	9.10319	3426.92	1119.75	0.981666
131.637	211.611	132	109	575.258	821.742	159.742	3.214	0.977	3.301	575.258	821.742	159.742	571	818	159	10	8	3		46.5911	32.5477	6.72629	3.273	10.91	7.637	3.93366	3.33333		170.944	251.877	0.591378		3.44288	6.88576	1305.49	728.491	0.792945
21.9398	67.8756	22	22	265.909	862.045	159	1.986	0.816	2.182	265.909	862.045	159	264	860	159	6	6	1		20.4966	20.4966	1.15028	1.091	6.546	4.72767	3.14945	6		28.491	80.791	0.558375		1.8947	3.78939	195.824	290.464	0.561439
288.206	355.348	289	223	452.488	872.606	159.938	4.477	1.47	4.746	452.489	872.606	159.938	447	868	159	12	13	3		62.4579	71.0342	6.72629	3.273	14.183	10.1827	6.00876	4.33333		374.263	422.964	0.593789		4.47057	8.94114	2545.71	1321.2	0.682425
20.9426	61.8862	21	21	496.19	892.048	159	1.916	0.744	2.138	496.19	892.048	159	494	890	159	5	5	1		15.2897	15.2897	1.15028	1.091	5.455	4.00033	2.51956	5		27.196	73.662	0.593714		1.86554	3.73109	135.989	205.996	0.620813
29.9177	85.8428	30	30	298.067	900.8	159	2.369	0.969	2.34	298.067	900.8	159	295	898	159	7	6	1		26.2602	20.4966	1.15028	1.091	7.637	5.09133	3.50707	7		38.851	102.177	0.542916		2.10106	4.20211	228.461	336.535	0.537026
904.508	686.74	907	373	428.001	219.86	164.334	6.099	0.714	6.139	428.002	219.86	164.334	422	214	160	13	13	9		71.0342	71.0342	39.3322	9.819	14.183	12.7283	2.51956	1.44444		1174.59	817.414	0.658617		6.54535	13.0907	8273.55	2029.25	0.97486
196.459	263.517	197	136	88.467	268.848	162.117	3.527	0.68	3.517	88.467	268.848	162.117	84	266	160	9	7	5		39.3322	26.2602	15.2897	5.455	9.819	7.637	2.182	1.8		255.121	313.659	0.620189		3.93447	7.86893	1713.46	725.614	0.95432
4070.79	2002.32	4082	1043	685.863	353.362	168.875	10.36	0.561	10.357	685.849	353.364	168.874	676	343	160	22	21	19		165.481	153.557	130.737	20.729	24.002	22.5473	1.66653	1.15789		5286.31	2383.33	0.615747		10.8066	21.6131	47748.4	6384.28	0.99696
87.7586	159.707	88	88	115.625	407.455	160.489	2.886	1.068	2.932	115.625	407.455	160.489	111	404	160	9	8	2		39.3322	32.5477	3.50517	2.182	9.819	6.90967	4.13046	4.5		113.963	190.096	0.597981		3.00763	6.01527	783.295	608.024	0.675845
31.9121	89.8351	32	32	21.531	525.094	160	2.411	0.961	2.489	21.531	525.094	160	18	523	160	8	5	1		32.5477	15.2897	1.15028	1.091	8.728	5.09133	3.83147	8		41.441	106.929	0.541596		2.14675	4.29349	217.582	322.437	0.542569
271.253	325.403	272	161	171.949	540.276	162.5	3.973	0.646	3.928	171.949	540.276	162.5	168	536	160	9	9	6		39.3322	39.3322	20.4966	6.546	9.819	8.728	1.88967	1.5		352.248	387.321	0.622748		4.38114	8.76227	2643.62	953.775	0.969403
162.552	213.608	163	110	709.644	561.454	161.957	3.284	0.579	3.222	709.645	561.454	161.957	706	559	160	8	6	5		32.5477	20.4966	15.2897	5.455	8.728	6.90967	1.66653	1.6		211.09	254.253	0.674316		3.69368	7.38737	1305.49	594.608	0.971485
19.9454	61.8862	20	20	25.45	563.8	160	1.943	0.813	1.962	25.45	563.8	160	23	562	160	6	5	1		20.4966	15.2897	1.15028	1.091	6.546	4.364	2.88651	6		25.901	73.662	0.574714		1.83545	3.6709	163.186	244.632	0.590328
22.9371	67.8756	23	23	162.87	601.783	160	1.967	0.722	2.162	162.87	601.783	160	161	599	160	5	6	1		15.2897	20.4966	1.15028	1.091	6.546	4.364	2.88651	6		29.786	80.791	0.57517		1.92298	3.84596	163.186	244.632	0.590328
21.9398	67.8756	22	22	34.591	638.909	160	2.15	0.938	2.115	34.591	638.909	160	32	637	160	7	5	1		26.2602	15.2897	1.15028	1.091	7.637	4.72767	3.33306	7		28.491	80.791	0.558375		1.8947	3.78939	190.384	283.467	0.564593
117.675	183.663	118	87	768.458	679.568	161.508	2.945	0.66	2.89	768.458	679.568	161.508	766	676	160	6	8	4		20.4966	32.5477	10.6811	4.364	8.728	6.546	2.182	2		152.813	218.61	0.632297		3.31658	6.63316	1044.39	531.361	0.936852
104.712	163.699	105	87	146.8	739.352	160.962	2.864	0.823	2.935	146.8	739.353	160.962	143	737	160	9	6	3		39.3322	20.4966	6.72629	3.273	9.819	6.546	3.273	3		135.978	194.848	0.656297		3.19002	6.38004	881.207	524.613	0.847286
937.417	712.692	940	385	691.902	280.419	165.256	6.164	0.568	6.178	691.905	280.419	165.257	686	274	161	13	13	10		71.0342	71.0342	46.5911	10.91	14.183	13.092	1.88967	1.3		1217.33	848.304	0.649936		6.62378	13.2476	9192.84	2149.53	0.98728
4115.66	2014.3	4127	1041	465.659	596.454	170.298	10.399	0.538	10.388	465.655	596.459	170.297	455	586	161	22	21	19		165.481	153.557	130.737	20.729	24.002	22.5473	1.66653	1.15789		5344.58	2397.58	0.616576		10.8461	21.6923	47748.4	6384.28	0.99696
97.7309	169.689	98	82	413.673	723.388	162.112	2.791	0.787	2.881	413.673	723.388	162.112	411	720	161	7	8	3		26.2602	32.5477	6.72629	3.273	8.728	6.546	2.88651	2.66667		126.913	201.977	0.604672		3.1175	6.23499	913.844	535.793	0.849967
23.9343	73.8641	24	24	306.792	875.292	161	2.12	0.854	2.076	306.792	875.292	161	304	873	161	7	6	1		26.2602	20.4966	1.15028	1.091	7.637	5.09133	3.50707	7		31.081	87.919	0.543748		1.95045	3.90091	228.461	336.535	0.537026
33.9066	93.8274	34	34	796.382	288.971	162	2.396	0.864	2.61	796.382	288.971	162	794	286	162	6	7	1		20.4966	26.2602	1.15028	1.091	7.637	5.09133	3.50707	7		44.031	111.681	0.539938		2.19057	4.38114	228.461	336.535	0.537026
68.8104	177.674	69	69	13.928	371.087	162	3.482	1.321	3.513	13.928	371.087	162	10	366	162	9	11	1		39.3322	54.3053	1.15028	1.091	12.001	7.637	5.77303	11		89.357	211.482	0.457049		2.77341	5.54681	538.515	770.862	0.415247
2404.38	1391.45	2411	746	553.108	630.567	168.92	8.609	0.667	8.639	553.115	630.557	168.919	545	622	162	18	18	14		119.854	119.854	80.021	15.274	19.638	18.1833	2.51956	1.28571		3122.32	1656.22	0.623761		9.06698	18.134	24673.8	4147.01	0.988339
20.9426	65.8794	21	21	60.952	682.619	162	2.067	0.925	2.047	60.952	682.619	162	58	680	162	6	6	1		20.4966	20.4966	1.15028	1.091	6.546	4.72767	3.14945	6		27.196	78.415	0.557727		1.86554	3.73109	195.824	290.464	0.561439
378.956	399.267	380	203	493.079	400.737	165.937	4.448	0.556	4.467	493.08	400.737	165.937	489	396	163	9	10	7		39.3322	46.5911	26.2602	7.637	10.91	9.45533	1.66653	1.42857		492.111	475.24	0.634278		4.89769	9.79538	3426.92	1119.75	0.981666
80.7772	161.703	81	81	616.272	625.926	163.63	2.757	0.993	2.768	616.272	625.926	163.63	613	622	163	8	9	2		32.5477	39.3322	3.50517	2.182	9.819	6.90967	4.13046	4.5		104.897	192.472	0.558846		2.92567	5.85133	783.295	608.024	0.675845
318.123	361.337	319	179	585.533	648.103	165.997	4.205	0.564	4.183	585.533	648.104	165.997	581	644	163	9	9	7		39.3322	39.3322	26.2602	7.637	9.819	9.09167	1.25978	1.28571		413.114	430.092	0.623691		4.6202	9.24039	3084.22	1036.75	0.988339
91.7475	159.707	92	75	248.815	721.87	163.946	2.753	0.829	2.672	248.815	721.87	163.946	246	719	163	7	8	3		26.2602	32.5477	6.72629	3.273	8.728	6.546	2.88651	2.66667		119.143	190.096	0.615966		3.05253	6.10506	913.844	535.793	0.849967
483.668	469.139	485	243	497.996	749.456	166.598	4.86	0.568	4.838	497.997	749.455	166.598	493	745	163	11	10	8		54.3053	46.5911	32.5477	8.728	12.001	10.5463	1.66653	1.375		628.089	558.407	0.635156		5.31265	10.6253	4786.8	1393.88	0.985425
561.453	662.784	563	343	104.929	757.968	165.025	5.786	1.989	5.621	104.929	757.969	165.024	96	750	163	18	16	5		119.854	99.1805	15.2897	5.455	19.638	14.183	7.637	3.6		729.101	788.899	0.496578		5.58341	11.1668	7832.95	2538.05	0.751508
43.8789	117.784	44	44	452.795	872.477	163	2.734	0.988	2.888	452.795	872.477	163	450	869	163	7	8	1		26.2602	32.5477	1.15028	1.091	8.728	5.81867	4.13046	8		56.981	140.196	0.510782		2.38715	4.77431	304.615	443.421	0.493744
224.382	273.498	225	146	796.551	288.867	165.644	3.726	0.74	3.761	796.552	288.867	165.644	793	285	164	9	9	5		39.3322	39.3322	15.2897	5.455	9.819	8.36433	2.51956	1.8		291.382	325.539	0.652914		4.11268	8.22536	2203.02	874.846	0.935903
73.7966	159.707	74	74	562.054	455.527	164.297	2.8	1.077	2.803	562.054	455.527	164.297	558	452	164	9	8	2		39.3322	32.5477	3.50517	2.182	9.819	6.90967	4.13046	4.5		95.832	190.096	0.532744		2.83884	5.67768	783.295	608.024	0.675845
446.769	457.162	448	244	155.446	458.129	166.938	4.805	0.963	4.93	155.447	458.13	166.938	150	453	164	12	11	6		62.4579	54.3053	20.4966	6.546	13.092	10.5463	3.50707	2		580.173	544.151	0.61821		5.17396	10.3479	4308.12	1389.54	0.921451
274.245	305.44	275	162	888.815	536.604	166.567	3.969	0.605	3.945	888.815	536.604	166.567	884	533	164	9	8	6		39.3322	32.5477	20.4966	6.546	9.819	8.36433	1.66653	1.5		356.133	363.559	0.668319		4.39718	8.79437	2349.88	875.577	0.976235
44.8761	119.78	45	45	96.933	663.333	164	2.778	1.02	2.894	96.933	663.333	164	94	660	164	7	8	1		26.2602	32.5477	1.15028	1.091	8.728	5.81867	4.13046	8		58.276	142.572	0.509851		2.4051	4.81021	304.615	443.421	0.493744
36.8983	103.809	37	37	93.405	721.838	164	2.603	1.011	2.776	93.405	721.838	164	90	719	164	8	6	1		32.5477	20.4966	1.15028	1.091	8.728	5.455	3.93366	8		47.916	123.562	0.516321		2.25319	4.50637	261.098	382.768	0.516121
5217.63	2481.43	5232	1278	506.876	862.285	174.304	11.302	0.659	11.274	506.864	862.278	174.306	496	851	164	23	23	21		177.738	177.738	153.557	22.911	25.093	24.3657	1.25978	1.09524		6775.59	2953.6	0.586269		11.7387	23.4774	60427.9	7458.1	0.9985
19.9454	61.8862	20	20	376.9	917.5	164	1.951	0.818	1.967	376.9	917.5	164	375	915	164	5	6	1		15.2897	20.4966	1.15028	1.091	6.546	4.364	2.88651	6		25.901	73.662	0.574714		1.83545	3.6709	163.186	244.632	0.590328
73.7966	133.754	74	63	458.959	200.77	166.108	2.45	0.671	2.492	458.959	200.77	166.108	456	198	165	7	7	3		26.2602	26.2602	6.72629	3.273	7.637	6.18233	2.51956	2.33333		95.832	159.205	0.636113		2.83884	5.67768	799.614	478.622	0.870453
1832.95	1155.88	1838	627	882.536	325.447	171.032	7.837	0.807	7.866	882.532	325.449	171.031	875	317	165	17	18	12		109.333	119.854	62.4579	13.092	19.638	17.0923	3.50707	1.5		2380.26	1375.82	0.626621		8.28283	16.5657	19974	3657.94	0.97325
534.528	501.081	536	317	14.164	371.562	167.032	5.406	1.572	5.418	14.164	371.562	167.032	9	364	165	11	16	5		54.3053	99.1805	15.2897	5.455	17.456	11.6373	6.00876	3.2		694.136	596.427	0.635658		5.49269	10.9854	4786.8	1664.45	0.825233
2282.71	1357.51	2289	702	779.961	574.438	172.218	8.468	0.559	8.467	779.971	574.436	172.218	771	566	165	19	17	15		130.737	109.333	89.4067	16.365	20.729	18.547	2.182	1.26667		2964.32	1615.82	0.6176		8.91139	17.8228	26354.6	4314.98	0.992529
126.651	185.66	127	97	576.126	744.26	166.543	2.991	0.66	3.036	576.126	744.26	166.543	573	741	165	7	7	4		26.2602	26.2602	10.6811	4.364	7.637	6.546	1.88967	1.75		164.469	220.987	0.656911		3.39885	6.7977	1066.15	535.874	0.941819
10304.6	3737.09	10333	1983	546.031	237.232	178.013	14.272	0.594	14.261	546.06	237.224	177.999	532	223	166	29	28	25		257.993	243.843	203.232	27.275	31.639	29.8207	2.2711	1.16		13381.5	4448.19	0.61278		14.7278	29.4557	110423	11167.3	0.996726
213.412	259.524	214	134	480.743	278.061	167.864	3.598	0.632	3.669	480.744	278.061	167.864	476	274	166	9	9	5		39.3322	39.3322	15.2897	5.455	9.819	8.36433	2.51956	1.8		277.136	308.906	0.665457		4.04453	8.08906	2203.02	874.846	0.935903
2087.25	1305.61	2093	670	789.333	514.314	172.6	8.2	0.605	8.182	789.321	514.318	172.6	781	506	166	18	17	14		119.854	109.333	80.021	15.274	19.638	17.8197	2.2711	1.28571		2710.5	1554.04	0.604952		8.64941	17.2988	23303	3983.32	0.990484
2136.12	1313.59	2142	674	292.193	550.226	173.145	8.274	0.533	8.233	292.195	550.232	173.145	283	542	166	18	16	15		119.854	99.1805	89.4067	16.365	19.638	17.8197	1.66653	1.2		2773.95	1563.55	0.610623		8.71639	17.4328	23498.8	3985.41	0.995502
396.907	435.201	398	229	616.09	625.578	167.937	4.652	0.964	4.663	616.091	625.578	167.937	611	621	166	11	11	6		54.3053	54.3053	20.4966	6.546	12.001	10.1827	3.14945	1.83333		515.422	518.012	0.600141		4.97384	9.94767	3949.11	1296.51	0.931912
940.409	792.546	943	446	96.836	663.12	169.101	6.492	1.578	6.533	96.836	663.12	169.101	89	655	166	17	16	7		109.333	99.1805	26.2602	7.637	18.547	14.5467	6.00876	2.42857		1221.21	943.353	0.585694		6.63082	13.2616	10356.9	2648.83	0.867461
190.476	255.531	191	118	288.717	116.429	169.309	3.496	0.524	3.439	288.717	116.429	169.309	286	113	167	7	8	6		26.2602	32.5477	20.4966	6.546	8.728	7.637	1.091	1.33333		247.351	304.154	0.626517		3.89411	7.78822	1827.69	730.993	0.988945
840.684	686.74	843	335	399.007	415.41	171.795	5.95	0.489	5.952	399.008	415.41	171.795	393	409	167	13	13	11		71.0342	71.0342	54.3053	12.001	14.183	13.4557	1.25978	1.18182		1091.71	817.413	0.627259		6.38763	12.7753	10112.1	2273.02	0.994891
20.9426	61.8862	21	21	500.571	445.381	167	1.921	0.727	1.841	500.571	445.381	167	499	443	167	4	6	1		10.6811	20.4966	1.15028	1.091	6.546	4.00033	2.74562	6		27.196	73.662	0.593714		1.86554	3.73109	130.549	199.18	0.624819
476.687	473.132	478	233	720.513	646.45	170.638	4.858	0.57	4.872	720.514	646.45	170.638	715	642	167	12	11	8		62.4579	54.3053	32.5477	8.728	13.092	11.2737	2.2711	1.5		619.024	563.16	0.623721		5.28696	10.5739	5744.16	1591.08	0.974865
48.8651	129.762	49	49	161	193.347	168	2.932	1.118	3.09	161	193.347	168	157	190	168	9	7	1		39.3322	26.2602	1.15028	1.091	9.819	6.18233	4.5422	9		63.456	154.453	0.498123		2.47435	4.9487	342.692	497.094	0.476411
69.8077	181.666	70	70	392.729	841.657	168	3.563	1.399	3.646	392.729	841.657	168	389	837	168	9	12	1		39.3322	62.4579	1.15028	1.091	13.092	8.00067	6.20369	12		90.652	216.234	0.451314		2.78674	5.57348	587.471	839.562	0.404038
109.698	171.685	110	82	155.255	333.373	170.609	2.868	0.672	2.85	155.255	333.373	170.609	152	330	169	7	7	4		26.2602	26.2602	10.6811	4.364	7.637	6.546	1.88967	1.75		142.453	204.353	0.645482		3.23987	6.47974	1066.15	535.874	0.941819
20.9426	65.8794	21	21	33.429	472.19	169	1.979	0.814	2.027	33.429	472.19	169	31	470	169	6	6	1		20.4966	20.4966	1.15028	1.091	6.546	4.72767	3.14945	6		27.196	78.415	0.557727		1.86554	3.73109	195.824	290.464	0.561439
46.8706	123.772	47	47	105.298	758.128	169	2.849	1.066	2.97	105.298	758.128	169	102	755	169	8	7	1		32.5477	26.2602	1.15028	1.091	8.728	5.81867	4.13046	8		60.866	147.324	0.507918		2.44022	4.88044	304.615	443.421	0.493744
326.101	383.297	327	186	734.11	770.612	171.847	4.293	0.704	4.257	734.111	770.612	171.847	728	766	169	11	10	7		54.3053	46.5911	26.2602	7.637	12.001	10.1827	2.2711	1.57143		423.474	456.231	0.597747		4.6585	9.317	4188.45	1297.21	0.968671
12718	4403.84	12753	2356	490.223	829.818	182.757	15.342	0.707	15.322	490.177	829.887	182.752	475	815	169	31	30	28		287.189	272.443	243.843	30.548	33.821	32.3663	1.66653	1.10714		16515.5	5241.81	0.598316		15.798	31.5959	141646	13159.9	0.998542
123.66	195.641	124	89	457.226	157.871	171.565	3.006	0.689	3.058	457.226	157.871	171.565	454	154	170	8	8	4		32.5477	32.5477	10.6811	4.364	8.728	7.27333	2.51956	2		160.584	232.868	0.613539		3.37187	6.74375	1392.52	661.543	0.91158
3334.81	1776.74	3344	952	160.907	192.677	176.97	9.685	0.824	9.694	160.908	192.678	176.973	151	183	170	21	20	15		153.557	141.974	89.4067	16.365	22.911	20.3653	3.50707	1.4		4330.58	2114.82	0.607538		10.1116	20.2232	34269.2	5197.34	0.981684
21.9398	65.8794	22	22	427.273	220.045	170	1.979	0.781	2.151	427.273	220.045	170	425	218	170	5	6	1		15.2897	20.4966	1.15028	1.091	6.546	4.364	2.88651	6		28.491	78.415	0.575294		1.8947	3.78939	163.186	244.632	0.590328
83.7689	165.696	84	84	409.536	234.286	170.643	2.821	1.019	2.89	409.536	234.286	170.643	406	231	170	8	8	2		32.5477	32.5477	3.50517	2.182	8.728	6.546	3.77933	4		108.782	197.225	0.558762		2.96135	5.9227	696.262	545.669	0.696204
7110.41	2900.65	7130	1554	556.424	813.651	180.002	12.558	0.665	12.581	556.391	813.676	180.002	543	801	170	27	26	21		229.996	216.458	153.557	22.911	29.457	26.9113	3.50707	1.28571		9233.56	3452.59	0.61648		13.0145	26.029	80189.8	9084.81	0.989877
1190.72	892.362	1194	469	391.972	841.893	173.759	6.799	0.95	6.798	391.973	841.89	173.76	385	835	170	16	15	10		99.1805	89.4067	46.5911	10.91	17.456	14.9103	3.50707	1.6		1546.26	1062.16	0.608811		7.17351	14.347	13054.9	2781.58	0.963922
66.816	135.751	67	67	209.91	213.224	171.567	2.522	0.899	2.507	209.91	213.224	171.567	207	210	171	7	8	2		26.2602	32.5477	3.50517	2.182	8.728	6.18233	3.50707	4		86.767	161.582	0.58658		2.74635	5.49269	609.229	483.737	0.718448
125.654	225.586	126	126	154.984	457.381	171.397	3.43	1.279	3.453	154.984	457.381	171.397	151	454	171	10	10	2		46.5911	46.5911	3.50517	2.182	10.91	8.00067	5.03911	5		163.174	268.511	0.537802		3.3899	6.77981	1087.91	823.983	0.620813
2372.46	1399.44	2379	715	713.251	471.17	177.827	8.585	0.577	8.579	713.265	471.167	177.827	705	462	171	18	18	15		119.854	119.854	89.4067	16.365	19.638	18.547	1.88967	1.2		3080.87	1665.72	0.614701		9.02669	18.0534	26436.2	4317.9	0.993904
25.9288	77.8572	26	26	869.385	486.308	171	2.193	0.883	2.171	869.385	486.308	171	867	483	171	6	7	1		20.4966	26.2602	1.15028	1.091	7.637	5.09133	3.50707	7		33.671	92.672	0.544135		2.00319	4.00638	228.461	336.535	0.537026
1008.22	810.513	1011	417	248.865	576.518	176.174	6.34	0.587	6.298	248.867	576.519	176.174	242	571	171	14	13	11		80.021	71.0342	54.3053	12.001	15.274	13.8193	1.66653	1.27273		1309.27	964.738	0.599922		6.78652	13.573	10890	2395.84	0.991696
15506.3	4845.01	15549	2620	598.933	61.053	185.761	16.412	0.618	16.43	598.904	61.053	185.761	583	45	172	32	32	29		302.226	302.226	257.993	31.639	34.912	33.821	1.88967	1.10345		20136.4	5766.93	0.62067		16.8771	33.7542	161533	14368.9	0.998242
202.442	285.476	203	145	347.749	64.719	173.867	3.794	1.134	3.751	347.749	64.719	173.867	344	59	172	11	12	4		54.3053	62.4579	10.6811	4.364	13.092	9.819	4.75556	3		262.891	339.797	0.584048		3.97401	7.94802	2872.08	1211.21	0.806729
118.673	185.66	119	100	337.303	149.571	172.924	2.998	0.848	3.065	337.303	149.571	172.924	334	146	172	8	9	3		32.5477	39.3322	6.72629	3.273	9.819	7.27333	3.50707	3		154.108	220.987	0.629024		3.32592	6.65185	1174.94	663.656	0.81137
101.72	201.63	102	102	13.324	371.412	172.343	3.235	1.318	3.077	13.324	371.412	172.343	10	366	172	9	11	2		39.3322	54.3053	3.50517	2.182	12.001	8.00067	5.15586	5.5		132.093	239.996	0.522637		3.15935	6.31869	1077.03	817.153	0.621822
51.8575	101.813	52	52	33.269	423.058	172.558	2.201	0.744	2.303	33.269	423.058	172.558	31	421	172	6	6	2		20.4966	20.4966	3.50517	2.182	6.546	5.09133	2.51956	3		67.342	121.186	0.660525		2.52386	5.04773	391.647	326.46	0.792959
167.539	251.538	168	121	139.988	607.482	173.667	3.441	0.89	3.44	139.988	607.482	173.667	136	602	172	9	11	4		39.3322	54.3053	10.6811	4.364	12.001	8.728	3.93366	2.75		217.565	299.401	0.584283		3.73107	7.46214	2154.06	949.397	0.849588
197.456	279.487	198	144	459.081	669.394	173.828	3.685	0.973	3.751	459.081	669.394	173.828	454	665	172	10	10	4		46.5911	46.5911	10.6811	4.364	10.91	8.728	3.77933	2.5		256.416	332.668	0.586728		3.94111	7.88223	2175.82	955.023	0.850261
606.33	566.959	608	273	774.023	133.043	176.793	5.305	0.576	5.287	774.023	133.043	176.792	769	128	173	11	11	9		54.3053	54.3053	39.3322	9.819	12.001	11.2737	1.25978	1.22222		787.378	674.841	0.611043		5.72838	11.4568	5923.67	1595.04	0.9926
297.182	363.334	298	226	409.544	234.433	173.993	4.471	1.418	4.814	409.544	234.433	173.993	404	229	173	12	13	3		62.4579	71.0342	6.72629	3.273	14.183	10.1827	6.00876	4.33333		385.919	432.469	0.592734		4.51651	9.03301	2545.71	1321.2	0.682425
50.8595	109.798	51	51	593.275	448.039	173.412	2.218	0.776	2.287	593.275	448.039	173.412	591	445	173	6	7	2		20.4966	26.2602	3.50517	2.182	7.637	5.455	2.88651	3.5		66.046	130.691	0.604602		2.50757	5.01514	456.922	374.208	0.766653
6369.45	2681.06	6387	1428	870.215	484.883	182.412	12.082	0.655	12.129	870.173	484.868	182.408	859	473	173	24	24	20		190.324	190.324	141.974	21.82	26.184	24.7293	2.51956	1.2		8271.35	3191.21	0.619792		12.5457	25.0915	62663.6	7676.27	0.993904
38.8928	105.806	39	39	317.128	515.872	173	2.553	0.915	2.626	317.128	515.872	173	314	513	173	7	7	1		26.2602	26.2602	1.15028	1.091	7.637	5.455	3.77933	7		50.506	125.939	0.52467		2.29307	4.58615	266.538	389.883	0.513715
912.487	736.648	915	375	143.439	622.976	178.434	6.135	0.579	6.116	143.44	622.976	178.433	138	617	173	12	13	11		62.4579	71.0342	54.3053	12.001	14.183	13.092	1.091	1.18182		1184.95	876.818	0.617602		6.56454	13.1291	9334.27	2151.94	0.996265
1449.01	994.177	1453	518	524.234	180.622	179.926	7.209	0.6	7.196	524.232	180.622	179.925	517	174	174	16	15	13		99.1805	89.4067	71.0342	14.183	17.456	16.0013	1.66653	1.23077		1881.68	1183.35	0.622875		7.65865	15.3173	16971.4	3213.43	0.993864
21.9398	65.8794	22	22	209.5	212.909	174	1.982	0.774	2.022	209.5	212.909	174	207	211	174	6	5	1		20.4966	15.2897	1.15028	1.091	6.546	4.364	2.88651	6		28.491	78.415	0.575294		1.8947	3.78939	163.186	244.632	0.590328
290.2	327.399	291	168	90.742	222.378	176.426	4.063	0.662	4.039	90.742	222.378	176.426	86	219	174	10	8	6		46.5911	32.5477	20.4966	6.546	10.91	8.728	2.182	1.66667		376.853	389.697	0.647448		4.48086	8.96171	2610.98	949.852	0.965378
79.78	153.717	80	72	286.25	419.688	174.812	2.583	0.773	2.601	286.25	419.688	174.812	283	417	174	8	7	3		32.5477	26.2602	6.72629	3.273	8.728	6.546	2.88651	2.66667		103.602	182.967	0.583029		2.91358	5.82715	913.844	535.793	0.849967
552.478	523.04	554	264	734.834	423.249	178.032	5.144	0.617	5.08	734.834	423.249	178.033	729	419	174	12	12	9		62.4579	62.4579	39.3322	9.819	13.092	12.001	1.88967	1.33333		717.446	622.565	0.622528		5.5535	11.107	7049.65	1805.66	0.984678
106.706	165.696	107	81	920.72	604.542	175.449	2.801	0.573	2.83	920.72	604.542	175.449	918	602	174	6	7	4		20.4966	26.2602	10.6811	4.364	7.637	6.18233	1.66653	1.75		138.568	197.225	0.656595		3.21015	6.42029	913.844	477.133	0.954464
57.8409	153.717	58	58	96.19	663.034	174	3.142	1.146	3.289	96.19	663.034	174	92	659	174	9	9	1		39.3322	39.3322	1.15028	1.091	9.819	6.90967	5.03911	9		75.112	182.967	0.470527		2.61742	5.23484	440.603	633.712	0.441866
103.714	167.692	104	78	564.875	730.856	175.337	2.784	0.591	2.732	564.875	730.856	175.337	562	728	174	7	7	4		26.2602	26.2602	10.6811	4.364	7.637	6.546	1.88967	1.75		134.683	199.601	0.636595		3.17986	6.35972	1066.15	535.874	0.941819
10657.6	3904.78	10687	2064	94.675	272.331	187.651	14.463	0.679	14.405	94.677	272.35	187.646	80	258	175	30	29	26		272.443	257.993	216.458	28.366	32.73	30.9117	2.2711	1.15385		13840	4647.79	0.599784		14.8941	29.7883	123043	11999.9	0.996958
65.8187	135.751	66	66	93.667	303.818	175.621	2.514	0.887	2.563	93.667	303.818	175.621	91	301	175	7	7	2		26.2602	26.2602	3.50517	2.182	7.637	5.81867	3.14945	3.5		85.472	161.582	0.580729		2.73261	5.46523	533.076	428.719	0.741602
55.8464	107.802	56	56	728.482	318.75	175.536	2.292	0.788	2.386	728.482	318.75	175.536	725	316	175	7	6	2		26.2602	20.4966	3.50517	2.182	7.637	5.455	2.88651	3.5		72.522	128.315	0.65542		2.58698	5.17397	456.922	374.208	0.766653
1711.29	1066.05	1716	594	344.626	452.562	181.051	7.637	0.725	7.678	344.627	452.565	181.05	338	445	175	15	16	12		89.4067	99.1805	62.4579	13.092	17.456	15.6377	2.2711	1.33333		2222.27	1268.89	0.649018		8.09536	16.1907	15665.9	3066.14	0.98748
361.006	377.308	362	201	316.876	514.87	177.207	4.418	0.768	4.509	316.876	514.87	177.207	312	510	175	10	11	6		46.5911	54.3053	20.4966	6.546	12.001	9.819	2.88651	1.83333		468.801	449.102	0.649828		4.81911	9.63822	3590.1	1204.58	0.941281
47.8678	101.813	48	48	123.396	539.875	175.479	2.142	0.733	2.182	123.396	539.875	175.479	121	537	175	6	6	2		20.4966	20.4966	3.50517	2.182	6.546	5.09133	2.51956	3		62.161	121.186	0.626196		2.4574	4.91481	391.647	326.46	0.792959
3298.91	1768.76	3308	905	209.44	622.939	183.802	9.637	0.57	9.606	209.442	622.939	183.8	200	613	175	20	22	18		141.974	165.481	119.854	19.638	24.002	21.82	2.182	1.22222		4283.96	2105.32	0.605893		10.0752	20.1503	43081.2	5975.24	0.994613
770.876	636.831	773	322	513.916	284.387	180.304	5.761	0.492	5.756	513.917	284.387	180.304	508	279	176	12	12	10		62.4579	62.4579	46.5911	10.91	13.092	12.3647	1.25978	1.2		1001.06	758.008	0.638434		6.20569	12.4114	7832.95	1919.07	0.993904
235.352	311.429	236	162	12.674	382.86	177.648	3.917	1.072	4.005	12.674	382.86	177.648	8	378	176	11	11	4		54.3053	54.3053	10.6811	4.364	12.001	9.45533	4.40922	2.75		305.627	370.688	0.59193		4.17863	8.35727	2632.74	1123.2	0.820917
35.9011	99.8168	36	36	34.139	423.5	176	2.538	0.978	2.667	34.139	423.5	176	31	421	176	8	6	1		32.5477	20.4966	1.15028	1.091	8.728	5.455	3.93366	8		46.621	118.81	0.527253		2.2327	4.46541	261.098	382.768	0.516121
664.17	618.864	666	311	71.03	514.791	180.317	5.524	0.743	5.395	71.03	514.792	180.317	64	510	176	14	11	10		80.021	54.3053	46.5911	10.91	15.274	12.7283	2.2711	1.4		862.489	736.622	0.594851		5.90502	11.81	8376.9	2025.72	0.984675
908.497	688.736	911	373	574.797	550.56	180.782	6.115	0.602	6.079	574.798	550.561	180.782	569	545	176	13	12	10		71.0342	62.4579	46.5911	10.91	14.183	12.7283	1.66653	1.3		1179.77	819.789	0.658639		6.55495	13.1099	8485.7	2031.92	0.990153
24.9315	71.8679	25	25	362.96	674.6	176	2.108	0.817	2.18	362.96	674.6	176	361	672	176	5	6	1		15.2897	20.4966	1.15028	1.091	6.546	4.364	2.88651	6		32.376	85.543	0.574269		1.97717	3.95435	163.186	244.632	0.590328
1127.89	830.476	1131	426	490.552	761.532	181.127	6.588	0.534	6.572	490.551	761.529	181.128	484	755	176	14	14	11		80.021	80.021	54.3053	12.001	15.274	14.183	1.88967	1.27273		1464.68	988.5	0.630961		7.04506	14.0901	11727.7	2523.34	0.989271
391.92	401.263	393	209	677.384	841.473	179.036	4.516	0.616	4.489	677.385	841.474	179.036	672	838	176	11	9	7		54.3053	39.3322	26.2602	7.637	12.001	9.819	2.182	1.57143		508.946	477.616	0.645436		4.95292	9.90583	3769.61	1204.05	0.972834
527.546	533.022	529	290	284.664	854.813	178.724	5.16	1.102	5.262	284.664	854.814	178.725	279	849	176	12	14	6		62.4579	80.021	20.4966	6.546	15.274	11.6373	4.5422	2.33333		685.07	634.446	0.592351		5.46867	10.9373	5483.06	1689.18	0.890206
89.753	175.678	90	90	347.433	64.433	177.433	2.917	1.07	2.904	347.433	64.433	177.433	344	60	177	9	10	2		39.3322	46.5911	3.50517	2.182	10.91	7.637	4.75556	5		116.553	209.106	0.551823		3.03025	6.0605	979.119	747.14	0.638223
369.981	393.279	371	209	242.14	145.313	179.846	4.481	0.84	4.483	242.141	145.313	179.846	238	140	177	11	11	6		54.3053	54.3053	20.4966	6.546	12.001	10.1827	3.14945	1.83333		480.456	468.112	0.633729		4.85872	9.71744	3949.11	1296.51	0.931912
1334.32	964.231	1338	484	598.072	167.166	182.791	7.028	0.588	6.995	598.075	167.166	182.791	591	161	177	15	14	13		89.4067	80.021	71.0342	14.183	16.365	15.274	1.091	1.15385		1732.75	1147.71	0.60787		7.45102	14.902	14850	2929.72	0.997259
122.662	207.619	123	123	409.756	234.179	177.439	3.312	1.164	3.464	409.756	234.179	177.439	406	230	177	9	9	2		39.3322	39.3322	3.50517	2.182	9.819	7.27333	4.40922	4.5		159.289	247.125	0.575031		3.36278	6.72557	881.207	677.403	0.656179
26.926	77.8572	27	27	455.815	262.63	177	2.175	0.824	2.196	455.815	262.63	177	454	260	177	5	6	1		15.2897	20.4966	1.15028	1.091	6.546	4.364	2.88651	6		34.966	92.672	0.557998		2.02855	4.0571	163.186	244.632	0.590328
640.237	552.985	642	297	377.45	354.886	181.245	5.371	0.554	5.358	377.451	354.886	181.244	372	350	177	11	11	9		54.3053	54.3053	39.3322	9.819	12.001	11.2737	1.25978	1.22222		831.409	658.208	0.649627		5.83322	11.6664	5923.67	1595.04	0.9926
22059.2	6258.37	22120	3332	338.174	375.319	194.322	18.503	0.7	18.542	338.112	375.292	194.331	320	357	177	37	37	34		381.67	381.67	333.162	37.094	40.367	39.276	1.88967	1.08824		28646	7449.22	0.607784		18.9813	37.9625	253189	19379.5	0.998705
1158.81	860.421	1162	429	507.536	487.1	182.647	6.665	0.481	6.644	507.535	487.101	182.648	501	480	177	14	15	12		80.021	89.4067	62.4579	13.092	16.365	14.9103	1.66653	1.25		1504.82	1024.14	0.620079		7.10884	14.2177	13707.7	2789.67	0.992902
23.9343	71.8679	24	24	139.667	607.792	177	2.072	0.806	2.047	139.667	607.792	177	137	605	177	6	6	1		20.4966	20.4966	1.15028	1.091	6.546	4.72767	3.14945	6		31.081	85.543	0.558851		1.95045	3.90091	195.824	290.464	0.561439
73.7966	149.725	74	74	458.905	668.987	177.365	2.712	1.022	2.567	458.905	668.987	177.365	455	665	177	8	8	2		32.5477	32.5477	3.50517	2.182	8.728	6.546	3.77933	4		95.832	178.215	0.56826		2.83884	5.67768	696.262	545.669	0.696204
209.423	261.52	210	134	321.948	681.448	179.1	3.621	0.738	3.618	321.948	681.448	179.1	318	678	177	9	8	5		39.3322	32.5477	15.2897	5.455	9.819	8.00067	2.2711	1.8		271.956	311.282	0.652123		4.01917	8.03835	1958.24	799.508	0.946756
764.893	682.747	767	348	243.524	798.068	181.332	5.839	0.937	5.775	243.525	798.067	181.332	238	793	177	17	13	9		109.333	71.0342	39.3322	9.819	18.547	14.183	4.364	1.88889		993.287	812.661	0.592413		6.18959	12.3792	10819.3	2498.95	0.946656
61325.1	12361.4	61494	6672	412.804	835.507	200.316	26.228	0.653	26.216	412.896	835.394	200.193	388	811	177	51	50	48		639.326	619.295	579.961	52.368	55.641	54.1863	1.66653	1.0625		79636.5	14713.6	0.608379		26.6895	53.3791	665801	36892.4	0.999485
2196.95	1325.57	2203	676	502.537	92.65	185.715	8.359	0.556	8.374	502.537	92.65	185.713	494	85	178	18	17	15		119.854	109.333	89.4067	16.365	19.638	18.1833	1.66653	1.2		2852.95	1577.8	0.61654		8.79836	17.5967	24967.5	4150.71	0.995281
953.374	754.615	956	383	421.37	163.987	182.851	6.231	0.547	6.173	421.371	163.987	182.852	413	158	178	16	13	11		99.1805	71.0342	54.3053	12.001	17.456	14.5467	2.74562	1.45455		1238.05	898.204	0.620775		6.66116	13.3223	12445.7	2645.75	0.981631
290.2	355.348	291	172	249.261	241.316	180.543	4.075	0.657	4.042	249.261	241.316	180.543	245	237	178	10	10	6		46.5911	46.5911	20.4966	6.546	10.91	9.45533	2.51956	1.66667		376.853	422.964	0.596525		4.48086	8.96171	3263.73	1118.35	0.951443
2744.44	1497.26	2752	804	283.65	288.636	184.717	9.029	0.731	9.087	283.649	288.636	184.716	275	280	178	19	19	14		130.737	130.737	80.021	15.274	20.729	18.9107	3.14945	1.35714		3563.92	1782.16	0.633126		9.47574	18.9515	27491.5	4482.52	0.982714
46.8706	127.766	47	47	883.532	324.638	178	2.875	1.085	2.934	883.532	324.638	178	880	321	178	8	9	1		32.5477	39.3322	1.15028	1.091	9.819	6.546	4.75556	9		60.866	152.077	0.492044		2.44022	4.88044	391.647	565.316	0.45792
603.338	558.974	605	268	325.56	328.845	182.569	5.311	0.55	5.246	325.561	328.845	182.569	320	323	178	12	12	10		62.4579	62.4579	46.5911	10.91	13.092	12.3647	1.25978	1.2		783.493	665.336	0.617732		5.71894	11.4379	7832.95	1919.07	0.993904
1009.22	796.539	1012	417	140.304	566.23	182.789	6.341	0.712	6.351	140.305	566.231	182.789	133	559	178	15	14	10		89.4067	80.021	46.5911	10.91	16.365	14.183	2.88651	1.5		1310.57	948.105	0.61085		6.78876	13.5775	11423.1	2518.53	0.973924
934.426	740.641	937	377	408.069	653.928	183.204	6.177	0.531	6.16	408.07	653.927	183.204	401	648	178	14	13	11		80.021	71.0342	54.3053	12.001	15.274	13.8193	1.66653	1.27273		1213.44	881.571	0.624079		6.61673	13.2335	10890	2395.84	0.991696
366.989	395.275	368	190	471.103	764.609	181.682	4.457	0.607	4.407	471.104	764.609	181.682	467	761	178	10	9	8		46.5911	39.3322	32.5477	8.728	10.91	9.819	1.091	1.25		476.571	470.488	0.627125		4.84559	9.69117	3916.47	1209.62	0.993341
7544.22	3144.2	7565	1692	375.648	922.146	188.257	12.971	1.326	12.832	375.634	922.203	188.256	355	910	178	37	24	22		381.67	190.324	165.481	24.002	40.367	30.1843	8.88568	1.68182		9796.9	3742.48	0.59163		13.2739	26.5479	106267	11268	0.962879
96.7337	157.711	97	76	308.557	255.32	180.454	2.705	0.61	2.662	308.557	255.32	180.454	306	252	179	6	8	4		20.4966	32.5477	10.6811	4.364	8.728	6.546	2.182	2		125.618	187.72	0.646162		3.10686	6.21371	1044.39	531.361	0.936852
150.585	207.619	151	109	456.623	262.536	180.311	3.198	0.693	3.234	456.623	262.536	180.311	453	259	179	8	8	4		32.5477	32.5477	10.6811	4.364	8.728	7.27333	2.51956	2		195.549	247.125	0.659282		3.60072	7.20143	1392.52	661.543	0.91158
55.8464	143.736	56	56	93.946	304.536	179	3.117	1.166	3.315	93.946	304.536	179	91	301	179	7	9	1		26.2602	39.3322	1.15028	1.091	9.819	6.18233	4.5422	9		72.522	171.086	0.491567		2.58698	5.17397	342.692	497.094	0.476411
225.379	299.45	226	151	91.934	355.332	181.42	3.834	0.918	3.808	91.934	355.332	181.42	87	351	179	10	10	5		46.5911	46.5911	15.2897	5.455	10.91	9.09167	3.14945	2		292.677	356.43	0.598093		4.11876	8.23752	2719.77	1033.66	0.91158
1109.94	846.447	1113	448	92.363	567.482	183.852	6.589	0.794	6.564	92.364	567.482	183.852	85	561	179	15	15	10		89.4067	89.4067	46.5911	10.91	16.365	14.5467	3.14945	1.5		1441.37	1007.51	0.61247		7.00748	14.015	12239	2649.38	0.969403
61.8298	121.776	62	54	771.548	618.871	179.984	2.286	0.616	2.319	771.548	618.871	179.984	769	617	179	6	5	3		20.4966	15.2897	6.72629	3.273	6.546	5.09133	1.66653	2		80.292	144.948	0.620945		2.67626	5.35251	489.559	322.953	0.930139
139.615	201.63	140	110	102.6	642.907	180.086	3.176	0.901	3.347	102.6	642.907	180.086	99	639	179	9	9	3		39.3322	39.3322	6.72629	3.273	9.819	7.637	3.77933	3		181.304	239.996	0.645483		3.51107	7.02214	1321.81	734.535	0.792959
37.8955	103.809	38	38	363.211	674.184	179	2.659	1.104	2.645	363.211	674.184	179	359	672	179	8	6	1		32.5477	20.4966	1.15028	1.091	8.728	5.455	3.93366	8		49.211	123.562	0.525582		2.27331	4.54661	261.098	382.768	0.516121
25.9288	77.8572	26	26	270.962	357.654	180	2.198	0.902	2.212	270.962	357.654	180	268	355	180	7	6	1		26.2602	20.4966	1.15028	1.091	7.637	5.09133	3.50707	7		33.671	92.672	0.544135		2.00319	4.00638	228.461	336.535	0.537026
19.9454	61.8862	20	20	76.95	701.8	180	1.943	0.813	2.05	76.95	701.8	180	75	699	180	5	6	1		15.2897	20.4966	1.15028	1.091	6.546	4.364	2.88651	6		25.901	73.662	0.574714		1.83545	3.6709	163.186	244.632	0.590328
41.8844	111.795	42	42	177.619	733.476	180	2.706	1.014	2.807	177.619	733.476	180	175	730	180	6	8	1		20.4966	32.5477	1.15028	1.091	8.728	5.455	3.93366	8		54.391	133.067	0.521713		2.35042	4.70085	261.098	382.768	0.516121
19.9454	61.8862	20	20	297.95	869.45	180	1.859	0.696	1.966	297.95	869.45	180	296	867	180	5	6	1		15.2897	20.4966	1.15028	1.091	6.546	4.364	2.88651	6		25.901	73.662	0.574714		1.83545	3.6709	163.186	244.632	0.590328
37.8955	103.809	38	38	94.237	304.079	181	2.542	0.931	2.637	94.237	304.079	181	91	301	181	7	7	1		26.2602	26.2602	1.15028	1.091	7.637	5.455	3.77933	7		49.211	123.562	0.525582		2.27331	4.54661	266.538	389.883	0.513715
204.437	267.509	205	139	89.571	312.727	182.678	3.657	0.929	3.757	89.571	312.727	182.678	85	308	181	9	10	4		39.3322	46.5911	10.6811	4.364	10.91	8.36433	3.50707	2.5		265.481	318.411	0.627362		3.98702	7.97404	1958.24	874.948	0.865125
65.8187	123.772	66	58	301.697	381.818	182.091	2.326	0.597	2.339	301.697	381.818	182.091	299	379	181	7	6	3		26.2602	20.4966	6.72629	3.273	7.637	5.81867	2.2711	2.33333		85.472	147.324	0.636932		2.73261	5.46523	685.383	422.295	0.890206
25.9288	73.8641	26	26	490.808	731.769	181	2.157	0.838	2.233	490.808	731.769	181	488	730	181	6	5	1		20.4966	15.2897	1.15028	1.091	6.546	4.364	2.88651	6		33.671	87.919	0.573551		2.00319	4.00638	163.186	244.632	0.590328
19.9454	61.8862	20	20	195.15	844.4	181	1.897	0.74	1.975	195.15	844.4	181	193	842	181	5	6	1		15.2897	20.4966	1.15028	1.091	6.546	4.364	2.88651	6		25.901	73.662	0.574714		1.83545	3.6709	163.186	244.632	0.590328
1.7685e+07	649783	17733740	379118	767.643	154.73	412.707	202.07	56.315	200.917	806.736	163.081	433.758	500	2	182	407	330	411		18018.8	12862.2	18304.3	360.03	448.401	417.489	49.8091	1.24545		2.29657e+07	773425	0.505188		176.332	352.663	3.00271e+08	2.18706e+06	0.991513
529.541	509.066	531	249	873.299	298.542	186.017	5.042	0.526	5.038	873.3	298.543	186.017	868	294	182	12	10	9		62.4579	46.5911	39.3322	9.819	13.092	11.2737	1.66653	1.33333		687.66	605.931	0.62179		5.47556	10.9511	5874.71	1592.03	0.988985
29.9177	87.8389	30	30	52.733	393.433	182	2.323	0.927	2.484	52.733	393.433	182	50	391	182	6	7	1		20.4966	26.2602	1.15028	1.091	7.637	5.09133	3.50707	7		38.851	104.553	0.530578		2.10106	4.20211	228.461	336.535	0.537026
19.9454	61.8862	20	20	235	589.5	182	2.043	0.892	2.106	235	589.5	182	232	588	182	7	4	1		26.2602	10.6811	1.15028	1.091	7.637	4.364	3.273	7		25.901	73.662	0.574714		1.83545	3.6709	152.307	230.844	0.597466
5576.64	2471.45	5592	1253	838.431	619.311	192.1	11.562	0.547	11.569	838.428	619.283	192.106	828	608	182	23	23	22		177.738	177.738	165.481	24.002	25.093	24.7293	0.629889	1.04545		7241.8	2941.72	0.615338		12.002	24.0039	63305.5	7684.21	0.999644
432.808	431.208	434	220	202.597	696.783	185.475	4.681	0.519	4.671	202.597	696.784	185.475	198	693	182	10	9	8		46.5911	39.3322	32.5477	8.728	10.91	9.819	1.091	1.25		562.043	513.259	0.641693		5.11949	10.239	3916.47	1209.62	0.993341
54.8492	111.795	55	55	838	719.345	182.527	2.317	0.835	2.286	838	719.345	182.527	835	716	182	6	7	2		20.4966	26.2602	3.50517	2.182	7.637	5.455	2.88651	3.5		71.227	133.067	0.624468		2.57149	5.14299	456.922	374.208	0.766653
90.7503	175.678	91	91	177.813	732.769	182.407	2.967	1.124	3.098	177.813	732.769	182.407	174	728	182	9	10	2		39.3322	46.5911	3.50517	2.182	10.91	7.637	4.75556	5		117.848	209.106	0.555903		3.04143	6.08286	979.119	747.14	0.638223
117.675	199.634	118	92	108.746	352.271	184.542	3.089	0.907	2.948	108.746	352.271	184.542	105	348	183	9	9	4		39.3322	39.3322	10.6811	4.364	9.819	8.00067	3.14945	2.25		152.813	237.62	0.581712		3.31658	6.63316	1762.41	801.19	0.880685
733.978	640.824	736	321	887.707	420.957	187.519	5.691	0.579	5.678	887.708	420.957	187.519	882	416	183	12	12	10		62.4579	62.4579	46.5911	10.91	13.092	12.3647	1.25978	1.2		953.141	762.761	0.614045		6.10505	12.2101	7832.95	1919.07	0.993904
5888.78	2583.24	5905	1383	82.515	433.067	193.013	11.778	0.629	11.725	82.516	433.053	193.022	70	421	183	25	24	21		203.232	190.324	153.557	22.911	27.275	25.4567	2.2711	1.19048		7647.15	3074.78	0.610477		12.2218	24.4437	68538.3	8136.05	0.995465
25.9288	75.8611	26	26	16.231	434.192	183	2.169	0.864	2.233	16.231	434.192	183	14	432	183	6	6	1		20.4966	20.4966	1.15028	1.091	6.546	4.72767	3.14945	6		33.671	90.296	0.558453		2.00319	4.00638	195.824	290.464	0.561439
48.8651	131.758	49	49	102.224	642.755	183	2.98	1.17	3.089	102.224	642.755	183	98	640	183	9	8	1		39.3322	32.5477	1.15028	1.091	9.819	6.546	4.75556	9		63.456	156.829	0.490576		2.47435	4.9487	391.647	565.316	0.45792
81.7744	169.689	82	82	284.988	855.244	183.317	2.882	1.102	2.958	284.988	855.244	183.317	281	852	183	9	8	2		39.3322	32.5477	3.50517	2.182	9.819	6.90967	4.13046	4.5		106.192	201.977	0.536921		2.93766	5.87531	783.295	608.024	0.675845
44.8761	121.776	45	45	242.022	144.533	184	2.85	1.121	2.892	242.022	144.533	184	238	141	184	9	7	1		39.3322	26.2602	1.15028	1.091	9.819	6.18233	4.5422	9		58.276	144.948	0.501493		2.4051	4.81021	342.692	497.094	0.476411
31.9121	93.8274	32	32	97.094	186.656	184	2.694	1.213	2.732	97.094	186.656	184	94	183	184	7	8	1		26.2602	32.5477	1.15028	1.091	8.728	5.81867	4.13046	8		41.441	111.681	0.518551		2.14675	4.29349	304.615	443.421	0.493744
439.789	459.157	441	215	770.689	291.093	187.905	4.726	0.532	4.729	770.691	291.093	187.904	766	287	184	11	10	9		54.3053	46.5911	39.3322	9.819	12.001	10.91	1.091	1.22222		571.108	546.526	0.609096		5.14687	10.2937	5385.15	1493.81	0.994613
449.761	437.198	451	236	430.155	354.288	186.827	4.768	0.706	4.748	430.156	354.289	186.827	425	350	184	12	10	7		62.4579	46.5911	26.2602	7.637	13.092	10.5463	2.74562	1.71429		584.058	520.388	0.649323		5.18548	10.371	4569.22	1387.83	0.959492
4471.68	2172.01	4484	1140	97.438	380.839	192.873	10.714	0.625	10.682	97.439	380.834	192.879	86	371	184	23	25	19		177.738	203.232	130.737	20.729	27.275	24.3657	3.33306	1.31579		5806.91	2585.3	0.604324		11.1503	22.3005	59427.1	7444.75	0.989214
2224.87	1403.43	2231	751	11.514	529.625	190.38	8.408	0.822	8.425	11.514	529.625	190.382	3	520	184	19	20	13		130.737	141.974	71.0342	14.183	21.82	18.9107	4.13046	1.53846		2889.21	1670.47	0.58726		8.83548	17.671	26871.4	4476.46	0.969191
3691.83	1840.62	3702	979	761.582	714.145	192.51	10.023	0.654	10.017	761.567	714.163	192.517	752	704	184	21	21	17		153.557	153.557	109.333	18.547	22.911	21.4563	2.51956	1.23529		4794.2	2190.86	0.627597		10.4603	20.9205	40780.3	5776.96	0.991786
20.9426	65.8794	21	21	138.381	802.143	184	1.991	0.826	1.997	138.381	802.143	184	136	800	184	6	6	1		20.4966	20.4966	1.15028	1.091	6.546	4.72767	3.14945	6		27.196	78.415	0.557727		1.86554	3.73109	195.824	290.464	0.561439
112.689	193.644	113	113	471.504	931.938	184.513	3.216	1.172	3.422	471.504	931.938	184.513	468	928	184	9	10	2		39.3322	46.5911	3.50517	2.182	10.91	7.637	4.75556	5		146.338	230.491	0.582642		3.26906	6.53812	979.119	747.14	0.638223
1068.06	906.336	1071	451	30.656	384.805	190.001	6.628	1.148	6.495	30.656	384.805	190.002	21	378	185	17	18	10		109.333	119.854	46.5911	10.91	19.638	16.365	4.75556	1.8		1386.98	1078.8	0.557517		6.91821	13.8364	16645	3348.08	0.941626
73.7966	185.66	74	74	51.865	392.243	185	3.632	1.391	3.67	51.865	392.243	185	47	389	185	11	8	1		54.3053	32.5477	1.15028	1.091	12.001	7.27333	5.59858	11		95.832	220.987	0.458273		2.83884	5.67768	478.68	687.681	0.430322
333.083	367.326	334	179	652.341	628.284	188.266	4.277	0.566	4.232	652.342	628.284	188.266	648	624	185	10	10	7		46.5911	46.5911	26.2602	7.637	10.91	9.819	1.88967	1.42857		432.54	437.221	0.632607		4.69151	9.38302	3807.68	1207.76	0.976358
1235.6	886.374	1239	463	315.303	133.476	191.334	6.83	0.568	6.778	315.304	133.476	191.335	308	127	186	15	14	12		89.4067	80.021	62.4579	13.092	16.365	14.9103	1.66653	1.25		1604.54	1055.03	0.628229		7.26252	14.525	13707.7	2789.67	0.992902
9215.61	3433.65	9241	1833	351.946	179.276	198.655	13.731	0.572	13.729	351.945	179.27	198.678	339	166	186	27	28	25		229.996	243.843	203.232	27.275	30.548	29.0933	1.66653	1.12		11967.4	4087.01	0.619076		14.1896	28.3792	102807	10632.1	0.99819
20.9426	61.8862	21	21	59.81	259.429	186	1.942	0.761	2.027	59.81	259.429	186	57	258	186	6	4	1		20.4966	10.6811	1.15028	1.091	6.546	4.00033	2.74562	6		27.196	73.662	0.593714		1.86554	3.73109	130.549	199.18	0.624819
2646.71	1507.24	2654	767	270.91	355.723	193.99	8.931	0.572	8.901	270.91	355.727	193.992	261	347	186	20	18	17		141.974	119.854	109.333	18.547	21.82	20.0017	1.66653	1.17647		3437.01	1794.04	0.613912		9.3619	18.7238	33290	5022.5	0.996415
1440.03	966.228	1444	509	490.742	401.625	191.512	7.19	0.563	7.197	490.741	401.626	191.512	483	394	186	16	15	12		99.1805	89.4067	62.4579	13.092	17.456	15.6377	2.2711	1.33333		1870.02	1150.08	0.638243		7.6428	15.2856	15665.9	3066.14	0.98748
53.852	141.74	54	54	46.056	423	186	3.035	1.122	3.271	46.056	423	186	42	419	186	9	8	1		39.3322	32.5477	1.15028	1.091	9.819	6.546	4.75556	9		69.932	168.71	0.48655		2.55581	5.11163	391.647	565.316	0.45792
4146.58	1996.33	4158	1053	910.553	567.621	194.76	10.412	0.551	10.428	910.58	567.605	194.765	901	558	186	21	21	18		153.557	153.557	119.854	19.638	22.911	21.82	1.88967	1.16667		5384.73	2376.2	0.625237		10.8732	21.7465	43179.1	5978.02	0.995656
282.222	337.381	283	167	695.389	611.449	188.696	4.035	0.654	4.039	695.39	611.449	188.696	691	607	186	9	10	6		39.3322	46.5911	20.4966	6.546	10.91	9.09167	2.2711	1.66667		366.493	401.578	0.616725		4.43941	8.87883	2937.36	1033.34	0.959869
20.9426	63.8824	21	21	80.619	711.762	186	1.947	0.761	1.965	80.619	711.762	186	79	709	186	5	6	1		15.2897	20.4966	1.15028	1.091	6.546	4.364	2.88651	6		27.196	76.038	0.575162		1.86554	3.73109	163.186	244.632	0.590328
21.9398	63.8824	22	22	609.364	719.682	186	2.008	0.796	1.946	609.364	719.682	186	608	717	186	4	6	1		10.6811	20.4966	1.15028	1.091	6.546	4.00033	2.74562	6		28.491	76.038	0.593278		1.8947	3.78939	130.549	199.18	0.624819
10336.5	3994.61	10365	2100	328.978	902.813	197.947	14.429	1.196	14.24	328.995	902.791	197.969	310	889	186	34	29	25		333.162	257.993	203.232	27.275	37.094	32.0027	4.91959	1.36		13423	4754.71	0.57446		14.743	29.4861	134085	12829.1	0.987508
62.8271	127.766	63	63	176.508	275.984	187.571	2.439	0.861	2.35	176.508	275.984	187.571	173	273	187	8	7	2		32.5477	26.2602	3.50517	2.182	8.728	6.18233	3.50707	4		81.587	152.077	0.598184		2.69057	5.38114	609.229	483.737	0.718448
51.8575	111.795	52	52	131.385	472.327	187.615	2.262	0.808	2.256	131.385	472.327	187.615	129	469	187	6	7	2		20.4966	26.2602	3.50517	2.182	7.637	5.455	2.88651	3.5		67.342	133.067	0.601549		2.52386	5.04773	456.922	374.208	0.766653
125.654	197.637	126	92	796.69	504.619	188.365	3.032	0.79	3.006	796.691	504.619	188.365	793	502	187	9	6	4		39.3322	20.4966	10.6811	4.364	9.819	6.90967	2.74562	2.25		163.174	235.244	0.613856		3.3899	6.77981	1174.94	586.331	0.918373
24.9315	73.8641	25	25	82.72	594.08	187	2.153	0.872	2.214	82.72	594.08	187	81	591	187	5	7	1		15.2897	26.2602	1.15028	1.091	7.637	4.72767	3.33306	7		32.376	87.919	0.558749		1.97717	3.95435	190.384	283.467	0.564593
32.9094	91.8313	33	33	471.152	931.303	187	2.454	0.981	2.465	471.152	931.303	187	468	929	187	7	6	1		26.2602	20.4966	1.15028	1.091	7.637	5.09133	3.50707	7		42.736	109.305	0.540804		2.16888	4.33776	228.461	336.535	0.537026
799.797	658.791	802	335	311.91	205.727	192.6	5.862	0.602	5.837	311.911	205.727	192.6	306	200	188	13	12	10		71.0342	62.4579	46.5911	10.91	14.183	12.7283	1.66653	1.3		1038.61	784.146	0.632494		6.28234	12.5647	8485.7	2031.92	0.990153
271.253	319.414	272	171	60.051	259.449	189.717	4.064	0.952	4.049	60.051	259.449	189.717	55	254	188	10	11	5		46.5911	54.3053	15.2897	5.455	12.001	9.45533	3.50707	2.2		352.248	380.192	0.634425		4.38114	8.76227	2991.75	1117.01	0.898897
2715.52	1501.25	2723	785	715.865	357.138	195.557	8.992	0.551	8.991	715.876	357.141	195.558	707	349	188	19	17	16		130.737	109.333	99.1805	17.456	20.729	18.9107	1.66653	1.1875		3526.36	1786.91	0.626998		9.44234	18.8847	28111.6	4489	0.995997
20.9426	63.8824	21	21	43.048	399.905	188	2.033	0.903	2.131	43.048	399.905	188	40	398	188	7	4	1		26.2602	10.6811	1.15028	1.091	7.637	4.364	3.273	7		27.196	76.038	0.575162		1.86554	3.73109	152.307	230.844	0.597466
177.511	243.553	178	119	282.101	435.034	189.989	3.443	0.737	3.341	282.101	435.034	189.989	279	431	188	8	10	5		32.5477	46.5911	15.2897	5.455	10.91	8.36433	2.74562	2		230.515	289.896	0.627155		3.80368	7.60735	2175.82	870.221	0.933118
173.522	223.589	174	117	933.632	453.557	190.167	3.348	0.576	3.32	933.633	453.557	190.167	930	451	188	8	7	5		32.5477	26.2602	15.2897	5.455	8.728	7.27333	1.66653	1.6		225.335	266.134	0.672878		3.77497	7.54994	1523.07	661.36	0.967966
20.9426	63.8824	21	21	131.571	674.238	188	1.993	0.799	1.976	131.571	674.238	188	129	672	188	6	5	1		20.4966	15.2897	1.15028	1.091	6.546	4.364	2.88651	6		27.196	76.038	0.575162		1.86554	3.73109	163.186	244.632	0.590328
21.9398	65.8794	22	22	210.136	820.727	188	2.127	0.927	2.143	210.136	820.727	188	209	818	188	4	7	1		10.6811	26.2602	1.15028	1.091	7.637	4.364	3.273	7		28.491	78.415	0.575294		1.8947	3.78939	152.307	230.844	0.597466
109.698	185.66	110	94	127.609	174.664	190.291	2.99	0.91	2.99	127.609	174.664	190.291	124	171	189	8	8	3		32.5477	32.5477	6.72629	3.273	8.728	6.90967	3.14945	2.66667		142.453	220.987	0.596896		3.23987	6.47974	1044.39	599.366	0.830555
101.72	171.685	102	87	105.873	344.235	189.931	2.893	0.933	2.863	105.873	344.235	189.931	102	341	189	9	7	3		39.3322	26.2602	6.72629	3.273	9.819	6.90967	3.33306	3		132.093	204.353	0.613794		3.15935	6.31869	1028.07	593.586	0.829883
100.723	177.674	101	101	45.475	422.475	189.475	3.108	1.186	3.193	45.475	422.475	189.475	40	420	189	11	7	2		54.3053	26.2602	3.50517	2.182	12.001	7.27333	4.91959	5.5		130.798	211.482	0.589221		3.14899	6.29797	837.69	650.658	0.660471
214.409	269.505	215	139	83.126	593.977	190.707	3.663	0.752	3.599	83.126	593.977	190.707	78	591	189	10	7	5		46.5911	26.2602	15.2897	5.455	10.91	8.00067	2.74562	2		278.431	320.787	0.642805		4.05082	8.10164	1903.84	790.735	0.93945
19.9454	61.8862	20	20	220.05	706.5	189	1.859	0.697	1.966	220.05	706.5	189	218	704	189	5	6	1		15.2897	20.4966	1.15028	1.091	6.546	4.364	2.88651	6		25.901	73.662	0.574714		1.83545	3.6709	163.186	244.632	0.590328
110.695	183.663	111	92	227.739	724.586	189.937	2.992	0.92	3.037	227.739	724.586	189.937	223	721	189	9	8	3		39.3322	32.5477	6.72629	3.273	9.819	7.27333	3.50707	3		143.748	218.61	0.607037		3.24966	6.49932	1174.94	663.656	0.81137
1536.77	1351.52	1541	643	151.014	808.518	194.114	8.118	2.42	7.431	151.015	808.524	194.114	141	798	189	27	23	11		229.996	177.738	54.3053	12.001	29.457	22.1837	9.08439	2.45455		1995.64	1608.69	0.476503		7.81024	15.6205	37157.6	6138.81	0.877199
166.541	247.546	167	133	176.024	275.719	190.928	3.573	1.177	3.584	176.024	275.719	190.928	172	271	190	10	10	3		46.5911	46.5911	6.72629	3.273	10.91	8.36433	4.40922	3.33333		216.27	294.649	0.591348		3.72365	7.44731	1631.86	884.263	0.75804
524.555	499.084	526	255	667.633	306.53	194.169	5.03	0.576	5.026	667.634	306.531	194.169	663	302	190	10	11	9		46.5911	54.3053	39.3322	9.819	12.001	10.91	1.091	1.22222		681.185	594.05	0.630238		5.45832	10.9166	5385.15	1493.81	0.994613
290.2	341.373	291	163	352.141	332.481	192.876	4.072	0.56	4.028	352.141	332.481	192.876	348	329	190	10	9	7		46.5911	39.3322	26.2602	7.637	10.91	9.45533	1.66653	1.42857		376.853	406.33	0.620945		4.48086	8.96171	3426.92	1119.75	0.981666
171.527	229.579	172	111	740.733	338.866	192.047	3.349	0.566	3.326	740.733	338.866	192.047	738	335	190	7	9	5		26.2602	39.3322	15.2897	5.455	9.819	7.637	2.182	1.8		222.745	273.263	0.650292		3.76045	7.5209	1713.46	725.614	0.95432
192.47	279.487	193	145	17.855	419.477	191.829	3.689	1.07	3.619	17.855	419.477	191.829	13	414	190	9	11	4		39.3322	54.3053	10.6811	4.364	12.001	8.728	3.93366	2.75		249.941	332.668	0.576808		3.90766	7.81531	2154.06	949.397	0.849588
28066.7	7320.43	28144	4052	15.812	441.101	207.833	20.11	1.017	20.209	15.814	441.031	207.829	0	421	190	36	40	37		365.224	432.628	381.67	39.276	43.64	41.0943	2.2711	1.11111		36447.3	8713.37	0.61011		20.568	41.136	289819	21212.3	0.998421
85.7634	155.714	86	86	130.698	471.186	190.523	2.841	1.033	2.875	130.698	471.186	190.523	127	468	190	8	8	2		32.5477	32.5477	3.50517	2.182	8.728	6.546	3.77933	4		111.372	185.344	0.603981		2.98467	5.96933	696.262	545.669	0.696204
2439.28	1419.4	2446	711	311.365	538.633	197.552	8.675	0.526	8.641	311.367	538.627	197.551	303	530	190	18	18	16		119.854	119.854	99.1805	17.456	19.638	18.9107	1.25978	1.125		3167.64	1689.48	0.617382		9.11064	18.2213	28198.6	4491.59	0.997476
854.646	664.78	857	360	735.599	559.146	194.012	5.958	0.552	5.99	735.599	559.146	194.011	730	554	190	12	12	10		62.4579	62.4579	46.5911	10.91	13.092	12.3647	1.25978	1.2		1109.84	791.275	0.655134		6.42279	12.8456	7832.95	1919.07	0.993904
1384.19	942.272	1388	489	761.035	655.043	196.301	7.096	0.554	7.077	761.034	655.042	196.301	753	649	190	17	13	13		109.333	71.0342	71.0342	14.183	18.547	15.6377	2.51956	1.30769		1797.5	1121.57	0.637438		7.5427	15.0854	15627.8	3059.9	0.987893
26.926	79.8534	27	27	406.222	885.037	190	2.202	0.893	2.243	406.222	885.037	190	404	883	190	7	6	1		26.2602	20.4966	1.15028	1.091	7.637	5.09133	3.50707	7		34.966	95.048	0.54405		2.02855	4.0571	228.461	336.535	0.537026
909.495	702.711	912	378	421.716	290.103	195.626	6.1	0.572	6.088	421.717	290.103	195.625	416	285	191	13	12	10		71.0342	62.4579	46.5911	10.91	14.183	12.7283	1.66653	1.3		1181.07	836.423	0.646013		6.55735	13.1147	8485.7	2031.92	0.990153
653.201	570.953	655	294	309.46	305.42	195.13	5.43	0.565	5.375	309.461	305.42	195.13	304	301	191	13	10	9		71.0342	46.5911	39.3322	9.819	14.183	11.6373	2.2711	1.44444		848.244	679.594	0.637649		5.87233	11.7447	6364.27	1691.53	0.981829
314.135	373.315	315	180	89.689	307.149	194.057	4.187	0.598	4.151	89.689	307.149	194.057	85	303	191	10	10	7		46.5911	46.5911	26.2602	7.637	10.91	9.819	1.88967	1.42857		407.934	444.35	0.598621		4.6008	9.20161	3807.68	1207.76	0.976358
79.78	135.751	80	68	258.038	444.325	191.863	2.531	0.674	2.554	258.038	444.325	191.863	255	442	191	7	7	3		26.2602	26.2602	6.72629	3.273	7.637	6.18233	2.51956	2.33333		103.602	161.582	0.660191		2.91358	5.82715	799.614	478.622	0.870453
639.239	550.988	641	293	345.789	458.626	194.849	5.367	0.526	5.378	345.79	458.625	194.849	340	453	191	12	12	9		62.4579	62.4579	39.3322	9.819	13.092	12.001	1.88967	1.33333		830.114	655.831	0.651304		5.83019	11.6604	7049.65	1805.66	0.984678
5559.68	2441.51	5575	1275	522.264	352.224	202.514	11.543	0.534	11.549	522.282	352.225	202.507	511	341	192	23	23	22		177.738	177.738	165.481	24.002	25.093	24.7293	0.629889	1.04545		7219.79	2906.08	0.621621		11.9898	23.9796	63305.5	7684.21	0.999644
316921	39220.4	317794	21391	807.414	445.405	234.976	46.508	4.76	45.486	804.984	444.22	234.449	764	402	192	86	92	86		1480.84	1650.41	1480.84	93.826	100.372	96.008	3.77933	1.06977		411552	46683.3	0.573156		46.1437	92.2874	3.70124e+06	115806	0.999198
1028.17	802.527	1031	405	270.531	506.372	196.826	6.39	0.561	6.348	270.532	506.371	196.826	264	500	192	14	13	11		80.021	71.0342	54.3053	12.001	15.274	13.8193	1.66653	1.27273		1335.17	955.233	0.613857		6.83098	13.662	10890	2395.84	0.991696
754.92	644.817	757	321	611.556	827.808	196.621	5.73	0.563	5.702	611.557	827.805	196.621	606	822	192	12	12	10		62.4579	62.4579	46.5911	10.91	13.092	12.3647	1.25978	1.2		980.337	767.513	0.621797		6.16258	12.3252	7832.95	1919.07	0.993904
29.9177	85.8428	30	30	406.033	884.367	192	2.261	0.83	2.287	406.033	884.367	192	403	882	192	7	6	1		26.2602	20.4966	1.15028	1.091	7.637	5.09133	3.50707	7		38.851	102.177	0.542916		2.10106	4.20211	228.461	336.535	0.537026
19.9454	61.8862	20	20	271.7	892.15	192	1.99	0.869	2.057	271.7	892.15	192	270	889	192	5	6	1		15.2897	20.4966	1.15028	1.091	6.546	4.364	2.88651	6		25.901	73.662	0.574714		1.83545	3.6709	163.186	244.632	0.590328
520.566	523.04	522	255	137.536	337.14	196.552	5.089	0.781	4.994	137.536	337.14	196.551	131	332	193	13	12	8		71.0342	62.4579	32.5477	8.728	14.183	12.001	2.88651	1.625		676.005	622.564	0.59832		5.44445	10.8889	6788.56	1801.49	0.962434
29.9177	85.8428	30	30	767.333	407.967	193	2.284	0.857	2.298	767.333	407.967	193	765	405	193	6	7	1		20.4966	26.2602	1.15028	1.091	7.637	5.09133	3.50707	7		38.851	102.177	0.542916		2.10106	4.20211	228.461	336.535	0.537026
20.9426	61.8862	21	21	160.857	428.81	193	1.873	0.681	2.035	160.857	428.81	193	159	427	193	5	5	1		15.2897	15.2897	1.15028	1.091	5.455	4.00033	2.51956	5		27.196	73.662	0.593714		1.86554	3.73109	135.989	205.996	0.620813
7565.16	3018.43	7586	1631	224.556	537.536	203.443	12.818	0.608	12.85	224.557	537.565	203.433	212	525	193	26	26	22		216.458	216.458	165.481	24.002	28.366	26.9113	2.51956	1.18182		9824.09	3592.78	0.617422		13.2862	26.5724	80897	9092.09	0.994891
1040.13	800.531	1043	415	648.446	789.811	197.885	6.411	0.579	6.384	648.447	789.813	197.886	642	784	193	14	13	11		80.021	71.0342	54.3053	12.001	15.274	13.8193	1.66653	1.27273		1350.71	952.857	0.620153		6.85738	13.7148	10890	2395.84	0.991696
363	393.279	364	190	514.341	83.47	197.442	4.423	0.486	4.325	514.341	83.47	197.443	510	79	194	9	10	8		39.3322	46.5911	32.5477	8.728	10.91	9.819	1.091	1.25		471.391	468.112	0.625732		4.82797	9.65593	3916.47	1209.62	0.993341
169.533	247.546	170	137	127.247	174.376	194.853	3.581	1.129	3.722	127.247	174.376	194.853	123	170	194	10	10	3		46.5911	46.5911	6.72629	3.273	10.91	8.36433	4.40922	3.33333		220.155	294.649	0.598409		3.74582	7.49164	1631.86	884.263	0.75804
76.7883	145.733	77	67	295.13	210.701	195.13	2.539	0.765	2.544	295.13	210.701	195.13	292	208	194	7	7	3		26.2602	26.2602	6.72629	3.273	7.637	6.18233	2.51956	2.33333		99.717	173.463	0.599501		2.87669	5.75339	799.614	478.622	0.870453
355.022	371.318	356	190	899.857	433.132	196.949	4.334	0.551	4.403	899.858	433.132	196.949	896	429	194	10	9	7		46.5911	39.3322	26.2602	7.637	10.91	9.45533	1.66653	1.42857		461.03	441.973	0.652992		4.79233	9.58466	3426.92	1119.75	0.981666
27.9232	81.8496	28	28	70.107	715.536	194	2.307	0.944	2.257	70.107	715.536	194	67	713	194	6	7	1		20.4966	26.2602	1.15028	1.091	7.637	5.09133	3.50707	7		36.261	97.424	0.543807		2.05329	4.10658	228.461	336.535	0.537026
23.9343	71.8679	24	24	405.875	884.083	194	2.155	0.927	2.286	405.875	884.083	194	404	881	194	5	7	1		15.2897	26.2602	1.15028	1.091	7.637	4.72767	3.33306	7		31.081	85.543	0.558851		1.95045	3.90091	190.384	283.467	0.564593
15154.3	4864.98	15196	2647	170.596	150.784	208.646	16.277	0.774	16.283	170.585	150.787	208.673	154	135	195	33	32	29		317.552	302.226	257.993	31.639	36.003	34.1847	2.2711	1.13793		19679.3	5790.69	0.608732		16.7484	33.4968	166581	14677.2	0.997525
43.8789	91.8313	44	44	195.25	187.591	195.523	2.064	0.708	2.06	195.25	187.591	195.523	193	185	195	5	6	2		15.2897	20.4966	3.50517	2.182	6.546	4.72767	2.2711	3		56.981	109.305	0.655135		2.38715	4.77431	326.373	279.335	0.820668
95.7364	179.67	96	96	200.01	231.219	195.604	3.001	1.089	3.174	200.01	231.219	195.604	197	227	195	8	9	2		32.5477	39.3322	3.50517	2.182	9.819	6.90967	4.13046	4.5		124.323	213.858	0.563283		3.09614	6.19229	783.295	608.024	0.675845
1959.6	1171.85	1965	648	766.945	407.51	200.674	8.019	0.635	8.064	766.943	407.51	200.674	759	400	195	16	16	13		99.1805	99.1805	71.0342	14.183	17.456	16.365	1.88967	1.23077		2544.73	1394.83	0.646234		8.46937	16.9387	18102.8	3360.77	0.992072
152.579	245.55	153	127	17.444	418.784	195.771	3.464	1.138	3.521	17.444	418.784	195.771	13	414	195	10	10	3		46.5911	46.5911	6.72629	3.273	10.91	8.36433	4.40922	3.33333		198.139	292.273	0.562353		3.61654	7.23309	1631.86	884.263	0.75804
27.9232	81.8496	28	28	160.857	428.607	195	2.347	0.991	2.262	160.857	428.607	195	158	426	195	6	7	1		20.4966	26.2602	1.15028	1.091	7.637	5.09133	3.50707	7		36.261	97.424	0.543807		2.05329	4.10658	228.461	336.535	0.537026
1321.36	926.301	1325	472	450.994	551.991	200.818	6.987	0.541	6.956	450.995	551.991	200.818	444	545	195	15	15	12		89.4067	89.4067	62.4579	13.092	16.365	15.274	1.88967	1.25		1715.91	1102.56	0.628656		7.42681	14.8536	14686.8	2927.09	0.99083
337.072	385.293	338	186	207.432	589.544	198.213	4.298	0.622	4.216	207.432	589.544	198.213	202	586	195	11	9	7		54.3053	39.3322	26.2602	7.637	12.001	9.819	2.182	1.57143		437.72	458.607	0.607912		4.71016	9.42033	3769.61	1204.05	0.972834
23.9343	71.8679	24	24	289.208	898.792	195	2.141	0.89	2.135	289.208	898.792	195	286	897	195	7	5	1		26.2602	15.2897	1.15028	1.091	7.637	4.72767	3.33306	7		31.081	85.543	0.558851		1.95045	3.90091	190.384	283.467	0.564593
38.8928	107.802	39	39	358.795	926.667	195	2.797	1.201	2.809	358.795	926.667	195	355	924	195	9	6	1		39.3322	20.4966	1.15028	1.091	9.819	5.81867	4.40922	9		50.506	128.315	0.514954		2.29307	4.58615	293.736	429.116	0.497982
674.143	558.974	676	309	307.676	122.354	199.558	5.48	0.605	5.477	307.677	122.354	199.558	302	117	196	12	12	9		62.4579	62.4579	39.3322	9.819	13.092	12.001	1.88967	1.33333		875.44	665.336	0.665162		5.93443	11.8689	7049.65	1805.66	0.984678
104.712	165.696	105	87	400.962	213.514	197.143	2.851	0.843	2.938	400.962	213.514	197.143	397	210	196	8	8	3		32.5477	32.5477	6.72629	3.273	8.728	6.90967	3.14945	2.66667		135.978	197.225	0.648387		3.19002	6.38004	1044.39	599.366	0.830555
300.173	357.344	301	186	47.066	281.183	198.13	4.22	1.019	4.153	47.066	281.183	198.13	43	276	196	10	12	5		46.5911	62.4579	15.2897	5.455	13.092	9.819	3.93366	2.4		389.804	425.34	0.606707		4.53161	9.06322	3263.73	1201.18	0.885836
692.093	604.89	694	299	774.372	284.137	200.402	5.551	0.505	5.545	774.372	284.137	200.402	769	279	196	12	12	10		62.4579	62.4579	46.5911	10.91	13.092	12.3647	1.25978	1.2		898.75	719.989	0.625534		5.98664	11.9733	7832.95	1919.07	0.993904
24.9315	73.8641	25	25	522.44	398.32	196	2.07	0.753	2.129	522.44	398.32	196	520	396	196	6	6	1		20.4966	20.4966	1.15028	1.091	6.546	4.72767	3.14945	6		32.376	87.919	0.558749		1.97717	3.95435	195.824	290.464	0.561439
25.9288	77.8572	26	26	145.5	773.385	196	2.143	0.821	2.225	145.5	773.385	196	142	771	196	7	6	1		26.2602	20.4966	1.15028	1.091	7.637	5.09133	3.50707	7		33.671	92.672	0.544135		2.00319	4.00638	228.461	336.535	0.537026
19.9454	61.8862	20	20	161.05	789.05	196	1.937	0.819	2.126	161.05	789.05	196	159	787	196	5	6	1		15.2897	20.4966	1.15028	1.091	6.546	4.364	2.88651	6		25.901	73.662	0.574714		1.83545	3.6709	163.186	244.632	0.590328
236.349	285.476	237	137	705.797	849.11	198.587	3.777	0.545	3.73	705.798	849.11	198.587	702	845	196	9	9	6		39.3322	39.3322	20.4966	6.546	9.819	8.728	1.88967	1.5		306.922	339.797	0.647565		4.18453	8.36906	2643.62	953.775	0.969403
3600.08	1812.68	3610	973	409.964	73.004	204.65	9.913	0.669	9.962	409.958	73.004	204.65	400	63	197	21	20	16		153.557	141.974	99.1805	17.456	22.911	20.729	2.88651	1.3125		4675.06	2157.59	0.62667		10.3729	20.7458	36553.8	5388.87	0.988419
5549.71	3026.42	5565	1686	874.818	235.854	209.288	12.776	3.266	13.291	874.776	235.857	209.287	866	219	197	21	30	26		153.557	272.443	216.458	22.911	32.73	28.0023	4.91959	1.42857		7206.84	3602.29	0.500881		11.9826	23.9653	89099.8	9817.12	0.982693
59.8354	157.711	60	60	249.983	733.417	197	3.329	1.347	3.378	249.983	733.417	197	247	729	197	8	11	1		32.5477	54.3053	1.15028	1.091	12.001	7.27333	5.59858	11		77.702	187.72	0.469096		2.64717	5.29433	478.68	687.681	0.430322
3199.19	1844.61	3208	962	452.115	892.636	204.538	9.74	1.327	9.484	452.12	892.627	204.537	442	883	197	23	21	16		177.738	153.557	99.1805	17.456	25.093	21.82	3.93366	1.4375		4154.45	2195.61	0.569209		9.9726	19.9452	42036.8	5963.36	0.980422
1378.2	990.184	1382	474	475.394	415.226	203.862	7.093	0.494	7.071	475.392	415.226	203.861	469	408	198	14	15	13		80.021	89.4067	71.0342	14.183	16.365	15.274	1.091	1.15385		1789.73	1178.6	0.604845		7.53181	15.0636	14850	2929.72	0.997259
153.577	221.593	154	105	783.74	517.169	199.773	3.207	0.601	3.199	783.741	517.169	199.773	781	514	198	7	8	5		26.2602	32.5477	15.2897	5.455	8.728	7.27333	1.66653	1.6		199.434	263.758	0.625861		3.62441	7.24881	1523.07	661.36	0.967966
19.9454	61.8862	20	20	542.85	119.15	199	1.886	0.758	2.023	542.85	119.15	199	541	116	199	5	6	1		15.2897	20.4966	1.15028	1.091	6.546	4.364	2.88651	6		25.901	73.662	0.574714		1.83545	3.6709	163.186	244.632	0.590328
226.377	299.45	227	163	200.141	231.022	200.079	3.917	1.064	3.999	200.141	231.022	200.079	196	226	199	10	10	4		46.5911	46.5911	10.6811	4.364	10.91	8.728	3.77933	2.5		293.972	356.43	0.599856		4.12483	8.24965	2175.82	955.023	0.850261
118.673	195.641	119	102	277.782	240.345	199.958	3.071	0.948	3.106	277.782	240.345	199.958	273	237	199	9	8	3		39.3322	32.5477	6.72629	3.273	9.819	7.27333	3.50707	3		154.108	232.868	0.596931		3.32592	6.65185	1174.94	663.656	0.81137
343.055	349.359	344	179	669.093	351.215	201.741	4.309	0.518	4.341	669.094	351.215	201.741	665	347	199	9	9	7		39.3322	39.3322	26.2602	7.637	9.819	9.09167	1.25978	1.28571		445.49	415.835	0.678352		4.73787	9.47574	3084.22	1036.75	0.988339
1485.91	1008.15	1490	513	386.376	398.568	205.623	7.292	0.51	7.273	386.377	398.568	205.624	380	392	199	14	14	14		80.021	80.021	80.021	15.274	15.274	15.274	0	1		1929.59	1199.98	0.624625		7.72311	15.4462	14926.1	2931.67	1
2702.56	1497.26	2710	790	369.844	554.734	206.137	8.968	0.518	8.94	369.846	554.742	206.139	361	546	199	19	18	16		130.737	119.854	99.1805	17.456	20.729	19.2743	1.66653	1.1875		3509.53	1782.16	0.626667		9.42729	18.8546	29765.2	4664.22	0.995812
379.953	395.275	381	196	639.486	684.076	202.131	4.478	0.553	4.475	639.486	684.076	202.132	635	679	199	10	10	7		46.5911	46.5911	26.2602	7.637	10.91	9.819	1.88967	1.42857		493.406	470.488	0.641808		4.90198	9.80397	3807.68	1207.76	0.976358
744.948	640.824	747	350	250.159	732.49	202.145	5.723	0.836	5.801	250.16	732.489	202.144	244	727	199	14	12	8		80.021	62.4579	32.5477	8.728	15.274	12.3647	3.33306	1.75		967.387	762.761	0.620149		6.13532	12.2706	7310.75	1908.53	0.954464
278.233	319.414	279	158	700.427	794.122	202.254	3.99	0.543	3.964	700.428	794.122	202.254	696	791	199	10	8	7		46.5911	32.5477	26.2602	7.637	10.91	9.09167	1.66653	1.42857		361.313	380.192	0.645263		4.4184	8.8368	3046.15	1033.51	0.98326
32.9094	91.8313	33	33	604.939	229.394	200	2.412	0.908	2.603	604.939	229.394	200	602	227	200	7	6	1		26.2602	20.4966	1.15028	1.091	7.637	5.09133	3.50707	7		42.736	109.305	0.540804		2.16888	4.33776	228.461	336.535	0.537026
269.258	329.395	270	166	158.67	276.407	202.411	4.027	0.753	3.993	158.67	276.407	202.411	154	273	200	10	9	6		46.5911	39.3322	20.4966	6.546	10.91	9.09167	2.2711	1.66667		349.658	392.073	0.612181		4.37037	8.74074	2937.36	1033.34	0.959869
445.772	437.198	447	211	402.447	358.119	204.226	4.74	0.422	4.73	402.448	358.119	204.226	398	354	200	10	10	9		46.5911	46.5911	39.3322	9.819	10.91	10.5463	0.629889	1.11111		578.878	520.388	0.645478		5.17011	10.3402	4895.59	1397.11	0.997984
190.476	235.568	191	122	764.445	511.403	202.089	3.447	0.588	3.471	764.446	511.403	202.089	761	508	200	8	8	5		32.5477	32.5477	15.2897	5.455	8.728	7.637	1.88967	1.6		247.351	280.392	0.679612		3.89411	7.78822	1740.66	729.794	0.958869
53.852	103.809	54	54	224.426	593.148	200.537	2.22	0.725	2.198	224.426	593.148	200.537	222	591	200	6	6	2		20.4966	20.4966	3.50517	2.182	6.546	5.09133	2.51956	3		69.932	123.562	0.664329		2.55581	5.11163	391.647	326.46	0.792959
288.206	309.432	289	171	531.294	15.388	203.619	4.027	0.592	4.054	531.295	15.388	203.619	528	12	201	8	9	6		32.5477	39.3322	20.4966	6.546	9.819	8.36433	1.66653	1.5		374.263	368.311	0.6819		4.47057	8.94114	2349.88	875.577	0.976235
79.78	159.707	80	80	99.725	198.525	201.6	2.8	1.065	2.845	99.725	198.525	201.6	95	194	201	9	9	2		39.3322	39.3322	3.50517	2.182	9.819	7.27333	4.40922	4.5		103.602	190.096	0.561164		2.91358	5.82715	881.207	677.403	0.656179
148.59	207.619	149	105	30.966	328.698	202.436	3.188	0.719	3.236	30.966	328.698	202.436	27	326	201	8	8	4		32.5477	32.5477	10.6811	4.364	8.728	7.27333	2.51956	2		192.959	247.125	0.653448		3.58475	7.1695	1392.52	661.543	0.91158
110.695	167.692	111	85	508.694	327.964	202.414	2.851	0.618	2.798	508.694	327.964	202.414	506	325	201	7	7	4		26.2602	26.2602	10.6811	4.364	7.637	6.546	1.88967	1.75		143.748	199.601	0.664848		3.24966	6.49932	1066.15	535.874	0.941819
544.5	507.069	546	252	407.826	572.28	204.784	5.106	0.52	5.117	407.827	572.28	204.784	403	567	201	11	11	9		54.3053	54.3053	39.3322	9.819	12.001	11.2737	1.25978	1.22222		707.086	603.555	0.635939		5.52664	11.0533	5923.67	1595.04	0.9926
1116.92	832.472	1120	425	505.59	782.856	206.255	6.587	0.55	6.551	505.59	782.855	206.256	500	776	201	13	14	12		71.0342	80.021	62.4579	13.092	15.274	14.183	1.091	1.16667		1450.43	990.876	0.625359		7.02214	14.0443	11880	2525.87	0.996819
20.9426	65.8794	21	21	142.095	785.667	201	1.963	0.785	2.067	142.095	785.667	201	139	783	201	6	6	1		20.4966	20.4966	1.15028	1.091	6.546	4.72767	3.14945	6		27.196	78.415	0.557727		1.86554	3.73109	195.824	290.464	0.561439
1482.91	968.223	1487	528	604.634	230.342	206.631	7.272	0.729	7.358	604.631	230.343	206.633	598	223	202	15	16	11		89.4067	99.1805	54.3053	12.001	17.456	15.274	2.88651	1.45455		1925.71	1152.46	0.64951		7.71793	15.4359	14360.4	2922.03	0.977785
704.061	586.923	706	301	407.492	383.16	206.115	5.566	0.463	5.529	407.492	383.16	206.115	402	378	202	12	11	10		62.4579	54.3053	46.5911	10.91	13.092	12.001	1.091	1.2		914.291	698.603	0.652094		6.02095	12.0419	7180.2	1807.92	0.995552
297.182	339.377	298	164	493.399	382.527	204.886	4.088	0.512	4.035	493.4	382.527	204.886	489	379	202	10	8	7		46.5911	32.5477	26.2602	7.637	10.91	9.09167	1.66653	1.42857		385.919	403.954	0.634575		4.51651	9.03301	3046.15	1033.51	0.98326
143.604	225.586	144	111	214.854	500.764	203.528	3.29	0.995	3.172	214.854	500.764	203.528	209	498	202	10	8	4		46.5911	32.5477	10.6811	4.364	10.91	8.00067	3.33306	2.5		186.484	268.511	0.587872		3.5442	7.08839	1740.66	795.851	0.87928
449.761	447.179	451	229	666.772	621.111	205.315	4.75	0.574	4.769	666.773	621.11	205.315	662	617	202	10	10	8		46.5911	46.5911	32.5477	8.728	10.91	10.1827	1.25978	1.25		584.058	532.269	0.634829		5.18548	10.371	4351.64	1300.93	0.99083
25.9288	77.8572	26	26	131.615	642.615	202	2.212	0.905	2.227	131.615	642.615	202	129	640	202	7	6	1		26.2602	20.4966	1.15028	1.091	7.637	5.09133	3.50707	7		33.671	92.672	0.544135		2.00319	4.00638	228.461	336.535	0.537026
53.852	115.788	54	54	219.556	642.482	202.37	2.328	0.861	2.367	219.556	642.482	202.37	216	640	202	7	6	2		26.2602	20.4966	3.50517	2.182	7.637	5.455	2.88651	3.5		69.932	137.82	0.595602		2.55581	5.11163	456.922	374.208	0.766653
152.579	217.601	153	103	833.608	666.477	204.033	3.221	0.591	3.203	833.609	666.477	204.033	830	664	202	8	7	5		32.5477	26.2602	15.2897	5.455	8.728	7.27333	1.66653	1.6		198.139	259.006	0.634582		3.61654	7.23309	1523.07	661.36	0.967966
833.703	698.718	836	374	119.621	694.111	206.584	5.977	0.855	5.94	119.621	694.113	206.585	113	689	202	14	14	9		80.021	80.021	39.3322	9.819	15.274	13.4557	3.14945	1.55556		1082.64	831.671	0.613088		6.3699	12.7398	9595.36	2266.06	0.963651
100.723	159.707	101	77	654.446	743.792	203.545	2.757	0.583	2.669	654.445	743.792	203.545	652	741	202	6	7	4		20.4966	26.2602	10.6811	4.364	7.637	6.18233	1.66653	1.75		130.798	190.096	0.655509		3.14899	6.29797	913.844	477.133	0.954464
68.8104	135.751	69	59	230.623	228.217	204.058	2.517	0.892	2.311	230.623	228.217	204.058	227	225	203	7	7	3		26.2602	26.2602	6.72629	3.273	7.637	6.18233	2.51956	2.33333		89.357	161.582	0.598196		2.77341	5.54681	799.614	478.622	0.870453
202.442	255.531	203	130	279.704	488.005	205.542	3.539	0.525	3.529	279.704	488.005	205.542	276	485	203	8	7	6		32.5477	26.2602	20.4966	6.546	8.728	7.637	1.091	1.33333		262.891	304.154	0.652491		3.97401	7.94802	1827.69	730.993	0.988945
5588.6	2493.41	5604	1291	175.912	541.485	212.133	11.571	0.628	11.543	175.913	541.493	212.134	164	530	203	24	23	20		190.324	177.738	141.974	21.82	26.184	24.3657	2.2711	1.2		7257.34	2967.86	0.610791		12.0106	24.0211	60052.6	7453.04	0.995035
19.9454	63.8824	20	20	29.4	616.75	203	2.07	0.949	1.941	29.4	616.75	203	26	615	203	7	5	1		26.2602	15.2897	1.15028	1.091	7.637	4.72767	3.33306	7		25.901	76.038	0.556755		1.83545	3.6709	190.384	283.467	0.564593
2267.75	1349.53	2274	729	242.362	649.011	209.764	8.448	0.649	8.404	242.363	649.023	209.765	233	641	203	19	17	14		130.737	109.333	80.021	15.274	20.729	18.1833	2.74562	1.35714		2944.9	1606.32	0.618538		8.89188	17.7838	24597.6	4143.76	0.987079
116.678	207.619	117	99	79.709	668.265	204.145	3.052	0.948	3.104	79.709	668.265	204.145	76	664	203	8	9	3		32.5477	39.3322	6.72629	3.273	9.819	7.27333	3.50707	3		151.518	247.125	0.556173		3.30719	6.61437	1174.94	663.656	0.81137
867.61	714.688	870	362	374.464	847.202	207.669	6.009	0.599	6.03	374.465	847.202	207.67	368	842	203	14	12	10		80.021	62.4579	46.5911	10.91	15.274	13.092	2.182	1.4		1126.67	850.68	0.615532		6.45511	12.9102	9138.44	2146.23	0.984894
287.209	315.421	288	159	426.368	284.302	207.087	4.037	0.482	4.032	426.369	284.302	207.087	422	281	204	9	8	7		39.3322	32.5477	26.2602	7.637	9.819	8.728	1.091	1.28571		372.968	375.44	0.667408		4.46541	8.93081	2741.53	955.349	0.991557
1205.68	918.315	1209	468	74.304	291.228	209.48	6.793	0.671	6.723	74.305	291.229	209.48	68	285	204	14	14	12		80.021	80.021	62.4579	13.092	15.274	14.5467	1.25978	1.16667		1565.69	1093.05	0.59655		7.20343	14.4069	12793.8	2656.9	0.995656
1424.08	978.206	1428	513	875.693	420.268	210.578	7.161	0.576	7.137	875.697	420.27	210.578	869	414	204	15	14	13		89.4067	80.021	71.0342	14.183	16.365	15.274	1.091	1.15385		1849.3	1164.34	0.625762		7.61447	15.2289	14850	2929.72	0.997259
79.78	131.758	80	68	653.175	509.3	205	2.491	0.617	2.572	653.175	509.3	205	651	507	204	6	6	3		20.4966	20.4966	6.72629	3.273	6.546	5.455	1.88967	2		103.602	156.829	0.6802		2.91358	5.82715	587.471	372.118	0.91158
21.9398	65.8794	22	22	302.273	828.955	204	2.023	0.809	2.151	302.273	828.955	204	300	827	204	6	5	1		20.4966	15.2897	1.15028	1.091	6.546	4.364	2.88651	6		28.491	78.415	0.575294		1.8947	3.78939	163.186	244.632	0.590328
45.8734	123.772	46	46	283.543	89	205	2.857	1.096	2.891	283.543	89	205	280	85	205	8	8	1		32.5477	32.5477	1.15028	1.091	8.728	6.18233	4.40922	8		59.571	147.324	0.500688		2.42279	4.84558	348.131	504.291	0.474568
73.7966	187.656	74	74	99.932	198.851	205	3.568	1.32	3.689	99.932	198.851	205	95	195	205	11	9	1		54.3053	39.3322	1.15028	1.091	12.001	7.637	5.77303	11		95.832	223.363	0.453398		2.83884	5.67768	538.515	770.862	0.415247
368.984	385.293	370	201	824.513	257.041	208.143	4.407	0.572	4.412	824.515	257.04	208.143	820	253	205	10	10	7		46.5911	46.5911	26.2602	7.637	10.91	9.819	1.88967	1.42857		479.161	458.607	0.6457		4.85435	9.7087	3807.68	1207.76	0.976358
22.9371	67.8756	23	23	125.348	319.913	205	1.974	0.719	2.119	125.348	319.913	205	123	318	205	6	5	1		20.4966	15.2897	1.15028	1.091	6.546	4.364	2.88651	6		29.786	80.791	0.57517		1.92298	3.84596	163.186	244.632	0.590328
2590.86	1487.28	2598	768	41.219	326.11	212.846	8.852	0.55	8.851	41.22	326.112	212.845	33	318	205	18	18	17		119.854	119.854	109.333	18.547	19.638	19.2743	0.629889	1.05882		3364.49	1770.28	0.613369		9.29558	18.5912	29961	4667.79	0.999411
643.228	590.916	645	289	820.837	364.8	209.519	5.431	0.561	5.38	820.838	364.8	209.519	815	360	205	13	11	10		71.0342	54.3053	46.5911	10.91	14.183	12.3647	1.66653	1.3		835.294	703.356	0.60982		5.8423	11.6846	7778.55	1916.15	0.990801
205.434	261.52	206	129	565.214	367.641	207.563	3.572	0.523	3.534	565.214	367.641	207.563	562	364	205	7	9	6		26.2602	39.3322	20.4966	6.546	9.819	8.00067	1.66653	1.5		266.776	311.282	0.643815		3.99349	7.98698	2056.15	799.111	0.978543
350.036	387.289	351	191	748.855	453.638	207.892	4.323	0.552	4.307	748.856	453.638	207.891	744	450	205	10	10	7		46.5911	46.5911	26.2602	7.637	10.91	9.819	1.88967	1.42857		454.555	460.983	0.620188		4.76979	9.53958	3807.68	1207.76	0.976358
634.252	548.992	636	284	898.635	529.156	208.947	5.378	0.588	5.329	898.637	529.157	208.947	893	524	205	13	11	9		71.0342	54.3053	39.3322	9.819	14.183	12.001	2.182	1.44444		823.638	653.455	0.650268		5.81499	11.63	7000.7	1802.24	0.981971
55.8464	113.791	56	56	813.643	563.071	205.446	2.32	0.815	2.319	813.643	563.071	205.446	811	560	205	6	7	2		20.4966	26.2602	3.50517	2.182	7.637	5.455	2.88651	3.5		72.522	135.443	0.620927		2.58698	5.17397	456.922	374.208	0.766653
285.214	325.403	286	159	762.745	716.941	208.178	4.06	0.578	3.99	762.746	716.94	208.178	759	713	205	10	8	7		46.5911	32.5477	26.2602	7.637	10.91	9.09167	1.66653	1.42857		370.378	387.321	0.643937		4.45505	8.91009	3046.15	1033.51	0.98326
1007.23	806.52	1010	399	491.338	754.308	210.341	6.349	0.524	6.348	491.338	754.311	210.34	485	748	205	14	14	12		80.021	80.021	62.4579	13.092	15.274	14.5467	1.25978	1.16667		1307.98	959.985	0.602495		6.78428	13.5686	12793.8	2656.9	0.995656
19.9454	59.8901	20	20	389.95	814.95	205	1.851	0.718	2.126	389.95	814.95	205	388	813	205	5	5	1		15.2897	15.2897	1.15028	1.091	5.455	4.00033	2.51956	5		25.901	71.286	0.593869		1.83545	3.6709	135.989	205.996	0.620813
258.289	315.421	259	161	513.031	823.973	207.552	3.87	0.578	3.803	513.032	823.973	207.552	508	820	205	10	9	6		46.5911	39.3322	20.4966	6.546	10.91	9.09167	2.2711	1.66667		335.413	375.44	0.621818		4.3102	8.62039	2937.36	1033.34	0.959869
1290.45	922.308	1294	473	260.07	234.995	211.682	6.923	0.524	6.897	260.07	234.994	211.681	253	228	206	15	14	13		89.4067	80.021	71.0342	14.183	16.365	15.274	1.091	1.15385		1675.77	1097.81	0.62149		7.36843	14.7369	14850	2929.72	0.997259
625.277	566.959	627	286	206.909	294.183	209.75	5.343	0.591	5.315	206.91	294.183	209.749	202	289	206	12	12	9		62.4579	62.4579	39.3322	9.819	13.092	12.001	1.88967	1.33333		811.983	674.841	0.623707		5.78743	11.5749	7049.65	1805.66	0.984678
2337.56	1373.48	2344	703	761.465	360.436	213.005	8.533	0.523	8.54	761.454	360.436	213.005	753	351	206	17	18	16		109.333	119.854	99.1805	17.456	19.638	18.547	1.091	1.125		3035.55	1634.83	0.620158		8.9822	17.9644	26632	4320.77	0.998142
5459.96	2381.62	5475	1264	525.302	545.145	215.343	11.456	0.538	11.459	525.32	545.144	215.336	514	534	206	24	23	20		190.324	177.738	141.974	21.82	26.184	24.3657	2.2711	1.2		7090.28	2834.79	0.62961		11.9177	23.8354	60052.6	7453.04	0.995035
144.601	201.63	145	96	76.938	564.972	208.014	3.13	0.493	3.222	76.938	564.972	208.014	74	562	206	7	7	5		26.2602	26.2602	15.2897	5.455	7.637	6.90967	1.25978	1.4		187.779	239.996	0.660762		3.55238	7.10476	1332.69	598.223	0.97898
26.926	77.8572	27	27	130.852	643.704	206	2.23	0.908	2.239	130.852	643.704	206	128	641	206	6	6	1		20.4966	20.4966	1.15028	1.091	6.546	4.72767	3.14945	6		34.966	92.672	0.557998		2.02855	4.0571	195.824	290.464	0.561439
2255.79	1357.51	2262	685	527.656	742.494	213.272	8.443	0.551	8.394	527.657	742.505	213.272	519	734	206	19	18	15		130.737	119.854	89.4067	16.365	20.729	18.9107	2.2711	1.26667		2929.36	1615.82	0.612734		8.87622	17.7524	27904.9	4486.79	0.991596
6002.46	2599.21	6019	1365	512.244	26.731	217.581	11.851	0.636	11.832	512.245	26.731	217.573	501	15	207	23	24	21		177.738	190.324	153.557	22.911	26.184	24.7293	1.66653	1.14286		7794.78	3093.79	0.61451		12.3	24.6	63055.2	7680.57	0.997482
1354.27	944.268	1358	496	283.689	88.818	211.407	7.046	0.755	7.099	283.69	88.818	211.406	277	81	207	15	16	11		89.4067	99.1805	54.3053	12.001	17.456	15.274	2.88651	1.45455		1758.65	1123.94	0.626891		7.48796	14.9759	14360.4	2922.03	0.977785
2806.27	1523.21	2814	789	658.749	253.104	214.831	9.09	0.492	9.114	658.743	253.103	214.83	650	245	207	19	17	17		130.737	109.333	109.333	18.547	20.729	19.2743	1.25978	1.11765		3644.21	1813.05	0.631651		9.54637	19.0927	29868.6	4665.52	0.997838
154.575	217.601	155	111	461.968	408.568	208.503	3.256	0.768	3.314	461.968	408.568	208.503	459	405	207	8	9	4		32.5477	39.3322	10.6811	4.364	9.819	7.637	2.88651	2.25		200.73	259.006	0.640102		3.63224	7.26448	1566.59	728.31	0.89565
44.8761	91.8313	45	45	611.911	469.689	207.489	2.062	0.688	2.177	611.911	469.689	207.489	609	468	207	6	5	2		20.4966	15.2897	3.50517	2.182	6.546	4.72767	2.2711	3		58.276	109.305	0.665024		2.4051	4.81021	326.373	279.335	0.820668
635.25	552.985	637	292	576.876	491.262	210.829	5.381	0.7	5.46	576.877	491.262	210.829	571	485	207	12	13	8		62.4579	71.0342	32.5477	8.728	14.183	12.001	2.88651	1.625		824.933	658.208	0.646249		5.81804	11.6361	6788.56	1801.49	0.962434
692.093	588.92	694	320	212.244	506.971	210.886	5.55	0.749	5.628	212.244	506.971	210.885	206	501	207	13	13	8		71.0342	71.0342	32.5477	8.728	14.183	12.3647	3.14945	1.625		898.75	700.98	0.642497		5.98664	11.9733	7354.27	1912.78	0.956117
24.9315	73.8641	25	25	80.2	666.84	207	2.095	0.804	2.187	80.2	666.84	207	78	665	207	6	6	1		20.4966	20.4966	1.15028	1.091	6.546	4.72767	3.14945	6		32.376	87.919	0.558749		1.97717	3.95435	195.824	290.464	0.561439
46.8706	125.769	47	47	100.085	198.596	208	2.911	1.134	2.875	100.085	198.596	208	96	196	208	9	7	1		39.3322	26.2602	1.15028	1.091	9.819	6.18233	4.5422	9		60.866	149.701	0.499853		2.44022	4.88044	342.692	497.094	0.476411
3365.73	1816.67	3375	958	168.09	251.211	215.735	9.703	0.719	9.682	168.091	251.21	215.732	157	242	208	22	20	16		165.481	141.974	99.1805	17.456	24.002	21.0927	3.33306	1.375		4370.72	2162.35	0.597853		10.1427	20.2855	38294.4	5575.51	0.985425
310.146	353.351	311	177	448.441	249.199	210.878	4.162	0.583	4.125	448.441	249.199	210.878	444	246	208	10	8	7		46.5911	32.5477	26.2602	7.637	10.91	9.09167	1.66653	1.42857		402.754	420.587	0.627078		4.58125	9.16249	3046.15	1033.51	0.98326
1051.1	802.527	1054	401	434.229	513.907	213.366	6.435	0.548	6.44	434.229	513.907	213.367	427	508	208	15	13	11		89.4067	71.0342	54.3053	12.001	16.365	14.183	2.182	1.36364		1364.96	955.233	0.622953		6.88141	13.7628	11667.8	2520.14	0.987156
6937.89	2788.85	6957	1514	619.883	530.303	219.304	12.435	0.636	12.465	619.846	530.331	219.299	608	518	208	25	25	22		203.232	203.232	165.481	24.002	27.275	26.184	1.88967	1.13636		9009.52	3319.52	0.630778		12.9084	25.8167	74793.8	8610.39	0.997023
356.019	381.3	357	196	788.759	792.451	210.759	4.392	0.649	4.349	788.76	792.451	210.759	784	788	208	10	10	7		46.5911	46.5911	26.2602	7.637	10.91	9.819	1.88967	1.42857		462.325	453.854	0.637088		4.79681	9.59363	3807.68	1207.76	0.976358
56.8437	133.754	57	57	175.035	822.719	208.439	2.575	1.102	2.401	175.035	822.719	208.439	171	820	208	9	6	2		39.3322	20.4966	3.50517	2.182	9.819	6.18233	3.83147	4.5		73.817	159.205	0.534521		2.60229	5.20458	587.471	470.88	0.720385
166.541	269.505	167	141	49.581	271.449	210.222	3.608	1.178	3.82	49.581	271.449	210.222	46	267	209	9	12	3		39.3322	62.4579	6.72629	3.273	13.092	8.728	4.99959	4		216.27	320.787	0.543165		3.72365	7.44731	1762.41	950.373	0.742441
4896.51	2221.91	4910	1205	566.865	400.96	217.485	11.019	0.674	11.089	566.849	400.958	217.479	556	390	209	22	23	18		165.481	177.738	119.854	19.638	25.093	22.911	2.88651	1.27778		6358.59	2644.7	0.627599		11.4928	22.9855	49543.4	6585.17	0.990621
3576.15	1894.52	3586	1007	45.256	543.769	216.619	9.952	0.883	9.887	45.257	543.769	216.616	32	535	209	24	20	16		190.324	141.974	99.1805	17.456	26.184	21.82	4.364	1.5		4643.97	2255.01	0.596936		10.3498	20.6997	41775.7	5952.71	0.978105
22.9371	67.8756	23	23	55.261	592.261	209	2.025	0.787	2.06	55.261	592.261	209	53	590	209	6	5	1		20.4966	15.2897	1.15028	1.091	6.546	4.364	2.88651	6		29.786	80.791	0.57517		1.92298	3.84596	163.186	244.632	0.590328
32.9094	93.8274	33	33	39.818	653.03	209	2.366	0.87	2.386	39.818	653.03	209	37	650	209	7	7	1		26.2602	26.2602	1.15028	1.091	7.637	5.455	3.77933	7		42.736	111.681	0.529299		2.16888	4.33776	266.538	389.883	0.513715
21.9398	65.8794	22	22	245.636	832.136	209	2.037	0.853	2.043	245.636	832.136	209	244	830	209	5	6	1		15.2897	20.4966	1.15028	1.091	6.546	4.364	2.88651	6		28.491	78.415	0.575294		1.8947	3.78939	163.186	244.632	0.590328
2568.92	1465.32	2576	758	421.487	209.347	217.382	8.82	0.538	8.773	421.49	209.347	217.381	413	201	210	18	17	16		119.854	109.333	99.1805	17.456	19.638	18.547	1.091	1.125		3335.99	1744.14	0.619042		9.26927	18.5385	26632	4320.77	0.998142
10422.3	3792.99	10451	2004	125.31	324.645	222.617	14.322	0.6	14.321	125.309	324.657	222.609	112	311	210	28	28	27		243.843	243.843	229.996	29.457	30.548	30.1843	0.629889	1.03704		13534.3	4514.72	0.608337		14.7837	29.5674	115144	11448.5	0.999762
151.582	209.615	152	99	609.171	484.934	211.822	3.234	0.577	3.263	609.171	484.934	211.822	606	482	210	8	7	5		32.5477	26.2602	15.2897	5.455	8.728	7.27333	1.66653	1.6		196.844	249.501	0.655883		3.60865	7.2173	1523.07	661.36	0.967966
20.9426	63.8824	21	21	842.524	537.476	210	1.965	0.78	1.756	842.524	537.476	210	840	536	210	6	5	1		20.4966	15.2897	1.15028	1.091	6.546	4.364	2.88651	6		27.196	76.038	0.575162		1.86554	3.73109	163.186	244.632	0.590328
136.624	217.601	137	99	474.102	623.664	211.569	3.152	0.783	3.131	474.102	623.664	211.569	470	620	210	9	9	4		39.3322	39.3322	10.6811	4.364	9.819	8.00067	3.14945	2.25		177.419	259.006	0.589532		3.48581	6.97162	1762.41	801.19	0.880685
32356.9	8045.16	32446	4348	283.87	129.373	229.633	21.093	0.682	21.112	283.933	129.376	229.569	263	109	211	42	40	38		467.925	432.628	398.387	41.458	45.822	43.64	2.182	1.10526		42018.5	9576	0.610371		21.5667	43.1334	347261	23924.2	0.998659
70.8049	137.747	71	60	705.648	281.493	212	2.438	0.66	2.451	705.648	281.493	212	703	279	211	7	6	3		26.2602	20.4966	6.72629	3.273	7.637	5.81867	2.2711	2.33333		91.947	163.958	0.600865		2.79995	5.59989	685.383	422.295	0.890206
29.9177	87.8389	30	30	918.4	365.567	211	2.417	1.013	2.391	918.4	365.567	211	915	363	211	8	6	1		32.5477	20.4966	1.15028	1.091	8.728	5.455	3.93366	8		38.851	104.553	0.530578		2.10106	4.20211	261.098	382.768	0.516121
2906.99	1553.16	2915	818	711.889	490.06	218.141	9.203	0.558	9.208	711.904	490.069	218.14	703	481	211	19	19	16		130.737	130.737	99.1805	17.456	20.729	19.638	1.88967	1.1875		3775.01	1848.69	0.634208		9.65924	19.3185	31418.8	4841.35	0.99459
393.914	405.256	395	206	873.909	666.015	214.499	4.513	0.488	4.496	873.91	666.016	214.499	869	662	211	10	10	8		46.5911	46.5911	32.5477	8.728	10.91	10.1827	1.25978	1.25		511.536	482.369	0.641242		4.9613	9.92261	4351.64	1300.93	0.99083
19.9454	63.8824	20	20	221.6	822.25	211	1.978	0.817	1.987	221.6	822.25	211	220	820	211	5	6	1		15.2897	20.4966	1.15028	1.091	6.546	4.364	2.88651	6		25.901	76.038	0.556755		1.83545	3.6709	163.186	244.632	0.590328
19.9454	59.8901	20	20	184.5	829.4	211	1.88	0.721	1.794	184.5	829.4	211	182	828	211	6	4	1		20.4966	10.6811	1.15028	1.091	6.546	4.00033	2.74562	6		25.901	71.286	0.593869		1.83545	3.6709	130.549	199.18	0.624819
7333.8	2972.51	7354	1570	677.006	855.286	221.748	12.699	0.614	12.691	677.012	855.252	221.751	664	843	211	26	26	22		216.458	216.458	165.481	24.002	28.366	26.9113	2.51956	1.18182		9523.64	3538.13	0.61411		13.1494	26.2987	80897	9092.09	0.994891
3946.13	1974.38	3957	1014	603.611	869.091	220.098	10.249	0.579	10.222	603.613	869.067	220.098	594	859	211	21	24	19		153.557	190.324	130.737	20.729	26.184	23.2747	2.74562	1.26316		5124.43	2350.06	0.611648		10.6951	21.3902	52089.1	6794.25	0.992752
3518.31	1776.74	3528	921	330.164	275.442	221.147	9.844	0.524	9.846	330.167	275.443	221.147	321	266	212	20	20	19		141.974	141.974	130.737	20.729	21.82	21.4563	0.629889	1.05263		4568.86	2114.82	0.629625		10.2937	20.5875	41340.6	5784.61	0.999526
3558.2	1802.7	3568	966	844.074	537.739	219.44	9.873	0.589	9.901	844.094	537.729	219.44	835	528	212	20	20	17		141.974	141.974	109.333	18.547	21.82	20.729	1.88967	1.17647		4620.66	2145.71	0.625243		10.3325	20.665	36988.9	5394.73	0.995167
20.9426	63.8824	21	21	46.857	616.429	212	1.896	0.698	1.994	46.857	616.429	212	45	614	212	5	6	1		15.2897	20.4966	1.15028	1.091	6.546	4.364	2.88651	6		27.196	76.038	0.575162		1.86554	3.73109	163.186	244.632	0.590328
44.8761	121.776	45	45	119.356	693.822	212	2.883	1.14	2.889	119.356	693.822	212	116	690	212	8	8	1		32.5477	32.5477	1.15028	1.091	8.728	6.18233	4.40922	8		58.276	144.948	0.501493		2.4051	4.81021	348.131	504.291	0.474568
433.805	435.201	435	215	747.034	784.106	215.432	4.705	0.5	4.644	747.036	784.106	215.432	743	780	212	9	10	8		39.3322	46.5911	32.5477	8.728	10.91	9.819	1.091	1.25		563.338	518.012	0.636781		5.12342	10.2468	3916.47	1209.62	0.993341
97.7309	195.641	98	98	141.265	798.724	212.653	3.114	1.217	3.116	141.265	798.724	212.653	137	795	212	11	9	2		54.3053	39.3322	3.50517	2.182	12.001	8.00067	5.15586	5.5		126.913	232.868	0.524459		3.1175	6.23499	1077.03	817.153	0.621822
6853.12	2768.89	6872	1499	919.216	365.728	222.68	12.389	0.617	12.409	919.269	365.719	222.685	907	354	213	25	24	21		203.232	190.324	153.557	22.911	27.275	25.4567	2.2711	1.19048		8899.44	3295.76	0.630139		12.8556	25.7111	68538.3	8136.05	0.995465
174.519	245.55	175	117	914.211	602.503	215.011	3.386	0.608	3.304	914.212	602.503	215.011	911	599	213	8	8	5		32.5477	32.5477	15.2897	5.455	8.728	7.637	1.88967	1.6		226.63	292.273	0.615045		3.78219	7.56437	1740.66	729.794	0.958869
19.9454	59.8901	20	20	534.75	866.75	213	1.832	0.661	1.927	534.75	866.75	213	533	865	213	5	5	1		15.2897	15.2897	1.15028	1.091	5.455	4.00033	2.51956	5		25.901	71.286	0.593869		1.83545	3.6709	135.989	205.996	0.620813
40.8872	85.8428	41	41	552.219	933.439	213.512	1.987	0.671	2.068	552.219	933.439	213.512	550	931	213	6	5	2		20.4966	15.2897	3.50517	2.182	6.546	4.72767	2.2711	3		53.096	102.177	0.668609		2.33162	4.66324	326.373	279.335	0.820668
536.522	525.037	538	265	334.441	97.613	217.582	5.083	0.679	4.993	334.441	97.613	217.582	328	93	214	13	11	8		71.0342	54.3053	32.5477	8.728	14.183	11.6373	2.74562	1.625		696.726	624.941	0.608163		5.49952	10.999	6222.84	1691.67	0.967152
32.9094	93.8274	33	33	189.576	181.636	214	2.452	0.958	2.618	189.576	181.636	214	187	179	214	7	7	1		26.2602	26.2602	1.15028	1.091	7.637	5.455	3.77933	7		42.736	111.681	0.529299		2.16888	4.33776	266.538	389.883	0.513715
2382.44	1359.51	2389	732	231.297	301.121	220.987	8.59	0.697	8.592	231.299	301.12	220.987	223	293	214	18	17	14		119.854	109.333	80.021	15.274	19.638	17.8197	2.2711	1.28571		3093.82	1618.2	0.634526		9.03932	18.0786	23303	3983.32	0.990484
594.362	554.982	596	287	844.26	364.841	218.153	5.279	0.646	5.234	844.26	364.841	218.153	839	360	214	12	11	9		62.4579	54.3053	39.3322	9.819	13.092	11.6373	1.66653	1.33333		771.837	660.584	0.615989		5.69044	11.3809	6462.18	1697.93	0.988135
5533.76	2503.39	5549	1312	127.366	556.751	224.199	11.528	0.597	11.481	127.366	556.73	224.206	116	546	214	24	23	21		190.324	177.738	153.557	22.911	26.184	24.7293	1.66653	1.14286		7186.12	2979.74	0.604369		11.9711	23.9423	63055.2	7680.57	0.997482
3091.48	1676.93	3100	874	533.724	697.838	222.172	9.409	0.553	9.392	533.714	697.826	222.174	525	689	214	19	19	17		130.737	130.737	109.333	18.547	20.729	20.0017	1.25978	1.11765		4014.59	1996.02	0.611994		9.85941	19.7188	33382.5	5025.06	0.997751
19.9454	61.8862	20	20	189	796.4	214	1.891	0.734	1.966	189	796.4	214	187	794	214	5	6	1		15.2897	20.4966	1.15028	1.091	6.546	4.364	2.88651	6		25.901	73.662	0.574714		1.83545	3.6709	163.186	244.632	0.590328
166.541	241.556	167	138	48.94	270.413	215.91	3.484	1.032	3.659	48.94	270.413	215.91	45	267	215	10	9	3		46.5911	39.3322	6.72629	3.273	10.91	8.00067	4.13046	3.33333		216.27	287.52	0.606011		3.72365	7.44731	1468.68	806.032	0.775204
126.651	171.685	127	90	663.205	302.425	216.457	2.952	0.552	3.005	663.205	302.425	216.457	660	300	215	7	6	4		26.2602	20.4966	10.6811	4.364	7.637	6.18233	1.66653	1.75		164.469	204.353	0.710383		3.39885	6.7977	913.844	477.133	0.954464
258.289	307.436	259	150	231.598	331.579	217.73	3.898	0.587	3.963	231.598	331.579	217.73	228	328	215	8	9	6		32.5477	39.3322	20.4966	6.546	9.819	8.36433	1.66653	1.5		335.413	365.935	0.63797		4.3102	8.62039	2349.88	875.577	0.976235
264.272	307.436	265	155	222.147	526.06	217.585	3.939	0.611	3.841	222.147	526.06	217.585	218	522	215	9	10	6		39.3322	46.5911	20.4966	6.546	10.91	9.09167	2.2711	1.66667		343.183	365.935	0.647785		4.34323	8.68645	2937.36	1033.34	0.959869
19.9454	61.8862	20	20	326	578.7	215	1.899	0.771	2.001	326	578.7	215	323	577	215	7	4	1		26.2602	10.6811	1.15028	1.091	7.637	4.364	3.273	7		25.901	73.662	0.574714		1.83545	3.6709	152.307	230.844	0.597466
131160	20386.8	131521	11113	715.547	642.056	245.424	33.904	0.693	33.948	714.738	640.814	244.913	684	610	215	65	65	62		944.195	944.195	875.131	67.642	70.915	69.824	1.88967	1.04839		170324	24266	0.612354		34.3871	68.7742	1.42489e+06	61260.4	0.999598
444.775	463.15	446	229	246.617	675.614	218.343	4.769	0.667	4.744	246.617	675.615	218.343	242	671	215	10	12	8		46.5911	62.4579	32.5477	8.728	13.092	10.91	2.182	1.5		577.583	551.279	0.6084		5.16625	10.3325	5221.97	1488.18	0.978105
717.025	712.692	719	392	141.629	798.216	217.428	5.956	1.55	5.922	141.629	798.215	217.428	133	792	215	18	17	6		119.854	109.333	20.4966	6.546	19.638	14.9103	7.26424	3		931.126	848.304	0.54359		6.05768	12.1154	9987.01	2796.03	0.802107
19.9454	59.8901	20	20	163.55	806.75	215	1.867	0.707	1.923	163.55	806.75	215	162	804	215	4	6	1		10.6811	20.4966	1.15028	1.091	6.546	4.00033	2.74562	6		25.901	71.286	0.593869		1.83545	3.6709	130.549	199.18	0.624819
27.9232	81.8496	28	28	534.75	866.571	215	2.217	0.845	2.326	534.75	866.571	215	532	864	215	7	6	1		26.2602	20.4966	1.15028	1.091	7.637	5.09133	3.50707	7		36.261	97.424	0.543807		2.05329	4.10658	228.461	336.535	0.537026
20.9426	65.8794	21	21	341	895.143	215	2.09	0.955	2.186	341	895.143	215	339	892	215	5	7	1		15.2897	26.2602	1.15028	1.091	7.637	4.72767	3.33306	7		27.196	78.415	0.557727		1.86554	3.73109	190.384	283.467	0.564593
2128.14	1297.62	2134	694	526.694	901.235	220.394	8.29	0.913	8.344	526.694	901.246	220.393	517	893	215	20	18	12		141.974	119.854	62.4579	13.092	21.82	18.1833	4.5422	1.66667		2763.59	1544.54	0.616598		8.70553	17.4111	23498.8	4133.36	0.959869
600.346	537.014	602	302	189.385	180.694	218.771	5.315	0.885	5.371	189.386	180.694	218.771	185	175	216	11	13	7		54.3053	71.0342	26.2602	7.637	14.183	11.2737	3.33306	1.85714		779.607	639.198	0.640864		5.70947	11.4189	5444.99	1585.13	0.944246
4214.39	2040.25	4226	1059	457.403	378.034	225.201	10.476	0.551	10.456	457.415	378.025	225.208	447	368	216	22	21	19		165.481	153.557	130.737	20.729	24.002	22.5473	1.66653	1.15789		5472.79	2428.47	0.61843		10.9322	21.8644	47748.4	6384.28	0.99696
2026.42	1233.74	2032	637	133.898	464.21	222.515	8.124	0.559	8.1	133.899	464.21	222.516	127	456	216	16	17	15		99.1805	109.333	89.4067	16.365	18.547	17.456	1.091	1.13333		2631.5	1468.5	0.627692		8.56456	17.1291	22193.4	3827.17	0.997903
22.9371	67.8756	23	23	153.217	539.87	216	1.967	0.722	2.162	153.217	539.87	216	151	538	216	6	5	1		20.4966	15.2897	1.15028	1.091	6.546	4.364	2.88651	6		29.786	80.791	0.57517		1.92298	3.84596	163.186	244.632	0.590328
263.275	301.446	264	153	883.159	595.689	218.697	3.916	0.589	3.88	883.16	595.69	218.697	880	591	216	8	10	6		32.5477	46.5911	20.4966	6.546	10.91	8.728	2.182	1.66667		341.888	358.806	0.658992		4.33776	8.67551	2610.98	949.852	0.965378
87.7586	141.74	88	70	765.795	686.727	216.92	2.609	0.674	2.705	765.795	686.727	216.92	763	684	216	7	6	3		26.2602	20.4966	6.72629	3.273	7.637	5.81867	2.2711	2.33333		113.963	168.71	0.673782		3.00763	6.01527	685.383	422.295	0.890206
21.9398	65.8794	22	22	136	786.545	216	1.998	0.809	2.006	136	786.545	216	133	785	216	7	4	1		26.2602	10.6811	1.15028	1.091	7.637	4.364	3.273	7		28.491	78.415	0.575294		1.8947	3.78939	152.307	230.844	0.597466
180.503	241.556	181	118	595.044	791.762	218.094	3.433	0.62	3.427	595.045	791.763	218.094	591	788	216	8	8	5		32.5477	32.5477	15.2897	5.455	8.728	7.637	1.88967	1.6		234.4	287.52	0.639422		3.82493	7.64985	1740.66	729.794	0.958869
19.9454	61.8862	20	20	181.15	825.55	216	1.921	0.765	1.972	181.15	825.55	216	179	823	216	5	6	1		15.2897	20.4966	1.15028	1.091	6.546	4.364	2.88651	6		25.901	73.662	0.574714		1.83545	3.6709	163.186	244.632	0.590328
28.9205	85.8428	29	29	216.828	863.552	216	2.432	1.069	2.418	216.828	863.552	216	213	861	216	8	6	1		32.5477	20.4966	1.15028	1.091	8.728	5.455	3.93366	8		37.556	102.177	0.530783		2.07745	4.1549	261.098	382.768	0.516121
26.926	79.8534	27	27	254.926	887.482	216	2.208	0.85	2.174	254.926	887.482	216	252	885	216	6	6	1		20.4966	20.4966	1.15028	1.091	6.546	4.72767	3.14945	6		34.966	95.048	0.54405		2.02855	4.0571	195.824	290.464	0.561439
24.9315	73.8641	25	25	534.56	890.52	216	2.17	0.87	2.251	534.56	890.52	216	532	888	216	6	6	1		20.4966	20.4966	1.15028	1.091	6.546	4.72767	3.14945	6		32.376	87.919	0.558749		1.97717	3.95435	195.824	290.464	0.561439
226.377	279.487	227	134	607.238	53.537	219.656	3.7	0.513	3.684	607.238	53.537	219.656	603	50	217	9	8	6		39.3322	32.5477	20.4966	6.546	9.819	8.36433	1.66653	1.5		293.972	332.668	0.642703		4.12483	8.24965	2349.88	875.577	0.976235
35470.3	8500.34	35568	4610	261.891	299.271	236.2	21.762	0.657	21.771	261.91	299.367	236.156	241	279	217	42	42	39		467.925	467.925	415.374	42.549	45.822	44.731	1.88967	1.07692		46061.6	10117.8	0.614174		22.2374	44.4747	374219	25138.1	0.999007
707.053	600.898	709	305	627.693	366.817	221.437	5.591	0.487	5.553	627.693	366.817	221.438	622	362	217	12	11	10		62.4579	54.3053	46.5911	10.91	13.092	12.001	1.091	1.2		918.176	715.237	0.638731		6.02947	12.0589	7180.2	1807.92	0.995552
62.8271	123.772	63	63	103.032	532.222	217.571	2.428	0.85	2.452	103.032	532.222	217.571	100	529	217	7	7	2		26.2602	26.2602	3.50517	2.182	7.637	5.81867	3.14945	3.5		81.587	147.324	0.617482		2.69057	5.38114	533.076	428.719	0.741602
363	385.293	364	205	325.332	577.437	219.294	4.433	0.803	4.413	325.333	577.437	219.294	320	573	217	12	10	6		62.4579	46.5911	20.4966	6.546	13.092	10.1827	3.33306	2		471.391	458.607	0.638701		4.82797	9.65593	3916.47	1291.81	0.930139
1050.11	770.586	1053	406	815.583	596.272	222.102	6.432	0.507	6.408	815.583	596.274	222.102	809	590	217	14	13	11		80.021	71.0342	54.3053	12.001	15.274	13.8193	1.66653	1.27273		1363.67	917.214	0.648364		6.87923	13.7585	10890	2395.84	0.991696
19.9454	59.8901	20	20	98.1	755.05	217	1.817	0.668	2.1	98.1	755.05	217	96	753	217	5	5	1		15.2897	15.2897	1.15028	1.091	5.455	4.00033	2.51956	5		25.901	71.286	0.593869		1.83545	3.6709	135.989	205.996	0.620813
2.30615e+07	718157	23125046	410911	257.634	742.912	398.137	199.304	29.684	196.234	353.004	1024	544.03	40	523	217	424	407	325		19243.9	18018.8	12550.3	354.575	462.584	420.399	57.7543	1.30462		29947606	854809	0.545577		192.645	385.29	3.05075e+08	2.21664e+06	0.988692
44.8761	113.791	45	45	206.089	845.4	217.533	2.37	0.997	2.259	206.089	845.4	217.533	203	842	217	8	7	2		32.5477	26.2602	3.50517	2.182	8.728	6.18233	3.50707	4		58.276	135.443	0.536687		2.4051	4.81021	609.229	483.737	0.718448
66.816	171.685	67	67	341.627	893.925	217	3.532	1.438	3.55	341.627	893.925	217	337	891	217	11	8	1		54.3053	32.5477	1.15028	1.091	12.001	7.27333	5.59858	11		86.767	204.353	0.463809		2.74635	5.49269	478.68	687.681	0.430322
355.022	375.311	356	191	366.34	60.396	221.205	4.36	0.567	4.305	366.341	60.396	221.205	362	55	218	10	11	7		46.5911	54.3053	26.2602	7.637	12.001	10.1827	2.2711	1.57143		461.03	446.726	0.646044		4.79233	9.58466	4188.45	1297.21	0.968671
3432.54	1768.76	3442	949	440.685	143.361	225.217	9.745	0.654	9.77	440.677	143.361	225.224	431	134	218	20	20	16		141.974	141.974	99.1805	17.456	21.82	20.3653	2.51956	1.25		4457.49	2105.32	0.622147		10.2094	20.4188	34813.1	5203.72	0.99083
115.681	177.674	116	89	715.043	269.483	219.388	2.892	0.632	2.824	715.043	269.483	219.388	712	266	218	7	7	4		26.2602	26.2602	10.6811	4.364	7.637	6.546	1.88967	1.75		150.223	211.482	0.646202		3.29774	6.59547	1066.15	535.874	0.941819
3885.3	1890.53	3896	1002	426.14	431.239	226.702	10.184	0.529	10.178	426.152	431.239	226.708	416	421	218	21	21	18		153.557	153.557	119.854	19.638	22.911	21.82	1.88967	1.16667		5045.43	2250.26	0.632193		10.6399	21.2798	43179.1	5978.02	0.995656
1551.73	1034.1	1556	537	603.461	498.76	223.498	7.386	0.537	7.368	603.458	498.763	223.5	595	492	218	17	15	13		109.333	89.4067	71.0342	14.183	18.547	16.365	2.182	1.30769		2015.06	1230.87	0.626801		7.8355	15.671	18032.1	3357.72	0.990383
105.709	163.699	106	88	153.179	539.321	218.943	2.856	0.844	2.931	153.179	539.321	218.943	150	537	218	8	6	3		32.5477	20.4966	6.72629	3.273	8.728	6.18233	2.74562	2.66667		137.273	194.848	0.660458		3.20011	6.40023	783.295	473.19	0.868425
19.9454	61.8862	20	20	100.95	656.8	218	1.901	0.762	2.05	100.95	656.8	218	99	655	218	5	5	1		15.2897	15.2897	1.15028	1.091	5.455	4.00033	2.51956	5		25.901	73.662	0.574714		1.83545	3.6709	135.989	205.996	0.620813
168.536	239.56	169	122	634.308	714.154	219.462	3.355	0.783	3.477	634.308	714.154	219.462	631	711	218	8	8	4		32.5477	32.5477	10.6811	4.364	8.728	7.27333	2.51956	2		218.86	285.144	0.615929		3.73846	7.47692	1392.52	661.543	0.91158
19.9454	61.8862	20	20	103.45	734	218	1.908	0.778	1.965	103.45	734	218	102	731	218	4	7	1		10.6811	26.2602	1.15028	1.091	7.637	4.364	3.273	7		25.901	73.662	0.574714		1.83545	3.6709	152.307	230.844	0.597466
59.8354	121.776	60	60	175.083	816.467	218.467	2.385	0.841	2.399	175.083	816.467	218.467	172	814	218	7	7	2		26.2602	26.2602	3.50517	2.182	7.637	5.81867	3.14945	3.5		77.702	144.948	0.607519		2.64717	5.29433	533.076	428.719	0.741602
73.7966	143.736	74	74	187.932	825.081	218.473	2.613	0.914	2.545	187.932	825.081	218.473	185	822	218	8	8	2		32.5477	32.5477	3.50517	2.182	8.728	6.546	3.77933	4		95.832	171.086	0.591939		2.83884	5.67768	696.262	545.669	0.696204
78.7827	137.747	79	70	402.823	867.051	218.924	2.555	0.745	2.53	402.823	867.051	218.924	400	864	218	6	7	3		20.4966	26.2602	6.72629	3.273	7.637	5.81867	2.2711	2.33333		102.307	163.958	0.645191		2.90139	5.80277	685.383	422.295	0.890206
158.563	221.593	159	106	438.44	107.327	220.918	3.248	0.57	3.205	438.44	107.327	220.918	434	104	219	8	8	5		32.5477	32.5477	15.2897	5.455	8.728	7.637	1.88967	1.6		205.91	263.758	0.639337		3.66322	7.32644	1740.66	729.794	0.958869
27.9232	81.8496	28	28	458.571	295.107	219	2.29	0.937	2.249	458.571	295.107	219	456	292	219	6	7	1		20.4966	26.2602	1.15028	1.091	7.637	5.09133	3.50707	7		36.261	97.424	0.543807		2.05329	4.10658	228.461	336.535	0.537026
2179	1303.61	2185	666	721.997	554.777	225.973	8.337	0.518	8.316	721.993	554.781	225.975	713	547	219	18	17	15		119.854	109.333	89.4067	16.365	19.638	18.1833	1.66653	1.2		2829.64	1551.66	0.623506		8.77433	17.5487	24967.5	4150.71	0.995281
519.569	503.077	521	256	474.134	819.683	222.378	5.031	0.674	4.959	474.135	819.684	222.378	469	814	219	11	12	8		54.3053	62.4579	32.5477	8.728	13.092	11.2737	2.2711	1.5		674.71	598.803	0.621267		5.44097	10.8819	5744.16	1591.08	0.974865
107.703	191.648	108	94	341.88	894.898	219.731	3.014	0.993	3.053	341.88	894.898	219.731	338	892	219	9	8	3		39.3322	32.5477	6.72629	3.273	9.819	7.27333	3.50707	3		139.863	228.115	0.571214		3.22012	6.44023	1174.94	663.656	0.81137
129.643	185.66	130	96	782.6	241.862	221.469	3.004	0.626	3.035	782.601	241.862	221.469	780	239	220	7	7	4		26.2602	26.2602	10.6811	4.364	7.637	6.546	1.88967	1.75		168.354	220.987	0.667216		3.4254	6.8508	1066.15	535.874	0.941819
221.39	291.465	222	143	198.842	430.104	222.824	3.783	0.808	3.651	198.842	430.103	222.824	194	426	220	9	9	6		39.3322	39.3322	20.4966	6.546	9.819	8.728	1.88967	1.5		287.496	346.925	0.607206		4.09431	8.18863	2643.62	953.775	0.969403
49.8623	103.809	50	50	663.46	775.88	220.44	2.21	0.801	2.174	663.46	775.88	220.44	660	774	220	8	5	2		32.5477	15.2897	3.50517	2.182	8.728	5.455	3.273	4		64.751	123.562	0.631098		2.49107	4.98214	435.164	361.879	0.767402
2258.78	1419.4	2265	715	402.321	803.227	227.57	8.448	0.599	8.419	402.324	803.234	227.571	394	793	220	17	19	16		109.333	130.737	99.1805	17.456	20.729	18.9107	1.66653	1.1875		2933.24	1689.48	0.586536		8.88014	17.7603	28111.6	4489	0.995997
19.9454	59.8901	20	20	273.45	874.15	220	1.855	0.689	1.972	273.45	874.15	220	271	872	220	5	5	1		15.2897	15.2897	1.15028	1.091	5.455	4.00033	2.51956	5		25.901	71.286	0.593869		1.83545	3.6709	135.989	205.996	0.620813
910.492	714.689	913	397	165.743	177.303	225.003	6.122	0.747	6.164	165.744	177.303	225.004	159	172	221	14	13	9		80.021	71.0342	39.3322	9.819	15.274	13.092	2.88651	1.55556		1182.36	850.681	0.635649		6.55975	13.1195	8909.98	2145.01	0.968961
617.299	554.982	619	272	411.834	263.103	225.538	5.345	0.518	5.299	411.835	263.103	225.538	407	258	221	10	12	10		46.5911	62.4579	46.5911	10.91	13.092	11.6373	1.25978	1.2		801.623	660.584	0.631737		5.76272	11.5254	6527.46	1698.78	0.994285
1661.42	1058.06	1666	570	458.941	295.245	226.118	7.568	0.664	7.615	458.939	295.246	226.118	452	287	221	16	16	12		99.1805	99.1805	62.4579	13.092	17.456	16.0013	2.51956	1.33333		2157.52	1259.39	0.641151		8.01596	16.0319	16710.3	3210.06	0.984678
87.7586	151.721	88	73	271.08	365.409	222.034	2.669	0.734	2.738	271.08	365.409	222.034	268	363	221	7	7	3		26.2602	26.2602	6.72629	3.273	7.637	6.18233	2.51956	2.33333		113.963	180.591	0.629454		3.00763	6.01527	799.614	478.622	0.870453
25.9288	77.8572	26	26	51.962	639.808	221	2.235	0.967	2.252	51.962	639.808	221	49	638	221	8	5	1		32.5477	15.2897	1.15028	1.091	8.728	5.09133	3.83147	8		33.671	92.672	0.544135		2.00319	4.00638	217.582	322.437	0.542569
446.769	487.106	448	256	95.388	695.138	223.913	4.908	1.101	4.914	95.388	695.138	223.914	90	690	221	13	13	6		71.0342	71.0342	20.4966	6.546	14.183	11.6373	4.40922	2.16667		580.173	579.793	0.580207		5.17396	10.3479	5515.7	1694.42	0.890973
363	391.282	364	195	556.495	773.931	223.92	4.4	0.589	4.426	556.496	773.931	223.92	551	769	221	11	10	7		54.3053	46.5911	26.2602	7.637	12.001	10.1827	2.2711	1.57143		471.391	465.735	0.628926		4.82797	9.65593	4188.45	1297.21	0.968671
225.379	285.476	226	153	651.885	856.633	222.664	3.801	0.982	3.907	651.886	856.633	222.664	647	853	221	11	9	4		54.3053	39.3322	10.6811	4.364	12.001	8.728	3.93366	2.75		292.677	339.797	0.62737		4.11876	8.23752	2154.06	949.397	0.849588
1412.11	972.217	1416	507	403.566	88.877	227.751	7.128	0.535	7.164	403.567	88.877	227.751	397	82	222	14	15	12		80.021	89.4067	62.4579	13.092	16.365	14.9103	1.66653	1.25		1833.76	1157.21	0.626085		7.59308	15.1862	13707.7	2789.67	0.992902
17377.1	5238.29	17425	2808	806.922	760.723	236.634	17.067	0.564	17.069	807.024	760.698	236.624	790	744	222	34	34	30		333.162	333.162	272.443	32.73	37.094	35.6393	2.51956	1.13333		22565.9	6235.03	0.619365		17.5302	35.0605	188644	15952.2	0.997147
49.8623	131.758	50	50	142.62	798.1	222	2.997	1.168	3.058	142.62	798.1	222	139	795	222	9	7	1		39.3322	26.2602	1.15028	1.091	9.819	6.18233	4.5422	9		64.751	156.829	0.497228		2.49107	4.98214	342.692	497.094	0.476411
4798.78	2231.89	4812	1185	231.244	172.161	233.038	10.96	0.575	10.971	231.246	172.162	233.026	220	161	223	23	23	20		177.738	177.738	141.974	21.82	25.093	24.002	1.88967	1.15		6231.68	2656.58	0.61645		11.4158	22.8316	57550.4	7234.37	0.996436
329.094	359.34	330	181	669.176	313.706	226.276	4.243	0.573	4.226	669.177	313.706	226.276	665	310	223	10	8	7		46.5911	32.5477	26.2602	7.637	10.91	9.09167	1.66653	1.42857		427.36	427.716	0.641492		4.67271	9.34541	3046.15	1033.51	0.98326
216.404	263.516	217	131	665.41	364.498	225.419	3.634	0.532	3.609	665.411	364.498	225.419	662	361	223	8	9	6		32.5477	39.3322	20.4966	6.546	9.819	8.36433	1.66653	1.5		281.021	313.658	0.661485		4.06334	8.12668	2349.88	875.577	0.976235
2064.31	1281.65	2070	650	286.809	381.808	230.241	8.185	0.56	8.153	286.809	381.806	230.241	278	374	223	19	17	15		130.737	109.333	89.4067	16.365	20.729	18.547	2.182	1.26667		2680.71	1525.53	0.611737		8.61761	17.2352	26354.6	4314.98	0.992529
119.67	177.674	120	88	240.817	383.292	224.525	2.934	0.638	2.976	240.817	383.292	224.525	238	380	223	7	7	4		26.2602	26.2602	10.6811	4.364	7.637	6.546	1.88967	1.75		155.403	211.482	0.660973		3.33521	6.67043	1066.15	535.874	0.941819
362.003	383.297	363	212	178.124	619.931	225.843	4.45	0.821	4.482	178.124	619.931	225.843	173	616	223	11	9	6		54.3053	39.3322	20.4966	6.546	12.001	9.45533	2.74562	1.83333		470.096	456.231	0.640851		4.82354	9.64708	3231.09	1114	0.948776
28.9205	81.8496	29	29	319.793	344.828	224	2.25	0.858	2.379	319.793	344.828	224	318	342	224	5	7	1		15.2897	26.2602	1.15028	1.091	7.637	4.72767	3.33306	7		37.556	97.424	0.556678		2.07745	4.1549	190.384	283.467	0.564593
813.759	648.809	816	330	195.783	400.732	229.116	5.88	0.46	5.868	195.784	400.732	229.117	190	396	224	12	11	11		62.4579	54.3053	54.3053	12.001	13.092	12.3647	0.629889	1.09091		1056.74	772.265	0.649677		6.31869	12.6374	7898.22	1920.5	0.99867
261.281	305.44	262	158	569.172	477.802	226.324	3.879	0.567	3.868	569.172	477.802	226.324	566	474	224	8	9	6		32.5477	39.3322	20.4966	6.546	9.819	8.36433	1.66653	1.5		339.298	363.559	0.647088		4.32677	8.65355	2349.88	875.577	0.976235
690.099	602.893	692	299	929.422	489.938	228.345	5.541	0.526	5.525	929.424	489.938	228.346	924	485	224	12	11	10		62.4579	54.3053	46.5911	10.91	13.092	12.001	1.091	1.2		896.16	717.612	0.6264		5.98089	11.9618	7180.2	1807.92	0.995552
107.703	181.666	108	90	284.019	709.611	224.843	2.944	0.909	2.957	284.019	709.611	224.843	280	705	224	9	9	3		39.3322	39.3322	6.72629	3.273	9.819	7.637	3.77933	3		139.863	216.234	0.602599		3.22012	6.44023	1321.81	734.535	0.792959
8596.32	3345.83	8620	1747	121.916	712.558	235.517	13.428	0.651	13.382	121.917	712.51	235.509	109	698	224	28	31	24		243.843	287.189	190.324	26.184	33.821	30.1843	3.83147	1.29167		11163.1	3982.47	0.606535		13.8643	27.7287	113317	11426.6	0.991054
19.9454	61.8862	20	20	313.5	740	224	1.918	0.753	1.965	313.5	740	224	311	738	224	6	5	1		20.4966	15.2897	1.15028	1.091	6.546	4.364	2.88651	6		25.901	73.662	0.574714		1.83545	3.6709	163.186	244.632	0.590328
141.61	207.619	142	101	125.852	225.627	227.056	3.111	0.606	3.008	125.852	225.627	227.056	122	222	225	8	8	5		32.5477	32.5477	15.2897	5.455	8.728	7.637	1.88967	1.6		183.894	247.125	0.632818		3.52771	7.05542	1740.66	729.794	0.958869
23.9343	71.8679	24	24	168.708	251.042	225	2.231	0.947	2.259	168.708	251.042	225	167	248	225	5	7	1		15.2897	26.2602	1.15028	1.091	7.637	4.72767	3.33306	7		31.081	85.543	0.558851		1.95045	3.90091	190.384	283.467	0.564593
572.423	523.04	574	263	685.983	389.286	229.148	5.171	0.491	5.16	685.983	389.286	229.148	681	384	225	11	11	9		54.3053	54.3053	39.3322	9.819	12.001	11.2737	1.25978	1.22222		743.347	622.565	0.637422		5.61954	11.2391	5923.67	1595.04	0.9926
985.286	742.637	988	382	341.855	527.761	229.944	6.275	0.46	6.272	341.856	527.762	229.945	336	522	225	13	12	11		71.0342	62.4579	54.3053	12.001	14.183	13.092	1.091	1.18182		1279.49	883.947	0.644786		6.73466	13.4693	9334.27	2151.94	0.996265
170.53	241.556	171	126	496.351	540.357	226.789	3.467	0.914	3.503	496.351	540.357	226.789	491	537	225	10	8	4		46.5911	32.5477	10.6811	4.364	10.91	8.00067	3.33306	2.5		221.45	287.52	0.615649		3.75315	7.5063	1740.66	795.851	0.87928
1035.15	796.538	1038	403	526.722	725.056	229.883	6.42	0.586	6.4	526.723	725.059	229.884	520	719	225	14	13	11		80.021	71.0342	54.3053	12.001	15.274	13.8193	1.66653	1.27273		1344.24	948.104	0.621269		6.84641	13.6928	10890	2395.84	0.991696
1366.24	924.304	1370	496	440.784	826.501	230.436	7.055	0.568	7.051	440.785	826.496	230.437	434	820	225	15	14	12		89.4067	80.021	62.4579	13.092	16.365	14.9103	1.66653	1.25		1774.19	1100.18	0.644198		7.50995	15.0199	13707.7	2789.67	0.992902
50.8595	107.802	51	51	480.294	67.902	226.549	2.269	0.855	2.265	480.294	67.902	226.549	478	64	226	6	8	2		20.4966	32.5477	3.50517	2.182	8.728	5.81867	3.33306	4		66.046	128.315	0.615797		2.50757	5.01514	522.197	422.388	0.742441
40.8872	93.8274	41	41	324.537	136.293	226.512	2.095	0.835	2	324.537	136.293	226.512	323	133	226	4	8	2		10.6811	32.5477	3.50517	2.182	8.728	5.09133	3.33306	4		53.096	111.681	0.611711		2.33162	4.66324	348.131	302.647	0.790756
116.678	175.678	117	83	362.692	178.709	227.538	2.921	0.637	2.981	362.692	178.709	227.538	359	176	226	8	6	4		32.5477	20.4966	10.6811	4.364	8.728	6.546	2.182	2		151.518	209.106	0.657295		3.30719	6.61437	1044.39	531.361	0.936852
861.626	698.717	864	342	866.726	414.093	231.057	6.024	0.525	5.981	866.729	414.092	231.057	860	408	226	14	13	11		80.021	71.0342	54.3053	12.001	15.274	13.8193	1.66653	1.27273		1118.9	831.67	0.626703		6.44023	12.8805	10890	2395.84	0.991696
632.258	554.981	634	275	691.401	440.207	229.743	5.372	0.509	5.373	691.401	440.207	229.743	686	435	226	12	12	9		62.4579	62.4579	39.3322	9.819	13.092	12.001	1.88967	1.33333		821.048	660.583	0.641903		5.80889	11.6178	7049.65	1805.66	0.984678
176.514	247.546	177	141	190.582	456.463	227.09	3.616	1.136	3.891	190.582	456.463	227.09	186	452	226	10	10	3		46.5911	46.5911	6.72629	3.273	10.91	8.36433	4.40922	3.33333		229.22	294.649	0.614725		3.79654	7.59308	1631.86	884.263	0.75804
28.9205	85.8428	29	29	251.483	533.103	226	2.39	1.019	2.352	251.483	533.103	226	248	530	226	7	7	1		26.2602	26.2602	1.15028	1.091	7.637	5.455	3.77933	7		37.556	102.177	0.530783		2.07745	4.1549	266.538	389.883	0.513715
129.643	195.641	130	90	747.477	807.092	227.592	3.028	0.649	3.129	747.477	807.093	227.592	744	803	226	8	8	4		32.5477	32.5477	10.6811	4.364	8.728	7.27333	2.51956	2		168.354	232.868	0.633174		3.4254	6.8508	1392.52	661.543	0.91158
25.9288	75.8611	26	26	651.846	855.769	226	2.134	0.826	2.241	651.846	855.769	226	650	853	226	6	6	1		20.4966	20.4966	1.15028	1.091	6.546	4.72767	3.14945	6		33.671	90.296	0.558453		2.00319	4.00638	195.824	290.464	0.561439
548.489	509.066	550	267	108.385	175.945	230.578	5.108	0.617	5.145	108.385	175.946	230.578	103	171	227	11	11	8		54.3053	54.3053	32.5477	8.728	12.001	10.91	1.88967	1.375		712.266	605.931	0.636535		5.5401	11.0802	5265.48	1491.73	0.981188
176.514	249.542	177	113	619.169	187.305	228.972	3.433	0.651	3.379	619.17	187.305	228.972	615	184	227	9	8	5		39.3322	32.5477	15.2897	5.455	9.819	8.00067	2.2711	1.8		229.22	297.025	0.609808		3.79654	7.59308	1958.24	799.508	0.946756
93.742	149.725	94	71	206.691	434.553	228.479	2.65	0.521	2.649	206.691	434.553	228.479	204	432	227	6	6	4		20.4966	20.4966	10.6811	4.364	6.546	5.81867	1.25978	1.5		121.733	178.215	0.666518		3.07449	6.14898	783.295	423.9	0.969403
75.7911	175.678	76	76	137.776	506.526	227.737	2.997	1.222	2.985	137.776	506.526	227.737	134	502	227	9	10	2		39.3322	46.5911	3.50517	2.182	10.91	7.637	4.75556	5		98.422	209.106	0.492999		2.86419	5.72837	979.119	747.14	0.638223
2845.16	1619.04	2853	857	452.839	931.577	233.886	9.152	0.73	9.133	452.843	931.572	233.885	444	923	227	20	19	15		141.974	130.737	89.4067	16.365	21.82	19.638	2.88651	1.33333		3694.72	1927.11	0.599744		9.59027	19.1805	31005.4	4835.62	0.987016
463.722	459.157	465	226	829.813	276.935	231.675	4.83	0.575	4.773	829.813	276.935	231.675	824	272	228	12	11	8		62.4579	54.3053	32.5477	8.728	13.092	11.2737	2.2711	1.5		602.188	546.526	0.630998		5.23859	10.4772	5744.16	1591.08	0.974865
561.453	533.021	563	265	322.924	483.92	231.393	5.181	0.697	5.148	322.924	483.92	231.393	317	479	228	12	12	8		62.4579	62.4579	32.5477	8.728	13.092	11.6373	2.51956	1.5		729.101	634.445	0.617469		5.58341	11.1668	6266.36	1695.6	0.969403
5855.87	2565.28	5872	1336	468.28	798.899	238.808	11.75	0.563	11.726	468.294	798.917	238.797	457	788	228	23	23	22		177.738	177.738	165.481	24.002	25.093	24.7293	0.629889	1.04545		7604.41	3053.4	0.61246		12.199	24.3981	63305.5	7684.21	0.999644
20.9426	63.8824	21	21	230.19	302.048	229	1.937	0.765	2.138	230.19	302.048	229	228	300	229	6	5	1		20.4966	15.2897	1.15028	1.091	6.546	4.364	2.88651	6		27.196	76.038	0.575162		1.86554	3.73109	163.186	244.632	0.590328
229.368	277.491	230	138	443.922	466.348	231.291	3.714	0.533	3.702	443.922	466.348	231.291	441	463	229	8	8	6		32.5477	32.5477	20.4966	6.546	8.728	8.00067	1.25978	1.33333		297.857	330.292	0.653017		4.14292	8.28584	2088.79	802.514	0.984678
2663.66	1547.17	2671	800	39.884	504.754	236.524	8.95	0.667	8.947	39.885	504.747	236.523	31	496	229	18	18	16		119.854	119.854	99.1805	17.456	19.638	18.9107	1.25978	1.125		3459.02	1841.56	0.60062		9.38184	18.7637	28198.6	4491.59	0.997476
1532.78	1028.11	1537	521	770.969	775.508	235.415	7.364	0.444	7.339	770.974	775.513	235.415	763	768	229	16	16	14		99.1805	99.1805	80.021	15.274	17.456	16.7287	1.25978	1.14286		1990.46	1223.74	0.62531		7.80348	15.607	19495.3	3514.41	0.996749
1080.02	786.556	1083	408	470.973	107.886	235.542	6.488	0.463	6.522	470.975	107.886	235.541	465	102	230	13	13	12		71.0342	71.0342	62.4579	13.092	14.183	13.8193	0.629889	1.08333		1402.52	936.223	0.647207		6.94395	13.8879	11031.4	2399.25	0.998841
1510.84	1046.08	1515	553	145.366	156.27	236.346	7.356	0.822	7.374	145.367	156.27	236.345	137	149	230	17	15	12		109.333	89.4067	62.4579	13.092	18.547	16.0013	2.74562	1.41667		1961.97	1245.13	0.608691		7.76607	15.5321	16645	3206.64	0.983159
264.272	291.465	265	149	465.57	308.362	232.411	3.908	0.521	4.002	465.571	308.362	232.411	462	305	230	8	8	6		32.5477	32.5477	20.4966	6.546	8.728	8.00067	1.25978	1.33333		343.183	346.925	0.683281		4.34323	8.68645	2088.79	802.514	0.984678
112.689	183.663	113	84	875.796	395.504	231.434	2.916	0.732	2.924	875.797	395.504	231.434	872	393	230	9	7	4		39.3322	26.2602	10.6811	4.364	9.819	7.27333	2.74562	2.25		146.338	218.61	0.614307		3.26906	6.53812	1370.77	656.566	0.908897
69.8077	153.717	70	70	190.386	455.957	230.3	2.667	1.008	2.748	190.386	455.957	230.3	187	452	230	8	8	2		32.5477	32.5477	3.50517	2.182	8.728	6.546	3.77933	4		90.652	182.967	0.533371		2.78674	5.57348	696.262	545.669	0.696204
500.621	479.121	502	266	3.938	480.781	233.394	4.99	0.851	4.986	3.938	480.781	233.394	0	475	230	10	12	7		46.5911	62.4579	26.2602	7.637	13.092	10.5463	2.74562	1.71429		650.105	570.289	0.636373		5.37401	10.748	4569.22	1387.83	0.959492
372.973	395.275	374	208	220.949	486.259	232.714	4.459	0.781	4.496	220.95	486.259	232.713	216	482	230	10	10	6		46.5911	46.5911	20.4966	6.546	10.91	9.45533	2.51956	1.66667		484.341	470.488	0.633923		4.87178	9.74356	3263.73	1118.35	0.951443
292.195	339.377	293	186	137.389	506.003	231.724	4.13	0.901	4.176	137.389	506.004	231.724	132	501	230	11	10	5		54.3053	46.5911	15.2897	5.455	12.001	9.45533	3.50707	2.2		379.444	403.954	0.627457		4.4911	8.98221	2991.75	1117.01	0.898897
72.7994	137.747	73	65	930.068	510.205	231	2.449	0.649	2.514	930.068	510.205	231	927	507	230	7	7	3		26.2602	26.2602	6.72629	3.273	7.637	6.18233	2.51956	2.33333		94.537	163.958	0.612096		2.82599	5.65199	799.614	478.622	0.870453
24.9315	75.8611	25	25	32.16	581.68	230	2.35	1.011	2.38	32.16	581.68	230	29	579	230	7	6	1		26.2602	20.4966	1.15028	1.091	7.637	5.09133	3.50707	7		32.376	90.296	0.54404		1.97717	3.95435	228.461	336.535	0.537026
25.9288	75.8611	26	26	177.538	620.231	230	2.188	0.881	2.115	177.538	620.231	230	174	618	230	7	5	1		26.2602	15.2897	1.15028	1.091	7.637	4.72767	3.33306	7		33.671	90.296	0.558453		2.00319	4.00638	190.384	283.467	0.564593
4624.26	2150.05	4637	1121	479.476	700.791	239.23	10.831	0.558	10.813	479.476	700.783	239.23	468	690	230	23	22	19		177.738	165.481	130.737	20.729	25.093	23.2747	2.2711	1.21053		6005.05	2559.16	0.624307		11.2757	22.5514	52295.8	6799.95	0.994542
1424.08	978.206	1428	499	311.745	176.644	236.78	7.186	0.522	7.157	311.747	176.644	236.78	304	169	231	16	16	13		99.1805	99.1805	71.0342	14.183	17.456	16.365	1.88967	1.23077		1849.3	1164.34	0.625762		7.61447	15.2289	18102.8	3360.77	0.992072
55.8464	117.784	56	56	48.821	303.071	231.411	2.362	0.864	2.404	48.821	303.071	231.411	46	300	231	6	8	2		20.4966	32.5477	3.50517	2.182	8.728	5.81867	3.33306	4		72.522	140.196	0.599876		2.58698	5.17397	522.197	422.388	0.742441
147.593	217.601	148	106	761.689	356.277	232.601	3.28	0.87	3.144	761.69	356.277	232.601	757	354	231	10	7	4		46.5911	26.2602	10.6811	4.364	10.91	7.637	3.273	2.5		191.664	259.006	0.62068		3.57671	7.15342	1523.07	718.022	0.89158
161.555	221.593	162	116	59.636	360.148	232.648	3.309	0.754	3.455	59.636	360.148	232.648	56	357	231	8	8	4		32.5477	32.5477	10.6811	4.364	8.728	7.27333	2.51956	2		209.795	263.758	0.647354		3.68611	7.37223	1392.52	661.543	0.91158
313.137	357.344	314	185	289.949	423.016	233.398	4.276	0.98	4.334	289.949	423.016	233.398	285	418	231	10	11	5		46.5911	54.3053	15.2897	5.455	12.001	9.45533	3.50707	2.2		406.639	425.34	0.624052		4.59593	9.19186	2991.75	1117.01	0.898897
19763.6	5735.36	19818	3055	316.647	436.723	246.266	17.832	0.622	17.842	316.663	436.779	246.244	300	419	231	35	36	33		349.054	365.224	317.552	36.003	39.276	37.8213	1.66653	1.09091		25664.9	6826.69	0.616358		18.2986	36.5971	226176	17971.2	0.998937
10703.5	3779.01	10733	2022	268.132	470.182	243.647	14.456	0.545	14.454	268.148	470.18	243.627	255	456	231	28	29	26		243.843	257.993	216.458	28.366	31.639	30.1843	1.66653	1.11538		13899.5	4498.09	0.621523		14.9155	29.831	114840	11444.8	0.998321
19.9454	59.8901	20	20	618.7	530.2	231	1.873	0.722	1.959	618.7	530.2	231	617	528	231	5	5	1		15.2897	15.2897	1.15028	1.091	5.455	4.00033	2.51956	5		25.901	71.286	0.593869		1.83545	3.6709	135.989	205.996	0.620813
229.368	287.472	230	136	182.27	690.83	233.617	3.748	0.569	3.701	182.27	690.831	233.617	177	687	231	11	9	6		54.3053	39.3322	20.4966	6.546	12.001	9.45533	2.74562	1.83333		297.857	342.173	0.630343		4.14292	8.28584	3231.09	1114	0.948776
20.9426	65.8794	21	21	314.048	884.905	231	2.091	0.96	2.234	314.048	884.905	231	311	883	231	7	5	1		26.2602	15.2897	1.15028	1.091	7.637	4.72767	3.33306	7		27.196	78.415	0.557727		1.86554	3.73109	190.384	283.467	0.564593
79.78	145.733	80	70	41.888	376.487	233.062	2.595	0.774	2.6	41.888	376.487	233.062	38	374	232	8	6	3		32.5477	20.4966	6.72629	3.273	8.728	6.18233	2.74562	2.66667		103.602	173.463	0.614973		2.91358	5.82715	783.295	473.19	0.868425
143.604	199.634	144	96	200.042	521.549	234.056	3.106	0.477	3.074	200.042	521.549	234.056	197	519	232	7	6	5		26.2602	20.4966	15.2897	5.455	7.637	6.546	1.091	1.4		186.484	237.62	0.664297		3.5442	7.08839	1142.31	536.558	0.984894
890.547	700.714	893	365	395.998	616.95	236.707	6.069	0.575	6.055	395.999	616.948	236.706	390	611	232	13	14	10		71.0342	80.021	46.5911	10.91	15.274	13.4557	2.2711	1.4		1156.46	834.047	0.638824		6.5115	13.023	9899.98	2268.71	0.98279
225.379	273.498	226	137	256.562	377.898	235.398	3.738	0.609	3.661	256.562	377.898	235.398	253	375	233	8	8	6		32.5477	32.5477	20.4966	6.546	8.728	8.00067	1.25978	1.33333		292.677	325.539	0.654847		4.11876	8.23752	2088.79	802.514	0.984678
421.838	415.238	423	220	632.213	754.307	236.106	4.617	0.604	4.663	632.214	754.309	236.106	627	750	233	11	10	7		54.3053	46.5911	26.2602	7.637	12.001	10.1827	2.2711	1.57143		547.797	494.25	0.655064		5.07587	10.1517	4188.45	1297.21	0.968671
22.9371	67.8756	23	23	115.739	776.217	233	2.122	0.905	2.079	115.739	776.217	233	113	775	233	7	4	1		26.2602	10.6811	1.15028	1.091	7.637	4.364	3.273	7		29.786	80.791	0.57517		1.92298	3.84596	152.307	230.844	0.597466
27.9232	79.8534	28	28	585.571	857.036	233	2.177	0.79	2.249	585.571	857.036	233	583	855	233	6	6	1		20.4966	20.4966	1.15028	1.091	6.546	4.72767	3.14945	6		36.261	95.048	0.557401		2.05329	4.10658	195.824	290.464	0.561439
380.95	399.267	382	195	331.647	91.034	237.327	4.491	0.509	4.47	331.647	91.034	237.327	328	86	234	9	10	8		39.3322	46.5911	32.5477	8.728	10.91	9.819	1.091	1.25		494.701	475.24	0.636502		4.90627	9.81254	3916.47	1209.62	0.993341
296.184	331.391	297	158	332.724	108.04	236.919	4.07	0.442	4.067	332.724	108.04	236.919	329	104	234	9	9	7		39.3322	39.3322	26.2602	7.637	9.819	9.09167	1.25978	1.28571		384.624	394.449	0.648412		4.51145	9.0229	3084.22	1036.75	0.988339
230.366	285.476	231	138	349.325	119.022	236.489	3.79	0.711	3.701	349.325	119.022	236.489	345	115	234	9	9	6		39.3322	39.3322	20.4966	6.546	9.819	8.728	1.88967	1.5		299.152	339.797	0.636589		4.14891	8.29783	2643.62	953.775	0.969403
7370.7	2942.57	7391	1548	718.597	266.339	244.774	12.723	0.564	12.731	718.58	266.348	244.769	706	254	234	26	26	23		216.458	216.458	177.738	25.093	28.366	27.275	1.88967	1.13043		9571.56	3502.49	0.622438		13.1714	26.3428	84574.1	9343.28	0.997263
194.465	249.542	195	132	881.995	287.667	235.969	3.479	0.613	3.51	881.995	287.667	235.969	878	285	234	8	8	5		32.5477	32.5477	15.2897	5.455	8.728	7.637	1.88967	1.6		252.531	297.025	0.65048		3.92111	7.84221	1740.66	729.794	0.958869
7787.55	3040.39	7809	1622	743.876	480.866	244.448	12.945	0.606	13.001	743.829	480.859	244.44	730	468	234	28	26	22		243.843	216.458	165.481	24.002	30.548	27.6387	3.33306	1.27273		10112.9	3618.92	0.624916		13.4151	26.8303	87119.8	9583.34	0.991696
293.193	347.363	294	166	763.422	718.449	236.68	4.092	0.687	4.098	763.423	718.449	236.68	759	714	234	10	10	6		46.5911	46.5911	20.4966	6.546	10.91	9.45533	2.51956	1.66667		380.739	413.459	0.614426		4.49621	8.99241	3263.73	1118.35	0.951443
227.374	279.487	228	149	334.895	213.627	237.373	3.752	0.77	3.785	334.895	213.627	237.373	331	209	235	9	10	5		39.3322	46.5911	15.2897	5.455	10.91	8.728	2.88651	2		295.267	332.668	0.644589		4.13088	8.26175	2447.8	951.312	0.923304
24.9315	71.8679	25	25	585.92	857.16	235	2.107	0.825	2.274	585.92	857.16	235	584	855	235	5	6	1		15.2897	20.4966	1.15028	1.091	6.546	4.364	2.88651	6		32.376	85.543	0.574269		1.97717	3.95435	163.186	244.632	0.590328
106.706	163.699	107	82	442.925	312.187	237.626	2.803	0.583	2.742	442.925	312.187	237.626	440	310	236	7	6	4		26.2602	20.4966	10.6811	4.364	7.637	6.18233	1.66653	1.75		138.568	194.848	0.664605		3.21015	6.42029	913.844	477.133	0.954464
20.9426	65.8794	21	21	104	752	236	2.169	1.057	2.18	104	752	236	101	750	236	7	5	1		26.2602	15.2897	1.15028	1.091	7.637	4.72767	3.33306	7		27.196	78.415	0.557727		1.86554	3.73109	190.384	283.467	0.564593
446.769	473.132	448	266	423.491	894.473	238.308	5.022	1.37	5.063	423.492	894.473	238.307	416	889	236	15	12	5		89.4067	62.4579	15.2897	5.455	16.365	11.6373	5.59858	3		580.173	563.16	0.597343		5.17396	10.3479	4895.59	1687.56	0.826217
44.8761	123.772	45	45	406.6	901.222	236	2.831	1.102	2.936	406.6	901.222	236	402	898	236	10	7	1		46.5911	26.2602	1.15028	1.091	10.91	6.546	4.99959	10		58.276	147.324	0.493405		2.4051	4.81021	380.768	550.866	0.461189
1806.03	1175.85	1811	632	92.43	228.027	242.858	7.793	0.673	7.771	92.431	228.027	242.858	85	221	237	16	16	13		99.1805	99.1805	71.0342	14.183	17.456	16.365	1.88967	1.23077		2345.3	1399.59	0.609935		8.24207	16.4841	18102.8	3360.77	0.992072
118.673	211.611	119	119	290.303	422.605	237.429	3.315	1.213	3.368	290.303	422.605	237.429	286	418	237	9	10	2		39.3322	46.5911	3.50517	2.182	10.91	7.637	4.75556	5		154.108	251.877	0.551881		3.32592	6.65185	979.119	747.14	0.638223
60.8326	123.772	61	61	111.77	438.459	237.525	2.405	0.846	2.554	111.77	438.459	237.525	109	436	237	7	7	2		26.2602	26.2602	3.50517	2.182	7.637	5.81867	3.14945	3.5		78.997	147.324	0.604344		2.66179	5.32358	533.076	428.719	0.741602
28.9205	81.8496	29	29	219.69	485.759	237	2.231	0.824	2.39	219.69	485.759	237	217	483	237	6	6	1		20.4966	20.4966	1.15028	1.091	6.546	4.72767	3.14945	6		37.556	97.424	0.556678		2.07745	4.1549	195.824	290.464	0.561439
239.341	277.491	240	141	812.8	558.379	239.608	3.752	0.535	3.78	812.801	558.379	239.608	809	555	237	9	7	6		39.3322	26.2602	20.4966	6.546	9.819	8.00067	1.66653	1.5		310.807	330.292	0.67181		4.20211	8.40422	2056.15	799.111	0.978543
1191.72	876.392	1195	459	330.164	234.227	243.647	6.738	0.686	6.749	330.165	234.226	243.646	323	227	238	14	15	11		80.021	89.4067	54.3053	12.001	16.365	14.5467	2.2711	1.36364		1547.56	1043.15	0.620251		7.17551	14.351	12565.4	2652.46	0.985414
241.335	297.454	242	145	738.996	556.236	240.678	3.811	0.591	3.734	738.997	556.235	240.678	735	552	238	9	9	6		39.3322	39.3322	20.4966	6.546	9.819	8.728	1.88967	1.5		313.397	354.054	0.630199		4.21375	8.4275	2643.62	953.775	0.969403
434.802	425.22	436	216	882.305	592.993	241.647	4.676	0.471	4.637	882.306	592.993	241.647	878	589	238	10	10	8		46.5911	46.5911	32.5477	8.728	10.91	10.1827	1.25978	1.25		564.633	506.131	0.652728		5.12735	10.2547	4351.64	1300.93	0.99083
1585.63	1080.02	1590	539	323.622	608.15	244.39	7.441	0.505	7.426	323.622	608.151	244.39	316	601	238	16	15	14		99.1805	89.4067	80.021	15.274	17.456	16.365	1.091	1.14286		2059.1	1285.53	0.608864		7.89216	15.7843	18276.9	3363.49	0.997613
52.8548	139.743	53	53	405.906	902.132	238	3.036	1.146	3.258	405.906	902.132	238	402	898	238	9	8	1		39.3322	32.5477	1.15028	1.091	9.819	6.546	4.75556	9		68.637	166.334	0.487389		2.53994	5.07988	391.647	565.316	0.45792
772.871	674.762	775	329	501.686	66.199	243.885	5.778	0.572	5.76	501.687	66.199	243.884	496	60	239	13	13	11		71.0342	71.0342	54.3053	12.001	14.183	13.4557	1.25978	1.18182		1003.65	803.156	0.603585		6.21104	12.4221	10112.1	2273.02	0.994891
48.8651	105.806	49	49	105.531	392.245	239.429	2.196	0.776	2.151	105.531	392.245	239.429	103	390	239	6	6	2		20.4966	20.4966	3.50517	2.182	6.546	5.09133	2.51956	3		63.456	125.939	0.610903		2.47435	4.9487	391.647	326.46	0.792959
2187.97	1335.55	2194	681	803.081	520.574	246.635	8.334	0.534	8.349	803.087	520.578	246.634	795	512	239	18	17	16		119.854	109.333	99.1805	17.456	19.638	18.547	1.091	1.125		2841.29	1589.68	0.610264		8.78636	17.5727	26632	4320.77	0.998142
446.769	461.154	448	247	188.513	526.185	242.513	4.775	0.849	4.792	188.514	526.185	242.514	183	522	239	14	10	7		80.021	46.5911	26.2602	7.637	15.274	11.2737	3.83147	2		580.173	548.903	0.612858		5.17396	10.3479	5330.76	1571.87	0.938843
26.926	77.8572	27	27	378.481	696.482	239	2.199	0.845	2.312	378.481	696.482	239	376	694	239	6	6	1		20.4966	20.4966	1.15028	1.091	6.546	4.72767	3.14945	6		34.966	92.672	0.557998		2.02855	4.0571	195.824	290.464	0.561439
3566.18	1858.59	3576	955	707.465	784.808	247.452	9.893	0.538	9.861	707.474	784.823	247.444	698	776	239	20	19	18		141.974	130.737	119.854	19.638	21.82	20.729	1.091	1.11111		4631.02	2212.25	0.607345		10.3402	20.6804	37206.5	5397.71	0.998513
23.9343	69.8717	24	24	170.292	271.792	240	2.036	0.759	2.076	170.292	271.792	240	168	269	240	5	6	1		15.2897	20.4966	1.15028	1.091	6.546	4.364	2.88651	6		31.081	83.167	0.574817		1.95045	3.90091	163.186	244.632	0.590328
279.231	327.399	280	158	492.154	480.332	243.064	3.995	0.502	3.92	492.155	480.332	243.064	488	477	240	9	9	7		39.3322	39.3322	26.2602	7.637	9.819	9.09167	1.25978	1.28571		362.608	389.697	0.631028		4.42367	8.84734	3084.22	1036.75	0.988339
1556.71	1010.15	1561	541	878	487.562	245.692	7.395	0.584	7.396	878.002	487.564	245.692	871	481	240	15	14	13		89.4067	80.021	71.0342	14.183	16.365	15.274	1.091	1.15385		2021.54	1202.36	0.64304		7.84389	15.6878	14850	2929.72	0.997259
3631	1888.53	3641	1019	66.644	699.255	248.126	9.99	0.867	10.036	66.645	699.244	248.12	56	689	240	22	22	17		165.481	165.481	109.333	18.547	24.002	22.1837	3.14945	1.29412		4715.2	2247.89	0.604937		10.4025	20.805	44756.6	6171.94	0.98772
62.8271	163.699	63	63	405.54	900.937	240	3.352	1.297	3.481	405.54	900.937	240	401	898	240	11	8	1		54.3053	32.5477	1.15028	1.091	12.001	7.27333	5.59858	11		81.587	194.848	0.466877		2.69057	5.38114	478.68	687.681	0.430322
119.67	171.685	120	89	457.383	908.367	241.317	2.928	0.617	2.981	457.383	908.367	241.317	454	905	240	8	7	4		32.5477	26.2602	10.6811	4.364	8.728	6.90967	2.2711	2		155.403	204.353	0.684031		3.33521	6.67043	1218.46	595.782	0.925985
107.703	169.689	108	80	438.333	44.167	242.565	2.813	0.576	2.784	438.333	44.167	242.565	436	41	241	6	7	4		20.4966	26.2602	10.6811	4.364	7.637	6.18233	1.66653	1.75		139.863	201.977	0.645135		3.22012	6.44023	913.844	477.133	0.954464
21.9398	65.8794	22	22	310	49	241	1.939	0.766	2.18	310	49	241	308	47	241	5	6	1		15.2897	20.4966	1.15028	1.091	6.546	4.364	2.88651	6		28.491	78.415	0.575294		1.8947	3.78939	163.186	244.632	0.590328
35.9011	99.8168	36	36	335.111	213.361	241	2.518	0.97	2.651	335.111	213.361	241	332	211	241	8	6	1		32.5477	20.4966	1.15028	1.091	8.728	5.455	3.93366	8		46.621	118.81	0.527253		2.2327	4.46541	261.098	382.768	0.516121
471.701	491.099	473	265	16.334	413.987	244.025	5	1.122	4.928	16.334	413.988	244.026	10	408	241	13	13	6		71.0342	71.0342	20.4966	6.546	14.183	11.6373	4.40922	2.16667		612.549	584.546	0.596705		5.26846	10.5369	5515.7	1694.42	0.890973
2546.98	1417.4	2554	772	894.627	534.87	247.912	8.771	0.53	8.784	894.624	534.864	247.91	886	527	241	18	17	15		119.854	109.333	89.4067	16.365	19.638	18.1833	1.66653	1.2		3307.5	1687.11	0.636319		9.24281	18.4856	24967.5	4150.71	0.995281
1138.86	830.476	1142	419	602.513	600.195	246.735	6.628	0.461	6.587	602.511	600.194	246.735	596	594	241	14	14	12		80.021	80.021	62.4579	13.092	15.274	14.5467	1.25978	1.16667		1478.92	988.5	0.635045		7.06782	14.1356	12793.8	2656.9	0.995656
87.7586	175.678	88	88	379.636	696.125	241.432	2.939	1.133	2.917	379.636	696.125	241.432	376	692	241	9	9	2		39.3322	39.3322	3.50517	2.182	9.819	7.27333	4.40922	4.5		113.963	209.106	0.543618		3.00763	6.01527	881.207	677.403	0.656179
70.8049	145.733	71	71	278.169	43.056	242.592	2.797	1.146	2.658	278.169	43.056	242.592	274	40	242	9	7	2		39.3322	26.2602	3.50517	2.182	9.819	6.546	3.93366	4.5		91.947	173.463	0.56794		2.79995	5.59989	685.383	539.123	0.697299
353.027	403.26	354	203	153.856	134.732	244.678	4.436	0.876	4.4	153.856	134.732	244.677	149	130	242	11	12	6		54.3053	62.4579	20.4966	6.546	13.092	10.5463	3.50707	2		458.44	479.993	0.599015		4.78334	9.56668	4308.12	1389.54	0.921451
105.709	169.689	106	78	562.811	252.132	243.557	2.78	0.554	2.782	562.811	252.132	243.557	560	249	242	7	7	4		26.2602	26.2602	10.6811	4.364	7.637	6.546	1.88967	1.75		137.273	201.977	0.637146		3.20011	6.40023	1066.15	535.874	0.941819
21.9398	65.8794	22	22	170.5	272.091	242	1.982	0.774	2.022	170.5	272.091	242	168	270	242	6	5	1		20.4966	15.2897	1.15028	1.091	6.546	4.364	2.88651	6		28.491	78.415	0.575294		1.8947	3.78939	163.186	244.632	0.590328
44.8761	95.8244	45	45	650.089	275.711	242.444	2.084	0.724	2.192	650.089	275.711	242.444	648	273	242	5	6	2		15.2897	20.4966	3.50517	2.182	6.546	4.72767	2.2711	3		58.276	114.058	0.637311		2.4051	4.81021	326.373	279.335	0.820668
10850.1	3878.82	10880	2106	93.774	305.073	253.802	14.518	0.65	14.529	93.775	305.051	253.801	79	290	242	30	30	25		272.443	272.443	203.232	27.275	32.73	30.9117	3.14945	1.2		14089.9	4616.89	0.611045		14.9833	29.9665	122390	11994.2	0.993904
1410.12	960.239	1414	491	382.894	453.624	248.283	7.15	0.5	7.156	382.895	453.626	248.282	376	447	242	15	14	13		89.4067	80.021	71.0342	14.183	16.365	15.274	1.091	1.15385		1831.17	1142.95	0.633298		7.5895	15.179	14850	2929.72	0.997259
952.377	724.67	955	366	514.607	469.18	246.907	6.221	0.476	6.205	514.608	469.181	246.907	508	464	242	14	12	11		80.021	62.4579	54.3053	12.001	15.274	13.4557	1.66653	1.27273		1236.75	862.561	0.645976		6.65883	13.3177	10052.3	2270.18	0.992202
133.632	197.637	134	93	224.567	510.933	244.157	3.032	0.53	2.982	224.567	510.933	244.157	222	508	242	7	7	5		26.2602	26.2602	15.2897	5.455	7.637	6.90967	1.25978	1.4		173.534	235.244	0.639571		3.46018	6.92036	1332.69	598.223	0.97898
530.538	511.062	532	248	401.004	642.085	246.088	5.041	0.512	5.001	401.005	642.086	246.088	396	637	242	11	11	9		54.3053	54.3053	39.3322	9.819	12.001	11.2737	1.25978	1.22222		688.955	608.307	0.620138		5.47899	10.958	5923.67	1595.04	0.9926
2246.81	1804.69	2253	940	350.864	659.939	249.497	10.718	4.524	8.911	350.862	659.939	249.496	340	642	242	20	38	15		141.974	398.387	89.4067	16.365	41.458	26.5477	13.1976	2.53333		2917.7	2148.09	0.459683		8.86443	17.7289	62010.9	8427.01	0.89906
79.78	205.623	80	80	424.112	894.225	242	3.762	1.446	3.854	424.112	894.225	242	419	890	242	12	11	1		62.4579	54.3053	1.15028	1.091	13.092	8.728	6.63629	12		103.602	244.749	0.435855		2.91358	5.82715	718.02	1021.21	0.379717
74.7938	151.721	75	75	611.147	897.32	242.627	2.754	1.05	2.777	611.147	897.32	242.627	607	894	242	9	7	2		39.3322	26.2602	3.50517	2.182	9.819	6.546	3.93366	4.5		97.127	180.591	0.565824		2.85157	5.70314	685.383	539.123	0.697299
28.9205	85.8428	29	29	197.241	144.483	243	2.309	0.93	2.499	197.241	144.483	243	194	142	243	8	6	1		32.5477	20.4966	1.15028	1.091	8.728	5.455	3.93366	8		37.556	102.177	0.530783		2.07745	4.1549	261.098	382.768	0.516121
19.9454	63.8824	20	20	276.85	188.4	243	2.058	0.937	1.975	276.85	188.4	243	274	186	243	6	6	1		20.4966	20.4966	1.15028	1.091	6.546	4.72767	3.14945	6		25.901	76.038	0.556755		1.83545	3.6709	195.824	290.464	0.561439
228.371	273.498	229	143	436.271	290.834	245.314	3.673	0.481	3.674	436.271	290.834	245.314	433	288	243	8	7	6		32.5477	26.2602	20.4966	6.546	8.728	7.637	1.091	1.33333		296.562	325.54	0.660628		4.13691	8.27381	1827.69	730.993	0.988945
81.7744	135.751	82	69	481.012	391.293	244.012	2.539	0.666	2.551	481.012	391.293	244.012	478	389	243	7	6	3		26.2602	20.4966	6.72629	3.273	7.637	5.81867	2.2711	2.33333		106.192	161.582	0.671149		2.93766	5.87531	685.383	422.295	0.890206
320.118	373.314	321	187	189.922	620.062	245.729	4.206	0.601	4.157	189.922	620.062	245.729	186	616	243	9	9	7		39.3322	39.3322	26.2602	7.637	9.819	9.09167	1.25978	1.28571		415.704	444.349	0.6062		4.62983	9.25966	3084.22	1036.75	0.988339
1560.7	1046.08	1565	533	688.093	685.725	249.538	7.426	0.526	7.402	688.093	685.723	249.536	681	679	243	15	15	14		89.4067	89.4067	80.021	15.274	16.365	16.0013	0.629889	1.07143		2026.72	1245.13	0.622011		7.85058	15.7012	17134.6	3216.92	0.99914
875.588	710.696	878	373	687.76	752.444	247.523	6.039	0.616	6.008	687.76	752.445	247.523	681	746	243	14	13	10		80.021	71.0342	46.5911	10.91	15.274	13.4557	2.2711	1.4		1137.04	845.928	0.622778		6.47483	12.9497	9899.98	2268.71	0.98279
283.22	333.389	284	169	452.151	838.553	245.704	4.041	0.665	4.018	452.152	838.553	245.704	448	835	243	10	9	6		46.5911	39.3322	20.4966	6.546	10.91	9.09167	2.2711	1.66667		367.788	396.826	0.625579		4.44464	8.88927	2937.36	1033.34	0.959869
4200.43	2030.27	4212	1089	260.844	213.188	253.069	10.451	0.635	10.48	260.845	213.187	253.071	251	203	244	21	21	18		153.557	153.557	119.854	19.638	22.911	21.82	1.88967	1.16667		5454.66	2416.59	0.620097		10.9201	21.8402	43179.1	5978.02	0.995656
20.9426	61.8862	21	21	235.667	432.143	244	1.89	0.695	2.043	235.667	432.143	244	234	430	244	5	5	1		15.2897	15.2897	1.15028	1.091	5.455	4.00033	2.51956	5		27.196	73.662	0.593714		1.86554	3.73109	135.989	205.996	0.620813
132.635	185.66	133	97	517.624	441.451	245.602	3.024	0.623	3.105	517.624	441.451	245.602	514	438	244	7	8	4		26.2602	32.5477	10.6811	4.364	8.728	6.90967	2.2711	2		172.239	220.987	0.677441		3.45155	6.9031	1218.46	595.782	0.925985
521.563	501.081	523	262	826.323	734.337	247.482	5.014	0.592	4.979	826.324	734.336	247.482	821	729	244	11	12	8		54.3053	62.4579	32.5477	8.728	13.092	11.2737	2.2711	1.5		677.3	596.427	0.625337		5.44792	10.8958	5744.16	1591.08	0.974865
1123.9	818.497	1127	429	528.796	123.508	249.417	6.604	0.63	6.579	528.797	123.508	249.418	523	117	245	14	14	11		80.021	80.021	54.3053	12.001	15.274	14.183	1.88967	1.27273		1459.5	974.242	0.638684		7.03674	14.0735	11727.7	2523.34	0.989271
112.689	183.663	113	91	196.487	144.106	246.204	2.892	0.719	2.849	196.487	144.106	246.204	194	141	245	8	8	4		32.5477	32.5477	10.6811	4.364	8.728	7.27333	2.51956	2		146.338	218.61	0.614307		3.26906	6.53812	1392.52	661.543	0.91158
989.275	754.615	992	383	823.237	545.181	250.514	6.292	0.48	6.319	823.238	545.182	250.514	817	539	245	14	13	12		80.021	71.0342	62.4579	13.092	15.274	14.183	1.091	1.16667		1284.67	898.204	0.636263		6.74374	13.4875	11880	2525.87	0.996819
170.53	227.582	171	110	658.064	602.292	246.982	3.332	0.543	3.351	658.065	602.292	246.982	655	599	245	7	8	5		26.2602	32.5477	15.2897	5.455	8.728	7.27333	1.66653	1.6		221.45	270.887	0.653451		3.75315	7.5063	1523.07	661.36	0.967966
958.36	748.627	961	389	455.614	673.133	249.902	6.246	0.658	6.241	455.615	673.134	249.902	449	667	245	13	14	10		71.0342	80.021	46.5911	10.91	15.274	13.4557	2.2711	1.4		1244.52	891.076	0.627921		6.67275	13.3455	9899.98	2268.71	0.98279
319.121	383.297	320	212	610.584	897.059	246.456	4.408	1.23	4.601	610.585	897.06	246.456	605	891	245	12	13	4		62.4579	71.0342	10.6811	4.364	14.183	10.5463	5.38178	3.25		414.409	456.231	0.589186		4.62502	9.25004	3394.28	1401.08	0.779565
966.338	752.619	969	391	271.295	74.351	251.173	6.242	0.6	6.216	271.296	74.351	251.172	265	69	246	14	12	11		80.021	62.4579	54.3053	12.001	15.274	13.4557	1.66653	1.27273		1254.88	895.828	0.628051		6.69121	13.3824	10052.3	2270.18	0.992202
72.7994	147.729	73	73	212.164	79.671	246.603	2.764	1.107	2.731	212.164	79.671	246.603	208	76	246	9	8	2		39.3322	32.5477	3.50517	2.182	9.819	6.90967	4.13046	4.5		94.537	175.839	0.570738		2.82599	5.65199	783.295	608.024	0.675845
39.89	109.798	40	40	420.325	216.05	246	2.697	1.074	2.759	420.325	216.05	246	418	212	246	6	9	1		20.4966	39.3322	1.15028	1.091	9.819	5.81867	4.40922	9		51.801	130.691	0.514198		2.31251	4.62502	293.736	429.116	0.497982
843.676	668.773	846	352	608.156	464.348	250.397	5.944	0.54	5.931	608.157	464.348	250.397	602	459	246	13	12	10		71.0342	62.4579	46.5911	10.91	14.183	12.7283	1.66653	1.3		1095.6	796.028	0.645638		6.3952	12.7904	8485.7	2031.92	0.990153
112.689	171.685	113	86	616.77	555.46	247.496	2.839	0.581	2.848	616.77	555.46	247.496	613	552	246	8	7	4		32.5477	26.2602	10.6811	4.364	8.728	6.90967	2.2711	2		146.338	204.353	0.657165		3.26906	6.53812	1218.46	595.782	0.925985
505.607	481.117	507	260	185.519	210.402	250.026	4.962	0.741	5.044	185.519	210.402	250.025	180	206	247	12	11	7		62.4579	54.3053	26.2602	7.637	13.092	10.91	2.88651	1.71429		656.58	572.665	0.637933		5.39179	10.7836	5026.14	1488	0.953613
3943.14	1976.37	3954	1037	565.052	237.526	255.516	10.229	0.597	10.22	565.039	237.525	255.521	555	227	247	21	21	18		153.557	153.557	119.854	19.638	22.911	21.82	1.88967	1.16667		5120.55	2352.44	0.610722		10.6924	21.3848	43179.1	5978.02	0.995656
1383.19	988.188	1387	509	840.2	324.337	252.792	7.113	0.613	7.05	840.203	324.337	252.792	833	317	247	16	15	13		99.1805	89.4067	71.0342	14.183	17.456	16.0013	1.66653	1.23077		1796.2	1176.22	0.607527		7.54089	15.0818	16971.4	3213.43	0.993864
37.8955	103.809	38	38	188.184	525.658	247	2.585	0.99	2.692	188.184	525.658	247	186	522	247	6	8	1		20.4966	32.5477	1.15028	1.091	8.728	5.455	3.93366	8		49.211	123.562	0.525582		2.27331	4.54661	261.098	382.768	0.516121
41.8844	85.8428	42	42	602.69	574.857	247.476	2.02	0.689	2.123	602.69	574.857	247.476	600	573	247	6	5	2		20.4966	15.2897	3.50517	2.182	6.546	4.72767	2.2711	3		54.391	102.177	0.679437		2.35042	4.70085	326.373	279.335	0.820668
23.9343	71.8679	24	24	94	641.5	247	2.062	0.792	2.106	94	641.5	247	91	639	247	6	6	1		20.4966	20.4966	1.15028	1.091	6.546	4.72767	3.14945	6		31.081	85.543	0.558851		1.95045	3.90091	195.824	290.464	0.561439
346.047	365.33	347	192	507.732	785.464	249.942	4.307	0.541	4.256	507.733	785.465	249.943	502	782	247	11	8	7		54.3053	32.5477	26.2602	7.637	12.001	9.45533	2.2711	1.57143		449.375	434.845	0.652463		4.7516	9.5032	3350.76	1112.82	0.973091
54.8492	107.802	55	55	576.891	870.618	247.527	2.332	0.869	2.243	576.891	870.618	247.527	574	869	247	8	5	2		32.5477	15.2897	3.50517	2.182	8.728	5.455	3.273	4		71.227	128.315	0.647594		2.57149	5.14299	435.164	361.879	0.767402
3530.27	1834.64	3540	943	369.536	136.942	256.868	9.856	0.533	9.848	369.534	136.941	256.874	360	127	248	20	21	19		141.974	153.557	130.737	20.729	22.911	21.82	1.091	1.10526		4584.4	2183.73	0.611139		10.3054	20.6108	43407.6	5981.05	0.998659
2355.51	1345.54	2362	720	420.918	215.848	254.03	8.541	0.658	8.598	420.921	215.848	254.031	413	207	248	17	18	14		109.333	119.854	80.021	15.274	19.638	17.8197	2.2711	1.28571		3058.86	1601.57	0.636276		9.00514	18.0103	23303	3983.32	0.990484
8838.65	3285.93	8863	1763	429.507	345.767	259.89	13.534	0.567	13.538	429.477	345.778	259.907	417	333	248	26	27	24		216.458	229.996	190.324	26.184	29.457	28.0023	1.66653	1.125		11477.8	3911.18	0.629144		13.9934	27.9868	91645.5	9849.37	0.998044
21178.7	6054.76	21237	3229	793.903	374.834	264.127	18.248	0.669	18.286	793.985	374.806	264.16	777	357	248	36	36	33		365.224	365.224	317.552	36.003	39.276	38.185	1.88967	1.09091		27502.5	7206.87	0.611392		18.7253	37.4505	232639	18317.6	0.998628
118.673	181.666	119	88	768.42	747.176	249.639	2.914	0.617	2.941	768.42	747.177	249.639	765	744	248	8	7	4		32.5477	26.2602	10.6811	4.364	8.728	6.90967	2.2711	2		154.108	216.234	0.642851		3.32592	6.65185	1218.46	595.782	0.925985
55.8464	117.784	56	56	415.339	865.714	248.5	2.368	0.902	2.393	415.339	865.714	248.5	412	863	248	8	7	2		32.5477	26.2602	3.50517	2.182	8.728	6.18233	3.50707	4		72.522	140.196	0.599876		2.58698	5.17397	609.229	483.737	0.718448
18094.2	5372.03	18144	2916	255.483	347.046	263.604	17.292	0.613	17.329	255.482	347.006	263.635	239	331	249	34	33	30		333.162	317.552	272.443	32.73	37.094	35.2757	2.2711	1.13333		23497	6394.23	0.620447		17.7681	35.5362	183095	15629.5	0.997679
172.525	223.589	173	118	453.266	366.225	250.462	3.361	0.754	3.491	453.266	366.225	250.462	449	363	249	9	8	4		39.3322	32.5477	10.6811	4.364	9.819	7.637	2.88651	2.25		224.04	266.134	0.670297		3.76772	7.53545	1566.59	728.31	0.89565
46.8706	127.766	47	47	17	414.021	249	2.915	1.145	3.099	17	414.021	249	13	410	249	8	9	1		32.5477	39.3322	1.15028	1.091	9.819	6.546	4.75556	9		60.866	152.077	0.492044		2.44022	4.88044	391.647	565.316	0.45792
255.296	291.465	256	152	748.082	418.586	251.496	3.869	0.565	3.845	748.083	418.586	251.496	745	415	249	8	9	6		32.5477	39.3322	20.4966	6.546	9.819	8.36433	1.66653	1.5		331.527	346.925	0.66772		4.29349	8.58697	2349.88	875.577	0.976235
472.698	485.11	474	239	482.728	778.57	252.622	4.862	0.614	4.821	482.729	778.57	252.622	478	774	249	11	11	8		54.3053	54.3053	32.5477	8.728	12.001	10.91	1.88967	1.375		613.844	577.417	0.604923		5.27217	10.5443	5265.48	1491.73	0.981188
2968.82	1615.04	2977	850	636.822	802.551	255.717	9.283	0.671	9.285	636.816	802.549	255.722	627	794	249	20	18	16		141.974	119.854	99.1805	17.456	21.82	19.638	2.182	1.25		3855.3	1922.35	0.618524		9.72725	19.4545	31331.8	4838.48	0.993341
62.8271	127.766	63	63	459.746	932.111	249.476	2.506	0.969	2.506	459.746	932.111	249.476	457	928	249	6	9	2		20.4966	39.3322	3.50517	2.182	9.819	6.18233	3.83147	4.5		81.587	152.077	0.598184		2.69057	5.38114	587.471	470.88	0.720385
1234.6	886.374	1238	461	401.578	28.701	255.155	6.812	0.553	6.775	401.578	28.701	255.158	395	22	250	14	14	12		80.021	80.021	62.4579	13.092	15.274	14.5467	1.25978	1.16667		1603.25	1055.03	0.627891		7.26057	14.5211	12793.8	2656.9	0.995656
30.9149	89.8351	31	31	278.871	42.71	250	2.387	0.958	2.446	278.871	42.71	250	275	40	250	8	6	1		32.5477	20.4966	1.15028	1.091	8.728	5.455	3.93366	8		40.146	106.929	0.530253		2.12415	4.24829	261.098	382.768	0.516121
3049.6	1652.97	3058	861	443.801	114.895	258.044	9.369	0.588	9.339	443.798	114.895	258.052	434	105	250	20	19	17		141.974	130.737	109.333	18.547	21.82	20.3653	1.66653	1.17647		3960.2	1967.5	0.615243		9.81468	19.6294	35139.5	5207.66	0.996258
75.7911	145.733	76	76	234.921	137.803	250.566	2.647	0.925	2.663	234.921	137.803	250.566	232	135	250	7	7	2		26.2602	26.2602	3.50517	2.182	7.637	5.81867	3.14945	3.5		98.422	173.463	0.5943		2.86419	5.72837	533.076	428.719	0.741602
45.8734	99.8168	46	46	503.63	209.413	250.5	2.138	0.77	1.966	503.63	209.413	250.5	501	207	250	6	6	2		20.4966	20.4966	3.50517	2.182	6.546	5.09133	2.51956	3		59.571	118.81	0.620851		2.42279	4.84558	391.647	326.46	0.792959
29.9177	83.8457	30	30	610.467	897.633	250	2.243	0.793	2.417	610.467	897.633	250	608	895	250	6	6	1		20.4966	20.4966	1.15028	1.091	6.546	4.72767	3.14945	6		38.851	99.8	0.555847		2.10106	4.20211	195.824	290.464	0.561439
20.9426	63.8824	21	21	350.143	41.429	251	1.993	0.828	1.994	350.143	41.429	251	348	39	251	5	6	1		15.2897	20.4966	1.15028	1.091	6.546	4.364	2.88651	6		27.196	76.038	0.575162		1.86554	3.73109	163.186	244.632	0.590328
1182.74	862.417	1186	446	313.373	96.058	256.97	6.706	0.56	6.707	313.374	96.058	256.969	307	90	251	14	14	12		80.021	80.021	62.4579	13.092	15.274	14.5467	1.25978	1.16667		1535.9	1026.52	0.627133		7.15745	14.3149	12793.8	2656.9	0.995656
444.775	459.157	446	234	341.751	311.957	254.437	4.777	0.786	4.738	341.752	311.958	254.437	336	307	251	12	11	7		62.4579	54.3053	26.2602	7.637	13.092	10.91	2.88651	1.71429		577.583	546.526	0.613691		5.16625	10.3325	5026.14	1488	0.953613
49.8623	133.754	50	50	348.04	640.04	251	2.991	1.18	3.186	348.04	640.04	251	345	636	251	7	9	1		26.2602	39.3322	1.15028	1.091	9.819	6.18233	4.5422	9		64.751	159.205	0.489807		2.49107	4.98214	342.692	497.094	0.476411
133.632	215.605	134	99	192.299	655.709	252.836	3.078	0.677	3.07	192.299	655.709	252.836	189	653	251	7	8	5		26.2602	32.5477	15.2897	5.455	8.728	7.27333	1.66653	1.6		173.534	256.63	0.586273		3.46018	6.92036	1523.07	661.36	0.967966
28.9205	83.8457	29	29	71.621	661.276	251	2.329	0.927	2.407	71.621	661.276	251	69	658	251	6	7	1		20.4966	26.2602	1.15028	1.091	7.637	5.09133	3.50707	7		37.556	99.8	0.543425		2.07745	4.1549	228.461	336.535	0.537026
99.7254	173.681	100	84	224.36	207.36	252.95	2.86	0.882	2.851	224.36	207.36	252.95	221	204	252	7	8	3		26.2602	32.5477	6.72629	3.273	8.728	6.546	2.88651	2.66667		129.503	206.729	0.598783		3.13856	6.27712	913.844	535.793	0.849967
6853.12	2840.77	6872	1500	200.329	390.164	262.683	12.395	0.513	12.393	200.336	390.178	262.707	189	379	252	24	24	23		190.324	190.324	177.738	25.093	26.184	25.8203	0.629889	1.04348		8899.44	3381.31	0.614197		12.8556	25.7111	72063.1	8377.24	0.999674
475.69	475.128	477	224	829.954	492.751	256.178	4.851	0.467	4.831	829.954	492.75	256.178	825	488	252	11	10	9		54.3053	46.5911	39.3322	9.819	12.001	10.91	1.091	1.22222		617.729	565.536	0.620234		5.28327	10.5665	5385.15	1493.81	0.994613
148.59	213.608	149	117	585.315	624.55	253.094	3.278	0.943	3.453	585.316	624.55	253.094	581	621	252	9	8	3		39.3322	32.5477	6.72629	3.273	9.819	7.27333	3.50707	3		192.959	254.253	0.635128		3.58475	7.1695	1174.94	663.656	0.81137
2570.92	1505.24	2578	764	440.241	819.114	259.972	8.843	0.565	8.811	440.239	819.1	259.972	431	811	252	19	20	17		130.737	141.974	109.333	18.547	21.82	20.3653	1.66653	1.17647		3338.59	1791.66	0.602934		9.27167	18.5433	35139.5	5207.66	0.996258
1773.12	1145.9	1778	591	365.424	88.996	259.702	7.743	0.529	7.729	365.424	88.996	259.701	357	82	253	17	15	14		109.333	89.4067	80.021	15.274	18.547	16.7287	1.66653	1.21429		2302.56	1363.94	0.618248		8.1917	16.3834	19419.2	3511.74	0.994908
57.8409	125.769	58	58	233.776	137.259	253.362	2.471	0.986	2.447	233.776	137.259	253.362	230	134	253	8	7	2		32.5477	26.2602	3.50517	2.182	8.728	6.18233	3.50707	4		75.112	149.701	0.575085		2.61742	5.23484	609.229	483.737	0.718448
1022.18	790.549	1025	408	334.165	157.381	258.116	6.384	0.583	6.351	334.166	157.382	258.116	328	151	253	13	14	11		71.0342	80.021	54.3053	12.001	15.274	13.8193	1.66653	1.27273		1327.4	940.975	0.620738		6.81771	13.6354	10890	2395.84	0.991696
230.366	283.479	231	142	318.485	211.316	255.671	3.717	0.565	3.729	318.485	211.316	255.671	315	208	253	8	8	6		32.5477	32.5477	20.4966	6.546	8.728	8.00067	1.25978	1.33333		299.152	337.42	0.641074		4.14891	8.29783	2088.79	802.514	0.984678
1003.24	772.582	1006	395	145.512	336.63	258.648	6.341	0.553	6.317	145.513	336.631	258.648	140	331	253	14	13	12		80.021	71.0342	62.4579	13.092	15.274	14.183	1.091	1.16667		1302.8	919.59	0.627299		6.77532	13.5506	11880	2525.87	0.996819
139.615	201.63	140	101	905.721	450.1	254.479	3.115	0.687	3.194	905.722	450.1	254.479	902	447	253	8	7	4		32.5477	26.2602	10.6811	4.364	8.728	6.90967	2.2711	2		181.304	239.996	0.645483		3.51107	7.02214	1218.46	595.782	0.925985
1766.13	1153.88	1771	594	237.914	539.089	259.711	7.733	0.551	7.723	237.915	539.086	259.71	230	532	253	16	16	14		99.1805	99.1805	80.021	15.274	17.456	16.7287	1.25978	1.14286		2293.5	1373.45	0.612356		8.18094	16.3619	19495.3	3514.41	0.996749
108.7	203.626	109	109	347.716	639.284	253.45	3.27	1.251	3.311	347.716	639.284	253.45	344	635	253	9	10	2		39.3322	46.5911	3.50517	2.182	10.91	7.637	4.75556	5		141.158	242.372	0.540927		3.23002	6.46005	979.119	747.14	0.638223
1114.93	820.494	1118	439	71.398	660.889	257.184	6.594	0.771	6.628	71.398	660.892	257.184	62	654	253	17	14	10		109.333	80.021	46.5911	10.91	18.547	14.9103	3.83147	1.7		1447.84	976.619	0.633733		7.01796	14.0359	12946.1	2773.46	0.961366
713.036	628.846	715	318	554.064	876.662	256.783	5.648	0.698	5.621	554.065	876.659	256.784	548	872	253	13	12	9		71.0342	62.4579	39.3322	9.819	14.183	12.3647	2.2711	1.44444		925.946	748.503	0.613782		6.04643	12.0929	7637.13	1914.92	0.979387
1554.72	1095.99	1559	542	39.162	325.813	260.172	7.446	0.667	7.362	39.162	325.814	260.171	31	318	254	17	18	13		109.333	119.854	71.0342	14.183	19.638	17.456	2.88651	1.38462		2018.95	1304.54	0.592168		7.84053	15.6811	21638.5	3818.93	0.983319
412.863	413.242	414	208	606.031	344.986	257.727	4.595	0.478	4.601	606.033	344.986	257.727	601	340	254	10	10	8		46.5911	46.5911	32.5477	8.728	10.91	10.1827	1.25978	1.25		536.142	491.874	0.648859		5.03961	10.0792	4351.64	1300.93	0.99083
1802.04	1145.9	1807	595	138.799	360.944	259.892	7.789	0.605	7.781	138.8	360.943	259.89	131	354	254	17	15	13		109.333	89.4067	71.0342	14.183	18.547	16.365	2.182	1.30769		2340.12	1363.94	0.624951		8.236	16.472	18032.1	3357.72	0.990383
2787.32	1551.16	2795	799	572.001	445.51	262.195	9.083	0.608	9.094	571.995	445.507	262.188	563	437	254	19	19	16		130.737	130.737	99.1805	17.456	20.729	19.638	1.88967	1.1875		3619.61	1846.31	0.617475		9.52484	19.0497	31418.8	4841.35	0.99459
21.9398	65.8794	22	22	362.182	499	254	1.976	0.788	2.189	362.182	499	254	360	496	254	5	6	1		15.2897	20.4966	1.15028	1.091	6.546	4.364	2.88651	6		28.491	78.415	0.575294		1.8947	3.78939	163.186	244.632	0.590328
79.78	135.751	80	64	801.112	564.013	254.988	2.497	0.644	2.565	801.112	564.013	254.988	798	561	254	7	7	3		26.2602	26.2602	6.72629	3.273	7.637	6.18233	2.51956	2.33333		103.602	161.582	0.660191		2.91358	5.82715	799.614	478.622	0.870453
1539.76	1032.11	1544	524	271.02	95.609	260.756	7.362	0.521	7.359	271.021	95.61	260.756	264	88	255	15	15	13		89.4067	89.4067	71.0342	14.183	16.365	15.6377	1.25978	1.15385		1999.53	1228.5	0.624781		7.81531	15.6306	15910.7	3070.69	0.996262
51.8575	103.809	52	52	587.481	818.558	255.558	2.22	0.761	2.334	587.481	818.558	255.558	585	816	255	6	6	2		20.4966	20.4966	3.50517	2.182	6.546	5.09133	2.51956	3		67.342	123.562	0.647823		2.52386	5.04773	391.647	326.46	0.792959
4372.95	2150.05	4385	1110	524.325	858.543	264.742	10.636	0.627	10.606	524.336	858.565	264.735	514	849	255	22	20	20		165.481	141.974	141.974	21.82	24.002	22.5473	1.25978	1.1		5678.7	2559.16	0.601477		11.0676	22.1352	47868	6385.67	0.998407
824.728	676.758	827	361	146.855	217.283	260.104	5.907	0.643	5.863	146.856	217.283	260.103	140	212	256	15	11	10		89.4067	54.3053	46.5911	10.91	16.365	13.092	2.88651	1.5		1070.99	805.532	0.628432		6.34696	12.6939	8975.26	2136.44	0.977594
285.214	331.391	286	161	281.675	254.448	259.045	4.027	0.469	3.995	281.675	254.448	259.046	278	250	256	8	10	7		32.5477	46.5911	26.2602	7.637	10.91	9.09167	1.66653	1.42857		370.378	394.449	0.6323		4.45505	8.91009	3046.15	1033.51	0.98326
109.698	179.67	110	88	361.964	498.609	256.836	2.933	0.86	2.985	361.964	498.609	256.836	358	495	256	9	8	3		39.3322	32.5477	6.72629	3.273	9.819	7.27333	3.50707	3		142.453	213.858	0.616793		3.23987	6.47974	1174.94	663.656	0.81137
94.7392	167.692	95	95	585.211	623.726	256.463	2.908	0.993	3.099	585.211	623.726	256.463	582	620	256	8	9	2		32.5477	39.3322	3.50517	2.182	9.819	6.90967	4.13046	4.5		123.028	199.601	0.599318		3.08535	6.17071	783.295	608.024	0.675845
[truncated: 49,269 more rows]

## Sheet: Histogram
Bin	Frequency	Freq. Norm	Cum. Ves.	Cum. VND
5	1744	1	4274	5236.06
10	1263	0.724197	2530	3099.49
15	596	0.341743	1267	1552.2
20	289	0.165711	671	822.039
25	153	0.0877294	382	467.987
[truncated: 99 more rows]
