# Supplementary material for: 3D X-ray tomographic analysis reveals how coesite is preserved in Muong Nong-type tektites
Source: Sci Rep. 2020 Nov 26;10:20608. doi: 10.1038/s41598-020-76727-6 (PMC7691353; doi:10.1038/s41598-020-76727-6)
Supplement: Supplementary file 1 — Supplementary Information 1. [file 41598_2020_76727_MOESM1_ESM.zip › Object Analysis/XRM 12.48┬╡m 650x650x748 circle.xlsm]

## Sheet: XRM 12.48µm circle
Volume (pixel^3)	Surface (pixel^2)	Nb of obj. voxels	Nb of surf. voxels	Center_X	Center_Y	Center_Z	Mean DtS (pxl)	SD DtS (pxl)	Median DtS (pxl)	Mass_X	Mass_Y	Mass_Z	Box_X	Box_Y	Box_Z	Box_W	Box_H	Box_D		a^p (µm)	b^p (µm)	c^p (µm)	Min	Max	Average	St.Dev	A/R		Volume (µm^3)	Surface (µm^2)	Sphericity		Eq. Sph.Rad. (µm)	Eq. Sph.Dia. (µm)	Eq. Ell.Vol (µm^2)	Eq. Ell.Surf (µm^2)	Sphericity (max>5µm)		Info Volume	pixels		Bin_diam = 5µm	Bin_diam = 10µm
27	54	27	26	480	43	3	1.416	0.271	1.414	480	43	3	479	42	2	3	3	3		338.172	338.172	338.172	37.44	37.44	37.44	0	1		52481.7	8410.52	0.805996		23.2259	46.4518	219835	17615	0		Width	650		5	10
81	134	81	58	428.247	79.519	4.679	2.29	0.309	2.343	428.247	79.519	4.679	426	77	2	5	6	6		768.704	1030.49	1030.49	62.4	74.88	70.72	7.20533	1.2		157445	20870.6	0.67562		33.4976	66.9952	1.46556e+06	62778.3	0.993904		Depth	650		10	20
13	36	13	13	461.538	87	3.385	1.088	0.276	1.199	461.538	87	3.385	461	86	2	2	3	3		176.226	338.172	338.172	24.96	37.44	33.28	7.20533	1.5		25268.9	5607.01	0.742695		18.204	36.4079	146556	13867	0		Height	748		15	30
8	24	8	8	543.5	87.5	2.5	0.866	0	0.866	543.5	87.5	2.5	543	87	2	2	2	2		176.226	176.226	176.226	24.96	24.96	24.96	0	1		15550.1	3738.01	0.805996		15.4839	30.9679	65136.2	7828.87	0		scale pxl:µm	12.48		20	40
232	266	232	131	322.828	97.983	5.694	3.396	0.282	3.408	322.828	97.983	5.694	320	95	2	7	7	8		1320.26	1320.26	1636.37	87.36	99.84	91.52	7.20533	1.14286		450953	41429.6	0.686427		47.5716	95.1432	3.19167e+06	105159	0.9969		scale pxl:mm	0.01248		25	50
7	26	7	7	402	101.429	2.857	0.931	0.291	1.097	402	101.429	2.857	401	101	2	3	2	2		338.172	176.226	176.226	24.96	37.44	29.12	7.20533	1.5		13606.4	4049.51	0.680627		14.8099	29.6197	97704.3	10539.1	0		VOI (mm3)	482.216		30	60
587	498	587	245	123.376	103.55	6.906	4.793	0.267	4.795	123.377	103.55	6.906	119	99	2	10	10	10		2342.42	2342.42	2342.42	124.8	124.8	124.8	0	1		1.14099e+06	77563.7	0.680791		64.8233	129.647	8.14202e+06	195722	1		Vol_ves. (mm3)	22.6259		35	70
240	276	240	132	185.3	107.817	5.858	3.445	0.282	3.448	185.3	107.817	5.858	182	104	2	8	8	8		1636.37	1636.37	1636.37	99.84	99.84	99.84	0	1		466504	42987.1	0.676679		48.1122	96.2245	4.16872e+06	125262	1		N_ves.	64109		40	80
7	26	7	7	360.571	107	2.857	0.931	0.291	1.097	360.571	107	2.857	360	106	2	2	3	2		176.226	338.172	176.226	24.96	37.44	29.12	7.20533	1.5		13606.4	4049.51	0.680627		14.8099	29.6197	97704.3	10539.1	0		Vol_incl. (mm3)	ND		45	90
291	318	291	152	335.907	117.77	5.677	3.706	0.29	3.728	335.908	117.77	5.677	332	114	2	9	8	8		1977.47	1636.37	1636.37	99.84	112.32	104	7.20533	1.125		565636	49528.6	0.667809		51.3038	102.608	4.68981e+06	135823	0.99758		% Vol B (fi)	4.69206		50	100
30	64	30	27	328.033	121.867	3.067	1.521	0.288	1.491	328.033	121.867	3.067	327	120	2	3	4	4		338.172	537.003	537.003	37.44	49.92	45.76	7.20533	1.33333		58312.9	9968.03	0.729544		24.0561	48.1122	390817	26252.6	0		VND (mm-3)	132.947		55	110
5	20	5	5	152.6	133.6	2.2	0.79	0.143	0.748	152.6	133.6	2.2	152	133	2	2	2	2		176.226	176.226	176.226	24.96	24.96	24.96	0	1		9718.82	3115.01	0.707024		13.2386	26.4772	65136.2	7828.87	0					60	120
15	42	15	14	568.933	133.733	3.333	1.202	0.245	1.259	568.933	133.733	3.333	568	133	2	3	3	3		338.172	338.172	338.172	37.44	37.44	37.44	0	1		29156.5	6541.52	0.700319		19.0934	38.1867	219835	17615	0		Threshold	3-inf		65	130
2	10	2	2	141	137	2.5	0.5	0	0.5	141	137	2.5	141	137	2	1	1	2		57.8316	57.8316	176.226	12.48	24.96	16.64	7.20533	2		3887.53	1557.5	0.767663		9.75428	19.5086	16284	3343.28	0					70	140
26	60	26	24	539.269	139	3	1.453	0.283	1.44	539.269	139	3	538	138	2	4	3	3		537.003	338.172	338.172	37.44	49.92	41.6	7.20533	1.33333		50537.9	9345.02	0.707373		22.9356	45.8711	293113	21638.7	0					75	150
5	20	5	5	386.6	143.4	2.2	0.79	0.143	0.748	386.6	143.4	2.2	386	143	2	2	2	2		176.226	176.226	176.226	24.96	24.96	24.96	0	1		9718.82	3115.01	0.707024		13.2386	26.4772	65136.2	7828.87	0					80	160
197	242	197	108	347.239	157.056	4.797	3.231	0.237	3.247	347.239	157.056	4.797	344	154	2	7	7	7		1320.26	1320.26	1320.26	87.36	87.36	87.36	0	1		382922	37691.6	0.67657		45.0478	90.0956	2.79271e+06	95903.6	1					85	170
13	40	13	12	407.769	172.231	2.769	1.161	0.23	1.193	407.769	172.231	2.769	407	171	2	3	3	3		338.172	338.172	338.172	37.44	37.44	37.44	0	1		25268.9	6230.02	0.668426		18.204	36.4079	219835	17615	0					90	180
8	24	8	8	265.5	185.5	2.5	0.866	0	0.866	265.5	185.5	2.5	265	185	2	2	2	2		176.226	176.226	176.226	24.96	24.96	24.96	0	1		15550.1	3738.01	0.805996		15.4839	30.9679	65136.2	7828.87	0					95	190
4	16	4	4	253.5	194.5	2	0.707	0	0.707	253.5	194.5	2	253	194	2	2	2	1		176.226	176.226	57.8316	12.48	24.96	20.8	7.20533	2		7775.06	2492.01	0.761618		12.2896	24.5792	32568.1	5410.26	0					100	200
27	66	27	22	480.481	199.37	3.296	1.541	0.236	1.602	480.481	199.37	3.296	479	198	2	4	4	4		537.003	537.003	537.003	49.92	49.92	49.92	0	1		52481.7	10279.5	0.659451		23.2259	46.4518	521090	31315.5	0					105	210
1962	1742	1962	935	605.026	203.761	14.654	7.601	2.467	7.636	605.025	203.76	14.654	595	195	2	21	17	25		7720.27	5496.82	10217.7	212.16	312	262.08	49.92	1.47059		3.81367e+06	271317	0.43508		96.921	193.842	7.26676e+07	859156	0.98018					110	220
58	106	58	44	409.552	203.034	3.897	2.021	0.267	2.065	409.552	203.034	3.897	408	201	2	4	5	5		537.003	768.704	768.704	49.92	62.4	58.24	7.20533	1.25		112738	16509.5	0.683592		29.9682	59.9365	814202	42557.2	0					115	230
34	70	34	31	593.235	208.941	3.618	1.603	0.318	1.671	593.235	208.941	3.618	592	208	2	4	3	4		537.003	338.172	537.003	37.44	49.92	45.76	7.20533	1.33333		66088	10902.5	0.725057		25.081	50.162	390817	26252.6	0					120	240
5	20	5	5	413.6	214.6	2.8	0.79	0.143	0.748	413.6	214.6	2.8	413	214	2	2	2	2		176.226	176.226	176.226	24.96	24.96	24.96	0	1		9718.82	3115.01	0.707024		13.2386	26.4772	65136.2	7828.87	0					125	250
4	16	4	4	578.5	215.5	2	0.707	0	0.707	578.5	215.5	2	578	215	2	2	2	1		176.226	176.226	57.8316	12.48	24.96	20.8	7.20533	2		7775.06	2492.01	0.761618		12.2896	24.5792	32568.1	5410.26	0					130	260
8	24	8	8	581.5	223.5	2.5	0.866	0	0.866	581.5	223.5	2.5	581	223	2	2	2	2		176.226	176.226	176.226	24.96	24.96	24.96	0	1		15550.1	3738.01	0.805996		15.4839	30.9679	65136.2	7828.87	0					135	270
8	24	8	8	432.5	232.5	2.5	0.866	0	0.866	432.5	232.5	2.5	432	232	2	2	2	2		176.226	176.226	176.226	24.96	24.96	24.96	0	1		15550.1	3738.01	0.805996		15.4839	30.9679	65136.2	7828.87	0					140	280
16	44	16	15	345.938	242.688	2.75	1.222	0.243	1.29	345.938	242.688	2.75	345	242	2	3	3	3		338.172	338.172	338.172	37.44	37.44	37.44	0	1		31100.2	6853.02	0.697876		19.5086	39.0171	219835	17615	0					145	290
235	262	235	131	129.83	250.047	4.877	3.408	0.27	3.425	129.83	250.047	4.877	127	247	2	7	7	7		1320.26	1320.26	1320.26	87.36	87.36	87.36	0	1		456785	40806.6	0.702902		47.7758	95.5515	2.79271e+06	95903.6	1					150	300
591	600	591	288	330.173	254.712	8.853	5.329	1.655	5.232	330.173	254.712	8.853	325	247	2	10	14	14		2342.42	4023.15	4023.15	124.8	174.72	158.08	28.8213	1.4		1.14877e+06	93450.2	0.56762		64.9702	129.94	1.59584e+07	313114	0.97898					155	310
320	352	320	169	154.425	252.256	7.109	3.887	0.524	3.826	154.425	252.256	7.109	151	248	2	8	9	10		1636.37	1977.47	2342.42	99.84	124.8	112.32	12.48	1.25		622005	54824.1	0.642749		52.9544	105.909	5.86226e+06	158281	0.993341					160	320
10639	4154	10639	2199	451.178	258.013	15.668	13.687	2.523	13.252	451.167	258.018	15.668	437	244	2	29	33	28		12970.9	15965.3	12259.5	349.44	411.84	374.4	33.019	1.17857		2.06797e+07	646987	0.563142		170.275	340.551	2.18174e+08	1.75949e+06	0.99609					165	330
211	252	211	120	238.261	279	4.891	3.289	0.265	3.276	238.261	279	4.891	235	276	2	7	7	7		1320.26	1320.26	1320.26	87.36	87.36	87.36	0	1		410134	39249.1	0.680151		46.0906	92.1812	2.79271e+06	95903.6	1					170	340
4	16	4	4	481.5	277.5	2	0.707	0	0.707	481.5	277.5	2	481	277	2	2	2	1		176.226	176.226	57.8316	12.48	24.96	20.8	7.20533	2		7775.06	2492.01	0.761618		12.2896	24.5792	32568.1	5410.26	0					175	350
8	24	8	8	409.5	290.5	2.5	0.866	0	0.866	409.5	290.5	2.5	409	290	2	2	2	2		176.226	176.226	176.226	24.96	24.96	24.96	0	1		15550.1	3738.01	0.805996		15.4839	30.9679	65136.2	7828.87	0					180	360
20	52	20	18	608.9	290.5	2.9	1.354	0.248	1.367	608.9	290.5	2.9	608	289	2	3	4	3		338.172	537.003	338.172	37.44	49.92	41.6	7.20533	1.33333		38875.3	8099.02	0.685226		21.015	42.0299	293113	21638.7	0					185	370
64	116	64	47	288.734	291.719	3.875	2.116	0.28	2.138	288.734	291.719	3.875	287	290	2	5	5	5		768.704	768.704	768.704	62.4	62.4	62.4	0	1		124401	18067	0.667031		30.9679	61.9358	1.01775e+06	48930.4	0					190	380
2589	1364	2589	714	506.241	299.406	10.077	8.1	0.33	8.118	506.237	299.405	10.077	498	291	2	17	17	17		5496.82	5496.82	5496.82	212.16	212.16	212.16	0	1		5.03241e+06	212444	0.668484		106.307	212.614	4.00018e+07	565636	1					195	390
10	30	10	10	406.8	300.5	2.6	0.996	0.254	1.025	406.8	300.5	2.6	406	300	2	3	2	2		338.172	176.226	176.226	24.96	37.44	29.12	7.20533	1.5		19437.6	4672.51	0.74822		16.6796	33.3592	97704.3	10539.1	0					200	400
12	32	12	12	99.5	306.5	3	1.052	0.255	1.225	99.5	306.5	3	99	306	2	2	2	3		176.226	176.226	338.172	24.96	37.44	29.12	7.20533	1.5		23325.2	4984.01	0.792115		17.7247	35.4494	97704.3	10539.1	0					205	410
2	10	2	2	530	316	2.5	0.5	0	0.5	530	316	2.5	530	316	2	1	1	2		57.8316	57.8316	176.226	12.48	24.96	16.64	7.20533	2		3887.53	1557.5	0.767663		9.75428	19.5086	16284	3343.28	0					210	420
2	10	2	2	381	320	2.5	0.5	0	0.5	381	320	2.5	381	320	2	1	1	2		57.8316	57.8316	176.226	12.48	24.96	16.64	7.20533	2		3887.53	1557.5	0.767663		9.75428	19.5086	16284	3343.28	0					215	430
21	50	21	20	358.143	332.143	2.81	1.324	0.258	1.408	358.143	332.143	2.81	357	331	2	3	3	3		338.172	338.172	338.172	37.44	37.44	37.44	0	1		40819.1	7787.52	0.736196		21.3595	42.719	219835	17615	0					220	440
49	88	49	41	237.816	366.531	3.531	1.86	0.28	1.934	237.816	366.531	3.531	236	365	2	4	4	4		537.003	537.003	537.003	49.92	49.92	49.92	0	1		95244.5	13706	0.735866		28.3303	56.6605	521090	31315.5	0					225	450
256	290	256	136	206.707	367.691	4.812	3.541	0.291	3.545	206.707	367.692	4.812	203	364	2	8	8	7		1636.37	1636.37	1320.26	87.36	99.84	95.68	7.20533	1.14286		497604	45167.6	0.672325		49.1585	98.3169	3.64763e+06	114967	0.996749					230	460
8	24	8	8	610.5	372.5	2.5	0.866	0	0.866	610.5	372.5	2.5	610	372	2	2	2	2		176.226	176.226	176.226	24.96	24.96	24.96	0	1		15550.1	3738.01	0.805996		15.4839	30.9679	65136.2	7828.87	0					235	470
93	144	93	69	577.011	374.538	4.043	2.39	0.319	2.333	577.011	374.538	4.043	575	372	2	5	6	6		768.704	1030.49	1030.49	62.4	74.88	70.72	7.20533	1.2		180770	22428.1	0.689356		35.0762	70.1524	1.46556e+06	62778.3	0.993904					240	480
5	20	5	5	517.4	373.6	2.8	0.79	0.143	0.748	517.4	373.6	2.8	517	373	2	2	2	2		176.226	176.226	176.226	24.96	24.96	24.96	0	1		9718.82	3115.01	0.707024		13.2386	26.4772	65136.2	7828.87	0					245	490
93	150	93	62	532.43	375.731	3.892	2.433	0.256	2.49	532.43	375.731	3.892	530	373	2	6	6	5		1030.49	1030.49	768.704	62.4	74.88	70.72	7.20533	1.2		180770	23362.6	0.661782		35.0762	70.1524	1.46556e+06	62778.3	0					250	500
4	16	4	4	309.5	375.5	2	0.707	0	0.707	309.5	375.5	2	309	375	2	2	2	1		176.226	176.226	57.8316	12.48	24.96	20.8	7.20533	2		7775.06	2492.01	0.761618		12.2896	24.5792	32568.1	5410.26	0					255	510
9	28	9	9	174.444	380.444	3.333	0.945	0.225	0.916	174.444	380.444	3.333	174	380	2	2	2	3		176.226	176.226	338.172	24.96	37.44	29.12	7.20533	1.5		17493.9	4361.01	0.747288		16.104	32.2079	97704.3	10539.1	0					260	520
2	10	2	2	235	390	2.5	0.5	0	0.5	235	390	2.5	235	390	2	1	1	2		57.8316	57.8316	176.226	12.48	24.96	16.64	7.20533	2		3887.53	1557.5	0.767663		9.75428	19.5086	16284	3343.28	0					265	530
302	316	302	158	267.334	398.136	5.864	3.74	0.306	3.795	267.335	398.136	5.864	264	395	2	8	8	8		1636.37	1636.37	1636.37	99.84	99.84	99.84	0	1		587017	49217.1	0.688866		51.9422	103.884	4.16872e+06	125262	1					270	540
4	16	4	4	24.5	400.5	2	0.707	0	0.707	24.5	400.5	2	24	400	2	2	2	1		176.226	176.226	57.8316	12.48	24.96	20.8	7.20533	2		7775.06	2492.01	0.761618		12.2896	24.5792	32568.1	5410.26	0					275	550
22	52	22	21	377.136	412	2.955	1.348	0.259	1.389	377.136	412	2.955	376	411	2	3	3	3		338.172	338.172	338.172	37.44	37.44	37.44	0	1		42762.8	8099.02	0.730179		21.6933	43.3866	219835	17615	0					280	560
28	60	28	26	322.929	422.821	3.393	1.49	0.305	1.516	322.929	422.821	3.393	322	422	2	3	3	4		338.172	338.172	537.003	37.44	49.92	41.6	7.20533	1.33333		54425.4	9345.02	0.743199		23.5092	47.0184	293113	21638.7	0					285	570
217	258	217	120	146.604	434.945	4.94	3.326	0.264	3.321	146.604	434.945	4.94	143	432	2	8	7	7		1636.37	1320.26	1320.26	87.36	99.84	91.52	7.20533	1.14286		421797	40183.6	0.676868		46.5234	93.0468	3.19167e+06	105159	0.9969					290	580
8	24	8	8	162.5	433.5	2.5	0.866	0	0.866	162.5	433.5	2.5	162	433	2	2	2	2		176.226	176.226	176.226	24.96	24.96	24.96	0	1		15550.1	3738.01	0.805996		15.4839	30.9679	65136.2	7828.87	0					295	590
8	24	8	8	267.5	434.5	2.5	0.866	0	0.866	267.5	434.5	2.5	267	434	2	2	2	2		176.226	176.226	176.226	24.96	24.96	24.96	0	1		15550.1	3738.01	0.805996		15.4839	30.9679	65136.2	7828.87	0					300	600
10	30	10	10	313.8	434.5	2.6	0.996	0.254	1.025	313.8	434.5	2.6	313	434	2	3	2	2		338.172	176.226	176.226	24.96	37.44	29.12	7.20533	1.5		19437.6	4672.51	0.74822		16.6796	33.3592	97704.3	10539.1	0					305
1008	962	1008	465	103.717	430.521	7.998	6.582	2.073	6.619	103.718	430.522	7.998	96	423	2	18	16	13		6025.81	4986.41	3571.32	162.24	224.64	195.52	31.4073	1.38462		1.95932e+06	149832	0.505378		77.6256	155.251	3.04837e+07	478948	0.985314					310
18	46	18	17	235.111	439.167	2.889	1.302	0.273	1.268	235.111	439.167	2.889	234	438	2	3	3	3		338.172	338.172	338.172	37.44	37.44	37.44	0	1		34987.8	7164.52	0.722062		20.2897	40.5794	219835	17615	0					315
23	54	23	21	76.087	440.913	3.696	1.392	0.247	1.452	76.087	440.913	3.696	75	440	2	3	3	4		338.172	338.172	537.003	37.44	49.92	41.6	7.20533	1.33333		44706.6	8410.52	0.724284		22.0171	44.0343	293113	21638.7	0					320
8	30	8	8	250	455.625	3	0.954	0.292	1.068	250	455.625	3	249	455	2	3	2	3		338.172	176.226	338.172	24.96	37.44	33.28	7.20533	1.5		15550.1	4672.51	0.644797		15.4839	30.9679	146556	13867	0					325
563	492	563	241	43.629	465.902	6.622	4.717	0.282	4.742	43.629	465.903	6.622	39	461	2	10	10	10		2342.42	2342.42	2342.42	124.8	124.8	124.8	0	1		1.09434e+06	76629.2	0.67018		63.9275	127.855	8.14202e+06	195722	1					330
3	14	3	3	453	482.667	2.333	0.654	0.158	0.745	453	482.667	2.333	453	482	2	1	2	2		57.8316	176.226	176.226	12.48	24.96	20.8	7.20533	2		5831.29	2180.51	0.718517		11.1659	22.3317	32568.1	5410.26	0					335
4	16	4	4	55.5	488.5	2	0.707	0	0.707	55.5	488.5	2	55	488	2	2	2	1		176.226	176.226	57.8316	12.48	24.96	20.8	7.20533	2		7775.06	2492.01	0.761618		12.2896	24.5792	32568.1	5410.26	0					340
201	246	201	112	431	506.657	4.876	3.241	0.258	3.27	431	506.657	4.876	428	504	2	7	7	7		1320.26	1320.26	1320.26	87.36	87.36	87.36	0	1		390697	38314.6	0.674548		45.3507	90.7013	2.79271e+06	95903.6	1					345
8	24	8	8	125.5	506.5	2.5	0.866	0	0.866	125.5	506.5	2.5	125	506	2	2	2	2		176.226	176.226	176.226	24.96	24.96	24.96	0	1		15550.1	3738.01	0.805996		15.4839	30.9679	65136.2	7828.87	0					350
59	106	59	46	420.458	510.102	4.424	2.023	0.285	1.998	420.458	510.102	4.424	419	508	2	4	5	5		537.003	768.704	768.704	49.92	62.4	58.24	7.20533	1.25		114682	16509.5	0.691427		30.1395	60.279	814202	42557.2	0					355
105	158	105	69	390.705	513.495	4.029	2.542	0.274	2.563	390.705	513.495	4.029	388	511	2	6	6	5		1030.49	1030.49	768.704	62.4	74.88	70.72	7.20533	1.2		204095	24608.6	0.681219		36.5243	73.0485	1.46556e+06	62778.3	0					360
96	150	96	66	121.635	515.042	4.427	2.444	0.299	2.501	121.635	515.042	4.427	119	513	2	6	5	6		1030.49	768.704	1030.49	62.4	74.88	70.72	7.20533	1.2		186601	23362.6	0.675938		35.4494	70.8988	1.46556e+06	62778.3	0.993904					365
4	16	4	4	274.5	517.5	2	0.707	0	0.707	274.5	517.5	2	274	517	2	2	2	1		176.226	176.226	57.8316	12.48	24.96	20.8	7.20533	2		7775.06	2492.01	0.761618		12.2896	24.5792	32568.1	5410.26	0					370
7674	3870	7674	1997	256.314	527.445	12.768	13.497	4.179	12.698	256.315	527.471	12.768	241	505	2	37	38	25		19188.9	20029.4	10217.7	312	474.24	416	90.2825	1.52		1.49165e+07	602754	0.486169		152.707	305.414	2.86192e+08	2.16659e+06	0.969346					375
49	90	49	41	191.469	546.408	3.714	1.865	0.272	1.824	191.469	546.408	3.714	190	545	2	4	4	4		537.003	537.003	537.003	49.92	49.92	49.92	0	1		95244.5	14017.5	0.719514		28.3303	56.6605	521090	31315.5	0					380
2772	1662	2772	855	230.331	541.36	11.579	8.822	2.288	8.74	230.331	541.355	11.579	217	534	2	25	16	19		10217.7	4986.41	6572.97	199.68	312	249.6	57.1905	1.5625		5.38812e+06	258857	0.574181		108.755	217.51	6.18794e+07	776616	0.974185					385
32	72	32	26	224.312	551.406	3.531	1.628	0.232	1.662	224.312	551.406	3.531	223	550	2	4	4	4		537.003	537.003	537.003	49.92	49.92	49.92	0	1		62200.5	11214	0.676994		24.5792	49.1585	521090	31315.5	0					390
1212	856	1212	433	254.057	559.2	10.064	6.263	0.57	6.203	254.058	559.2	10.064	248	553	2	13	13	15		3571.32	3571.32	4495.02	162.24	187.2	170.56	14.4107	1.15385		2.35584e+06	133322	0.642213		82.5441	165.088	2.064e+07	365177	0.996447					395
397	416	397	202	281.144	560.121	8.335	4.282	0.702	4.11	281.144	560.121	8.335	277	556	2	9	9	13		1977.47	1977.47	3571.32	112.32	162.24	128.96	28.8213	1.44444		771675	64792.2	0.627939		56.9004	113.801	8.57355e+06	207162	0.97787					400
1712	1056	1712	530	467.248	563.043	9.064	7.014	0.33	7.037	467.251	563.045	9.064	460	556	2	16	15	15		4986.41	4495.02	4495.02	187.2	199.68	191.36	7.20533	1.06667		3.32773e+06	164472	0.655374		92.6161	185.232	2.93113e+07	460073	0.999265					405
4	16	4	4	464.5	570.5	2	0.707	0	0.707	464.5	570.5	2	464	570	2	2	2	1		176.226	176.226	57.8316	12.48	24.96	20.8	7.20533	2		7775.06	2492.01	0.761618		12.2896	24.5792	32568.1	5410.26	0					410
495	448	495	223	195.891	580.198	6.392	4.493	0.299	4.508	195.891	580.198	6.392	191	576	2	10	10	10		2342.42	2342.42	2342.42	124.8	124.8	124.8	0	1		962164	69776.2	0.675475		61.2426	122.485	8.14202e+06	195722	1					415
22	58	22	18	389.5	579.636	3.091	1.443	0.218	1.455	389.5	579.636	3.091	388	578	2	4	4	3		537.003	537.003	338.172	37.44	49.92	45.76	7.20533	1.33333		42762.8	9033.52	0.654643		21.6933	43.3866	390817	26252.6	0					420
10	30	10	10	257.8	585.5	2.4	0.996	0.254	1.025	257.8	585.5	2.4	257	585	2	3	2	2		338.172	176.226	176.226	24.96	37.44	29.12	7.20533	1.5		19437.6	4672.51	0.74822		16.6796	33.3592	97704.3	10539.1	0					425
5	20	5	5	162.4	589.6	2.8	0.79	0.143	0.748	162.4	589.6	2.8	162	589	2	2	2	2		176.226	176.226	176.226	24.96	24.96	24.96	0	1		9718.82	3115.01	0.707024		13.2386	26.4772	65136.2	7828.87	0					430
271	346	271	165	300.14	587.118	5.325	4.003	1.244	4.007	300.14	587.118	5.325	297	582	2	7	12	8		1320.26	3140.14	1636.37	87.36	149.76	112.32	33.019	1.71429		526760	53889.6	0.585312		50.1004	100.201	5.47144e+06	156115	0.96185					435
11	34	11	11	387.455	599.818	3.273	1.036	0.273	1.02	387.455	599.818	3.273	387	599	2	2	3	3		176.226	338.172	338.172	24.96	37.44	33.28	7.20533	1.5		21381.4	5295.51	0.703505		17.218	34.436	146556	13867	0					440
131	182	131	82	165.901	605.244	4.626	2.762	0.287	2.782	165.901	605.244	4.626	163	603	2	7	6	6		1320.26	1030.49	1030.49	74.88	87.36	79.04	7.20533	1.16667		254633	28346.6	0.685373		39.3196	78.6391	2.05179e+06	78408.4	0.995888					445
245	276	245	134	458.992	606.702	5.131	3.472	0.282	3.472	458.992	606.702	5.131	456	603	2	7	8	8		1320.26	1636.37	1636.37	87.36	99.84	95.68	7.20533	1.14286		476222	42987.1	0.686045		48.444	96.8881	3.64763e+06	114967	0.996749					450
6	24	6	6	298.667	613.5	3	0.867	0.254	0.833	298.667	613.5	3	298	613	2	2	2	3		176.226	176.226	338.172	24.96	37.44	29.12	7.20533	1.5		11662.6	3738.01	0.665335		14.0681	28.1362	97704.3	10539.1	0					455
14	38	14	14	314.5	614.286	3	1.113	0.281	1.154	314.5	614.286	3	314	613	2	2	3	3		176.226	338.172	338.172	24.96	37.44	33.28	7.20533	1.5		27212.7	5918.52	0.739241		18.6593	37.3185	146556	13867	0					460
163	216	163	96	336.104	615.221	4.908	2.998	0.278	3.055	336.104	615.221	4.908	333	612	2	7	7	7		1320.26	1320.26	1320.26	87.36	87.36	87.36	0	1		316834	33642.1	0.66807		42.291	84.5819	2.79271e+06	95903.6	1					465
92	136	92	65	233.12	625.087	4.054	2.4	0.265	2.369	233.12	625.087	4.054	231	623	2	5	5	5		768.704	768.704	768.704	62.4	62.4	62.4	0	1		178826	21182.1	0.724665		34.95	69.9001	1.01775e+06	48930.4	0					470
12	36	12	12	404.417	629.917	2.833	1.094	0.323	1.136	404.417	629.917	2.833	404	629	2	2	3	3		176.226	338.172	338.172	24.96	37.44	33.28	7.20533	1.5		23325.2	5607.01	0.704102		17.7247	35.4494	146556	13867	0					475
12	32	12	12	283	634.5	2.5	1.052	0.255	1.225	283	634.5	2.5	282	634	2	3	2	2		338.172	176.226	176.226	24.96	37.44	29.12	7.20533	1.5		23325.2	4984.01	0.792115		17.7247	35.4494	97704.3	10539.1	0					480
138	194	138	102	301.072	646.928	4.964	2.869	0.659	3.061	301.072	646.927	4.964	298	645	2	8	4	7		1636.37	537.003	1320.26	49.92	99.84	79.04	25.9792	2		268240	30215.6	0.665685		40.0078	80.0156	1.82381e+06	77959.2	0.925985					485
8	24	8	8	328.5	7.5	3.5	0.866	0	0.866	328.5	7.5	3.5	328	7	3	2	2	2		176.226	176.226	176.226	24.96	24.96	24.96	0	1		15550.1	3738.01	0.805996		15.4839	30.9679	65136.2	7828.87	0					490
5	20	5	5	361.6	37.4	3.8	0.79	0.143	0.748	361.6	37.4	3.8	361	37	3	2	2	2		176.226	176.226	176.226	24.96	24.96	24.96	0	1		9718.82	3115.01	0.707024		13.2386	26.4772	65136.2	7828.87	0					495
14	38	14	14	247.929	53.286	3.571	1.133	0.31	1.218	247.929	53.286	3.571	247	52	3	3	3	2		338.172	338.172	176.226	24.96	37.44	33.28	7.20533	1.5		27212.7	5918.52	0.739241		18.6593	37.3185	146556	13867	0					500
238	272	238	131	417.815	61.941	6.256	3.432	0.293	3.438	417.816	61.941	6.256	415	58	3	7	8	8		1320.26	1636.37	1636.37	87.36	99.84	95.68	7.20533	1.14286		462616	42364.1	0.68281		47.9782	95.9564	3.64763e+06	114967	0.996749					505
16	40	16	16	496.875	77.5	3.875	1.174	0.311	1.237	496.875	77.5	3.875	496	77	3	3	2	3		338.172	176.226	338.172	24.96	37.44	33.28	7.20533	1.5		31100.2	6230.02	0.767663		19.5086	39.0171	146556	13867	0					510
8	24	8	8	464.5	82.5	3.5	0.866	0	0.866	464.5	82.5	3.5	464	82	3	2	2	2		176.226	176.226	176.226	24.96	24.96	24.96	0	1		15550.1	3738.01	0.805996		15.4839	30.9679	65136.2	7828.87	0					515
8	24	8	8	539.5	91.5	3.5	0.866	0	0.866	539.5	91.5	3.5	539	91	3	2	2	2		176.226	176.226	176.226	24.96	24.96	24.96	0	1		15550.1	3738.01	0.805996		15.4839	30.9679	65136.2	7828.87	0					520
145	204	145	90	539.538	98.172	5.903	2.871	0.274	2.859	539.538	98.172	5.903	537	95	3	6	7	7		1030.49	1320.26	1320.26	74.88	87.36	83.2	7.20533	1.16667		281846	31773.1	0.654283		40.6731	81.3463	2.39375e+06	86915	0.995656					525
29	60	29	27	315.034	100.862	4	1.483	0.293	1.492	315.034	100.862	4	314	99	3	3	4	3		338.172	537.003	338.172	37.44	49.92	41.6	7.20533	1.33333		56369.2	9345.02	0.76079		23.7858	47.5716	293113	21638.7	0					530
13	36	13	13	213	101.538	4.385	1.088	0.276	1.199	213	101.538	4.385	212	101	3	3	2	3		338.172	176.226	338.172	24.96	37.44	33.28	7.20533	1.5		25268.9	5607.01	0.742695		18.204	36.4079	146556	13867	0					535
983	722	983	359	156.897	118.324	9.061	5.759	0.312	5.757	156.898	118.324	9.061	151	113	3	13	12	13		3571.32	3140.14	3571.32	149.76	162.24	158.08	7.20533	1.08333		1.91072e+06	112452	0.66219		76.9785	153.957	1.6512e+07	313946	0.998841					540
5	20	5	5	241.6	118.6	3.8	0.79	0.143	0.748	241.6	118.6	3.8	241	118	3	2	2	2		176.226	176.226	176.226	24.96	24.96	24.96	0	1		9718.82	3115.01	0.707024		13.2386	26.4772	65136.2	7828.87	0					545
21	54	21	19	333.714	126.714	3.905	1.378	0.292	1.338	333.714	126.714	3.905	333	125	3	3	4	3		338.172	537.003	338.172	37.44	49.92	41.6	7.20533	1.33333		40819.1	8410.52	0.681663		21.3595	42.719	293113	21638.7	0					550
8	24	8	8	187.5	132.5	3.5	0.866	0	0.866	187.5	132.5	3.5	187	132	3	2	2	2		176.226	176.226	176.226	24.96	24.96	24.96	0	1		15550.1	3738.01	0.805996		15.4839	30.9679	65136.2	7828.87	0					555
11	34	11	11	316.455	140.182	4.273	1.036	0.273	1.02	316.455	140.182	4.273	316	139	3	2	3	3		176.226	338.172	338.172	24.96	37.44	33.28	7.20533	1.5		21381.4	5295.51	0.703505		17.218	34.436	146556	13867	0					560
4	16	4	4	525.5	142.5	3	0.707	0	0.707	525.5	142.5	3	525	142	3	2	2	1		176.226	176.226	57.8316	12.48	24.96	20.8	7.20533	2		7775.06	2492.01	0.761618		12.2896	24.5792	32568.1	5410.26	0					565
517	524	517	259	395.75	149.919	7.041	4.798	1.134	4.473	395.752	149.919	7.041	391	144	3	10	14	9		2342.42	4023.15	1977.47	112.32	174.72	137.28	33.019	1.55556		1.00493e+06	81613.2	0.594493		62.1368	124.274	1.02589e+07	234502	0.973658					570
16	40	16	16	550.5	152.125	3.875	1.174	0.311	1.237	550.5	152.125	3.875	550	151	3	2	3	3		176.226	338.172	338.172	24.96	37.44	33.28	7.20533	1.5		31100.2	6230.02	0.767663		19.5086	39.0171	146556	13867	0					575
12	32	12	12	413.5	156.5	4	1.052	0.255	1.225	413.5	156.5	4	413	156	3	2	2	3		176.226	176.226	338.172	24.96	37.44	29.12	7.20533	1.5		23325.2	4984.01	0.792115		17.7247	35.4494	97704.3	10539.1	0					580
8	24	8	8	504.5	161.5	3.5	0.866	0	0.866	504.5	161.5	3.5	504	161	3	2	2	2		176.226	176.226	176.226	24.96	24.96	24.96	0	1		15550.1	3738.01	0.805996		15.4839	30.9679	65136.2	7828.87	0					585
18	46	18	17	158.333	164.833	3.889	1.263	0.252	1.306	158.333	164.833	3.889	157	164	3	3	3	3		338.172	338.172	338.172	37.44	37.44	37.44	0	1		34987.8	7164.52	0.722062		20.2897	40.5794	219835	17615	0					590
4	16	4	4	230.5	166.5	3	0.707	0	0.707	230.5	166.5	3	230	166	3	2	2	1		176.226	176.226	57.8316	12.48	24.96	20.8	7.20533	2		7775.06	2492.01	0.761618		12.2896	24.5792	32568.1	5410.26	0					595
11	34	11	11	185.545	172.182	3.727	1.036	0.273	1.02	185.545	172.182	3.727	185	171	3	2	3	3		176.226	338.172	338.172	24.96	37.44	33.28	7.20533	1.5		21381.4	5295.51	0.703505		17.218	34.436	146556	13867	0					600
5	20	5	5	435.6	180.4	3.8	0.79	0.143	0.748	435.6	180.4	3.8	435	180	3	2	2	2		176.226	176.226	176.226	24.96	24.96	24.96	0	1		9718.82	3115.01	0.707024		13.2386	26.4772	65136.2	7828.87	0					605
12	32	12	12	328	182.5	3.5	1.052	0.255	1.225	328	182.5	3.5	327	182	3	3	2	2		338.172	176.226	176.226	24.96	37.44	29.12	7.20533	1.5		23325.2	4984.01	0.792115		17.7247	35.4494	97704.3	10539.1	0					610
112	162	112	76	307.018	186.857	5.464	2.575	0.293	2.613	307.018	186.857	5.464	305	184	3	5	6	6		768.704	1030.49	1030.49	62.4	74.88	70.72	7.20533	1.2		217702	25231.6	0.693609		37.3185	74.637	1.46556e+06	62778.3	0.993904					615
622	528	622	264	245.473	189.592	7.428	4.885	0.313	4.887	245.473	189.592	7.428	241	185	3	10	11	10		2342.42	2730.26	2342.42	124.8	137.28	128.96	7.20533	1.1		1.20902e+06	82236.2	0.667386		66.0869	132.174	8.95623e+06	208894	0.998407					620
27	64	27	23	287.667	215.778	4.074	1.513	0.256	1.545	287.667	215.778	4.074	286	214	3	4	4	3		537.003	537.003	338.172	37.44	49.92	45.76	7.20533	1.33333		52481.7	9968.03	0.680059		23.2259	46.4518	390817	26252.6	0					625
20	48	20	19	459.8	215.2	4.2	1.303	0.26	1.386	459.8	215.2	4.2	459	214	3	3	3	3		338.172	338.172	338.172	37.44	37.44	37.44	0	1		38875.3	7476.02	0.742329		21.015	42.0299	219835	17615	0					630
20	52	20	19	449	218.5	4.2	1.334	0.341	1.375	449	218.5	4.2	448	217	3	3	4	3		338.172	537.003	338.172	37.44	49.92	41.6	7.20533	1.33333		38875.3	8099.02	0.685226		21.015	42.0299	293113	21638.7	0					635
19	48	19	18	457.737	220.895	3.895	1.292	0.256	1.312	457.737	220.895	3.895	457	220	3	3	3	3		338.172	338.172	338.172	37.44	37.44	37.44	0	1		36931.5	7476.02	0.717373		20.6587	41.3174	219835	17615	0					640
23	54	23	21	255.087	221.913	4.304	1.392	0.247	1.452	255.087	221.913	4.304	254	221	3	3	3	4		338.172	338.172	537.003	37.44	49.92	41.6	7.20533	1.33333		44706.6	8410.52	0.724284		22.0171	44.0343	293113	21638.7	0					645
55	102	55	41	336.527	228.891	5.182	1.989	0.242	2.017	336.527	228.891	5.182	335	227	3	4	5	5		537.003	768.704	768.704	49.92	62.4	58.24	7.20533	1.25		106907	15886.5	0.685687		29.4424	58.8847	814202	42557.2	0					650
76	130	76	55	192.342	237.421	5.408	2.233	0.323	2.251	192.342	237.421	5.408	190	235	3	5	6	6		768.704	1030.49	1030.49	62.4	74.88	70.72	7.20533	1.2		147726	20247.6	0.667447		32.7936	65.5873	1.46556e+06	62778.3	0.993904					655
4	16	4	4	452.5	268.5	3	0.707	0	0.707	452.5	268.5	3	452	268	3	2	2	1		176.226	176.226	57.8316	12.48	24.96	20.8	7.20533	2		7775.06	2492.01	0.761618		12.2896	24.5792	32568.1	5410.26	0					660
8	28	8	8	423.125	273.625	3.75	0.978	0.293	1.044	423.125	273.625	3.75	422	273	3	3	2	2		338.172	176.226	176.226	24.96	37.44	29.12	7.20533	1.5		15550.1	4361.01	0.690854		15.4839	30.9679	97704.3	10539.1	0					665
5	20	5	5	140.6	285.4	3.8	0.79	0.143	0.748	140.6	285.4	3.8	140	285	3	2	2	2		176.226	176.226	176.226	24.96	24.96	24.96	0	1		9718.82	3115.01	0.707024		13.2386	26.4772	65136.2	7828.87	0					670
21	50	21	20	563	286.286	4	1.322	0.256	1.364	563	286.286	4	562	285	3	3	3	3		338.172	338.172	338.172	37.44	37.44	37.44	0	1		40819.1	7787.52	0.736196		21.3595	42.719	219835	17615	0					675
72	122	72	56	542.681	288.306	4.819	2.167	0.331	2.187	542.681	288.306	4.819	541	286	3	5	5	5		768.704	768.704	768.704	62.4	62.4	62.4	0	1		139951	19001.5	0.686035		32.2079	64.4158	1.01775e+06	48930.4	0					680
4	16	4	4	271.5	289.5	3	0.707	0	0.707	271.5	289.5	3	271	289	3	2	2	1		176.226	176.226	57.8316	12.48	24.96	20.8	7.20533	2		7775.06	2492.01	0.761618		12.2896	24.5792	32568.1	5410.26	0					685
30	70	30	24	437.5	300.6	4.467	1.593	0.207	1.652	437.5	300.6	4.467	436	299	3	4	4	4		537.003	537.003	537.003	49.92	49.92	49.92	0	1		58312.9	10902.5	0.667012		24.0561	48.1122	521090	31315.5	0					690
48	90	48	39	442.542	332.917	4.708	1.861	0.289	1.907	442.542	332.917	4.708	441	331	3	4	5	4		537.003	768.704	537.003	49.92	62.4	54.08	7.20533	1.25		93300.7	14017.5	0.709691		28.1362	56.2724	651362	36649	0					695
14	38	14	14	470.5	332.286	4	1.113	0.281	1.154	470.5	332.286	4	470	331	3	2	3	3		176.226	338.172	338.172	24.96	37.44	33.28	7.20533	1.5		27212.7	5918.52	0.739241		18.6593	37.3185	146556	13867	0					700
2	12	2	2	393	332.5	3.5	0.707	0	0.707	393	332.5	3.5	393	332	3	1	2	2		57.8316	176.226	176.226	12.48	24.96	20.8	7.20533	2		3887.53	1869	0.639719		9.75428	19.5086	32568.1	5410.26	0					705
60	102	60	48	272.233	339.55	4.5	2.011	0.285	2.006	272.233	339.55	4.5	270	338	3	5	4	4		768.704	537.003	537.003	49.92	62.4	54.08	7.20533	1.25		116626	15886.5	0.726638		30.3088	60.6176	651362	36649	0					710
8	24	8	8	315.5	338.5	3.5	0.866	0	0.866	315.5	338.5	3.5	315	338	3	2	2	2		176.226	176.226	176.226	24.96	24.96	24.96	0	1		15550.1	3738.01	0.805996		15.4839	30.9679	65136.2	7828.87	0					715
8	24	8	8	171.5	344.5	3.5	0.866	0	0.866	171.5	344.5	3.5	171	344	3	2	2	2		176.226	176.226	176.226	24.96	24.96	24.96	0	1		15550.1	3738.01	0.805996		15.4839	30.9679	65136.2	7828.87	0					720
102	154	102	68	632.206	345.118	5.441	2.504	0.279	2.547	632.206	345.118	5.441	630	343	3	6	5	6		1030.49	768.704	1030.49	62.4	74.88	70.72	7.20533	1.2		198264	23985.6	0.685536		36.173	72.3461	1.46556e+06	62778.3	0.993904					725
23	58	23	21	350.783	346.348	4.348	1.407	0.309	1.424	350.783	346.348	4.348	350	345	3	3	4	4		338.172	537.003	537.003	37.44	49.92	45.76	7.20533	1.33333		44706.6	9033.52	0.674333		22.0171	44.0343	390817	26252.6	0					730
58	100	58	46	299.448	354.983	4.466	2.001	0.281	1.926	299.448	354.983	4.466	298	353	3	4	5	4		537.003	768.704	537.003	49.92	62.4	54.08	7.20533	1.25		112738	15575	0.724607		29.9682	59.9365	651362	36649	0					735
8	24	8	8	510.5	358.5	3.5	0.866	0	0.866	510.5	358.5	3.5	510	358	3	2	2	2		176.226	176.226	176.226	24.96	24.96	24.96	0	1		15550.1	3738.01	0.805996		15.4839	30.9679	65136.2	7828.87	0					740
2	10	2	2	22	368	3.5	0.5	0	0.5	22	368	3.5	22	368	3	1	1	2		57.8316	57.8316	176.226	12.48	24.96	16.64	7.20533	2		3887.53	1557.5	0.767663		9.75428	19.5086	16284	3343.28	0					745
47	94	47	38	249.404	372.426	5.064	1.857	0.292	1.876	249.404	372.426	5.064	248	371	3	4	4	5		537.003	537.003	768.704	49.92	62.4	54.08	7.20533	1.25		91357	14640.5	0.670021		27.9394	55.8789	651362	36649	0					750
18	46	18	17	410.167	380.667	3.889	1.263	0.252	1.306	410.167	380.667	3.889	409	380	3	3	3	3		338.172	338.172	338.172	37.44	37.44	37.44	0	1		34987.8	7164.52	0.722062		20.2897	40.5794	219835	17615	0					755
295	318	295	152	235.431	408.725	6.295	3.722	0.284	3.74	235.43	408.725	6.295	232	405	3	8	8	8		1636.37	1636.37	1636.37	99.84	99.84	99.84	0	1		573411	49528.6	0.673915		51.5378	103.076	4.16872e+06	125262	1					760
58	104	58	45	256.845	410.534	5.293	2.01	0.28	1.995	256.845	410.534	5.293	255	409	3	5	4	5		768.704	537.003	768.704	49.92	62.4	58.24	7.20533	1.25		112738	16198	0.696738		29.9682	59.9365	814202	42557.2	0					765
8	24	8	8	203.5	423.5	3.5	0.866	0	0.866	203.5	423.5	3.5	203	423	3	2	2	2		176.226	176.226	176.226	24.96	24.96	24.96	0	1		15550.1	3738.01	0.805996		15.4839	30.9679	65136.2	7828.87	0					770
8	24	8	8	259.5	425.5	3.5	0.866	0	0.866	259.5	425.5	3.5	259	425	3	2	2	2		176.226	176.226	176.226	24.96	24.96	24.96	0	1		15550.1	3738.01	0.805996		15.4839	30.9679	65136.2	7828.87	0					775
70	118	70	52	44.2	432.171	4.771	2.17	0.28	2.196	44.2	432.171	4.771	42	430	3	5	5	5		768.704	768.704	768.704	62.4	62.4	62.4	0	1		136064	18378.5	0.696093		31.9069	63.8138	1.01775e+06	48930.4	0					780
4	16	4	4	115.5	441.5	3	0.707	0	0.707	115.5	441.5	3	115	441	3	2	2	1		176.226	176.226	57.8316	12.48	24.96	20.8	7.20533	2		7775.06	2492.01	0.761618		12.2896	24.5792	32568.1	5410.26	0					785
71	116	71	54	343.761	442.817	4.479	2.158	0.298	2.216	343.761	442.817	4.479	342	441	3	5	5	4		768.704	768.704	537.003	49.92	62.4	58.24	7.20533	1.25		138007	18067	0.714823		32.0581	64.1162	814202	42557.2	0					790
73	124	73	54	360.151	447.452	4.808	2.197	0.285	2.22	360.151	447.452	4.808	358	445	3	5	5	5		768.704	768.704	768.704	62.4	62.4	62.4	0	1		141895	19313	0.681205		32.3563	64.7127	1.01775e+06	48930.4	0					795
46	90	46	37	136.522	448.261	5.304	1.838	0.254	1.841	136.522	448.261	5.304	135	447	3	4	4	5		537.003	537.003	768.704	49.92	62.4	54.08	7.20533	1.25		89413.2	14017.5	0.689838		27.7399	55.4797	651362	36649	0					800
4	16	4	4	553.5	451.5	3	0.707	0	0.707	553.5	451.5	3	553	451	3	2	2	1		176.226	176.226	57.8316	12.48	24.96	20.8	7.20533	2		7775.06	2492.01	0.761618		12.2896	24.5792	32568.1	5410.26	0					805
4	16	4	4	306.5	452.5	3	0.707	0	0.707	306.5	452.5	3	306	452	3	2	2	1		176.226	176.226	57.8316	12.48	24.96	20.8	7.20533	2		7775.06	2492.01	0.761618		12.2896	24.5792	32568.1	5410.26	0					810
32	64	32	30	91.969	458.875	4.594	1.554	0.329	1.589	91.969	458.875	4.594	91	458	3	3	3	4		338.172	338.172	537.003	37.44	49.92	41.6	7.20533	1.33333		62200.5	9968.03	0.761618		24.5792	49.1585	293113	21638.7	0					815
8	24	8	8	344.5	462.5	3.5	0.866	0	0.866	344.5	462.5	3.5	344	462	3	2	2	2		176.226	176.226	176.226	24.96	24.96	24.96	0	1		15550.1	3738.01	0.805996		15.4839	30.9679	65136.2	7828.87	0					820
10	30	10	10	432.2	471.5	3.4	0.996	0.254	1.025	432.2	471.5	3.4	431	471	3	3	2	2		338.172	176.226	176.226	24.96	37.44	29.12	7.20533	1.5		19437.6	4672.51	0.74822		16.6796	33.3592	97704.3	10539.1	0					825
17	48	17	16	435.294	481.941	4.647	1.25	0.273	1.298	435.294	481.941	4.647	434	481	3	3	3	4		338.172	338.172	537.003	37.44	49.92	41.6	7.20533	1.33333		33044	7476.02	0.666104		19.9068	39.8136	293113	21638.7	0					830
300	320	300	152	583.587	485.303	6.62	3.75	0.262	3.748	583.587	485.303	6.62	580	482	3	8	8	8		1636.37	1636.37	1636.37	99.84	99.84	99.84	0	1		583129	49840.1	0.677249		51.8273	103.655	4.16872e+06	125262	1					835
8	24	8	8	171.5	507.5	3.5	0.866	0	0.866	171.5	507.5	3.5	171	507	3	2	2	2		176.226	176.226	176.226	24.96	24.96	24.96	0	1		15550.1	3738.01	0.805996		15.4839	30.9679	65136.2	7828.87	0					840
27	62	27	25	328.963	507.741	4.741	1.473	0.314	1.461	328.963	507.741	4.741	328	506	3	3	4	4		338.172	537.003	537.003	37.44	49.92	45.76	7.20533	1.33333		52481.7	9656.52	0.701996		23.2259	46.4518	390817	26252.6	0					845
284	320	284	147	407.824	513.007	6.69	3.677	0.281	3.704	407.825	513.007	6.69	404	509	3	8	9	8		1636.37	1977.47	1636.37	99.84	112.32	104	7.20533	1.125		552029	49840.1	0.65295		50.8891	101.778	4.68981e+06	135823	0.99758					850
8	24	8	8	242.5	532.5	3.5	0.866	0	0.866	242.5	532.5	3.5	242	532	3	2	2	2		176.226	176.226	176.226	24.96	24.96	24.96	0	1		15550.1	3738.01	0.805996		15.4839	30.9679	65136.2	7828.87	0					855
22	50	22	21	280.227	553.091	4.091	1.345	0.268	1.34	280.227	553.091	4.091	279	552	3	3	3	3		338.172	338.172	338.172	37.44	37.44	37.44	0	1		42762.8	7787.52	0.759386		21.6933	43.3866	219835	17615	0					860
267	300	267	137	292.588	553.202	6.506	3.605	0.259	3.619	292.588	553.202	6.506	289	550	3	8	8	8		1636.37	1636.37	1636.37	99.84	99.84	99.84	0	1		518985	46725.1	0.668401		49.8527	99.7054	4.16872e+06	125262	1					865
101	154	101	68	428.079	557.238	5.228	2.497	0.283	2.498	428.079	557.238	5.228	426	555	3	5	6	6		768.704	1030.49	1030.49	62.4	74.88	70.72	7.20533	1.2		196320	23985.6	0.681048		36.0544	72.1089	1.46556e+06	62778.3	0.993904					870
15	42	15	15	510.933	560.267	4.467	1.16	0.317	1.222	510.933	560.267	4.467	510	559	3	3	3	3		338.172	338.172	338.172	37.44	37.44	37.44	0	1		29156.5	6541.52	0.700319		19.0934	38.1867	219835	17615	0					875
4	16	4	4	289.5	565.5	3	0.707	0	0.707	289.5	565.5	3	289	565	3	2	2	1		176.226	176.226	57.8316	12.48	24.96	20.8	7.20533	2		7775.06	2492.01	0.761618		12.2896	24.5792	32568.1	5410.26	0					880
5	20	5	5	433.4	566.4	3.2	0.79	0.143	0.748	433.4	566.4	3.2	433	566	3	2	2	2		176.226	176.226	176.226	24.96	24.96	24.96	0	1		9718.82	3115.01	0.707024		13.2386	26.4772	65136.2	7828.87	0					885
4	16	4	4	207.5	570.5	3	0.707	0	0.707	207.5	570.5	3	207	570	3	2	2	1		176.226	176.226	57.8316	12.48	24.96	20.8	7.20533	2		7775.06	2492.01	0.761618		12.2896	24.5792	32568.1	5410.26	0					890
59	104	59	43	281.898	592.203	4.424	2.051	0.255	2.082	281.898	592.203	4.424	280	590	3	5	5	4		768.704	768.704	537.003	49.92	62.4	58.24	7.20533	1.25		114682	16198	0.704724		30.1395	60.279	814202	42557.2	0					895
8	30	8	8	181.375	593	4	0.954	0.292	1.068	181.375	593	4	181	592	3	2	3	3		176.226	338.172	338.172	24.96	37.44	33.28	7.20533	1.5		15550.1	4672.51	0.644797		15.4839	30.9679	146556	13867	0					900
14	38	14	14	315.714	593.5	4	1.113	0.281	1.154	315.714	593.5	4	315	593	3	3	2	3		338.172	176.226	338.172	24.96	37.44	33.28	7.20533	1.5		27212.7	5918.52	0.739241		18.6593	37.3185	146556	13867	0					905
40	96	40	37	326.8	595.625	5.125	2.217	0.832	2.144	326.8	595.625	5.125	326	592	3	3	7	5		338.172	1320.26	768.704	37.44	87.36	62.4	24.96	2.33333		77750.6	14952	0.589187		26.4772	52.9544	854912	48043	0					910
5615	2992	5615	1547	476.511	597.806	14.586	12.234	3.915	11.382	476.518	597.826	14.586	459	587	3	31	28	30		14438.7	12259.5	13697.4	349.44	386.88	370.24	19.0635	1.10714		1.09142e+07	466005	0.51061		137.605	275.21	2.12018e+08	1.722e+06	0.998542					915
10	30	10	10	261.2	602.5	3.6	0.996	0.254	1.025	261.2	602.5	3.6	260	602	3	3	2	2		338.172	176.226	176.226	24.96	37.44	29.12	7.20533	1.5		19437.6	4672.51	0.74822		16.6796	33.3592	97704.3	10539.1	0					920
242	282	242	134	326.388	616.785	6.5	3.456	0.315	3.514	326.389	616.785	6.5	323	613	3	8	8	8		1636.37	1636.37	1636.37	99.84	99.84	99.84	0	1		470391	43921.6	0.665956		48.2455	96.491	4.16872e+06	125262	1					925
4	16	4	4	377.5	641.5	3	0.707	0	0.707	377.5	641.5	3	377	641	3	2	2	1		176.226	176.226	57.8316	12.48	24.96	20.8	7.20533	2		7775.06	2492.01	0.761618		12.2896	24.5792	32568.1	5410.26	0					930
2	10	2	2	374	645	3.5	0.5	0	0.5	374	645	3.5	374	645	3	1	1	2		57.8316	57.8316	176.226	12.48	24.96	16.64	7.20533	2		3887.53	1557.5	0.767663		9.75428	19.5086	16284	3343.28	0					935
80	126	80	58	219.238	46.237	5.725	2.274	0.28	2.286	219.238	46.237	5.725	217	44	4	5	5	5		768.704	768.704	768.704	62.4	62.4	62.4	0	1		155501	19624.6	0.712591		33.3592	66.7183	1.01775e+06	48930.4	0					940
14	38	14	14	491.5	50.286	5	1.113	0.281	1.154	491.5	50.286	5	491	49	4	2	3	3		176.226	338.172	338.172	24.96	37.44	33.28	7.20533	1.5		27212.7	5918.52	0.739241		18.6593	37.3185	146556	13867	0					945
5	20	5	5	233.6	68.6	4.8	0.79	0.143	0.748	233.6	68.6	4.8	233	68	4	2	2	2		176.226	176.226	176.226	24.96	24.96	24.96	0	1		9718.82	3115.01	0.707024		13.2386	26.4772	65136.2	7828.87	0					950
5	20	5	5	420.4	78.4	4.2	0.79	0.143	0.748	420.4	78.4	4.2	420	78	4	2	2	2		176.226	176.226	176.226	24.96	24.96	24.96	0	1		9718.82	3115.01	0.707024		13.2386	26.4772	65136.2	7828.87	0					955
26	62	26	23	242.077	79.692	5.846	1.472	0.262	1.509	242.077	79.692	5.846	241	78	4	3	4	4		338.172	537.003	537.003	37.44	49.92	45.76	7.20533	1.33333		50537.9	9656.52	0.684554		22.9356	45.8711	390817	26252.6	0					960
796	622	796	310	394.769	96.408	8.943	5.339	0.292	5.354	394.77	96.408	8.943	390	91	4	11	12	11		2730.26	3140.14	2730.26	137.28	149.76	141.44	7.20533	1.09091		1.54724e+06	96876.7	0.667784		71.7501	143.5	1.18222e+07	251301	0.99867					965
190	236	190	109	336.874	108.626	6.842	3.161	0.285	3.192	336.874	108.626	6.842	334	106	4	7	7	7		1320.26	1320.26	1320.26	87.36	87.36	87.36	0	1		369315	36757.1	0.677238		44.5078	89.0156	2.79271e+06	95903.6	1					970
10	30	10	10	231.5	122.2	4.4	0.996	0.254	1.025	231.5	122.2	4.4	231	121	4	2	3	2		176.226	338.172	176.226	24.96	37.44	29.12	7.20533	1.5		19437.6	4672.51	0.74822		16.6796	33.3592	97704.3	10539.1	0					975
3760	2094	3760	1083	426.8	134.897	14.65	9.668	1.761	9.177	426.809	134.897	14.65	416	126	4	27	19	20		11563.3	6572.97	7137.9	237.12	336.96	274.56	54.3991	1.42105		7.30856e+06	326141	0.558426		120.387	240.775	8.35372e+07	941055	0.982024					980
8	24	8	8	464.5	132.5	4.5	0.866	0	0.866	464.5	132.5	4.5	464	132	4	2	2	2		176.226	176.226	176.226	24.96	24.96	24.96	0	1		15550.1	3738.01	0.805996		15.4839	30.9679	65136.2	7828.87	0					985
10	30	10	10	107.5	137.2	4.4	0.996	0.254	1.025	107.5	137.2	4.4	107	136	4	2	3	2		176.226	338.172	176.226	24.96	37.44	29.12	7.20533	1.5		19437.6	4672.51	0.74822		16.6796	33.3592	97704.3	10539.1	0					990
8	24	8	8	386.5	138.5	4.5	0.866	0	0.866	386.5	138.5	4.5	386	138	4	2	2	2		176.226	176.226	176.226	24.96	24.96	24.96	0	1		15550.1	3738.01	0.805996		15.4839	30.9679	65136.2	7828.87	0					995
54	98	54	42	97.611	152.333	5.833	1.955	0.268	1.947	97.611	152.333	5.833	96	151	4	4	4	5		537.003	537.003	768.704	49.92	62.4	54.08	7.20533	1.25		104963	15263.5	0.704997		29.2628	58.5257	651362	36649	0					1000
18	50	18	18	554.333	164.5	5.111	1.251	0.352	1.263	554.333	164.5	5.111	553	163	4	3	4	3		338.172	537.003	338.172	37.44	49.92	41.6	7.20533	1.33333		34987.8	7787.52	0.664297		20.2897	40.5794	293113	21638.7	0					1005
2	10	2	2	406	168	4.5	0.5	0	0.5	406	168	4.5	406	168	4	1	1	2		57.8316	57.8316	176.226	12.48	24.96	16.64	7.20533	2		3887.53	1557.5	0.767663		9.75428	19.5086	16284	3343.28	0					1010
5	20	5	5	441.6	168.4	4.8	0.79	0.143	0.748	441.6	168.4	4.8	441	168	4	2	2	2		176.226	176.226	176.226	24.96	24.96	24.96	0	1		9718.82	3115.01	0.707024		13.2386	26.4772	65136.2	7828.87	0					1015
23	52	23	22	71.826	170.043	4.913	1.359	0.262	1.382	71.826	170.043	4.913	71	169	4	3	3	3		338.172	338.172	338.172	37.44	37.44	37.44	0	1		44706.6	8099.02	0.752141		22.0171	44.0343	219835	17615	0					1020
8	24	8	8	584.5	170.5	4.5	0.866	0	0.866	584.5	170.5	4.5	584	170	4	2	2	2		176.226	176.226	176.226	24.96	24.96	24.96	0	1		15550.1	3738.01	0.805996		15.4839	30.9679	65136.2	7828.87	0					1025
11	34	11	11	370.455	172.818	4.727	1.036	0.273	1.02	370.455	172.818	4.727	370	172	4	2	3	3		176.226	338.172	338.172	24.96	37.44	33.28	7.20533	1.5		21381.4	5295.51	0.703505		17.218	34.436	146556	13867	0					1030
49	90	49	41	260.408	175.592	5.612	1.864	0.256	1.765	260.408	175.592	5.612	259	174	4	4	4	4		537.003	537.003	537.003	49.92	49.92	49.92	0	1		95244.5	14017.5	0.719514		28.3303	56.6605	521090	31315.5	0					1035
10	30	10	10	209.2	184.5	4.6	0.996	0.254	1.025	209.2	184.5	4.6	208	184	4	3	2	2		338.172	176.226	176.226	24.96	37.44	29.12	7.20533	1.5		19437.6	4672.51	0.74822		16.6796	33.3592	97704.3	10539.1	0					1040
8	24	8	8	415.5	185.5	4.5	0.866	0	0.866	415.5	185.5	4.5	415	185	4	2	2	2		176.226	176.226	176.226	24.96	24.96	24.96	0	1		15550.1	3738.01	0.805996		15.4839	30.9679	65136.2	7828.87	0					1045
5	20	5	5	478.4	191.6	4.8	0.79	0.143	0.748	478.4	191.6	4.8	478	191	4	2	2	2		176.226	176.226	176.226	24.96	24.96	24.96	0	1		9718.82	3115.01	0.707024		13.2386	26.4772	65136.2	7828.87	0					1050
5	20	5	5	62.6	201.6	4.8	0.79	0.143	0.748	62.6	201.6	4.8	62	201	4	2	2	2		176.226	176.226	176.226	24.96	24.96	24.96	0	1		9718.82	3115.01	0.707024		13.2386	26.4772	65136.2	7828.87	0					1055
5	20	5	5	250.4	205.6	4.8	0.79	0.143	0.748	250.4	205.6	4.8	250	205	4	2	2	2		176.226	176.226	176.226	24.96	24.96	24.96	0	1		9718.82	3115.01	0.707024		13.2386	26.4772	65136.2	7828.87	0					1060
2	10	2	2	476	210	4.5	0.5	0	0.5	476	210	4.5	476	210	4	1	1	2		57.8316	57.8316	176.226	12.48	24.96	16.64	7.20533	2		3887.53	1557.5	0.767663		9.75428	19.5086	16284	3343.28	0					1065
14	38	14	14	33.929	227.286	4.429	1.133	0.31	1.218	33.929	227.286	4.429	33	226	4	3	3	2		338.172	338.172	176.226	24.96	37.44	33.28	7.20533	1.5		27212.7	5918.52	0.739241		18.6593	37.3185	146556	13867	0					1070
21	52	21	20	333.81	243.524	4.571	1.356	0.354	1.412	333.81	243.524	4.571	333	242	4	3	4	3		338.172	537.003	338.172	37.44	49.92	41.6	7.20533	1.33333		40819.1	8099.02	0.707881		21.3595	42.719	293113	21638.7	0					1075
27	62	27	24	298.148	244.519	5.778	1.493	0.281	1.524	298.148	244.519	5.778	297	243	4	3	4	4		338.172	537.003	537.003	37.44	49.92	45.76	7.20533	1.33333		52481.7	9656.52	0.701996		23.2259	46.4518	390817	26252.6	0					1080
186	234	186	104	422.22	246.14	7.005	3.164	0.263	3.169	422.221	246.14	7.005	419	243	4	7	7	7		1320.26	1320.26	1320.26	87.36	87.36	87.36	0	1		361540	36445.6	0.673406		44.1933	88.3865	2.79271e+06	95903.6	1					1085
8	24	8	8	562.5	293.5	4.5	0.866	0	0.866	562.5	293.5	4.5	562	293	4	2	2	2		176.226	176.226	176.226	24.96	24.96	24.96	0	1		15550.1	3738.01	0.805996		15.4839	30.9679	65136.2	7828.87	0					1090
12	36	12	12	601.25	307.25	4.5	1.094	0.32	1.054	601.25	307.25	4.5	600	306	4	3	3	2		338.172	338.172	176.226	24.96	37.44	33.28	7.20533	1.5		23325.2	5607.01	0.704102		17.7247	35.4494	146556	13867	0					1095
135	188	135	84	319.793	320.281	6.378	2.793	0.263	2.819	319.793	320.281	6.378	317	318	4	7	6	6		1320.26	1030.49	1030.49	74.88	87.36	79.04	7.20533	1.16667		262408	29281.1	0.676938		39.7158	79.4315	2.05179e+06	78408.4	0.995888					1100
5068	2178	5068	1126	586.399	326.408	14.226	10.245	0.386	10.237	586.417	326.418	14.226	576	316	4	22	22	21		8319.73	8319.73	7720.27	262.08	274.56	270.4	7.20533	1.04762		9.851e+06	339224	0.655115		132.983	265.967	8.27555e+07	918723	0.99961					1105
18	46	18	17	383.944	339.056	4.611	1.26	0.251	1.221	383.944	339.056	4.611	383	338	4	3	3	3		338.172	338.172	338.172	37.44	37.44	37.44	0	1		34987.8	7164.52	0.722062		20.2897	40.5794	219835	17615	0					1110
6	24	6	6	377.333	339.333	5	0.853	0.247	0.844	377.333	339.333	5	377	339	4	2	2	3		176.226	176.226	338.172	24.96	37.44	29.12	7.20533	1.5		11662.6	3738.01	0.665335		14.0681	28.1362	97704.3	10539.1	0					1115
99	152	99	68	482.909	341.848	6.606	2.468	0.288	2.493	482.909	341.848	6.606	480	340	4	6	5	6		1030.49	768.704	1030.49	62.4	74.88	70.72	7.20533	1.2		192433	23674.1	0.68087		35.8149	71.6298	1.46556e+06	62778.3	0.993904					1120
192	270	192	121	528.469	346.859	7.328	3.271	0.651	3.207	528.469	346.859	7.328	525	343	4	8	10	7		1636.37	2342.42	1320.26	87.36	124.8	104	19.0635	1.42857		373203	42052.6	0.596103		44.6634	89.3269	4.55953e+06	135237	0.98326					1125
5	20	5	5	170.4	353.6	4.2	0.79	0.143	0.748	170.4	353.6	4.2	170	353	4	2	2	2		176.226	176.226	176.226	24.96	24.96	24.96	0	1		9718.82	3115.01	0.707024		13.2386	26.4772	65136.2	7828.87	0					1130
4	16	4	4	255.5	377.5	4	0.707	0	0.707	255.5	377.5	4	255	377	4	2	2	1		176.226	176.226	57.8316	12.48	24.96	20.8	7.20533	2		7775.06	2492.01	0.761618		12.2896	24.5792	32568.1	5410.26	0					1135
4	16	4	4	297.5	392.5	4	0.707	0	0.707	297.5	392.5	4	297	392	4	2	2	1		176.226	176.226	57.8316	12.48	24.96	20.8	7.20533	2		7775.06	2492.01	0.761618		12.2896	24.5792	32568.1	5410.26	0					1140
611	518	611	254	113.483	400.946	8.336	4.862	0.278	4.849	113.483	400.946	8.336	109	396	4	10	11	10		2342.42	2730.26	2342.42	124.8	137.28	128.96	7.20533	1.1		1.18764e+06	80678.7	0.672226		65.695	131.39	8.95623e+06	208894	0.998407					1145
2	10	2	2	271	409	4.5	0.5	0	0.5	271	409	4.5	271	409	4	1	1	2		57.8316	57.8316	176.226	12.48	24.96	16.64	7.20533	2		3887.53	1557.5	0.767663		9.75428	19.5086	16284	3343.28	0					1150
2	10	2	2	23.5	414	4	0.5	0	0.5	23.5	414	4	23	414	4	2	1	1		176.226	57.8316	57.8316	12.48	24.96	16.64	7.20533	2		3887.53	1557.5	0.767663		9.75428	19.5086	16284	3343.28	0					1155
4	16	4	4	341.5	416.5	4	0.707	0	0.707	341.5	416.5	4	341	416	4	2	2	1		176.226	176.226	57.8316	12.48	24.96	20.8	7.20533	2		7775.06	2492.01	0.761618		12.2896	24.5792	32568.1	5410.26	0					1160
101	156	101	67	390.198	417.535	6.337	2.516	0.276	2.528	390.198	417.535	6.337	388	415	4	6	6	6		1030.49	1030.49	1030.49	74.88	74.88	74.88	0	1		196320	24297.1	0.672317		36.0544	72.1089	1.75868e+06	70459.8	1					1165
259	292	259	139	619.625	422.656	7.297	3.55	0.293	3.589	619.627	422.656	7.297	616	419	4	8	8	8		1636.37	1636.37	1636.37	99.84	99.84	99.84	0	1		503435	45479.1	0.672927		49.3498	98.6995	4.16872e+06	125262	1					1170
135	188	135	84	440.978	424.585	6.222	2.8	0.275	2.799	440.978	424.585	6.222	438	422	4	7	6	6		1320.26	1030.49	1030.49	74.88	87.36	79.04	7.20533	1.16667		262408	29281.1	0.676938		39.7158	79.4315	2.05179e+06	78408.4	0.995888					1175
30	66	30	27	395.7	425.033	5.567	1.547	0.309	1.595	395.7	425.033	5.567	394	424	4	4	3	4		537.003	338.172	537.003	37.44	49.92	45.76	7.20533	1.33333		58312.9	10279.5	0.707437		24.0561	48.1122	390817	26252.6	0					1180
13	36	13	13	137	429.462	4.615	1.088	0.276	1.199	137	429.462	4.615	136	429	4	3	2	3		338.172	176.226	338.172	24.96	37.44	33.28	7.20533	1.5		25268.9	5607.01	0.742695		18.204	36.4079	146556	13867	0					1185
33	70	33	29	173.364	440.818	4.909	1.601	0.295	1.649	173.364	440.818	4.909	172	439	4	4	4	3		537.003	537.003	338.172	37.44	49.92	45.76	7.20533	1.33333		64144.2	10902.5	0.710769		24.8326	49.6653	390817	26252.6	0					1190
56	96	56	48	228.554	441.5	5.464	1.926	0.278	1.918	228.554	441.5	5.464	227	440	4	4	4	4		537.003	537.003	537.003	49.92	49.92	49.92	0	1		108851	14952	0.737346		29.6197	59.2395	521090	31315.5	0					1195
4	16	4	4	289.5	440.5	4	0.707	0	0.707	289.5	440.5	4	289	440	4	2	2	1		176.226	176.226	57.8316	12.48	24.96	20.8	7.20533	2		7775.06	2492.01	0.761618		12.2896	24.5792	32568.1	5410.26	0					1200
12	32	12	12	54	442.5	4.5	1.052	0.255	1.225	54	442.5	4.5	53	442	4	3	2	2		338.172	176.226	176.226	24.96	37.44	29.12	7.20533	1.5		23325.2	4984.01	0.792115		17.7247	35.4494	97704.3	10539.1	0					1205
2	10	2	2	308	448	4.5	0.5	0	0.5	308	448	4.5	308	448	4	1	1	2		57.8316	57.8316	176.226	12.48	24.96	16.64	7.20533	2		3887.53	1557.5	0.767663		9.75428	19.5086	16284	3343.28	0					1210
8	24	8	8	415.5	464.5	4.5	0.866	0	0.866	415.5	464.5	4.5	415	464	4	2	2	2		176.226	176.226	176.226	24.96	24.96	24.96	0	1		15550.1	3738.01	0.805996		15.4839	30.9679	65136.2	7828.87	0					1215
21	50	21	20	445.048	465.143	4.81	1.33	0.263	1.349	445.048	465.143	4.81	444	464	4	3	3	3		338.172	338.172	338.172	37.44	37.44	37.44	0	1		40819.1	7787.52	0.736196		21.3595	42.719	219835	17615	0					1220
12	32	12	12	568	495.5	4.5	1.052	0.255	1.225	568	495.5	4.5	567	495	4	3	2	2		338.172	176.226	176.226	24.96	37.44	29.12	7.20533	1.5		23325.2	4984.01	0.792115		17.7247	35.4494	97704.3	10539.1	0					1225
16	40	16	16	177.5	502.875	4.875	1.174	0.311	1.237	177.5	502.875	4.875	177	502	4	2	3	3		176.226	338.172	338.172	24.96	37.44	33.28	7.20533	1.5		31100.2	6230.02	0.767663		19.5086	39.0171	146556	13867	0					1230
10	30	10	10	245.2	502.5	4.6	0.996	0.254	1.025	245.2	502.5	4.6	244	502	4	3	2	2		338.172	176.226	176.226	24.96	37.44	29.12	7.20533	1.5		19437.6	4672.51	0.74822		16.6796	33.3592	97704.3	10539.1	0					1235
4	16	4	4	228.5	523.5	4	0.707	0	0.707	228.5	523.5	4	228	523	4	2	2	1		176.226	176.226	57.8316	12.48	24.96	20.8	7.20533	2		7775.06	2492.01	0.761618		12.2896	24.5792	32568.1	5410.26	0					1240
42	82	42	34	214.429	530.833	5.429	1.779	0.237	1.83	214.429	530.833	5.429	213	529	4	4	4	4		537.003	537.003	537.003	49.92	49.92	49.92	0	1		81638.1	12771.5	0.712585		26.9113	53.8226	521090	31315.5	0					1245
5	20	5	5	412.4	551.4	4.8	0.79	0.143	0.748	412.4	551.4	4.8	412	551	4	2	2	2		176.226	176.226	176.226	24.96	24.96	24.96	0	1		9718.82	3115.01	0.707024		13.2386	26.4772	65136.2	7828.87	0					1250
35	76	35	29	204.286	556.629	5.286	1.666	0.241	1.703	204.286	556.629	5.286	203	555	4	4	4	4		537.003	537.003	537.003	49.92	49.92	49.92	0	1		68031.8	11837	0.680847		25.3245	50.649	521090	31315.5	0					1255
4	16	4	4	318.5	560.5	4	0.707	0	0.707	318.5	560.5	4	318	560	4	2	2	1		176.226	176.226	57.8316	12.48	24.96	20.8	7.20533	2		7775.06	2492.01	0.761618		12.2896	24.5792	32568.1	5410.26	0					1260
19	48	19	18	399.105	593.737	5.105	1.292	0.256	1.312	399.105	593.737	5.105	398	593	4	3	3	3		338.172	338.172	338.172	37.44	37.44	37.44	0	1		36931.5	7476.02	0.717373		20.6587	41.3174	219835	17615	0					1265
28	64	28	25	183.714	598.036	5.464	1.524	0.301	1.562	183.714	598.036	5.464	182	597	4	4	3	4		537.003	338.172	537.003	37.44	49.92	45.76	7.20533	1.33333		54425.4	9968.03	0.696749		23.5092	47.0184	390817	26252.6	0					1270
2	10	2	2	190	612	4.5	0.5	0	0.5	190	612	4.5	190	612	4	1	1	2		57.8316	57.8316	176.226	12.48	24.96	16.64	7.20533	2		3887.53	1557.5	0.767663		9.75428	19.5086	16284	3343.28	0					1275
17	44	17	16	280.882	618.882	5.412	1.237	0.252	1.268	280.882	618.882	5.412	280	618	4	3	3	3		338.172	338.172	338.172	37.44	37.44	37.44	0	1		33044	6853.02	0.726659		19.9068	39.8136	219835	17615	0					1280
8	24	8	8	395.5	637.5	4.5	0.866	0	0.866	395.5	637.5	4.5	395	637	4	2	2	2		176.226	176.226	176.226	24.96	24.96	24.96	0	1		15550.1	3738.01	0.805996		15.4839	30.9679	65136.2	7828.87	0					1285
2	10	2	2	378	644	4.5	0.5	0	0.5	378	644	4.5	378	644	4	1	1	2		57.8316	57.8316	176.226	12.48	24.96	16.64	7.20533	2		3887.53	1557.5	0.767663		9.75428	19.5086	16284	3343.28	0					1290
11	36	11	11	364.273	646.364	5.636	1.185	0.426	1.033	364.273	646.364	5.636	364	646	4	2	2	4		176.226	176.226	537.003	24.96	49.92	33.28	14.4107	2		21381.4	5607.01	0.664421		17.218	34.436	130272	13373.1	0					1295
2	10	2	2	334	5	5.5	0.5	0	0.5	334	5	5.5	334	5	5	1	1	2		57.8316	57.8316	176.226	12.48	24.96	16.64	7.20533	2		3887.53	1557.5	0.767663		9.75428	19.5086	16284	3343.28	0					1300
4196	3446	4196	1750	316.392	31.583	21.541	10.226	3.096	10.195	316.388	31.583	21.541	304	21	5	23	23	33		8935.99	8935.99	15965.3	287.04	411.84	328.64	72.0533	1.43478		8.15604e+06	536716	0.365084		124.872	249.743	1.42135e+08	1.34586e+06	0.978629					1305
12	32	12	12	372.5	30.5	6	1.052	0.255	1.225	372.5	30.5	6	372	30	5	2	2	3		176.226	176.226	338.172	24.96	37.44	29.12	7.20533	1.5		23325.2	4984.01	0.792115		17.7247	35.4494	97704.3	10539.1	0					1310
4	16	4	4	286.5	36.5	5	0.707	0	0.707	286.5	36.5	5	286	36	5	2	2	1		176.226	176.226	57.8316	12.48	24.96	20.8	7.20533	2		7775.06	2492.01	0.761618		12.2896	24.5792	32568.1	5410.26	0					1315
16	40	16	16	329.875	57.5	6.125	1.174	0.311	1.237	329.875	57.5	6.125	329	57	5	3	2	3		338.172	176.226	338.172	24.96	37.44	33.28	7.20533	1.5		31100.2	6230.02	0.767663		19.5086	39.0171	146556	13867	0					1320
21	56	21	19	157.524	61.81	6.81	1.371	0.272	1.314	157.524	61.81	6.81	156	61	5	4	3	4		537.003	338.172	537.003	37.44	49.92	45.76	7.20533	1.33333		40819.1	8722.02	0.657318		21.3595	42.719	390817	26252.6	0					1325
18	46	18	17	422.333	67.833	5.889	1.263	0.252	1.306	422.333	67.833	5.889	421	67	5	3	3	3		338.172	338.172	338.172	37.44	37.44	37.44	0	1		34987.8	7164.52	0.722062		20.2897	40.5794	219835	17615	0					1330
8	30	8	8	390.625	78	6	0.954	0.292	1.068	390.625	78	6	390	77	5	2	3	3		176.226	338.172	338.172	24.96	37.44	33.28	7.20533	1.5		15550.1	4672.51	0.644797		15.4839	30.9679	146556	13867	0					1335
11	34	11	11	517.455	83.727	5.727	1.052	0.302	0.949	517.455	83.727	5.727	517	83	5	2	3	3		176.226	338.172	338.172	24.96	37.44	33.28	7.20533	1.5		21381.4	5295.51	0.703505		17.218	34.436	146556	13867	0					1340
22	54	22	20	228.364	105.227	5.818	1.381	0.27	1.394	228.364	105.227	5.818	227	104	5	4	3	3		537.003	338.172	338.172	37.44	49.92	41.6	7.20533	1.33333		42762.8	8410.52	0.703135		21.6933	43.3866	293113	21638.7	0					1345
8	24	8	8	312.5	106.5	5.5	0.866	0	0.866	312.5	106.5	5.5	312	106	5	2	2	2		176.226	176.226	176.226	24.96	24.96	24.96	0	1		15550.1	3738.01	0.805996		15.4839	30.9679	65136.2	7828.87	0					1350
5	20	5	5	553.4	108.6	5.2	0.79	0.143	0.748	553.4	108.6	5.2	553	108	5	2	2	2		176.226	176.226	176.226	24.96	24.96	24.96	0	1		9718.82	3115.01	0.707024		13.2386	26.4772	65136.2	7828.87	0					1355
5	20	5	5	445.4	110.4	5.8	0.79	0.143	0.748	445.4	110.4	5.8	445	110	5	2	2	2		176.226	176.226	176.226	24.96	24.96	24.96	0	1		9718.82	3115.01	0.707024		13.2386	26.4772	65136.2	7828.87	0					1360
8	28	8	8	369.5	126	5.5	0.966	0.277	0.966	369.5	126	5.5	369	125	5	2	3	2		176.226	338.172	176.226	24.96	37.44	29.12	7.20533	1.5		15550.1	4361.01	0.690854		15.4839	30.9679	97704.3	10539.1	0					1365
63	112	63	46	349.936	147.429	6.952	2.098	0.265	2.117	349.936	147.429	6.952	348	146	5	5	4	5		768.704	537.003	768.704	49.92	62.4	58.24	7.20533	1.25		122457	17444	0.683638		30.8058	61.6115	814202	42557.2	0					1370
244	278	244	131	452.303	153.861	8.102	3.476	0.282	3.473	452.304	153.861	8.102	449	150	5	8	8	7		1636.37	1636.37	1320.26	87.36	99.84	95.68	7.20533	1.14286		474279	43298.6	0.679255		48.378	96.7561	3.64763e+06	114967	0.996749					1375
835	1352	835	632	285.138	169.129	10.857	6.142	1.759	6.173	285.138	169.129	10.857	277	161	5	18	18	13		6025.81	6025.81	3571.32	162.24	224.64	203.84	36.0267	1.38462		1.62304e+06	210575	0.317175		72.9033	145.807	3.42942e+07	520696	0.980349					1380
22	54	22	21	415.227	168.636	5.727	1.362	0.326	1.409	415.227	168.636	5.727	414	167	5	3	4	3		338.172	537.003	338.172	37.44	49.92	41.6	7.20533	1.33333		42762.8	8410.52	0.703135		21.6933	43.3866	293113	21638.7	0					1385
10	30	10	10	110.8	169.5	5.6	0.996	0.254	1.025	110.8	169.5	5.6	110	169	5	3	2	2		338.172	176.226	176.226	24.96	37.44	29.12	7.20533	1.5		19437.6	4672.51	0.74822		16.6796	33.3592	97704.3	10539.1	0					1390
169	210	169	102	55.462	171.775	7.515	3.016	0.274	3.045	55.462	171.775	7.515	53	169	5	6	7	6		1030.49	1320.26	1030.49	74.88	87.36	79.04	7.20533	1.16667		328496	32707.6	0.703919		42.8036	85.6073	2.05179e+06	78408.4	0.995888					1395
8	24	8	8	362.5	176.5	5.5	0.866	0	0.866	362.5	176.5	5.5	362	176	5	2	2	2		176.226	176.226	176.226	24.96	24.96	24.96	0	1		15550.1	3738.01	0.805996		15.4839	30.9679	65136.2	7828.87	0					1400
27	60	27	25	322.222	180.963	6	1.457	0.28	1.458	322.222	180.963	6	321	180	5	4	3	3		537.003	338.172	338.172	37.44	49.92	41.6	7.20533	1.33333		52481.7	9345.02	0.725396		23.2259	46.4518	293113	21638.7	0					1405
4	16	4	4	353.5	180.5	5	0.707	0	0.707	353.5	180.5	5	353	180	5	2	2	1		176.226	176.226	57.8316	12.48	24.96	20.8	7.20533	2		7775.06	2492.01	0.761618		12.2896	24.5792	32568.1	5410.26	0					1410
196	260	196	128	604.536	181.219	8.398	3.429	0.929	3.213	604.536	181.219	8.398	602	177	5	6	9	9		1030.49	1977.47	1977.47	74.88	112.32	99.84	21.616	1.5		380978	40495.1	0.627598		44.9715	89.9429	3.95702e+06	124803	0.969403					1415
108	162	108	68	420.185	183.5	7.241	2.587	0.243	2.609	420.185	183.5	7.241	418	181	5	6	6	6		1030.49	1030.49	1030.49	74.88	74.88	74.88	0	1		209927	25231.6	0.676994		36.8689	73.7377	1.75868e+06	70459.8	1					1420
67	118	67	49	483.836	204.91	6.687	2.152	0.279	2.175	483.836	204.91	6.687	482	203	5	5	5	5		768.704	768.704	768.704	62.4	62.4	62.4	0	1		130232	18378.5	0.67606		31.4444	62.8888	1.01775e+06	48930.4	0					1425
15	50	15	15	247.533	207.2	6.733	1.691	0.545	1.806	247.533	207.2	6.733	246	206	5	4	4	4		537.003	537.003	537.003	49.92	49.92	49.92	0	1		29156.5	7787.52	0.588268		19.0934	38.1867	521090	31315.5	0					1430
21	50	21	20	269.143	215.048	6.19	1.33	0.263	1.349	269.143	215.048	6.19	268	214	5	3	3	3		338.172	338.172	338.172	37.44	37.44	37.44	0	1		40819.1	7787.52	0.736196		21.3595	42.719	219835	17615	0					1435
20	48	20	19	193.8	220.2	6.2	1.303	0.26	1.386	193.8	220.2	6.2	193	219	5	3	3	3		338.172	338.172	338.172	37.44	37.44	37.44	0	1		38875.3	7476.02	0.742329		21.015	42.0299	219835	17615	0					1440
14	38	14	14	511.5	227.714	6	1.113	0.281	1.154	511.5	227.714	6	511	227	5	2	3	3		176.226	338.172	338.172	24.96	37.44	33.28	7.20533	1.5		27212.7	5918.52	0.739241		18.6593	37.3185	146556	13867	0					1445
2	10	2	2	467	237	5.5	0.5	0	0.5	467	237	5.5	467	237	5	1	1	2		57.8316	57.8316	176.226	12.48	24.96	16.64	7.20533	2		3887.53	1557.5	0.767663		9.75428	19.5086	16284	3343.28	0					1450
170	218	170	101	232.606	245.424	7.871	3.037	0.29	3.039	232.606	245.424	7.871	230	243	5	7	6	7		1320.26	1030.49	1320.26	74.88	87.36	83.2	7.20533	1.16667		330440	33953.6	0.680759		42.8879	85.7758	2.39375e+06	86915	0.995656					1455
18	46	18	17	60.333	249.167	6.111	1.263	0.252	1.306	60.333	249.167	6.111	59	248	5	3	3	3		338.172	338.172	338.172	37.44	37.44	37.44	0	1		34987.8	7164.52	0.722062		20.2897	40.5794	219835	17615	0					1460
53	92	53	45	420.321	254.528	6.528	1.909	0.291	1.823	420.321	254.528	6.528	419	253	5	4	4	4		537.003	537.003	537.003	49.92	49.92	49.92	0	1		103020	14329	0.741675		29.0811	58.1621	521090	31315.5	0					1465
4	16	4	4	545.5	267.5	5	0.707	0	0.707	545.5	267.5	5	545	267	5	2	2	1		176.226	176.226	57.8316	12.48	24.96	20.8	7.20533	2		7775.06	2492.01	0.761618		12.2896	24.5792	32568.1	5410.26	0					1470
7	26	7	7	372.429	268	5.857	0.931	0.291	1.097	372.429	268	5.857	372	267	5	2	3	2		176.226	338.172	176.226	24.96	37.44	29.12	7.20533	1.5		13606.4	4049.51	0.680627		14.8099	29.6197	97704.3	10539.1	0					1475
117	170	117	75	316.658	271.145	7.65	2.652	0.259	2.675	316.658	271.145	7.65	314	269	5	6	6	6		1030.49	1030.49	1030.49	74.88	74.88	74.88	0	1		227421	26477.6	0.680496		37.8658	75.7316	1.75868e+06	70459.8	1					1480
8	28	8	8	169	272.5	5.75	0.938	0.257	1.024	169	272.5	5.75	168	272	5	3	2	2		338.172	176.226	176.226	24.96	37.44	29.12	7.20533	1.5		15550.1	4361.01	0.690854		15.4839	30.9679	97704.3	10539.1	0					1485
12	32	12	12	26	281.5	5.5	1.052	0.255	1.225	26	281.5	5.5	25	281	5	3	2	2		338.172	176.226	176.226	24.96	37.44	29.12	7.20533	1.5		23325.2	4984.01	0.792115		17.7247	35.4494	97704.3	10539.1	0					1490
5	20	5	5	447.6	288.4	5.2	0.79	0.143	0.748	447.6	288.4	5.2	447	288	5	2	2	2		176.226	176.226	176.226	24.96	24.96	24.96	0	1		9718.82	3115.01	0.707024		13.2386	26.4772	65136.2	7828.87	0					1495
10	30	10	10	252.8	296.5	5.6	0.996	0.254	1.025	252.8	296.5	5.6	252	296	5	3	2	2		338.172	176.226	176.226	24.96	37.44	29.12	7.20533	1.5		19437.6	4672.51	0.74822		16.6796	33.3592	97704.3	10539.1	0					1500
5	20	5	5	361.6	297.4	5.8	0.79	0.143	0.748	361.6	297.4	5.8	361	297	5	2	2	2		176.226	176.226	176.226	24.96	24.96	24.96	0	1		9718.82	3115.01	0.707024		13.2386	26.4772	65136.2	7828.87	0					1505
4	16	4	4	6.5	326.5	5	0.707	0	0.707	6.5	326.5	5	6	326	5	2	2	1		176.226	176.226	57.8316	12.48	24.96	20.8	7.20533	2		7775.06	2492.01	0.761618		12.2896	24.5792	32568.1	5410.26	0					1510
4	16	4	4	300.5	328.5	5	0.707	0	0.707	300.5	328.5	5	300	328	5	2	2	1		176.226	176.226	57.8316	12.48	24.96	20.8	7.20533	2		7775.06	2492.01	0.761618		12.2896	24.5792	32568.1	5410.26	0					1515
8	24	8	8	505.5	334.5	5.5	0.866	0	0.866	505.5	334.5	5.5	505	334	5	2	2	2		176.226	176.226	176.226	24.96	24.96	24.96	0	1		15550.1	3738.01	0.805996		15.4839	30.9679	65136.2	7828.87	0					1520
16	44	16	15	346	346.812	5.688	1.235	0.248	1.228	346	346.812	5.688	345	346	5	3	3	3		338.172	338.172	338.172	37.44	37.44	37.44	0	1		31100.2	6853.02	0.697876		19.5086	39.0171	219835	17615	0					1525
4	16	4	4	111.5	354.5	5	0.707	0	0.707	111.5	354.5	5	111	354	5	2	2	1		176.226	176.226	57.8316	12.48	24.96	20.8	7.20533	2		7775.06	2492.01	0.761618		12.2896	24.5792	32568.1	5410.26	0					1530
133	180	133	83	439.602	358.18	7.564	2.774	0.261	2.773	439.602	358.18	7.564	437	356	5	6	6	6		1030.49	1030.49	1030.49	74.88	74.88	74.88	0	1		258521	28035.1	0.700024		39.5187	79.0373	1.75868e+06	70459.8	1					1535
4	16	4	4	46.5	375.5	5	0.707	0	0.707	46.5	375.5	5	46	375	5	2	2	1		176.226	176.226	57.8316	12.48	24.96	20.8	7.20533	2		7775.06	2492.01	0.761618		12.2896	24.5792	32568.1	5410.26	0					1540
2	10	2	2	431	380	5.5	0.5	0	0.5	431	380	5.5	431	380	5	1	1	2		57.8316	57.8316	176.226	12.48	24.96	16.64	7.20533	2		3887.53	1557.5	0.767663		9.75428	19.5086	16284	3343.28	0					1545
8	24	8	8	272.5	381.5	5.5	0.866	0	0.866	272.5	381.5	5.5	272	381	5	2	2	2		176.226	176.226	176.226	24.96	24.96	24.96	0	1		15550.1	3738.01	0.805996		15.4839	30.9679	65136.2	7828.87	0					1550
8	24	8	8	590.5	392.5	5.5	0.866	0	0.866	590.5	392.5	5.5	590	392	5	2	2	2		176.226	176.226	176.226	24.96	24.96	24.96	0	1		15550.1	3738.01	0.805996		15.4839	30.9679	65136.2	7828.87	0					1555
8	24	8	8	409.5	400.5	5.5	0.866	0	0.866	409.5	400.5	5.5	409	400	5	2	2	2		176.226	176.226	176.226	24.96	24.96	24.96	0	1		15550.1	3738.01	0.805996		15.4839	30.9679	65136.2	7828.87	0					1560
5	20	5	5	333.4	412.6	5.8	0.79	0.143	0.748	333.4	412.6	5.8	333	412	5	2	2	2		176.226	176.226	176.226	24.96	24.96	24.96	0	1		9718.82	3115.01	0.707024		13.2386	26.4772	65136.2	7828.87	0					1565
11	34	11	11	380.818	429.455	5.727	1.036	0.273	1.02	380.818	429.455	5.727	380	429	5	3	2	3		338.172	176.226	338.172	24.96	37.44	33.28	7.20533	1.5		21381.4	5295.51	0.703505		17.218	34.436	146556	13867	0					1570
8	24	8	8	271.5	435.5	5.5	0.866	0	0.866	271.5	435.5	5.5	271	435	5	2	2	2		176.226	176.226	176.226	24.96	24.96	24.96	0	1		15550.1	3738.01	0.805996		15.4839	30.9679	65136.2	7828.87	0					1575
13	40	13	12	546.769	436.769	6.231	1.161	0.23	1.193	546.769	436.769	6.231	546	436	5	3	3	3		338.172	338.172	338.172	37.44	37.44	37.44	0	1		25268.9	6230.02	0.668426		18.204	36.4079	219835	17615	0					1580
54	96	54	42	282.389	441.037	6.593	1.957	0.257	1.964	282.389	441.037	6.593	281	439	5	4	5	4		537.003	768.704	537.003	49.92	62.4	54.08	7.20533	1.25		104963	14952	0.719684		29.2628	58.5257	651362	36649	0					1585
30	66	30	27	201.1	444.3	6.433	1.544	0.306	1.598	201.1	444.3	6.433	200	443	5	3	4	4		338.172	537.003	537.003	37.44	49.92	45.76	7.20533	1.33333		58312.9	10279.5	0.707437		24.0561	48.1122	390817	26252.6	0					1590
4	16	4	4	157.5	453.5	5	0.707	0	0.707	157.5	453.5	5	157	453	5	2	2	1		176.226	176.226	57.8316	12.48	24.96	20.8	7.20533	2		7775.06	2492.01	0.761618		12.2896	24.5792	32568.1	5410.26	0					1595
72	124	72	55	286.139	455.375	7.5	2.181	0.314	2.216	286.139	455.375	7.5	284	453	5	5	5	6		768.704	768.704	1030.49	62.4	74.88	66.56	7.20533	1.2		139951	19313	0.674969		32.2079	64.4158	1.2213e+06	55571.9	0.994285					1600
7	26	7	7	225.429	459	5.857	0.931	0.291	1.097	225.429	459	5.857	225	458	5	2	3	2		176.226	338.172	176.226	24.96	37.44	29.12	7.20533	1.5		13606.4	4049.51	0.680627		14.8099	29.6197	97704.3	10539.1	0					1605
199	300	199	140	238.221	466.136	8.618	4.23	1.376	4.407	238.221	466.136	8.618	234	461	5	10	11	8		2342.42	2730.26	1636.37	99.84	137.28	120.64	19.0635	1.375		386809	46725.1	0.549454		45.1998	90.3995	7.16498e+06	182391	0.985425					1610
41	82	41	33	192.683	495.39	6.634	1.776	0.222	1.773	192.683	495.39	6.634	191	494	5	4	4	4		537.003	537.003	537.003	49.92	49.92	49.92	0	1		79694.4	12771.5	0.701228		26.696	53.392	521090	31315.5	0					1615
12	32	12	12	324.5	500	5.5	1.052	0.255	1.225	324.5	500	5.5	324	499	5	2	3	2		176.226	338.172	176.226	24.96	37.44	29.12	7.20533	1.5		23325.2	4984.01	0.792115		17.7247	35.4494	97704.3	10539.1	0					1620
142	190	142	89	585.627	502.613	8.063	2.839	0.264	2.86	585.627	502.613	8.063	583	500	5	6	6	7		1030.49	1030.49	1320.26	74.88	87.36	79.04	7.20533	1.16667		276015	29592.6	0.692771		40.3907	80.7814	2.05179e+06	78408.4	0.995888					1625
22	54	22	20	163.773	504.364	6	1.394	0.278	1.382	163.773	504.364	6	163	503	5	3	4	3		338.172	537.003	338.172	37.44	49.92	41.6	7.20533	1.33333		42762.8	8410.52	0.703135		21.6933	43.3866	293113	21638.7	0					1630
86	172	86	71	540.895	506.826	8.407	2.928	1.083	2.897	540.895	506.826	8.407	539	503	5	5	8	8		768.704	1636.37	1636.37	62.4	99.84	87.36	21.616	1.6		167164	26789.1	0.547799		34.1731	68.3462	2.60545e+06	95494.8	0.958869					1635
93	144	93	63	139.839	512.828	7.108	2.423	0.253	2.415	139.839	512.828	7.108	137	511	5	6	5	6		1030.49	768.704	1030.49	62.4	74.88	70.72	7.20533	1.2		180770	22428.1	0.689356		35.0762	70.1524	1.46556e+06	62778.3	0.993904					1640
7	26	7	7	218	518.429	5.143	0.931	0.291	1.097	218	518.429	5.143	217	518	5	3	2	2		338.172	176.226	176.226	24.96	37.44	29.12	7.20533	1.5		13606.4	4049.51	0.680627		14.8099	29.6197	97704.3	10539.1	0					1645
5	20	5	5	318.4	519.4	5.8	0.79	0.143	0.748	318.4	519.4	5.8	318	519	5	2	2	2		176.226	176.226	176.226	24.96	24.96	24.96	0	1		9718.82	3115.01	0.707024		13.2386	26.4772	65136.2	7828.87	0					1650
5	20	5	5	363.6	520.4	5.2	0.79	0.143	0.748	363.6	520.4	5.2	363	520	5	2	2	2		176.226	176.226	176.226	24.96	24.96	24.96	0	1		9718.82	3115.01	0.707024		13.2386	26.4772	65136.2	7828.87	0					1655
34	72	34	30	357.088	531.588	6.706	1.625	0.297	1.697	357.088	531.588	6.706	356	530	5	3	4	4		338.172	537.003	537.003	37.44	49.92	45.76	7.20533	1.33333		66088	11214	0.704916		25.081	50.162	390817	26252.6	0					1660
23	52	23	22	341.174	546.957	6.087	1.359	0.262	1.382	341.174	546.957	6.087	340	546	5	3	3	3		338.172	338.172	338.172	37.44	37.44	37.44	0	1		44706.6	8099.02	0.752141		22.0171	44.0343	219835	17615	0					1665
67	124	67	52	215.821	574.164	8.612	2.208	0.529	2.156	215.821	574.164	8.612	214	572	5	5	5	7		768.704	768.704	1320.26	62.4	87.36	70.72	14.4107	1.4		130232	19313	0.643348		31.4444	62.8888	1.42485e+06	62401.3	0.981305					1670
5	20	5	5	249.4	586.6	5.8	0.79	0.143	0.748	249.4	586.6	5.8	249	586	5	2	2	2		176.226	176.226	176.226	24.96	24.96	24.96	0	1		9718.82	3115.01	0.707024		13.2386	26.4772	65136.2	7828.87	0					1675
18	50	18	17	162	587.167	6.5	1.269	0.292	1.269	162	587.167	6.5	161	586	5	3	3	4		338.172	338.172	537.003	37.44	49.92	41.6	7.20533	1.33333		34987.8	7787.52	0.664297		20.2897	40.5794	293113	21638.7	0					1680
81	138	81	56	248.691	596.642	6.765	2.313	0.281	2.347	248.691	596.642	6.765	246	594	5	6	6	5		1030.49	1030.49	768.704	62.4	74.88	70.72	7.20533	1.2		157445	21493.6	0.656037		33.4976	66.9952	1.46556e+06	62778.3	0					1685
8	24	8	8	325.5	606.5	5.5	0.866	0	0.866	325.5	606.5	5.5	325	606	5	2	2	2		176.226	176.226	176.226	24.96	24.96	24.96	0	1		15550.1	3738.01	0.805996		15.4839	30.9679	65136.2	7828.87	0					1690
2	10	2	2	469	608	5.5	0.5	0	0.5	469	608	5.5	469	608	5	1	1	2		57.8316	57.8316	176.226	12.48	24.96	16.64	7.20533	2		3887.53	1557.5	0.767663		9.75428	19.5086	16284	3343.28	0					1695
49	96	49	40	315.184	611.327	6.551	1.906	0.371	1.899	315.184	611.327	6.551	313	610	5	6	4	4		1030.49	537.003	537.003	49.92	74.88	58.24	14.4107	1.5		95244.5	14952	0.674544		28.3303	56.6605	781634	42156.6	0					1700
18	50	18	16	450.333	611.5	6	1.297	0.243	1.302	450.333	611.5	6	449	610	5	3	4	3		338.172	537.003	338.172	37.44	49.92	41.6	7.20533	1.33333		34987.8	7787.52	0.664297		20.2897	40.5794	293113	21638.7	0					1705
31	68	31	29	431.161	622.935	7.29	1.654	0.48	1.54	431.161	622.935	7.29	430	622	5	3	3	5		338.172	338.172	768.704	37.44	62.4	45.76	14.4107	1.66667		60256.7	10591	0.701805		24.3205	48.641	366391	25816.7	0					1710
4	16	4	4	319.5	634.5	5	0.707	0	0.707	319.5	634.5	5	319	634	5	2	2	1		176.226	176.226	57.8316	12.48	24.96	20.8	7.20533	2		7775.06	2492.01	0.761618		12.2896	24.5792	32568.1	5410.26	0					1715
57	104	57	41	400.474	10.86	8.088	2.034	0.246	2.075	400.474	10.86	8.088	399	9	6	4	5	5		537.003	768.704	768.704	49.92	62.4	58.24	7.20533	1.25		110795	16198	0.688706		29.795	59.59	814202	42557.2	0					1720
4	16	4	4	307.5	28.5	6	0.707	0	0.707	307.5	28.5	6	307	28	6	2	2	1		176.226	176.226	57.8316	12.48	24.96	20.8	7.20533	2		7775.06	2492.01	0.761618		12.2896	24.5792	32568.1	5410.26	0					1725
31	72	31	27	410.968	47.452	7.387	1.606	0.294	1.666	410.968	47.452	7.387	409	46	6	4	4	4		537.003	537.003	537.003	49.92	49.92	49.92	0	1		60256.7	11214	0.662816		24.3205	48.641	521090	31315.5	0					1730
642	532	642	263	386.414	49.407	11.246	4.944	0.268	4.963	386.415	49.407	11.246	381	45	6	11	10	11		2730.26	2342.42	2730.26	124.8	137.28	133.12	7.20533	1.1		1.2479e+06	82859.2	0.676492		66.7877	133.575	9.85185e+06	222610	0.998352					1735
4	16	4	4	437.5	51.5	6	0.707	0	0.707	437.5	51.5	6	437	51	6	2	2	1		176.226	176.226	57.8316	12.48	24.96	20.8	7.20533	2		7775.06	2492.01	0.761618		12.2896	24.5792	32568.1	5410.26	0					1740
18	46	18	17	492.667	53.833	6.889	1.263	0.252	1.306	492.667	53.833	6.889	492	53	6	3	3	3		338.172	338.172	338.172	37.44	37.44	37.44	0	1		34987.8	7164.52	0.722062		20.2897	40.5794	219835	17615	0					1745
392	380	392	186	143.62	70.176	9.39	4.129	0.292	4.14	143.62	70.176	9.39	140	66	6	9	9	8		1977.47	1977.47	1636.37	99.84	112.32	108.16	7.20533	1.125		761956	59185.2	0.681644		56.6605	113.321	5.27603e+06	146933	0.997476					1750
6	22	6	6	418.5	81	6	0.912	0.319	1.118	418.5	81	6	418	80	6	2	3	1		176.226	338.172	57.8316	12.48	37.44	24.96	12.48	3		11662.6	3426.51	0.72582		14.0681	28.1362	48852.1	7627.4	0					1755
5	20	5	5	461.6	118.6	6.8	0.79	0.143	0.748	461.6	118.6	6.8	461	118	6	2	2	2		176.226	176.226	176.226	24.96	24.96	24.96	0	1		9718.82	3115.01	0.707024		13.2386	26.4772	65136.2	7828.87	0					1760
14	40	14	14	373.857	128.071	6.571	1.154	0.333	1.193	373.857	128.071	6.571	373	127	6	3	3	2		338.172	338.172	176.226	24.96	37.44	33.28	7.20533	1.5		27212.7	6230.02	0.702279		18.6593	37.3185	146556	13867	0					1765
2	10	2	2	406	130	6.5	0.5	0	0.5	406	130	6.5	406	130	6	1	1	2		57.8316	57.8316	176.226	12.48	24.96	16.64	7.20533	2		3887.53	1557.5	0.767663		9.75428	19.5086	16284	3343.28	0					1770
11	34	11	11	476.818	151.455	7.273	1.036	0.273	1.02	476.818	151.455	7.273	476	151	6	3	2	3		338.172	176.226	338.172	24.96	37.44	33.28	7.20533	1.5		21381.4	5295.51	0.703505		17.218	34.436	146556	13867	0					1775
268	366	268	171	357.231	166.235	10.134	4.41	1.545	4.676	357.232	166.235	10.134	352	162	6	12	10	9		3140.14	2342.42	1977.47	112.32	149.76	128.96	19.0635	1.33333		520929	57004.6	0.549237		49.9149	99.8297	8.79339e+06	208320	0.988985					1780
33	70	33	30	166.697	177.121	7.091	1.596	0.338	1.593	166.697	177.121	7.091	165	176	6	4	4	3		537.003	537.003	338.172	37.44	49.92	45.76	7.20533	1.33333		64144.2	10902.5	0.710769		24.8326	49.6653	390817	26252.6	0					1785
7	26	7	7	523.429	177	6.143	0.931	0.291	1.097	523.429	177	6.143	523	176	6	2	3	2		176.226	338.172	176.226	24.96	37.44	29.12	7.20533	1.5		13606.4	4049.51	0.680627		14.8099	29.6197	97704.3	10539.1	0					1790
99	154	99	67	163.687	184.566	8.04	2.476	0.275	2.526	163.687	184.566	8.04	161	182	6	6	6	5		1030.49	1030.49	768.704	62.4	74.88	70.72	7.20533	1.2		192433	23985.6	0.672027		35.8149	71.6298	1.46556e+06	62778.3	0					1795
63	110	63	46	433.095	185.048	7.603	2.095	0.264	2.135	433.095	185.048	7.603	431	183	6	5	5	4		768.704	768.704	537.003	49.92	62.4	58.24	7.20533	1.25		122457	17132.5	0.696068		30.8058	61.6115	814202	42557.2	0					1800
20	48	20	19	583.05	184.35	7	1.301	0.258	1.351	583.05	184.35	7	582	183	6	3	3	3		338.172	338.172	338.172	37.44	37.44	37.44	0	1		38875.3	7476.02	0.742329		21.015	42.0299	219835	17615	0					1805
8	24	8	8	573.5	191.5	6.5	0.866	0	0.866	573.5	191.5	6.5	573	191	6	2	2	2		176.226	176.226	176.226	24.96	24.96	24.96	0	1		15550.1	3738.01	0.805996		15.4839	30.9679	65136.2	7828.87	0					1810
44	84	44	38	360.25	193.341	7.75	1.791	0.326	1.838	360.25	193.341	7.75	359	192	6	4	4	4		537.003	537.003	537.003	49.92	49.92	49.92	0	1		85525.7	13083	0.71753		27.3319	54.6637	521090	31315.5	0					1815
47	90	47	37	105.936	202.34	7.447	1.857	0.258	1.913	105.936	202.34	7.447	104	201	6	5	4	4		768.704	537.003	537.003	49.92	62.4	54.08	7.20533	1.25		91357	14017.5	0.699799		27.9394	55.8789	651362	36649	0					1820
23	56	23	21	492.826	203.696	6.826	1.402	0.277	1.376	492.826	203.696	6.826	492	202	6	3	4	3		338.172	537.003	338.172	37.44	49.92	41.6	7.20533	1.33333		44706.6	8722.02	0.698417		22.0171	44.0343	293113	21638.7	0					1825
4	16	4	4	265.5	206.5	6	0.707	0	0.707	265.5	206.5	6	265	206	6	2	2	1		176.226	176.226	57.8316	12.48	24.96	20.8	7.20533	2		7775.06	2492.01	0.761618		12.2896	24.5792	32568.1	5410.26	0					1830
7	26	7	7	57	208.571	6.857	0.931	0.291	1.097	57	208.571	6.857	56	208	6	3	2	2		338.172	176.226	176.226	24.96	37.44	29.12	7.20533	1.5		13606.4	4049.51	0.680627		14.8099	29.6197	97704.3	10539.1	0					1835
37	76	37	32	549.568	209.892	7.054	1.674	0.312	1.704	549.568	209.892	7.054	548	208	6	4	4	4		537.003	537.003	537.003	49.92	49.92	49.92	0	1		71919.3	11837	0.706543		25.798	51.596	521090	31315.5	0					1840
107	166	107	70	476.766	215.308	8.318	2.57	0.28	2.585	476.766	215.308	8.318	474	213	6	6	6	6		1030.49	1030.49	1030.49	74.88	74.88	74.88	0	1		207983	25854.6	0.656596		36.7547	73.5094	1.75868e+06	70459.8	1					1845
5	20	5	5	121.4	231.4	6.8	0.79	0.143	0.748	121.4	231.4	6.8	121	231	6	2	2	2		176.226	176.226	176.226	24.96	24.96	24.96	0	1		9718.82	3115.01	0.707024		13.2386	26.4772	65136.2	7828.87	0					1850
4	16	4	4	157.5	241.5	6	0.707	0	0.707	157.5	241.5	6	157	241	6	2	2	1		176.226	176.226	57.8316	12.48	24.96	20.8	7.20533	2		7775.06	2492.01	0.761618		12.2896	24.5792	32568.1	5410.26	0					1855
64	108	64	50	382.297	242.75	7.531	2.073	0.309	2.075	382.297	242.75	7.531	380	241	6	5	5	4		768.704	768.704	537.003	49.92	62.4	58.24	7.20533	1.25		124401	16821	0.716441		30.9679	61.9358	814202	42557.2	0					1860
8	24	8	8	474.5	241.5	6.5	0.866	0	0.866	474.5	241.5	6.5	474	241	6	2	2	2		176.226	176.226	176.226	24.96	24.96	24.96	0	1		15550.1	3738.01	0.805996		15.4839	30.9679	65136.2	7828.87	0					1865
107	192	107	93	523.822	253.57	7.056	3.177	1.453	2.733	523.822	253.57	7.056	519	250	6	12	8	4		3140.14	1636.37	537.003	49.92	149.76	99.84	49.92	3		207983	29904.1	0.567682		36.7547	73.5094	3.12654e+06	122038	0					1870
31	68	31	27	326.452	264.161	7.161	1.578	0.295	1.565	326.452	264.161	7.161	325	263	6	4	4	3		537.003	537.003	338.172	37.44	49.92	45.76	7.20533	1.33333		60256.7	10591	0.701805		24.3205	48.641	390817	26252.6	0					1875
13	36	13	13	638.538	266	7.385	1.088	0.276	1.199	638.538	266	7.385	638	265	6	2	3	3		176.226	338.172	338.172	24.96	37.44	33.28	7.20533	1.5		25268.9	5607.01	0.742695		18.204	36.4079	146556	13867	0					1880
28	58	28	26	628	273	7.071	1.456	0.273	1.441	628	273	7.071	627	272	6	3	3	4		338.172	338.172	537.003	37.44	49.92	41.6	7.20533	1.33333		54425.4	9033.52	0.768826		23.5092	47.0184	293113	21638.7	0					1885
86	156	86	68	295.14	272.663	7.733	2.577	0.872	2.354	295.14	272.663	7.733	292	270	6	7	7	5		1320.26	1320.26	768.704	62.4	87.36	79.04	14.4107	1.4		167164	24297.1	0.603984		34.1731	68.3462	1.9948e+06	78278.5	0					1890
80	132	80	60	442.788	294.8	8.462	2.273	0.315	2.28	442.788	294.8	8.462	441	293	6	5	5	6		768.704	768.704	1030.49	62.4	74.88	66.56	7.20533	1.2		155501	20559.1	0.6802		33.3592	66.7183	1.2213e+06	55571.9	0.994285					1895
68	118	68	50	192.25	315.529	7.779	2.148	0.276	2.192	192.25	315.529	7.779	190	314	6	5	5	5		768.704	768.704	768.704	62.4	62.4	62.4	0	1		132176	18378.5	0.68277		31.6001	63.2001	1.01775e+06	48930.4	0					1900
67	116	67	49	329.269	315.358	8.03	2.149	0.274	2.125	329.269	315.358	8.03	327	313	6	5	5	5		768.704	768.704	768.704	62.4	62.4	62.4	0	1		130232	18067	0.687716		31.4444	62.8888	1.01775e+06	48930.4	0					1905
30	66	30	27	477.1	317.3	7.633	1.544	0.294	1.623	477.1	317.3	7.633	476	316	6	3	4	4		338.172	537.003	537.003	37.44	49.92	45.76	7.20533	1.33333		58312.9	10279.5	0.707437		24.0561	48.1122	390817	26252.6	0					1910
76	126	76	55	85.724	331.868	8.303	2.234	0.271	2.283	85.724	331.868	8.303	84	330	6	5	5	5		768.704	768.704	768.704	62.4	62.4	62.4	0	1		147726	19624.6	0.688635		32.7936	65.5873	1.01775e+06	48930.4	0					1915
16	40	16	16	109.875	346.125	6.5	1.174	0.311	1.237	109.875	346.125	6.5	109	345	6	3	3	2		338.172	338.172	176.226	24.96	37.44	33.28	7.20533	1.5		31100.2	6230.02	0.767663		19.5086	39.0171	146556	13867	0					1920
2333	1288	2333	652	496.743	349.789	13.68	7.818	0.306	7.824	496.744	349.787	13.68	489	342	6	17	17	16		5496.82	5496.82	4986.41	199.68	212.16	208	7.20533	1.0625		4.5348e+06	200607	0.660457		102.681	205.362	3.76487e+07	543591	0.999337					1925
49	88	49	41	356.347	353.408	7.265	1.865	0.282	1.871	356.347	353.408	7.265	355	352	6	4	4	4		537.003	537.003	537.003	49.92	49.92	49.92	0	1		95244.5	13706	0.735866		28.3303	56.6605	521090	31315.5	0					1930
5	20	5	5	332.4	355.4	6.8	0.79	0.143	0.748	332.4	355.4	6.8	332	355	6	2	2	2		176.226	176.226	176.226	24.96	24.96	24.96	0	1		9718.82	3115.01	0.707024		13.2386	26.4772	65136.2	7828.87	0					1935
9	28	9	9	368.556	355.444	7.333	0.945	0.225	0.916	368.556	355.444	7.333	368	355	6	2	2	3		176.226	176.226	338.172	24.96	37.44	29.12	7.20533	1.5		17493.9	4361.01	0.747288		16.104	32.2079	97704.3	10539.1	0					1940
17	46	17	16	388.765	366.765	7	1.252	0.251	1.281	388.765	366.765	7	388	366	6	3	3	3		338.172	338.172	338.172	37.44	37.44	37.44	0	1		33044	7164.52	0.695065		19.9068	39.8136	219835	17615	0					1945
8	24	8	8	15.5	370.5	6.5	0.866	0	0.866	15.5	370.5	6.5	15	370	6	2	2	2		176.226	176.226	176.226	24.96	24.96	24.96	0	1		15550.1	3738.01	0.805996		15.4839	30.9679	65136.2	7828.87	0					1950
710	578	710	286	434.862	372.173	10.717	5.124	0.281	5.15	434.863	372.173	10.717	430	367	6	11	11	11		2730.26	2730.26	2730.26	137.28	137.28	137.28	0	1		1.38007e+06	90023.7	0.665879		69.0671	138.134	1.0837e+07	236823	1					1955
5	20	5	5	540.4	372.4	6.8	0.79	0.143	0.748	540.4	372.4	6.8	540	372	6	2	2	2		176.226	176.226	176.226	24.96	24.96	24.96	0	1		9718.82	3115.01	0.707024		13.2386	26.4772	65136.2	7828.87	0					1960
88	138	88	60	245.955	391.227	8.091	2.374	0.236	2.358	245.955	391.227	8.091	244	389	6	5	6	5		768.704	1030.49	768.704	62.4	74.88	66.56	7.20533	1.2		171051	21493.6	0.693309		34.436	68.872	1.2213e+06	55571.9	0					1965
1130	798	1130	390	91.972	410.65	12.125	6.06	0.302	6.088	91.972	410.649	12.125	86	404	6	13	14	13		3571.32	4023.15	3571.32	162.24	174.72	166.4	7.20533	1.07692		2.19645e+06	124289	0.657456		80.6389	161.278	1.9264e+07	347858	0.999033					1970
8	30	8	8	210.375	412	7	0.954	0.292	1.068	210.375	412	7	210	411	6	2	3	3		176.226	338.172	338.172	24.96	37.44	33.28	7.20533	1.5		15550.1	4672.51	0.644797		15.4839	30.9679	146556	13867	0					1975
6	22	6	6	226.5	423	6	0.912	0.319	1.118	226.5	423	6	226	422	6	2	3	1		176.226	338.172	57.8316	12.48	37.44	24.96	12.48	3		11662.6	3426.51	0.72582		14.0681	28.1362	48852.1	7627.4	0					1980
8	24	8	8	41.5	423.5	6.5	0.866	0	0.866	41.5	423.5	6.5	41	423	6	2	2	2		176.226	176.226	176.226	24.96	24.96	24.96	0	1		15550.1	3738.01	0.805996		15.4839	30.9679	65136.2	7828.87	0					1985
44	84	44	36	410.364	426.227	7.5	1.797	0.231	1.84	410.364	426.227	7.5	409	425	6	4	4	4		537.003	537.003	537.003	49.92	49.92	49.92	0	1		85525.7	13083	0.71753		27.3319	54.6637	521090	31315.5	0					1990
38	78	38	32	163.105	426.5	7.526	1.695	0.257	1.802	163.105	426.5	7.526	162	425	6	4	4	4		537.003	537.003	537.003	49.92	49.92	49.92	0	1		73863.1	12148.5	0.700775		26.0283	52.0567	521090	31315.5	0					1995
6	22	6	6	296	445.5	6	0.912	0.319	1.118	296	445.5	6	295	445	6	3	2	1		338.172	176.226	57.8316	12.48	37.44	24.96	12.48	3		11662.6	3426.51	0.72582		14.0681	28.1362	48852.1	7627.4	0					2000
5	20	5	5	449.4	467.4	6.8	0.79	0.143	0.748	449.4	467.4	6.8	449	467	6	2	2	2		176.226	176.226	176.226	24.96	24.96	24.96	0	1		9718.82	3115.01	0.707024		13.2386	26.4772	65136.2	7828.87	0
134	184	134	84	404.716	469.172	8.664	2.779	0.265	2.803	404.716	469.172	8.664	402	467	6	6	6	6		1030.49	1030.49	1030.49	74.88	74.88	74.88	0	1		260465	28658.1	0.688234		39.6175	79.2349	1.75868e+06	70459.8	1
45	92	45	37	408.089	481.889	7.4	1.823	0.319	1.892	408.089	481.889	7.4	406	480	6	5	5	4		768.704	768.704	537.003	49.92	62.4	58.24	7.20533	1.25		87469.4	14329	0.665025		27.5374	55.0748	814202	42557.2	0
20	52	20	18	256.05	485.9	7.45	1.341	0.219	1.402	256.05	485.9	7.45	255	485	6	3	3	4		338.172	338.172	537.003	37.44	49.92	41.6	7.20533	1.33333		38875.3	8099.02	0.685226		21.015	42.0299	293113	21638.7	0
5	20	5	5	83.4	505.6	6.8	0.79	0.143	0.748	83.4	505.6	6.8	83	505	6	2	2	2		176.226	176.226	176.226	24.96	24.96	24.96	0	1		9718.82	3115.01	0.707024		13.2386	26.4772	65136.2	7828.87	0
24	52	24	23	326.125	517.875	7	1.377	0.269	1.425	326.125	517.875	7	325	517	6	3	3	3		338.172	338.172	338.172	37.44	37.44	37.44	0	1		46650.4	8099.02	0.773787		22.3317	44.6634	219835	17615	0
4	16	4	4	207.5	532.5	6	0.707	0	0.707	207.5	532.5	6	207	532	6	2	2	1		176.226	176.226	57.8316	12.48	24.96	20.8	7.20533	2		7775.06	2492.01	0.761618		12.2896	24.5792	32568.1	5410.26	0
164	210	164	99	319.549	534.634	8.512	2.989	0.279	2.974	319.549	534.634	8.512	317	532	6	7	7	6		1320.26	1320.26	1030.49	74.88	87.36	83.2	7.20533	1.16667		318777	32707.6	0.689966		42.3773	84.7545	2.39375e+06	86915	0.995656
8	24	8	8	507.5	540.5	6.5	0.866	0	0.866	507.5	540.5	6.5	507	540	6	2	2	2		176.226	176.226	176.226	24.96	24.96	24.96	0	1		15550.1	3738.01	0.805996		15.4839	30.9679	65136.2	7828.87	0
18	42	18	18	209	549.5	7	1.219	0.321	1.118	209	549.5	7	208	549	6	3	2	3		338.172	176.226	338.172	24.96	37.44	33.28	7.20533	1.5		34987.8	6541.52	0.79083		20.2897	40.5794	146556	13867	0
11	34	11	11	117.727	552.455	7.273	1.052	0.302	0.949	117.727	552.455	7.273	117	552	6	3	2	3		338.172	176.226	338.172	24.96	37.44	33.28	7.20533	1.5		21381.4	5295.51	0.703505		17.218	34.436	146556	13867	0
92	138	92	63	126.739	559.011	7.935	2.409	0.249	2.374	126.739	559.011	7.935	124	557	6	6	5	5		1030.49	768.704	768.704	62.4	74.88	66.56	7.20533	1.2		178826	21493.6	0.714162		34.95	69.9001	1.2213e+06	55571.9	0
25	58	25	23	222.32	561.92	6.92	1.429	0.266	1.454	222.32	561.92	6.92	221	561	6	4	3	3		537.003	338.172	338.172	37.44	49.92	41.6	7.20533	1.33333		48594.1	9033.52	0.71288		22.6377	45.2753	293113	21638.7	0
26	54	26	25	205.962	564.038	7.038	1.402	0.268	1.416	205.962	564.038	7.038	205	563	6	3	3	3		338.172	338.172	338.172	37.44	37.44	37.44	0	1		50537.9	8410.52	0.78597		22.9356	45.8711	219835	17615	0
4	16	4	4	135.5	577.5	6	0.707	0	0.707	135.5	577.5	6	135	577	6	2	2	1		176.226	176.226	57.8316	12.48	24.96	20.8	7.20533	2		7775.06	2492.01	0.761618		12.2896	24.5792	32568.1	5410.26	0
4	16	4	4	337.5	589.5	6	0.707	0	0.707	337.5	589.5	6	337	589	6	2	2	1		176.226	176.226	57.8316	12.48	24.96	20.8	7.20533	2		7775.06	2492.01	0.761618		12.2896	24.5792	32568.1	5410.26	0
106	152	106	73	195.047	598.019	8.585	2.516	0.283	2.589	195.047	598.019	8.585	193	596	6	5	5	6		768.704	768.704	1030.49	62.4	74.88	66.56	7.20533	1.2		206039	23674.1	0.712598		36.6398	73.2797	1.2213e+06	55571.9	0.994285
10	30	10	10	375.5	597.2	6.6	0.996	0.254	1.025	375.5	597.2	6.6	375	596	6	2	3	2		176.226	338.172	176.226	24.96	37.44	29.12	7.20533	1.5		19437.6	4672.51	0.74822		16.6796	33.3592	97704.3	10539.1	0
28	60	28	26	205	598.821	6.964	1.471	0.288	1.487	205	598.821	6.964	204	597	6	3	4	3		338.172	537.003	338.172	37.44	49.92	41.6	7.20533	1.33333		54425.4	9345.02	0.743199		23.5092	47.0184	293113	21638.7	0
17	52	17	17	242.529	610.529	8	2.092	0.616	2.136	242.529	610.529	8	241	609	6	4	4	5		537.003	537.003	768.704	49.92	62.4	54.08	7.20533	1.25		33044	8099.02	0.614865		19.9068	39.8136	651362	36649	0
3	14	3	3	453	622	7	0.667	0.577	1	453	622	7	453	622	6	1	1	3		57.8316	57.8316	338.172	12.48	37.44	20.8	14.4107	3		5831.29	2180.51	0.718517		11.1659	22.3317	24426.1	4801.57	0
31	68	31	27	401.968	629.871	8	1.557	0.29	1.509	401.968	629.871	8	401	628	6	3	4	5		338.172	537.003	768.704	37.44	62.4	49.92	12.48	1.66667		60256.7	10591	0.701805		24.3205	48.641	488521	31072.5	0
10	30	10	10	403.2	634.5	6.4	0.996	0.254	1.025	403.2	634.5	6.4	402	634	6	3	2	2		338.172	176.226	176.226	24.96	37.44	29.12	7.20533	1.5		19437.6	4672.51	0.74822		16.6796	33.3592	97704.3	10539.1	0
12	32	12	12	416.5	634.5	7	1.052	0.255	1.225	416.5	634.5	7	416	634	6	2	2	3		176.226	176.226	338.172	24.96	37.44	29.12	7.20533	1.5		23325.2	4984.01	0.792115		17.7247	35.4494	97704.3	10539.1	0
22	50	22	21	300.909	641.091	7.227	1.345	0.268	1.34	300.909	641.091	7.227	300	640	6	3	3	3		338.172	338.172	338.172	37.44	37.44	37.44	0	1		42762.8	7787.52	0.759386		21.6933	43.3866	219835	17615	0
45	90	45	35	409.533	18.667	9.067	1.845	0.249	1.862	409.533	18.667	9.067	408	17	7	4	4	5		537.003	537.003	768.704	49.92	62.4	54.08	7.20533	1.25		87469.4	14017.5	0.679803		27.5374	55.0748	651362	36649	0
10	30	10	10	361.2	22.5	7.4	0.996	0.254	1.025	361.2	22.5	7.4	360	22	7	3	2	2		338.172	176.226	176.226	24.96	37.44	29.12	7.20533	1.5		19437.6	4672.51	0.74822		16.6796	33.3592	97704.3	10539.1	0
19	48	19	18	419.105	25.737	7.895	1.292	0.256	1.312	419.105	25.737	7.895	418	25	7	3	3	3		338.172	338.172	338.172	37.44	37.44	37.44	0	1		36931.5	7476.02	0.717373		20.6587	41.3174	219835	17615	0
5	20	5	5	170.4	42.4	7.8	0.79	0.143	0.748	170.4	42.4	7.8	170	42	7	2	2	2		176.226	176.226	176.226	24.96	24.96	24.96	0	1		9718.82	3115.01	0.707024		13.2386	26.4772	65136.2	7828.87	0
12	32	12	12	368	53.5	7.5	1.052	0.255	1.225	368	53.5	7.5	367	53	7	3	2	2		338.172	176.226	176.226	24.96	37.44	29.12	7.20533	1.5		23325.2	4984.01	0.792115		17.7247	35.4494	97704.3	10539.1	0
41	80	41	33	370.683	69.756	8.39	1.771	0.234	1.807	370.683	69.756	8.39	369	68	7	4	4	4		537.003	537.003	537.003	49.92	49.92	49.92	0	1		79694.4	12460	0.718759		26.696	53.392	521090	31315.5	0
8	24	8	8	120.5	74.5	7.5	0.866	0	0.866	120.5	74.5	7.5	120	74	7	2	2	2		176.226	176.226	176.226	24.96	24.96	24.96	0	1		15550.1	3738.01	0.805996		15.4839	30.9679	65136.2	7828.87	0
2043	1176	2043	599	406.509	77.569	14.322	7.462	0.326	7.46	406.511	77.569	14.322	399	70	7	16	16	16		4986.41	4986.41	4986.41	199.68	199.68	199.68	0	1		3.97111e+06	183162	0.662098		98.2369	196.474	3.33497e+07	501048	1
76	126	76	54	282.842	91.053	8.987	2.241	0.227	2.289	282.842	91.053	8.987	281	89	7	5	5	5		768.704	768.704	768.704	62.4	62.4	62.4	0	1		147726	19624.6	0.688635		32.7936	65.5873	1.01775e+06	48930.4	0
1553	1038	1553	525	577.942	144.216	13.489	6.915	0.871	6.762	577.945	144.216	13.489	571	135	7	15	17	14		4495.02	5496.82	4023.15	174.72	212.16	191.36	19.0635	1.21429		3.01867e+06	161669	0.62479		89.6552	179.31	2.9067e+07	459517	0.994908
4	16	4	4	436.5	144.5	7	0.707	0	0.707	436.5	144.5	7	436	144	7	2	2	1		176.226	176.226	57.8316	12.48	24.96	20.8	7.20533	2		7775.06	2492.01	0.761618		12.2896	24.5792	32568.1	5410.26	0
49	96	49	38	315.51	149.98	8.735	1.9	0.273	1.947	315.51	149.98	8.735	314	148	7	4	5	5		537.003	768.704	768.704	49.92	62.4	58.24	7.20533	1.25		95244.5	14952	0.674544		28.3303	56.6605	814202	42557.2	0
79	128	79	55	268.063	173.051	8.987	2.274	0.203	2.277	268.063	173.051	8.987	266	171	7	5	5	5		768.704	768.704	768.704	62.4	62.4	62.4	0	1		153557	19936.1	0.695599		33.2196	66.4392	1.01775e+06	48930.4	0
19	50	19	18	484.053	172.368	8.211	1.307	0.306	1.327	484.053	172.368	8.211	483	171	7	3	3	4		338.172	338.172	537.003	37.44	49.92	41.6	7.20533	1.33333		36931.5	7787.52	0.688678		20.6587	41.3174	293113	21638.7	0
201	244	201	114	400.274	194.697	9.905	3.234	0.279	3.249	400.274	194.697	9.905	397	192	7	7	7	7		1320.26	1320.26	1320.26	87.36	87.36	87.36	0	1		390697	38003.1	0.680077		45.3507	90.7013	2.79271e+06	95903.6	1
2	10	2	2	30	204	7.5	0.5	0	0.5	30	204	7.5	30	204	7	1	1	2		57.8316	57.8316	176.226	12.48	24.96	16.64	7.20533	2		3887.53	1557.5	0.767663		9.75428	19.5086	16284	3343.28	0
1822	1666	1822	817	461.872	201.334	18.119	8.511	3.082	8.573	461.87	201.334	18.119	448	194	7	23	18	23		8935.99	6025.81	8935.99	224.64	287.04	266.24	36.0267	1.27778		3.54154e+06	259480	0.43302		94.5586	189.117	7.75284e+07	889133	0.988912
33	74	33	27	533.545	214.364	8.424	1.649	0.269	1.653	533.545	214.364	8.424	532	213	7	4	4	4		537.003	537.003	537.003	49.92	49.92	49.92	0	1		64144.2	11525.5	0.672349		24.8326	49.6653	521090	31315.5	0
23	56	23	21	205.565	258	8.174	1.425	0.294	1.415	205.565	258	8.174	204	257	7	4	3	3		537.003	338.172	338.172	37.44	49.92	41.6	7.20533	1.33333		44706.6	8722.02	0.698417		22.0171	44.0343	293113	21638.7	0
1362	1116	1362	548	49.526	286.921	13.269	7.135	2.146	6.92	49.526	286.922	13.269	43	275	7	16	21	13		4986.41	7720.27	3571.32	162.24	262.08	208	50.4373	1.61538		2.64741e+06	173817	0.532441		85.8178	171.636	3.55644e+07	538975	0.970344
50	94	50	40	538.44	305.28	8.26	1.899	0.278	1.902	538.44	305.28	8.26	537	303	7	4	5	4		537.003	768.704	537.003	49.92	62.4	54.08	7.20533	1.25		97188.2	14640.5	0.698237		28.5217	57.0434	651362	36649	0
5	20	5	5	156.6	321.6	7.8	0.79	0.143	0.748	156.6	321.6	7.8	156	321	7	2	2	2		176.226	176.226	176.226	24.96	24.96	24.96	0	1		9718.82	3115.01	0.707024		13.2386	26.4772	65136.2	7828.87	0
8	24	8	8	456.5	327.5	7.5	0.866	0	0.866	456.5	327.5	7.5	456	327	7	2	2	2		176.226	176.226	176.226	24.96	24.96	24.96	0	1		15550.1	3738.01	0.805996		15.4839	30.9679	65136.2	7828.87	0
4	16	4	4	222.5	329.5	7	0.707	0	0.707	222.5	329.5	7	222	329	7	2	2	1		176.226	176.226	57.8316	12.48	24.96	20.8	7.20533	2		7775.06	2492.01	0.761618		12.2896	24.5792	32568.1	5410.26	0
105	152	105	73	103.171	333.524	8.962	2.509	0.286	2.551	103.171	333.524	8.962	101	331	7	5	6	5		768.704	1030.49	768.704	62.4	74.88	66.56	7.20533	1.2		204095	23674.1	0.708109		36.5243	73.0485	1.2213e+06	55571.9	0
4	16	4	4	454.5	349.5	7	0.707	0	0.707	454.5	349.5	7	454	349	7	2	2	1		176.226	176.226	57.8316	12.48	24.96	20.8	7.20533	2		7775.06	2492.01	0.761618		12.2896	24.5792	32568.1	5410.26	0
77	128	77	57	166.818	351.091	9.532	2.248	0.32	2.233	166.818	351.091	9.532	165	349	7	5	5	6		768.704	768.704	1030.49	62.4	74.88	66.56	7.20533	1.2		149670	19936.1	0.683809		32.9368	65.8737	1.2213e+06	55571.9	0.994285
10	30	10	10	263.5	358.2	7.4	0.996	0.254	1.025	263.5	358.2	7.4	263	357	7	2	3	2		176.226	338.172	176.226	24.96	37.44	29.12	7.20533	1.5		19437.6	4672.51	0.74822		16.6796	33.3592	97704.3	10539.1	0
18230	6364	18230	3343	405.641	376.661	21.857	17.164	3.831	15.807	405.688	376.639	21.857	386	361	7	38	42	40		20029.4	23525.5	21750.9	474.24	524.16	499.2	24.96	1.10526		3.54348e+07	991196	0.526355		203.758	407.515	5.19787e+08	3.13053e+06	0.998659
124	176	124	79	48.387	379.71	9.806	2.697	0.272	2.738	48.387	379.71	9.806	46	377	7	6	6	6		1030.49	1030.49	1030.49	74.88	74.88	74.88	0	1		241027	27412.1	0.68326		38.6064	77.2127	1.75868e+06	70459.8	1
65	112	65	53	630.738	427.369	9.631	2.074	0.361	2.095	630.738	427.369	9.631	629	425	7	4	5	6		537.003	768.704	1030.49	49.92	74.88	62.4	12.48	1.5		126345	17444	0.698031		31.1284	62.2567	977043	48682.7	0.978105
5400	2250	5400	1181	331.651	441.123	17.656	10.48	0.498	10.479	331.659	441.109	17.656	321	431	7	23	22	22		8935.99	8319.73	8319.73	274.56	287.04	278.72	7.20533	1.04545		1.04963e+07	350438	0.661552		135.826	271.652	9.0637e+07	976127	0.99965
5	20	5	5	624.4	446.6	7.2	0.79	0.143	0.748	624.4	446.6	7.2	624	446	7	2	2	2		176.226	176.226	176.226	24.96	24.96	24.96	0	1		9718.82	3115.01	0.707024		13.2386	26.4772	65136.2	7828.87	0
81	134	81	57	277.086	452.358	9.321	2.295	0.284	2.35	277.086	452.358	9.321	275	450	7	5	6	5		768.704	1030.49	768.704	62.4	74.88	66.56	7.20533	1.2		157445	20870.6	0.67562		33.4976	66.9952	1.2213e+06	55571.9	0
9	28	9	9	106.556	453.556	8.333	0.945	0.225	0.916	106.556	453.556	8.333	106	453	7	2	2	3		176.226	176.226	338.172	24.96	37.44	29.12	7.20533	1.5		17493.9	4361.01	0.747288		16.104	32.2079	97704.3	10539.1	0
69	122	69	49	430.768	456.159	9.319	2.176	0.27	2.212	430.768	456.159	9.319	429	454	7	5	5	5		768.704	768.704	768.704	62.4	62.4	62.4	0	1		134120	19001.5	0.666843		31.7542	63.5084	1.01775e+06	48930.4	0
6	22	6	6	489.333	466.5	7.667	0.827	0.109	0.898	489.333	466.5	7.667	489	466	7	2	2	2		176.226	176.226	176.226	24.96	24.96	24.96	0	1		11662.6	3426.51	0.72582		14.0681	28.1362	65136.2	7828.87	0
438	466	438	228	224.984	478.043	11.918	4.524	1.054	4.259	224.985	478.044	11.918	220	472	7	10	12	11		2342.42	3140.14	2730.26	124.8	149.76	137.28	12.48	1.2		851369	72579.7	0.598523		58.7954	117.591	1.07475e+07	236569	0.995552
26	54	26	25	365.962	482.962	7.962	1.402	0.268	1.416	365.962	482.962	7.962	365	482	7	3	3	3		338.172	338.172	338.172	37.44	37.44	37.44	0	1		50537.9	8410.52	0.78597		22.9356	45.8711	219835	17615	0
19	50	19	18	205.684	486.842	8.316	1.295	0.341	1.372	205.684	486.842	8.316	205	486	7	3	3	4		338.172	338.172	537.003	37.44	49.92	41.6	7.20533	1.33333		36931.5	7787.52	0.688678		20.6587	41.3174	293113	21638.7	0
8	24	8	8	307.5	503.5	7.5	0.866	0	0.866	307.5	503.5	7.5	307	503	7	2	2	2		176.226	176.226	176.226	24.96	24.96	24.96	0	1		15550.1	3738.01	0.805996		15.4839	30.9679	65136.2	7828.87	0
2	10	2	2	355	519	7.5	0.5	0	0.5	355	519	7.5	355	519	7	1	1	2		57.8316	57.8316	176.226	12.48	24.96	16.64	7.20533	2		3887.53	1557.5	0.767663		9.75428	19.5086	16284	3343.28	0
2	10	2	2	215	520	7.5	0.5	0	0.5	215	520	7.5	215	520	7	1	1	2		57.8316	57.8316	176.226	12.48	24.96	16.64	7.20533	2		3887.53	1557.5	0.767663		9.75428	19.5086	16284	3343.28	0
2	10	2	2	297	533	7.5	0.5	0	0.5	297	533	7.5	297	533	7	1	1	2		57.8316	57.8316	176.226	12.48	24.96	16.64	7.20533	2		3887.53	1557.5	0.767663		9.75428	19.5086	16284	3343.28	0
10	30	10	10	171.2	534.5	7.4	0.996	0.254	1.025	171.2	534.5	7.4	170	534	7	3	2	2		338.172	176.226	176.226	24.96	37.44	29.12	7.20533	1.5		19437.6	4672.51	0.74822		16.6796	33.3592	97704.3	10539.1	0
45	84	45	37	101.267	536.467	8.222	1.817	0.267	1.839	101.267	536.467	8.222	100	535	7	4	4	4		537.003	537.003	537.003	49.92	49.92	49.92	0	1		87469.4	13083	0.728361		27.5374	55.0748	521090	31315.5	0
4	16	4	4	383.5	537.5	7	0.707	0	0.707	383.5	537.5	7	383	537	7	2	2	1		176.226	176.226	57.8316	12.48	24.96	20.8	7.20533	2		7775.06	2492.01	0.761618		12.2896	24.5792	32568.1	5410.26	0
49	108	49	47	334.265	544.735	9.306	2.461	0.898	2.472	334.265	544.735	9.306	332	542	7	6	6	5		1030.49	1030.49	768.704	62.4	74.88	70.72	7.20533	1.2		95244.5	16821	0.599595		28.3303	56.6605	1.46556e+06	62778.3	0
11	34	11	11	324.455	546.182	7.727	1.036	0.273	1.02	324.455	546.182	7.727	324	545	7	2	3	3		176.226	338.172	338.172	24.96	37.44	33.28	7.20533	1.5		21381.4	5295.51	0.703505		17.218	34.436	146556	13867	0
68	146	68	58	445.647	546.25	9.765	2.72	1.175	2.596	445.647	546.25	9.765	443	544	7	7	6	7		1320.26	1030.49	1320.26	74.88	87.36	83.2	7.20533	1.16667		132176	22739.6	0.551828		31.6001	63.2001	2.39375e+06	86915	0.995656
2	10	2	2	238	558	7.5	0.5	0	0.5	238	558	7.5	238	558	7	1	1	2		57.8316	57.8316	176.226	12.48	24.96	16.64	7.20533	2		3887.53	1557.5	0.767663		9.75428	19.5086	16284	3343.28	0
941	704	941	348	173.14	581.291	13.414	5.675	0.312	5.682	173.141	581.293	13.414	168	576	7	12	12	13		3140.14	3140.14	3571.32	149.76	162.24	153.92	7.20533	1.08333		1.82908e+06	109648	0.659636		75.8662	151.732	1.52419e+07	297623	0.998873
8	24	8	8	445.5	593.5	7.5	0.866	0	0.866	445.5	593.5	7.5	445	593	7	2	2	2		176.226	176.226	176.226	24.96	24.96	24.96	0	1		15550.1	3738.01	0.805996		15.4839	30.9679	65136.2	7828.87	0
4	16	4	4	318.5	595.5	7	0.707	0	0.707	318.5	595.5	7	318	595	7	2	2	1		176.226	176.226	57.8316	12.48	24.96	20.8	7.20533	2		7775.06	2492.01	0.761618		12.2896	24.5792	32568.1	5410.26	0
34	74	34	28	384.412	600.294	8.324	1.658	0.238	1.682	384.412	600.294	8.324	383	599	7	4	4	4		537.003	537.003	537.003	49.92	49.92	49.92	0	1		66088	11525.5	0.685865		25.081	50.162	521090	31315.5	0
2	10	2	2	312	615	7.5	0.5	0	0.5	312	615	7.5	312	615	7	1	1	2		57.8316	57.8316	176.226	12.48	24.96	16.64	7.20533	2		3887.53	1557.5	0.767663		9.75428	19.5086	16284	3343.28	0
2	12	2	2	310.5	624	7.5	0.707	0	0.707	310.5	624	7.5	310	624	7	2	1	2		176.226	57.8316	176.226	12.48	24.96	20.8	7.20533	2		3887.53	1869	0.639719		9.75428	19.5086	32568.1	5410.26	0
86	142	86	60	385.988	627.581	9.709	2.359	0.3	2.429	385.988	627.581	9.709	384	625	7	5	6	6		768.704	1030.49	1030.49	62.4	74.88	70.72	7.20533	1.2		167164	22116.6	0.663531		34.1731	68.3462	1.46556e+06	62778.3	0.993904
8	24	8	8	397.5	640.5	7.5	0.866	0	0.866	397.5	640.5	7.5	397	640	7	2	2	2		176.226	176.226	176.226	24.96	24.96	24.96	0	1		15550.1	3738.01	0.805996		15.4839	30.9679	65136.2	7828.87	0
10	30	10	10	374.8	644.5	7.6	0.996	0.254	1.025	374.8	644.5	7.6	374	644	7	3	2	2		338.172	176.226	176.226	24.96	37.44	29.12	7.20533	1.5		19437.6	4672.51	0.74822		16.6796	33.3592	97704.3	10539.1	0
58	104	58	46	257.793	32.241	9.672	1.998	0.302	1.992	257.793	32.241	9.672	256	30	8	5	5	4		768.704	768.704	537.003	49.92	62.4	58.24	7.20533	1.25		112738	16198	0.696738		29.9682	59.9365	814202	42557.2	0
20	50	20	18	455	37	9.5	1.33	0.195	1.5	455	37	9.5	454	36	8	3	3	4		338.172	338.172	537.003	37.44	49.92	41.6	7.20533	1.33333		38875.3	7787.52	0.712635		21.015	42.0299	293113	21638.7	0
19	46	19	18	317	75	8.579	1.276	0.257	1.288	317	75	8.579	316	74	8	3	3	3		338.172	338.172	338.172	37.44	37.44	37.44	0	1		36931.5	7164.52	0.748564		20.6587	41.3174	219835	17615	0
82	130	82	59	353.037	83.232	9.854	2.298	0.258	2.317	353.037	83.232	9.854	351	81	8	5	5	5		768.704	768.704	768.704	62.4	62.4	62.4	0	1		159389	20247.6	0.702129		33.6349	67.2697	1.01775e+06	48930.4	0
5	20	5	5	254.4	96.4	8.2	0.79	0.143	0.748	254.4	96.4	8.2	254	96	8	2	2	2		176.226	176.226	176.226	24.96	24.96	24.96	0	1		9718.82	3115.01	0.707024		13.2386	26.4772	65136.2	7828.87	0
35	70	35	31	256.886	102.286	9.714	1.632	0.306	1.717	256.886	102.286	9.714	256	101	8	3	4	4		338.172	537.003	537.003	37.44	49.92	45.76	7.20533	1.33333		68031.8	10902.5	0.739205		25.3245	50.649	390817	26252.6	0
199	238	199	115	351.402	104.889	11.02	3.212	0.286	3.237	351.402	104.889	11.02	348	102	8	7	7	7		1320.26	1320.26	1320.26	87.36	87.36	87.36	0	1		386809	37068.6	0.692589		45.1998	90.3995	2.79271e+06	95903.6	1
16	40	16	16	253.125	115.5	9.125	1.174	0.311	1.237	253.125	115.5	9.125	252	115	8	3	2	3		338.172	176.226	338.172	24.96	37.44	33.28	7.20533	1.5		31100.2	6230.02	0.767663		19.5086	39.0171	146556	13867	0
20	48	20	20	278.2	125.5	8.5	1.312	0.381	1.393	278.2	125.5	8.5	277	124	8	3	4	2		338.172	537.003	176.226	24.96	49.92	37.44	12.48	2		38875.3	7476.02	0.742329		21.015	42.0299	195409	17382.4	0
4	16	4	4	338.5	126.5	8	0.707	0	0.707	338.5	126.5	8	338	126	8	2	2	1		176.226	176.226	57.8316	12.48	24.96	20.8	7.20533	2		7775.06	2492.01	0.761618		12.2896	24.5792	32568.1	5410.26	0
10	30	10	10	557.2	136.5	8.6	0.996	0.254	1.025	557.2	136.5	8.6	556	136	8	3	2	2		338.172	176.226	176.226	24.96	37.44	29.12	7.20533	1.5		19437.6	4672.51	0.74822		16.6796	33.3592	97704.3	10539.1	0
215	286	215	133	322.121	140.521	12.87	3.539	0.914	3.341	322.121	140.521	12.87	319	136	8	7	9	9		1320.26	1977.47	1977.47	87.36	112.32	104	14.4107	1.28571		417909	44544.6	0.606844		46.38	92.7601	4.61653e+06	135661	0.988339
8	24	8	8	458.5	138.5	8.5	0.866	0	0.866	458.5	138.5	8.5	458	138	8	2	2	2		176.226	176.226	176.226	24.96	24.96	24.96	0	1		15550.1	3738.01	0.805996		15.4839	30.9679	65136.2	7828.87	0
631	532	631	263	178.073	144.298	12.548	4.914	0.266	4.918	178.074	144.298	12.548	173	139	8	11	11	10		2730.26	2730.26	2342.42	124.8	137.28	133.12	7.20533	1.1		1.22652e+06	82859.2	0.668742		66.4041	132.808	9.85185e+06	222610	0.998352
55	106	55	42	490.145	147.745	10.073	2.004	0.328	2.063	490.145	147.745	10.073	488	146	8	5	5	5		768.704	768.704	768.704	62.4	62.4	62.4	0	1		106907	16509.5	0.659812		29.4424	58.8847	1.01775e+06	48930.4	0
8	24	8	8	405.5	160.5	8.5	0.866	0	0.866	405.5	160.5	8.5	405	160	8	2	2	2		176.226	176.226	176.226	24.96	24.96	24.96	0	1		15550.1	3738.01	0.805996		15.4839	30.9679	65136.2	7828.87	0
108	162	108	71	212.991	167.176	10.519	2.555	0.269	2.615	212.991	167.176	10.519	211	165	8	5	6	6		768.704	1030.49	1030.49	62.4	74.88	70.72	7.20533	1.2		209927	25231.6	0.676994		36.8689	73.7377	1.46556e+06	62778.3	0.993904
16	40	16	16	477.125	166.875	8.5	1.174	0.311	1.237	477.125	166.875	8.5	476	166	8	3	3	2		338.172	338.172	176.226	24.96	37.44	33.28	7.20533	1.5		31100.2	6230.02	0.767663		19.5086	39.0171	146556	13867	0
18	46	18	17	594.944	168.333	8.889	1.272	0.26	1.297	594.944	168.333	8.889	594	167	8	3	3	3		338.172	338.172	338.172	37.44	37.44	37.44	0	1		34987.8	7164.52	0.722062		20.2897	40.5794	219835	17615	0
43	84	43	35	455.535	183.674	9.651	1.802	0.235	1.772	455.535	183.674	9.651	454	182	8	4	4	4		537.003	537.003	537.003	49.92	49.92	49.92	0	1		83581.9	13083	0.706617		27.1232	54.2464	521090	31315.5	0
33	68	33	30	84.909	196.818	9.242	1.585	0.316	1.593	84.909	196.818	9.242	84	195	8	3	4	4		338.172	537.003	537.003	37.44	49.92	45.76	7.20533	1.33333		64144.2	10591	0.731674		24.8326	49.6653	390817	26252.6	0
8	24	8	8	123.5	199.5	8.5	0.866	0	0.866	123.5	199.5	8.5	123	199	8	2	2	2		176.226	176.226	176.226	24.96	24.96	24.96	0	1		15550.1	3738.01	0.805996		15.4839	30.9679	65136.2	7828.87	0
22	50	22	21	496.909	206.909	9.227	1.345	0.268	1.34	496.909	206.909	9.227	496	206	8	3	3	3		338.172	338.172	338.172	37.44	37.44	37.44	0	1		42762.8	7787.52	0.759386		21.6933	43.3866	219835	17615	0
24	52	24	23	562	208.125	9.125	1.377	0.269	1.425	562	208.125	9.125	561	207	8	3	3	3		338.172	338.172	338.172	37.44	37.44	37.44	0	1		46650.4	8099.02	0.773787		22.3317	44.6634	219835	17615	0
5	20	5	5	111.6	216.4	8.8	0.79	0.143	0.748	111.6	216.4	8.8	111	216	8	2	2	2		176.226	176.226	176.226	24.96	24.96	24.96	0	1		9718.82	3115.01	0.707024		13.2386	26.4772	65136.2	7828.87	0
68	120	68	48	527.044	216.147	10.25	2.166	0.243	2.212	527.044	216.147	10.25	525	214	8	5	5	5		768.704	768.704	768.704	62.4	62.4	62.4	0	1		132176	18690	0.671391		31.6001	63.2001	1.01775e+06	48930.4	0
23	54	23	21	554.087	217.087	9.304	1.392	0.247	1.452	554.087	217.087	9.304	553	216	8	3	3	4		338.172	338.172	537.003	37.44	49.92	41.6	7.20533	1.33333		44706.6	8410.52	0.724284		22.0171	44.0343	293113	21638.7	0
11	34	11	11	424.545	231.818	9.273	1.036	0.273	1.02	424.545	231.818	9.273	424	231	8	2	3	3		176.226	338.172	338.172	24.96	37.44	33.28	7.20533	1.5		21381.4	5295.51	0.703505		17.218	34.436	146556	13867	0
2	10	2	2	369	244.5	8	0.5	0	0.5	369	244.5	8	369	244	8	1	2	1		57.8316	176.226	57.8316	12.48	24.96	16.64	7.20533	2		3887.53	1557.5	0.767663		9.75428	19.5086	16284	3343.28	0
8	24	8	8	56.5	254.5	8.5	0.866	0	0.866	56.5	254.5	8.5	56	254	8	2	2	2		176.226	176.226	176.226	24.96	24.96	24.96	0	1		15550.1	3738.01	0.805996		15.4839	30.9679	65136.2	7828.87	0
18	46	18	17	279.944	263.056	8.611	1.26	0.251	1.221	279.944	263.056	8.611	279	262	8	3	3	3		338.172	338.172	338.172	37.44	37.44	37.44	0	1		34987.8	7164.52	0.722062		20.2897	40.5794	219835	17615	0
40	82	40	32	332.575	265.275	9.6	1.763	0.21	1.751	332.575	265.275	9.6	331	264	8	4	4	4		537.003	537.003	537.003	49.92	49.92	49.92	0	1		77750.6	12771.5	0.689779		26.4772	52.9544	521090	31315.5	0
8	24	8	8	451.5	273.5	8.5	0.866	0	0.866	451.5	273.5	8.5	451	273	8	2	2	2		176.226	176.226	176.226	24.96	24.96	24.96	0	1		15550.1	3738.01	0.805996		15.4839	30.9679	65136.2	7828.87	0
33	68	33	29	165.727	274.818	8.939	1.599	0.302	1.611	165.727	274.818	8.939	164	273	8	4	4	3		537.003	537.003	338.172	37.44	49.92	45.76	7.20533	1.33333		64144.2	10591	0.731674		24.8326	49.6653	390817	26252.6	0
212	256	212	122	510.901	285.986	11.071	3.299	0.276	3.258	510.901	285.986	11.071	508	283	8	7	7	7		1320.26	1320.26	1320.26	87.36	87.36	87.36	0	1		412078	39872.1	0.671637		46.1633	92.3266	2.79271e+06	95903.6	1
2	10	2	2	417	300	8.5	0.5	0	0.5	417	300	8.5	417	300	8	1	1	2		57.8316	57.8316	176.226	12.48	24.96	16.64	7.20533	2		3887.53	1557.5	0.767663		9.75428	19.5086	16284	3343.28	0
24	56	24	22	439.25	301.5	9.25	1.421	0.294	1.541	439.25	301.5	9.25	438	300	8	3	4	3		338.172	537.003	338.172	37.44	49.92	41.6	7.20533	1.33333		46650.4	8722.02	0.718517		22.3317	44.6634	293113	21638.7	0
8	24	8	8	471.5	302.5	8.5	0.866	0	0.866	471.5	302.5	8.5	471	302	8	2	2	2		176.226	176.226	176.226	24.96	24.96	24.96	0	1		15550.1	3738.01	0.805996		15.4839	30.9679	65136.2	7828.87	0
8	24	8	8	68.5	311.5	8.5	0.866	0	0.866	68.5	311.5	8.5	68	311	8	2	2	2		176.226	176.226	176.226	24.96	24.96	24.96	0	1		15550.1	3738.01	0.805996		15.4839	30.9679	65136.2	7828.87	0
24	60	24	20	254.5	321.5	9.167	1.485	0.244	1.59	254.5	321.5	9.167	253	320	8	4	4	3		537.003	537.003	338.172	37.44	49.92	45.76	7.20533	1.33333		46650.4	9345.02	0.670616		22.3317	44.6634	390817	26252.6	0
14	38	14	14	395.286	322.5	9	1.113	0.281	1.154	395.286	322.5	9	394	322	8	3	2	3		338.172	176.226	338.172	24.96	37.44	33.28	7.20533	1.5		27212.7	5918.52	0.739241		18.6593	37.3185	146556	13867	0
133	180	133	87	11.857	345.481	10.226	2.758	0.284	2.771	11.857	345.481	10.226	9	343	8	6	6	6		1030.49	1030.49	1030.49	74.88	74.88	74.88	0	1		258521	28035.1	0.700024		39.5187	79.0373	1.75868e+06	70459.8	1
33	72	33	28	553.485	344.697	9.061	1.624	0.266	1.682	553.485	344.697	9.061	552	343	8	4	4	4		537.003	537.003	537.003	49.92	49.92	49.92	0	1		64144.2	11214	0.691026		24.8326	49.6653	521090	31315.5	0
84	130	84	58	278.071	346.119	9.952	2.329	0.214	2.329	278.071	346.119	9.952	276	344	8	5	5	5		768.704	768.704	768.704	62.4	62.4	62.4	0	1		163276	20247.6	0.713499		33.9061	67.8122	1.01775e+06	48930.4	0
16	44	16	15	70.812	358.312	9	1.233	0.257	1.228	70.812	358.312	9	70	357	8	3	3	3		338.172	338.172	338.172	37.44	37.44	37.44	0	1		31100.2	6853.02	0.697876		19.5086	39.0171	219835	17615	0
29	70	29	25	47.345	363.345	9.483	1.547	0.287	1.583	47.345	363.345	9.483	46	362	8	4	4	4		537.003	537.003	537.003	49.92	49.92	49.92	0	1		56369.2	10902.5	0.652106		23.7858	47.5716	521090	31315.5	0
19	50	19	18	181.684	365.158	8.526	1.313	0.342	1.359	181.684	365.158	8.526	180	364	8	4	3	3		537.003	338.172	338.172	37.44	49.92	41.6	7.20533	1.33333		36931.5	7787.52	0.688678		20.6587	41.3174	293113	21638.7	0
115	166	115	76	171.052	367.443	10.957	2.608	0.282	2.659	171.052	367.443	10.957	169	365	8	6	6	6		1030.49	1030.49	1030.49	74.88	74.88	74.88	0	1		223533	25854.6	0.688929		37.6488	75.2976	1.75868e+06	70459.8	1
4	16	4	4	12.5	375.5	8	0.707	0	0.707	12.5	375.5	8	12	375	8	2	2	1		176.226	176.226	57.8316	12.48	24.96	20.8	7.20533	2		7775.06	2492.01	0.761618		12.2896	24.5792	32568.1	5410.26	0
8	24	8	8	250.5	382.5	8.5	0.866	0	0.866	250.5	382.5	8.5	250	382	8	2	2	2		176.226	176.226	176.226	24.96	24.96	24.96	0	1		15550.1	3738.01	0.805996		15.4839	30.9679	65136.2	7828.87	0
50	94	50	40	51.32	387.22	9.56	1.897	0.277	1.899	51.32	387.22	9.56	50	385	8	4	5	4		537.003	768.704	537.003	49.92	62.4	54.08	7.20533	1.25		97188.2	14640.5	0.698237		28.5217	57.0434	651362	36649	0
1111	772	1111	397	507.08	398.21	13.388	6.004	0.292	6.032	507.079	398.21	13.388	501	392	8	13	13	12		3571.32	3571.32	3140.14	149.76	162.24	158.08	7.20533	1.08333		2.15952e+06	120239	0.671959		80.1844	160.369	1.6512e+07	313946	0.998841
173	230	173	104	10.763	398.434	11.353	3.05	0.368	3.066	10.763	398.433	11.353	8	395	8	7	8	7		1320.26	1636.37	1320.26	87.36	99.84	91.52	7.20533	1.14286		336271	35822.6	0.65281		43.1387	86.2774	3.19167e+06	105159	0.9969
44	86	44	36	204.568	411.568	9.205	1.796	0.23	1.829	204.568	411.568	9.205	203	410	8	4	4	4		537.003	537.003	537.003	49.92	49.92	49.92	0	1		85525.7	13394.5	0.700843		27.3319	54.6637	521090	31315.5	0
1716	1178	1716	602	438.576	412.593	14.406	7.428	1.541	6.929	438.578	412.59	14.406	426	406	8	21	15	14		7720.27	4495.02	4023.15	174.72	262.08	208	47.2485	1.5		3.3355e+06	183474	0.588415		92.6881	185.376	3.59063e+07	538858	0.976767
15	42	15	14	332.267	416.933	8.667	1.202	0.245	1.259	332.267	416.933	8.667	331	416	8	3	3	3		338.172	338.172	338.172	37.44	37.44	37.44	0	1		29156.5	6541.52	0.700319		19.0934	38.1867	219835	17615	0
4	16	4	4	550.5	419.5	8	0.707	0	0.707	550.5	419.5	8	550	419	8	2	2	1		176.226	176.226	57.8316	12.48	24.96	20.8	7.20533	2		7775.06	2492.01	0.761618		12.2896	24.5792	32568.1	5410.26	0
12	32	12	12	71.5	424.5	9	1.052	0.255	1.225	71.5	424.5	9	71	424	8	2	2	3		176.226	176.226	338.172	24.96	37.44	29.12	7.20533	1.5		23325.2	4984.01	0.792115		17.7247	35.4494	97704.3	10539.1	0
7	26	7	7	387.571	426	8.857	0.931	0.291	1.097	387.571	426	8.857	387	425	8	2	3	2		176.226	338.172	176.226	24.96	37.44	29.12	7.20533	1.5		13606.4	4049.51	0.680627		14.8099	29.6197	97704.3	10539.1	0
2800	1804	2800	929	452.357	447.017	22.388	9.966	3.625	9.839	452.363	447.015	22.388	439	440	8	25	15	26		10217.7	4495.02	10882.6	187.2	324.48	274.56	75.9129	1.73333		5.44254e+06	280974	0.532541		109.12	218.24	7.93847e+07	942713	0.947537
55	100	55	42	313.909	451.382	10.345	1.98	0.259	1.984	313.909	451.382	10.345	312	450	8	5	4	5		768.704	537.003	768.704	49.92	62.4	58.24	7.20533	1.25		106907	15575	0.6994		29.4424	58.8847	814202	42557.2	0
18	46	18	17	407.944	459.667	9.111	1.272	0.26	1.297	407.944	459.667	9.111	407	459	8	3	3	3		338.172	338.172	338.172	37.44	37.44	37.44	0	1		34987.8	7164.52	0.722062		20.2897	40.5794	219835	17615	0
24	52	24	23	317	460.125	9.125	1.377	0.269	1.425	317	460.125	9.125	316	459	8	3	3	3		338.172	338.172	338.172	37.44	37.44	37.44	0	1		46650.4	8099.02	0.773787		22.3317	44.6634	219835	17615	0
12	32	12	12	460.5	466	8.5	1.052	0.255	1.225	460.5	466	8.5	460	465	8	2	3	2		176.226	338.172	176.226	24.96	37.44	29.12	7.20533	1.5		23325.2	4984.01	0.792115		17.7247	35.4494	97704.3	10539.1	0
5	20	5	5	252.4	496.6	8.8	0.79	0.143	0.748	252.4	496.6	8.8	252	496	8	2	2	2		176.226	176.226	176.226	24.96	24.96	24.96	0	1		9718.82	3115.01	0.707024		13.2386	26.4772	65136.2	7828.87	0
63	108	63	49	513.333	498.968	9.81	2.073	0.298	2.091	513.333	498.968	9.81	512	497	8	4	5	5		537.003	768.704	768.704	49.92	62.4	58.24	7.20533	1.25		122457	16821	0.708958		30.8058	61.6115	814202	42557.2	0
4	16	4	4	242.5	499.5	8	0.707	0	0.707	242.5	499.5	8	242	499	8	2	2	1		176.226	176.226	57.8316	12.48	24.96	20.8	7.20533	2		7775.06	2492.01	0.761618		12.2896	24.5792	32568.1	5410.26	0
8	24	8	8	511.5	506.5	8.5	0.866	0	0.866	511.5	506.5	8.5	511	506	8	2	2	2		176.226	176.226	176.226	24.96	24.96	24.96	0	1		15550.1	3738.01	0.805996		15.4839	30.9679	65136.2	7828.87	0
4	16	4	4	558.5	514.5	8	0.707	0	0.707	558.5	514.5	8	558	514	8	2	2	1		176.226	176.226	57.8316	12.48	24.96	20.8	7.20533	2		7775.06	2492.01	0.761618		12.2896	24.5792	32568.1	5410.26	0
12	32	12	12	136	518.5	8.5	1.052	0.255	1.225	136	518.5	8.5	135	518	8	3	2	2		338.172	176.226	176.226	24.96	37.44	29.12	7.20533	1.5		23325.2	4984.01	0.792115		17.7247	35.4494	97704.3	10539.1	0
53	96	53	43	128.208	521.528	9.642	1.93	0.286	1.903	128.208	521.528	9.642	126	520	8	5	4	4		768.704	537.003	537.003	49.92	62.4	54.08	7.20533	1.25		103020	14952	0.710772		29.0811	58.1621	651362	36649	0
21	52	21	19	228.81	524.19	9.286	1.355	0.252	1.401	228.81	524.19	9.286	228	523	8	3	3	4		338.172	338.172	537.003	37.44	49.92	41.6	7.20533	1.33333		40819.1	8099.02	0.707881		21.3595	42.719	293113	21638.7	0
17	44	17	16	444.118	524.882	8.588	1.237	0.252	1.268	444.118	524.882	8.588	443	524	8	3	3	3		338.172	338.172	338.172	37.44	37.44	37.44	0	1		33044	6853.02	0.726659		19.9068	39.8136	219835	17615	0
184	232	184	107	253.853	572.174	11.375	3.13	0.29	3.17	253.853	572.174	11.375	251	569	8	7	7	7		1320.26	1320.26	1320.26	87.36	87.36	87.36	0	1		357653	36134.1	0.674333		44.0343	88.0686	2.79271e+06	95903.6	1
5	20	5	5	361.6	575.4	8.2	0.79	0.143	0.748	361.6	575.4	8.2	361	575	8	2	2	2		176.226	176.226	176.226	24.96	24.96	24.96	0	1		9718.82	3115.01	0.707024		13.2386	26.4772	65136.2	7828.87	0
522	544	522	266	360.374	575.464	16.301	4.956	1.326	4.675	360.374	575.464	16.301	353	571	8	13	10	14		3571.32	2342.42	4023.15	124.8	174.72	153.92	25.9792	1.4		1.01465e+06	84728.2	0.576322		62.3364	124.673	1.48185e+07	296865	0.98279
28	68	28	24	265.679	580.75	9.143	1.535	0.276	1.538	265.679	580.75	9.143	264	579	8	4	4	4		537.003	537.003	537.003	49.92	49.92	49.92	0	1		54425.4	10591	0.655763		23.5092	47.0184	521090	31315.5	0
16	44	16	15	489.312	586.688	9	1.209	0.233	1.253	489.312	586.688	9	488	586	8	3	3	3		338.172	338.172	338.172	37.44	37.44	37.44	0	1		31100.2	6853.02	0.697876		19.5086	39.0171	219835	17615	0
4	16	4	4	216.5	589.5	8	0.707	0	0.707	216.5	589.5	8	216	589	8	2	2	1		176.226	176.226	57.8316	12.48	24.96	20.8	7.20533	2		7775.06	2492.01	0.761618		12.2896	24.5792	32568.1	5410.26	0
213	256	213	119	248.432	589.995	11.136	3.305	0.268	3.323	248.432	589.995	11.136	245	587	8	8	7	7		1636.37	1320.26	1320.26	87.36	99.84	91.52	7.20533	1.14286		414022	39872.1	0.673748		46.2358	92.4716	3.19167e+06	105159	0.9969
53	98	53	41	361.962	588.453	10.34	1.95	0.262	1.977	361.962	588.453	10.34	360	587	8	5	4	5		768.704	537.003	768.704	49.92	62.4	58.24	7.20533	1.25		103020	15263.5	0.696266		29.0811	58.1621	814202	42557.2	0
18	46	18	18	293.167	591.667	8.778	1.239	0.343	1.299	293.167	591.667	8.778	292	591	8	3	3	3		338.172	338.172	338.172	37.44	37.44	37.44	0	1		34987.8	7164.52	0.722062		20.2897	40.5794	219835	17615	0
20	52	20	18	263.95	599.1	9.4	1.338	0.216	1.386	263.95	599.1	9.4	263	598	8	3	3	4		338.172	338.172	537.003	37.44	49.92	41.6	7.20533	1.33333		38875.3	8099.02	0.685226		21.015	42.0299	293113	21638.7	0
47	90	47	37	244.021	603.532	9.277	1.864	0.265	1.907	244.021	603.532	9.277	242	602	8	5	4	4		768.704	537.003	537.003	49.92	62.4	54.08	7.20533	1.25		91357	14017.5	0.699799		27.9394	55.8789	651362	36649	0
8	24	8	8	338.5	603.5	8.5	0.866	0	0.866	338.5	603.5	8.5	338	603	8	2	2	2		176.226	176.226	176.226	24.96	24.96	24.96	0	1		15550.1	3738.01	0.805996		15.4839	30.9679	65136.2	7828.87	0
83	128	83	61	194.229	607.096	10.361	2.297	0.288	2.323	194.229	607.096	10.361	192	605	8	5	5	5		768.704	768.704	768.704	62.4	62.4	62.4	0	1		161332	19936.1	0.718885		33.771	67.5421	1.01775e+06	48930.4	0
93	148	93	62	422.226	610.075	10.667	2.434	0.267	2.463	422.226	610.075	10.667	420	608	8	6	5	6		1030.49	768.704	1030.49	62.4	74.88	70.72	7.20533	1.2		180770	23051.1	0.670725		35.0762	70.1524	1.46556e+06	62778.3	0.993904
32	72	32	27	430.438	610.438	9.75	1.618	0.268	1.679	430.438	610.438	9.75	429	609	8	4	4	4		537.003	537.003	537.003	49.92	49.92	49.92	0	1		62200.5	11214	0.676994		24.5792	49.1585	521090	31315.5	0
65	144	65	57	437.6	614.862	10.892	2.861	0.961	2.83	437.6	614.862	10.892	435	612	8	7	7	6		1320.26	1320.26	1030.49	74.88	87.36	83.2	7.20533	1.16667		126345	22428.1	0.542913		31.1284	62.2567	2.39375e+06	86915	0.995656
37	86	37	35	437.405	621.324	10.189	2.033	0.842	1.94	437.405	621.324	10.189	436	620	8	4	4	7		537.003	537.003	1320.26	49.92	87.36	62.4	21.616	1.75		71919.3	13394.5	0.624386		25.798	51.596	911907	47782.5	0.951735
5	20	5	5	259.6	625.4	8.2	0.79	0.143	0.748	259.6	625.4	8.2	259	625	8	2	2	2		176.226	176.226	176.226	24.96	24.96	24.96	0	1		9718.82	3115.01	0.707024		13.2386	26.4772	65136.2	7828.87	0
4	16	4	4	265.5	625.5	8	0.707	0	0.707	265.5	625.5	8	265	625	8	2	2	1		176.226	176.226	57.8316	12.48	24.96	20.8	7.20533	2		7775.06	2492.01	0.761618		12.2896	24.5792	32568.1	5410.26	0
82	132	82	60	299.537	630.902	10.195	2.291	0.291	2.302	299.537	630.902	10.195	297	629	8	6	5	5		1030.49	768.704	768.704	62.4	74.88	66.56	7.20533	1.2		159389	20559.1	0.69149		33.6349	67.2697	1.2213e+06	55571.9	0
12	32	12	12	269.5	18	9.5	1.052	0.255	1.225	269.5	18	9.5	269	17	9	2	3	2		176.226	338.172	176.226	24.96	37.44	29.12	7.20533	1.5		23325.2	4984.01	0.792115		17.7247	35.4494	97704.3	10539.1	0
10	30	10	10	345.2	18.5	9.6	0.996	0.254	1.025	345.2	18.5	9.6	344	18	9	3	2	2		338.172	176.226	176.226	24.96	37.44	29.12	7.20533	1.5		19437.6	4672.51	0.74822		16.6796	33.3592	97704.3	10539.1	0
50	96	50	38	264.84	23.5	11.04	1.922	0.25	1.969	264.84	23.5	11.04	263	22	9	5	4	5		768.704	537.003	768.704	49.92	62.4	58.24	7.20533	1.25		97188.2	14952	0.683691		28.5217	57.0434	814202	42557.2	0
5	20	5	5	262.4	40.6	9.8	0.79	0.143	0.748	262.4	40.6	9.8	262	40	9	2	2	2		176.226	176.226	176.226	24.96	24.96	24.96	0	1		9718.82	3115.01	0.707024		13.2386	26.4772	65136.2	7828.87	0
38	78	38	32	252.737	58.421	10.763	1.706	0.314	1.773	252.737	58.421	10.763	251	57	9	4	4	4		537.003	537.003	537.003	49.92	49.92	49.92	0	1		73863.1	12148.5	0.700775		26.0283	52.0567	521090	31315.5	0
80	130	80	60	490.025	70.625	10.6	2.259	0.316	2.302	490.025	70.625	10.6	488	69	9	5	5	5		768.704	768.704	768.704	62.4	62.4	62.4	0	1		155501	20247.6	0.690665		33.3592	66.7183	1.01775e+06	48930.4	0
31	70	31	27	428.065	75.806	10.097	1.572	0.29	1.541	428.065	75.806	10.097	427	74	9	4	4	4		537.003	537.003	537.003	49.92	49.92	49.92	0	1		60256.7	10902.5	0.681753		24.3205	48.641	521090	31315.5	0
46	90	46	36	530.565	80.196	10.522	1.864	0.262	1.876	530.565	80.196	10.522	529	78	9	4	5	4		537.003	768.704	537.003	49.92	62.4	54.08	7.20533	1.25		89413.2	14017.5	0.689838		27.7399	55.4797	651362	36649	0
31	66	31	29	282	82.226	10.935	1.529	0.319	1.573	282	82.226	10.935	281	81	9	3	4	4		338.172	537.003	537.003	37.44	49.92	45.76	7.20533	1.33333		60256.7	10279.5	0.723072		24.3205	48.641	390817	26252.6	0
90	140	90	62	345.378	91.133	10.822	2.388	0.269	2.434	345.378	91.133	10.822	343	89	9	6	5	5		1030.49	768.704	768.704	62.4	74.88	66.56	7.20533	1.2		174939	21805.1	0.69372		34.6949	69.3898	1.2213e+06	55571.9	0
17	42	17	17	402.059	103.059	9.529	1.2	0.32	1.185	402.059	103.059	9.529	401	102	9	3	3	2		338.172	338.172	176.226	24.96	37.44	33.28	7.20533	1.5		33044	6541.52	0.761262		19.9068	39.8136	146556	13867	0
63	114	63	49	74.683	119.016	11.381	2.119	0.399	2.103	74.683	119.016	11.381	73	117	9	4	5	6		537.003	768.704	1030.49	49.92	74.88	62.4	12.48	1.5		122457	17755.5	0.671645		30.8058	61.6115	977043	48682.7	0.978105
9	34	9	8	562	119	10	1.104	0.192	1	562	119	10	561	118	9	3	3	3		338.172	338.172	338.172	37.44	37.44	37.44	0	1		17493.9	5295.51	0.615413		16.104	32.2079	219835	17615	0
95	142	95	64	301.916	141.168	11.274	2.44	0.264	2.447	301.916	141.168	11.274	300	139	9	5	5	6		768.704	768.704	1030.49	62.4	74.88	66.56	7.20533	1.2		184658	22116.6	0.709052		35.3259	70.6517	1.2213e+06	55571.9	0.994285
63	114	63	47	291.016	156.302	11.19	2.089	0.267	2.123	291.016	156.302	11.19	289	154	9	5	5	5		768.704	768.704	768.704	62.4	62.4	62.4	0	1		122457	17755.5	0.671645		30.8058	61.6115	1.01775e+06	48930.4	0
13	40	13	13	200.231	163.692	9.769	1.116	0.315	1.131	200.231	163.692	9.769	199	163	9	3	3	3		338.172	338.172	338.172	37.44	37.44	37.44	0	1		25268.9	6230.02	0.668426		18.204	36.4079	219835	17615	0
210	254	210	116	375.995	174.152	12.381	3.294	0.264	3.315	375.995	174.152	12.381	373	171	9	7	7	8		1320.26	1320.26	1636.37	87.36	99.84	91.52	7.20533	1.14286		408191	39560.6	0.672662		46.0177	92.0354	3.19167e+06	105159	0.9969
35	72	35	31	483.029	189.543	9.971	1.631	0.327	1.553	483.029	189.543	9.971	482	188	9	4	4	3		537.003	537.003	338.172	37.44	49.92	45.76	7.20533	1.33333		68031.8	11214	0.718671		25.3245	50.649	390817	26252.6	0
2	10	2	2	504	194	9.5	0.5	0	0.5	504	194	9.5	504	194	9	1	1	2		57.8316	57.8316	176.226	12.48	24.96	16.64	7.20533	2		3887.53	1557.5	0.767663		9.75428	19.5086	16284	3343.28	0
89	134	89	63	63.843	207.067	10.854	2.365	0.255	2.369	63.843	207.067	10.854	62	205	9	5	5	5		768.704	768.704	768.704	62.4	62.4	62.4	0	1		172995	20870.6	0.719404		34.5659	69.1319	1.01775e+06	48930.4	0
26	54	26	25	555.962	222.962	10.038	1.402	0.268	1.416	555.962	222.962	10.038	555	222	9	3	3	3		338.172	338.172	338.172	37.44	37.44	37.44	0	1		50537.9	8410.52	0.78597		22.9356	45.8711	219835	17615	0
2	12	2	2	378.5	223.5	9.5	0.866	0	0.866	378.5	223.5	9.5	378	223	9	2	2	2		176.226	176.226	176.226	24.96	24.96	24.96	0	1		3887.53	1869	0.639719		9.75428	19.5086	65136.2	7828.87	0
5	20	5	5	423.6	226.6	9.2	0.79	0.143	0.748	423.6	226.6	9.2	423	226	9	2	2	2		176.226	176.226	176.226	24.96	24.96	24.96	0	1		9718.82	3115.01	0.707024		13.2386	26.4772	65136.2	7828.87	0
77	126	77	58	477.247	237.247	11.078	2.233	0.302	2.243	477.247	237.247	11.078	475	235	9	5	5	5		768.704	768.704	768.704	62.4	62.4	62.4	0	1		149670	19624.6	0.694663		32.9368	65.8737	1.01775e+06	48930.4	0
87	132	87	64	529.161	240.241	10.862	2.333	0.282	2.33	529.161	240.241	10.862	527	238	9	5	5	5		768.704	768.704	768.704	62.4	62.4	62.4	0	1		169108	20559.1	0.719321		34.3051	68.6101	1.01775e+06	48930.4	0
8	30	8	8	182.375	249	10	0.954	0.292	1.068	182.375	249	10	182	248	9	2	3	3		176.226	338.172	338.172	24.96	37.44	33.28	7.20533	1.5		15550.1	4672.51	0.644797		15.4839	30.9679	146556	13867	0
196	238	196	110	285.199	260.265	12.158	3.213	0.261	3.239	285.199	260.265	12.158	282	257	9	7	7	7		1320.26	1320.26	1320.26	87.36	87.36	87.36	0	1		380978	37068.6	0.685611		44.9715	89.9429	2.79271e+06	95903.6	1
84	132	84	61	185.714	268.798	10.893	2.309	0.273	2.318	185.714	268.798	10.893	184	267	9	5	5	5		768.704	768.704	768.704	62.4	62.4	62.4	0	1		163276	20559.1	0.702689		33.9061	67.8122	1.01775e+06	48930.4	0
49	92	49	42	233.265	273.204	11.286	1.865	0.349	1.887	233.265	273.204	11.286	232	272	9	4	4	5		537.003	537.003	768.704	49.92	62.4	54.08	7.20533	1.25		95244.5	14329	0.703872		28.3303	56.6605	651362	36649	0
8	24	8	8	491.5	277.5	9.5	0.866	0	0.866	491.5	277.5	9.5	491	277	9	2	2	2		176.226	176.226	176.226	24.96	24.96	24.96	0	1		15550.1	3738.01	0.805996		15.4839	30.9679	65136.2	7828.87	0
105	152	105	72	329.038	284.933	11.514	2.509	0.272	2.554	329.038	284.933	11.514	327	283	9	5	5	6		768.704	768.704	1030.49	62.4	74.88	66.56	7.20533	1.2		204095	23674.1	0.708109		36.5243	73.0485	1.2213e+06	55571.9	0.994285
75	126	75	52	220.213	294.093	11.04	2.248	0.23	2.268	220.213	294.093	11.04	218	292	9	5	5	5		768.704	768.704	768.704	62.4	62.4	62.4	0	1		145782	19624.6	0.682581		32.6492	65.2983	1.01775e+06	48930.4	0
16	40	16	16	14.875	301.5	10.125	1.174	0.311	1.237	14.875	301.5	10.125	14	301	9	3	2	3		338.172	176.226	338.172	24.96	37.44	33.28	7.20533	1.5		31100.2	6230.02	0.767663		19.5086	39.0171	146556	13867	0
613	876	613	441	304.739	306.537	14.191	4.977	1.375	5.036	304.74	306.537	14.191	297	301	9	15	13	12		4495.02	3571.32	3140.14	149.76	187.2	166.4	19.0635	1.25		1.19153e+06	136437	0.39837		65.7666	131.533	1.90523e+07	347297	0.993304
4	16	4	4	235.5	330.5	9	0.707	0	0.707	235.5	330.5	9	235	330	9	2	2	1		176.226	176.226	57.8316	12.48	24.96	20.8	7.20533	2		7775.06	2492.01	0.761618		12.2896	24.5792	32568.1	5410.26	0
8	24	8	8	522.5	332.5	9.5	0.866	0	0.866	522.5	332.5	9.5	522	332	9	2	2	2		176.226	176.226	176.226	24.96	24.96	24.96	0	1		15550.1	3738.01	0.805996		15.4839	30.9679	65136.2	7828.87	0
52	94	52	42	541.5	334.923	10.462	1.912	0.282	1.903	541.5	334.923	10.462	540	333	9	4	5	4		537.003	768.704	537.003	49.92	62.4	54.08	7.20533	1.25		101076	14640.5	0.716735		28.897	57.794	651362	36649	0
19	46	19	18	96	339	10.421	1.276	0.257	1.288	96	339	10.421	95	338	9	3	3	3		338.172	338.172	338.172	37.44	37.44	37.44	0	1		36931.5	7164.52	0.748564		20.6587	41.3174	219835	17615	0
5	20	5	5	121.6	351.4	9.2	0.79	0.143	0.748	121.6	351.4	9.2	121	351	9	2	2	2		176.226	176.226	176.226	24.96	24.96	24.96	0	1		9718.82	3115.01	0.707024		13.2386	26.4772	65136.2	7828.87	0
206	360	206	168	136.617	354.408	12.796	3.63	1.066	3.597	136.617	354.408	12.796	132	350	9	8	9	10		1636.37	1977.47	2342.42	99.84	124.8	112.32	12.48	1.25		400416	56070.1	0.468554		45.7236	91.4473	5.86226e+06	158281	0.993341
76	124	76	57	391.961	354.592	10.895	2.227	0.315	2.205	391.961	354.592	10.895	390	352	9	5	5	5		768.704	768.704	768.704	62.4	62.4	62.4	0	1		147726	19313	0.699742		32.7936	65.5873	1.01775e+06	48930.4	0
138	192	138	86	332.261	362.42	11.638	2.809	0.272	2.813	332.261	362.42	11.638	330	360	9	6	6	7		1030.49	1030.49	1320.26	74.88	87.36	79.04	7.20533	1.16667		268240	29904.1	0.672619		40.0078	80.0156	2.05179e+06	78408.4	0.995888
7	26	7	7	323.571	366	9.143	0.931	0.291	1.097	323.571	366	9.143	323	365	9	2	3	2		176.226	338.172	176.226	24.96	37.44	29.12	7.20533	1.5		13606.4	4049.51	0.680627		14.8099	29.6197	97704.3	10539.1	0
2	10	2	2	491	378.5	9	0.5	0	0.5	491	378.5	9	491	378	9	1	2	1		57.8316	176.226	57.8316	12.48	24.96	16.64	7.20533	2		3887.53	1557.5	0.767663		9.75428	19.5086	16284	3343.28	0
41	84	41	33	254.537	399.39	10.756	1.77	0.216	1.756	254.537	399.39	10.756	253	398	9	4	4	4		537.003	537.003	537.003	49.92	49.92	49.92	0	1		79694.4	13083	0.684533		26.696	53.392	521090	31315.5	0
131	182	131	84	391.382	404.656	11.71	2.757	0.286	2.756	391.382	404.656	11.71	389	402	9	6	6	6		1030.49	1030.49	1030.49	74.88	74.88	74.88	0	1		254633	28346.6	0.685373		39.3196	78.6391	1.75868e+06	70459.8	1
664	552	664	276	420.005	414.023	13.429	5.002	0.316	5.028	420.006	414.023	13.429	415	409	9	11	11	10		2730.26	2730.26	2342.42	124.8	137.28	133.12	7.20533	1.1		1.29066e+06	85974.2	0.666792		67.5421	135.084	9.85185e+06	222610	0.998352
16	44	16	16	111.312	413.688	10.125	1.197	0.338	1.258	111.312	413.688	10.125	110	413	9	3	3	3		338.172	338.172	338.172	37.44	37.44	37.44	0	1		31100.2	6853.02	0.697876		19.5086	39.0171	219835	17615	0
15	42	15	15	118.333	414.067	9.533	1.168	0.33	1.238	118.333	414.067	9.533	117	413	9	3	3	3		338.172	338.172	338.172	37.44	37.44	37.44	0	1		29156.5	6541.52	0.700319		19.0934	38.1867	219835	17615	0
8	24	8	8	361.5	420.5	9.5	0.866	0	0.866	361.5	420.5	9.5	361	420	9	2	2	2		176.226	176.226	176.226	24.96	24.96	24.96	0	1		15550.1	3738.01	0.805996		15.4839	30.9679	65136.2	7828.87	0
456	486	456	236	477.232	436.241	15.026	4.736	1.391	4.769	477.233	436.241	15.026	473	430	9	9	12	12		1977.47	3140.14	3140.14	112.32	149.76	137.28	21.616	1.33333		886357	75694.7	0.58951		59.59	119.18	1.05521e+07	236273	0.984678
86	134	86	63	589.186	450.302	10.919	2.328	0.288	2.336	589.186	450.302	10.919	587	448	9	5	5	5		768.704	768.704	768.704	62.4	62.4	62.4	0	1		167164	20870.6	0.703145		34.1731	68.3462	1.01775e+06	48930.4	0
16	40	16	16	330.5	454.125	10.125	1.174	0.311	1.237	330.5	454.125	10.125	330	453	9	2	3	3		176.226	338.172	338.172	24.96	37.44	33.28	7.20533	1.5		31100.2	6230.02	0.767663		19.5086	39.0171	146556	13867	0
15	42	15	14	503.067	458.267	10.333	1.202	0.245	1.259	503.067	458.267	10.333	502	457	9	3	3	3		338.172	338.172	338.172	37.44	37.44	37.44	0	1		29156.5	6541.52	0.700319		19.0934	38.1867	219835	17615	0
5	20	5	5	527.6	472.4	9.8	0.79	0.143	0.748	527.6	472.4	9.8	527	472	9	2	2	2		176.226	176.226	176.226	24.96	24.96	24.96	0	1		9718.82	3115.01	0.707024		13.2386	26.4772	65136.2	7828.87	0
977	720	977	358	133.926	487.315	14.824	5.745	0.297	5.744	133.927	487.316	14.824	128	482	9	13	12	12		3571.32	3140.14	3140.14	149.76	162.24	153.92	7.20533	1.08333		1.89906e+06	112140	0.661325		76.8216	153.643	1.52419e+07	297623	0.998873
154	202	154	95	146.429	496.851	11.558	2.922	0.273	2.936	146.429	496.851	11.558	144	494	9	6	7	6		1030.49	1320.26	1030.49	74.88	87.36	79.04	7.20533	1.16667		299340	31461.6	0.687828		41.4978	82.9956	2.05179e+06	78408.4	0.995888
10	30	10	10	218.5	502.8	9.6	0.996	0.254	1.025	218.5	502.8	9.6	218	502	9	2	3	2		176.226	338.172	176.226	24.96	37.44	29.12	7.20533	1.5		19437.6	4672.51	0.74822		16.6796	33.3592	97704.3	10539.1	0
94	148	94	63	438.149	506.543	11.404	2.445	0.285	2.482	438.149	506.543	11.404	436	504	9	5	6	6		768.704	1030.49	1030.49	62.4	74.88	70.72	7.20533	1.2		182714	23051.1	0.675524		35.2015	70.403	1.46556e+06	62778.3	0.993904
128	178	128	84	458.242	515.555	11.812	2.72	0.305	2.732	458.242	515.555	11.812	456	513	9	6	6	6		1030.49	1030.49	1030.49	74.88	74.88	74.88	0	1		248802	27723.6	0.690034		39.0171	78.0342	1.75868e+06	70459.8	1
4	16	4	4	419.5	537.5	9	0.707	0	0.707	419.5	537.5	9	419	537	9	2	2	1		176.226	176.226	57.8316	12.48	24.96	20.8	7.20533	2		7775.06	2492.01	0.761618		12.2896	24.5792	32568.1	5410.26	0
122	178	122	76	348.566	548.566	11.73	2.702	0.235	2.739	348.566	548.566	11.73	346	546	9	6	6	6		1030.49	1030.49	1030.49	74.88	74.88	74.88	0	1		237139	27723.6	0.668299		38.3977	76.7954	1.75868e+06	70459.8	1
77	138	77	55	205.104	556.857	12.675	2.35	0.56	2.264	205.104	556.857	12.675	203	554	9	5	6	7		768.704	1030.49	1320.26	62.4	87.36	74.88	12.48	1.4		149670	21493.6	0.634257		32.9368	65.8737	1.70982e+06	70209.5	0.984894
8	24	8	8	184.5	555.5	9.5	0.866	0	0.866	184.5	555.5	9.5	184	555	9	2	2	2		176.226	176.226	176.226	24.96	24.96	24.96	0	1		15550.1	3738.01	0.805996		15.4839	30.9679	65136.2	7828.87	0
72	124	72	54	249.875	582.278	11.236	2.186	0.291	2.204	249.875	582.278	11.236	248	580	9	5	5	5		768.704	768.704	768.704	62.4	62.4	62.4	0	1		139951	19313	0.674969		32.2079	64.4158	1.01775e+06	48930.4	0
80	130	80	56	377.125	583.812	11.087	2.29	0.227	2.301	377.125	583.812	11.087	375	582	9	5	5	5		768.704	768.704	768.704	62.4	62.4	62.4	0	1		155501	20247.6	0.690665		33.3592	66.7183	1.01775e+06	48930.4	0
5	20	5	5	409.4	593.6	9.2	0.79	0.143	0.748	409.4	593.6	9.2	409	593	9	2	2	2		176.226	176.226	176.226	24.96	24.96	24.96	0	1		9718.82	3115.01	0.707024		13.2386	26.4772	65136.2	7828.87	0
2	10	2	2	273	600	9.5	0.5	0	0.5	273	600	9.5	273	600	9	1	1	2		57.8316	57.8316	176.226	12.48	24.96	16.64	7.20533	2		3887.53	1557.5	0.767663		9.75428	19.5086	16284	3343.28	0
9	28	9	9	296.444	617.556	10.333	0.945	0.225	0.916	296.444	617.556	10.333	296	617	9	2	2	3		176.226	176.226	338.172	24.96	37.44	29.12	7.20533	1.5		17493.9	4361.01	0.747288		16.104	32.2079	97704.3	10539.1	0
31	72	31	25	335.548	624.71	10.548	1.627	0.234	1.668	335.548	624.71	10.548	334	623	9	4	4	4		537.003	537.003	537.003	49.92	49.92	49.92	0	1		60256.7	11214	0.662816		24.3205	48.641	521090	31315.5	0
19	46	19	18	332	628	10.421	1.276	0.257	1.288	332	628	10.421	331	627	9	3	3	3		338.172	338.172	338.172	37.44	37.44	37.44	0	1		36931.5	7164.52	0.748564		20.6587	41.3174	219835	17615	0
11	34	11	11	429.182	630.545	10.455	1.053	0.299	1.083	429.182	630.545	10.455	428	630	9	3	2	3		338.172	176.226	338.172	24.96	37.44	33.28	7.20533	1.5		21381.4	5295.51	0.703505		17.218	34.436	146556	13867	0
4	16	4	4	394.5	634.5	9	0.707	0	0.707	394.5	634.5	9	394	634	9	2	2	1		176.226	176.226	57.8316	12.48	24.96	20.8	7.20533	2		7775.06	2492.01	0.761618		12.2896	24.5792	32568.1	5410.26	0
18	46	18	17	307.667	638.167	10.111	1.263	0.252	1.306	307.667	638.167	10.111	307	637	9	3	3	3		338.172	338.172	338.172	37.44	37.44	37.44	0	1		34987.8	7164.52	0.722062		20.2897	40.5794	219835	17615	0
18	46	18	17	328.056	637.944	10.389	1.26	0.251	1.221	328.056	637.944	10.389	327	637	9	3	3	3		338.172	338.172	338.172	37.44	37.44	37.44	0	1		34987.8	7164.52	0.722062		20.2897	40.5794	219835	17615	0
2	12	2	2	369	20.5	10.5	0.707	0	0.707	369	20.5	10.5	369	20	10	1	2	2		57.8316	176.226	176.226	12.48	24.96	20.8	7.20533	2		3887.53	1869	0.639719		9.75428	19.5086	32568.1	5410.26	0
198	236	198	117	375.813	25.803	12.641	3.198	0.303	3.222	375.813	25.803	12.641	373	23	10	7	7	7		1320.26	1320.26	1320.26	87.36	87.36	87.36	0	1		384865	36757.1	0.696117		45.1239	90.2478	2.79271e+06	95903.6	1
8	24	8	8	422.5	26.5	10.5	0.866	0	0.866	422.5	26.5	10.5	422	26	10	2	2	2		176.226	176.226	176.226	24.96	24.96	24.96	0	1		15550.1	3738.01	0.805996		15.4839	30.9679	65136.2	7828.87	0
13	40	13	12	198.231	80.231	11.231	1.161	0.23	1.193	198.231	80.231	11.231	197	79	10	3	3	3		338.172	338.172	338.172	37.44	37.44	37.44	0	1		25268.9	6230.02	0.668426		18.204	36.4079	219835	17615	0
537	646	537	322	232.341	87.307	14.821	5.992	2.29	6.253	232.341	87.307	14.821	227	80	10	11	18	11		2730.26	6025.81	2730.26	137.28	224.64	166.4	50.4373	1.63636		1.0438e+06	100615	0.494578		62.9279	125.856	1.77333e+07	341924	0.961792
8	24	8	8	486.5	92.5	10.5	0.866	0	0.866	486.5	92.5	10.5	486	92	10	2	2	2		176.226	176.226	176.226	24.96	24.96	24.96	0	1		15550.1	3738.01	0.805996		15.4839	30.9679	65136.2	7828.87	0
8	24	8	8	381.5	96.5	10.5	0.866	0	0.866	381.5	96.5	10.5	381	96	10	2	2	2		176.226	176.226	176.226	24.96	24.96	24.96	0	1		15550.1	3738.01	0.805996		15.4839	30.9679	65136.2	7828.87	0
9	28	9	9	130.556	117.444	10.667	0.945	0.225	0.916	130.556	117.444	10.667	130	117	10	2	2	3		176.226	176.226	338.172	24.96	37.44	29.12	7.20533	1.5		17493.9	4361.01	0.747288		16.104	32.2079	97704.3	10539.1	0
8	24	8	8	177.5	122.5	10.5	0.866	0	0.866	177.5	122.5	10.5	177	122	10	2	2	2		176.226	176.226	176.226	24.96	24.96	24.96	0	1		15550.1	3738.01	0.805996		15.4839	30.9679	65136.2	7828.87	0
45	84	45	37	245.2	126.333	11.533	1.81	0.25	1.854	245.2	126.333	11.533	244	125	10	4	4	4		537.003	537.003	537.003	49.92	49.92	49.92	0	1		87469.4	13083	0.728361		27.5374	55.0748	521090	31315.5	0
132	192	132	86	107.492	158.697	12.917	2.827	0.47	2.747	107.492	158.697	12.917	105	156	10	6	6	7		1030.49	1030.49	1320.26	74.88	87.36	79.04	7.20533	1.16667		256577	29904.1	0.652978		39.4194	78.8387	2.05179e+06	78408.4	0.995888
8	28	8	8	197.5	171	10.5	0.966	0.277	0.966	197.5	171	10.5	197	170	10	2	3	2		176.226	338.172	176.226	24.96	37.44	29.12	7.20533	1.5		15550.1	4361.01	0.690854		15.4839	30.9679	97704.3	10539.1	0
33	72	33	28	461.121	183.212	11.061	1.613	0.287	1.601	461.121	183.212	11.061	460	182	10	4	4	4		537.003	537.003	537.003	49.92	49.92	49.92	0	1		64144.2	11214	0.691026		24.8326	49.6653	521090	31315.5	0
6	24	6	6	157.333	202.333	11	0.853	0.247	0.844	157.333	202.333	11	157	202	10	2	2	3		176.226	176.226	338.172	24.96	37.44	29.12	7.20533	1.5		11662.6	3738.01	0.665335		14.0681	28.1362	97704.3	10539.1	0
4	16	4	4	336.5	205.5	10	0.707	0	0.707	336.5	205.5	10	336	205	10	2	2	1		176.226	176.226	57.8316	12.48	24.96	20.8	7.20533	2		7775.06	2492.01	0.761618		12.2896	24.5792	32568.1	5410.26	0
20	52	20	18	402.5	206.8	10.9	1.342	0.239	1.304	402.5	206.8	10.9	401	206	10	4	3	3		537.003	338.172	338.172	37.44	49.92	41.6	7.20533	1.33333		38875.3	8099.02	0.685226		21.015	42.0299	293113	21638.7	0
18	46	18	17	474.833	207.667	11.111	1.263	0.252	1.306	474.833	207.667	11.111	474	207	10	3	3	3		338.172	338.172	338.172	37.44	37.44	37.44	0	1		34987.8	7164.52	0.722062		20.2897	40.5794	219835	17615	0
4	16	4	4	279.5	211.5	10	0.707	0	0.707	279.5	211.5	10	279	211	10	2	2	1		176.226	176.226	57.8316	12.48	24.96	20.8	7.20533	2		7775.06	2492.01	0.761618		12.2896	24.5792	32568.1	5410.26	0
92	142	92	63	460.967	212.859	12.554	2.416	0.276	2.423	460.967	212.859	12.554	459	211	10	5	5	6		768.704	768.704	1030.49	62.4	74.88	66.56	7.20533	1.2		178826	22116.6	0.694045		34.95	69.9001	1.2213e+06	55571.9	0.994285
18	46	18	17	502.944	223.944	11.389	1.26	0.251	1.221	502.944	223.944	11.389	502	223	10	3	3	3		338.172	338.172	338.172	37.44	37.44	37.44	0	1		34987.8	7164.52	0.722062		20.2897	40.5794	219835	17615	0
664	538	664	272	402.36	232.494	14.527	4.995	0.283	5.032	402.361	232.494	14.527	397	228	10	11	10	10		2730.26	2342.42	2342.42	124.8	137.28	128.96	7.20533	1.1		1.29066e+06	83793.7	0.684144		67.5421	135.084	8.95623e+06	208894	0.998407
64	114	64	49	251.828	233.703	11.641	2.089	0.292	2.098	251.828	233.703	11.641	250	232	10	5	5	5		768.704	768.704	768.704	62.4	62.4	62.4	0	1		124401	17755.5	0.678733		30.9679	61.9358	1.01775e+06	48930.4	0
13	40	13	12	585.231	239.231	11.231	1.161	0.23	1.193	585.231	239.231	11.231	584	238	10	3	3	3		338.172	338.172	338.172	37.44	37.44	37.44	0	1		25268.9	6230.02	0.668426		18.204	36.4079	219835	17615	0
4	16	4	4	460.5	246.5	10	0.707	0	0.707	460.5	246.5	10	460	246	10	2	2	1		176.226	176.226	57.8316	12.48	24.96	20.8	7.20533	2		7775.06	2492.01	0.761618		12.2896	24.5792	32568.1	5410.26	0
65	110	65	49	245.523	256.231	12.108	2.103	0.277	2.12	245.523	256.231	12.108	244	254	10	4	5	5		537.003	768.704	768.704	49.92	62.4	58.24	7.20533	1.25		126345	17132.5	0.710723		31.1284	62.2567	814202	42557.2	0
107	202	107	87	523.944	265.421	13.299	2.982	1.058	3.023	523.944	265.421	13.299	519	263	10	10	5	7		2342.42	768.704	1320.26	62.4	124.8	91.52	31.4073	2		207983	31461.6	0.539579		36.7547	73.5094	2.84971e+06	103469	0.93945
75	128	75	53	327.387	270.347	11.627	2.248	0.309	2.235	327.387	270.347	11.627	325	268	10	5	6	5		768.704	1030.49	768.704	62.4	74.88	66.56	7.20533	1.2		145782	19936.1	0.671916		32.6492	65.2983	1.2213e+06	55571.9	0
5	20	5	5	390.4	272.4	10.8	0.79	0.143	0.748	390.4	272.4	10.8	390	272	10	2	2	2		176.226	176.226	176.226	24.96	24.96	24.96	0	1		9718.82	3115.01	0.707024		13.2386	26.4772	65136.2	7828.87	0
3695	1732	3695	909	367.879	273.71	19.114	9.174	0.349	9.186	367.881	273.71	19.114	358	265	10	20	19	19		7137.9	6572.97	6572.97	237.12	249.6	241.28	7.20533	1.05263		7.18221e+06	269760	0.667338		119.69	239.379	5.87854e+07	731475	0.999535
130	180	130	84	449.862	277.785	12.677	2.737	0.295	2.783	449.862	277.785	12.677	447	275	10	6	6	6		1030.49	1030.49	1030.49	74.88	74.88	74.88	0	1		252689	28035.1	0.689457		39.2193	78.4385	1.75868e+06	70459.8	1
12	32	12	12	495.5	282	10.5	1.052	0.255	1.225	495.5	282	10.5	495	281	10	2	3	2		176.226	338.172	176.226	24.96	37.44	29.12	7.20533	1.5		23325.2	4984.01	0.792115		17.7247	35.4494	97704.3	10539.1	0
21	50	21	20	93.143	284.143	11.19	1.324	0.258	1.408	93.143	284.143	11.19	92	283	10	3	3	3		338.172	338.172	338.172	37.44	37.44	37.44	0	1		40819.1	7787.52	0.736196		21.3595	42.719	219835	17615	0
4	16	4	4	355.5	285.5	10	0.707	0	0.707	355.5	285.5	10	355	285	10	2	2	1		176.226	176.226	57.8316	12.48	24.96	20.8	7.20533	2		7775.06	2492.01	0.761618		12.2896	24.5792	32568.1	5410.26	0
5	20	5	5	407.4	299.6	10.2	0.79	0.143	0.748	407.4	299.6	10.2	407	299	10	2	2	2		176.226	176.226	176.226	24.96	24.96	24.96	0	1		9718.82	3115.01	0.707024		13.2386	26.4772	65136.2	7828.87	0
14	38	14	14	459.5	309.286	11	1.113	0.281	1.154	459.5	309.286	11	459	308	10	2	3	3		176.226	338.172	338.172	24.96	37.44	33.28	7.20533	1.5		27212.7	5918.52	0.739241		18.6593	37.3185	146556	13867	0
5	20	5	5	176.6	329.4	10.2	0.79	0.143	0.748	176.6	329.4	10.2	176	329	10	2	2	2		176.226	176.226	176.226	24.96	24.96	24.96	0	1		9718.82	3115.01	0.707024		13.2386	26.4772	65136.2	7828.87	0
4	16	4	4	266.5	334.5	10	0.707	0	0.707	266.5	334.5	10	266	334	10	2	2	1		176.226	176.226	57.8316	12.48	24.96	20.8	7.20533	2		7775.06	2492.01	0.761618		12.2896	24.5792	32568.1	5410.26	0
2	12	2	2	376.5	338	10.5	0.707	0	0.707	376.5	338	10.5	376	338	10	2	1	2		176.226	57.8316	176.226	12.48	24.96	20.8	7.20533	2		3887.53	1869	0.639719		9.75428	19.5086	32568.1	5410.26	0
4	16	4	4	470.5	341.5	10	0.707	0	0.707	470.5	341.5	10	470	341	10	2	2	1		176.226	176.226	57.8316	12.48	24.96	20.8	7.20533	2		7775.06	2492.01	0.761618		12.2896	24.5792	32568.1	5410.26	0
8	24	8	8	39.5	344.5	10.5	0.866	0	0.866	39.5	344.5	10.5	39	344	10	2	2	2		176.226	176.226	176.226	24.96	24.96	24.96	0	1		15550.1	3738.01	0.805996		15.4839	30.9679	65136.2	7828.87	0
35	72	35	31	122.114	354.629	11.686	1.631	0.293	1.705	122.114	354.629	11.686	121	353	10	3	4	4		338.172	537.003	537.003	37.44	49.92	45.76	7.20533	1.33333		68031.8	11214	0.718671		25.3245	50.649	390817	26252.6	0
19	48	19	18	247.053	356.895	10.632	1.287	0.265	1.314	247.053	356.895	10.632	246	356	10	3	3	3		338.172	338.172	338.172	37.44	37.44	37.44	0	1		36931.5	7476.02	0.717373		20.6587	41.3174	219835	17615	0
4	16	4	4	155.5	357.5	10	0.707	0	0.707	155.5	357.5	10	155	357	10	2	2	1		176.226	176.226	57.8316	12.48	24.96	20.8	7.20533	2		7775.06	2492.01	0.761618		12.2896	24.5792	32568.1	5410.26	0
2	10	2	2	391	361	10.5	0.5	0	0.5	391	361	10.5	391	361	10	1	1	2		57.8316	57.8316	176.226	12.48	24.96	16.64	7.20533	2		3887.53	1557.5	0.767663		9.75428	19.5086	16284	3343.28	0
16	44	16	15	311.312	368.688	11	1.209	0.233	1.253	311.312	368.688	11	310	368	10	3	3	3		338.172	338.172	338.172	37.44	37.44	37.44	0	1		31100.2	6853.02	0.697876		19.5086	39.0171	219835	17615	0
2	10	2	2	495	386	10.5	0.5	0	0.5	495	386	10.5	495	386	10	1	1	2		57.8316	57.8316	176.226	12.48	24.96	16.64	7.20533	2		3887.53	1557.5	0.767663		9.75428	19.5086	16284	3343.28	0
88	138	88	67	639.852	395.33	12.125	2.369	0.439	2.386	639.852	395.33	12.125	638	393	10	4	6	6		537.003	1030.49	1030.49	49.92	74.88	66.56	14.4107	1.5		171051	21493.6	0.693309		34.436	68.872	1.17245e+06	55468.1	0.969403
148	202	148	90	407.047	407.432	12.493	2.89	0.266	2.913	407.047	407.432	12.493	404	404	10	7	7	6		1320.26	1320.26	1030.49	74.88	87.36	83.2	7.20533	1.16667		287677	31461.6	0.669844		40.9517	81.9035	2.39375e+06	86915	0.995656
29	76	29	27	578.276	407.793	10.931	1.963	0.748	1.899	578.276	407.793	10.931	576	406	10	6	4	3		1030.49	537.003	338.172	37.44	74.88	54.08	19.0635	2		56369.2	11837	0.600624		23.7858	47.5716	586226	36021.3	0
4	16	4	4	473.5	407.5	10	0.707	0	0.707	473.5	407.5	10	473	407	10	2	2	1		176.226	176.226	57.8316	12.48	24.96	20.8	7.20533	2		7775.06	2492.01	0.761618		12.2896	24.5792	32568.1	5410.26	0
2	10	2	2	134	423	10.5	0.5	0	0.5	134	423	10.5	134	423	10	1	1	2		57.8316	57.8316	176.226	12.48	24.96	16.64	7.20533	2		3887.53	1557.5	0.767663		9.75428	19.5086	16284	3343.28	0
31	86	31	29	385	430.71	11.645	1.999	0.913	1.827	385	430.71	11.645	383	429	10	6	5	4		1030.49	768.704	537.003	49.92	74.88	62.4	12.48	1.5		60256.7	13394.5	0.554915		24.3205	48.641	977043	48682.7	0
108	186	108	81	162.528	439.593	13.787	2.892	0.94	3.078	162.528	439.593	13.787	160	438	10	6	5	9		1030.49	768.704	1977.47	62.4	112.32	83.2	25.9792	1.8		209927	28969.6	0.58964		36.8689	73.7377	2.19835e+06	85525.9	0.955984
8	24	8	8	576.5	440.5	10.5	0.866	0	0.866	576.5	440.5	10.5	576	440	10	2	2	2		176.226	176.226	176.226	24.96	24.96	24.96	0	1		15550.1	3738.01	0.805996		15.4839	30.9679	65136.2	7828.87	0
31	66	31	28	143.806	443	11.065	1.543	0.299	1.558	143.806	443	11.065	142	442	10	4	3	4		537.003	338.172	537.003	37.44	49.92	45.76	7.20533	1.33333		60256.7	10279.5	0.723072		24.3205	48.641	390817	26252.6	0
4	16	4	4	225.5	469.5	10	0.707	0	0.707	225.5	469.5	10	225	469	10	2	2	1		176.226	176.226	57.8316	12.48	24.96	20.8	7.20533	2		7775.06	2492.01	0.761618		12.2896	24.5792	32568.1	5410.26	0
10	30	10	10	161.5	486.2	10.6	0.996	0.254	1.025	161.5	486.2	10.6	161	485	10	2	3	2		176.226	338.172	176.226	24.96	37.44	29.12	7.20533	1.5		19437.6	4672.51	0.74822		16.6796	33.3592	97704.3	10539.1	0
45	88	45	35	344.533	509.156	11.244	1.841	0.247	1.883	344.533	509.156	11.244	343	507	10	4	5	4		537.003	768.704	537.003	49.92	62.4	54.08	7.20533	1.25		87469.4	13706	0.695253		27.5374	55.0748	651362	36649	0
4	16	4	4	522.5	510.5	10	0.707	0	0.707	522.5	510.5	10	522	510	10	2	2	1		176.226	176.226	57.8316	12.48	24.96	20.8	7.20533	2		7775.06	2492.01	0.761618		12.2896	24.5792	32568.1	5410.26	0
68	118	68	49	542.206	518.162	12.279	2.167	0.258	2.21	542.206	518.162	12.279	540	516	10	5	5	5		768.704	768.704	768.704	62.4	62.4	62.4	0	1		132176	18378.5	0.68277		31.6001	63.2001	1.01775e+06	48930.4	0
28	62	28	26	485.5	531.929	11.143	1.487	0.298	1.508	485.5	531.929	11.143	484	531	10	4	3	3		537.003	338.172	338.172	37.44	49.92	41.6	7.20533	1.33333		54425.4	9656.52	0.719224		23.5092	47.0184	293113	21638.7	0
8	24	8	8	375.5	534.5	10.5	0.866	0	0.866	375.5	534.5	10.5	375	534	10	2	2	2		176.226	176.226	176.226	24.96	24.96	24.96	0	1		15550.1	3738.01	0.805996		15.4839	30.9679	65136.2	7828.87	0
4	16	4	4	209.5	562.5	10	0.707	0	0.707	209.5	562.5	10	209	562	10	2	2	1		176.226	176.226	57.8316	12.48	24.96	20.8	7.20533	2		7775.06	2492.01	0.761618		12.2896	24.5792	32568.1	5410.26	0
23	54	23	21	378.913	568.913	11.696	1.392	0.247	1.452	378.913	568.913	11.696	378	568	10	3	3	4		338.172	338.172	537.003	37.44	49.92	41.6	7.20533	1.33333		44706.6	8410.52	0.724284		22.0171	44.0343	293113	21638.7	0
8	24	8	8	373.5	577.5	10.5	0.866	0	0.866	373.5	577.5	10.5	373	577	10	2	2	2		176.226	176.226	176.226	24.96	24.96	24.96	0	1		15550.1	3738.01	0.805996		15.4839	30.9679	65136.2	7828.87	0
20	48	20	19	280.8	591.2	11.2	1.303	0.26	1.386	280.8	591.2	11.2	280	590	10	3	3	3		338.172	338.172	338.172	37.44	37.44	37.44	0	1		38875.3	7476.02	0.742329		21.015	42.0299	219835	17615	0
9	28	9	9	270.444	595.444	10.667	0.945	0.225	0.916	270.444	595.444	10.667	270	595	10	2	2	3		176.226	176.226	338.172	24.96	37.44	29.12	7.20533	1.5		17493.9	4361.01	0.747288		16.104	32.2079	97704.3	10539.1	0
399	392	399	188	219.373	602.045	14.09	4.166	0.276	4.176	219.374	602.045	14.09	215	598	10	9	9	9		1977.47	1977.47	1977.47	112.32	112.32	112.32	0	1		775562	61054.2	0.668621		56.9958	113.992	5.93554e+06	158535	1
26	60	26	24	351.962	600.615	10.923	1.452	0.28	1.481	351.962	600.615	10.923	351	599	10	3	4	3		338.172	537.003	338.172	37.44	49.92	41.6	7.20533	1.33333		50537.9	9345.02	0.707373		22.9356	45.8711	293113	21638.7	0
2	10	2	2	389	614	10.5	0.5	0	0.5	389	614	10.5	389	614	10	1	1	2		57.8316	57.8316	176.226	12.48	24.96	16.64	7.20533	2		3887.53	1557.5	0.767663		9.75428	19.5086	16284	3343.28	0
17	54	17	17	421.647	627.059	11.118	1.667	0.678	1.722	421.647	627.059	11.118	420	626	10	5	3	4		768.704	338.172	537.003	37.44	62.4	49.92	12.48	1.66667		33044	8410.52	0.592093		19.9068	39.8136	488521	31072.5	0
110	162	110	76	334.6	640.073	12.909	2.553	0.287	2.601	334.6	640.073	12.909	332	638	10	6	6	6		1030.49	1030.49	1030.49	74.88	74.88	74.88	0	1		213814	25231.6	0.685327		37.095	74.1901	1.75868e+06	70459.8	1
43	84	43	35	369.605	4.674	12.349	1.798	0.233	1.788	369.605	4.674	12.349	368	3	11	4	4	4		537.003	537.003	537.003	49.92	49.92	49.92	0	1		83581.9	13083	0.706617		27.1232	54.2464	521090	31315.5	0
22	50	22	21	382.909	11.227	11.909	1.345	0.268	1.34	382.909	11.227	11.909	382	10	11	3	3	3		338.172	338.172	338.172	37.44	37.44	37.44	0	1		42762.8	7787.52	0.759386		21.6933	43.3866	219835	17615	0
159	208	159	94	309.258	17.038	13.843	2.973	0.276	3.017	309.258	17.038	13.843	307	14	11	6	7	7		1030.49	1320.26	1320.26	74.88	87.36	83.2	7.20533	1.16667		309059	32396.1	0.682368		41.9422	83.8843	2.39375e+06	86915	0.995656
8	24	8	8	384.5	30.5	11.5	0.866	0	0.866	384.5	30.5	11.5	384	30	11	2	2	2		176.226	176.226	176.226	24.96	24.96	24.96	0	1		15550.1	3738.01	0.805996		15.4839	30.9679	65136.2	7828.87	0
30	64	30	28	358.6	37.967	11.933	1.522	0.314	1.527	358.6	37.967	11.933	357	37	11	4	3	3		537.003	338.172	338.172	37.44	49.92	41.6	7.20533	1.33333		58312.9	9968.03	0.729544		24.0561	48.1122	293113	21638.7	0
2	10	2	2	461	60.5	11	0.5	0	0.5	461	60.5	11	461	60	11	1	2	1		57.8316	176.226	57.8316	12.48	24.96	16.64	7.20533	2		3887.53	1557.5	0.767663		9.75428	19.5086	16284	3343.28	0
54	96	54	44	447.759	69.352	12.685	1.938	0.297	1.92	447.759	69.352	12.685	446	68	11	5	4	4		768.704	537.003	537.003	49.92	62.4	54.08	7.20533	1.25		104963	14952	0.719684		29.2628	58.5257	651362	36649	0
15	42	15	15	405.067	89.467	12.133	1.212	0.41	1.2	405.067	89.467	12.133	404	89	11	3	2	4		338.172	176.226	537.003	24.96	49.92	37.44	12.48	2		29156.5	6541.52	0.700319		19.0934	38.1867	195409	17382.4	0
81	168	81	66	408.741	93.914	13.111	2.95	1.198	2.947	408.741	93.914	13.111	406	90	11	7	8	6		1320.26	1636.37	1030.49	74.88	99.84	87.36	12.48	1.33333		157445	26166.1	0.538888		33.4976	66.9952	2.73572e+06	95651.8	0.988945
172	230	172	100	527.68	104.052	14.035	3.065	0.26	3.111	527.68	104.052	14.035	525	101	11	7	7	7		1320.26	1320.26	1320.26	87.36	87.36	87.36	0	1		334328	35822.6	0.650292		43.0554	86.1108	2.79271e+06	95903.6	1
1858	1104	1858	562	556.653	106.956	18.119	7.216	0.302	7.226	556.651	106.956	18.119	549	100	11	16	15	15		4986.41	4495.02	4495.02	187.2	199.68	191.36	7.20533	1.06667		3.61152e+06	171948	0.662032		95.1774	190.355	2.93113e+07	460073	0.999265
43	84	43	35	313.326	110.535	12.721	1.792	0.229	1.812	313.326	110.535	12.721	312	109	11	4	4	4		537.003	537.003	537.003	49.92	49.92	49.92	0	1		83581.9	13083	0.706617		27.1232	54.2464	521090	31315.5	0
36	72	36	32	103.583	123.028	12.667	1.648	0.296	1.726	103.583	123.028	12.667	102	122	11	4	3	4		537.003	338.172	537.003	37.44	49.92	45.76	7.20533	1.33333		69975.5	11214	0.732296		25.5634	51.1269	390817	26252.6	0
6	24	6	6	148.333	136.5	12	0.867	0.254	0.833	148.333	136.5	12	148	136	11	2	2	3		176.226	176.226	338.172	24.96	37.44	29.12	7.20533	1.5		11662.6	3738.01	0.665335		14.0681	28.1362	97704.3	10539.1	0
5	20	5	5	445.4	138.4	11.2	0.79	0.143	0.748	445.4	138.4	11.2	445	138	11	2	2	2		176.226	176.226	176.226	24.96	24.96	24.96	0	1		9718.82	3115.01	0.707024		13.2386	26.4772	65136.2	7828.87	0
40	86	40	33	469.175	140.075	13.1	1.775	0.343	1.745	469.175	140.075	13.1	468	138	11	4	5	5		537.003	768.704	768.704	49.92	62.4	58.24	7.20533	1.25		77750.6	13394.5	0.657697		26.4772	52.9544	814202	42557.2	0
5	20	5	5	272.6	146.4	11.2	0.79	0.143	0.748	272.6	146.4	11.2	272	146	11	2	2	2		176.226	176.226	176.226	24.96	24.96	24.96	0	1		9718.82	3115.01	0.707024		13.2386	26.4772	65136.2	7828.87	0
4	16	4	4	428.5	162.5	11	0.707	0	0.707	428.5	162.5	11	428	162	11	2	2	1		176.226	176.226	57.8316	12.48	24.96	20.8	7.20533	2		7775.06	2492.01	0.761618		12.2896	24.5792	32568.1	5410.26	0
13	40	13	12	82.231	172.769	11.769	1.161	0.23	1.193	82.231	172.769	11.769	81	172	11	3	3	3		338.172	338.172	338.172	37.44	37.44	37.44	0	1		25268.9	6230.02	0.668426		18.204	36.4079	219835	17615	0
8	24	8	8	225.5	172.5	11.5	0.866	0	0.866	225.5	172.5	11.5	225	172	11	2	2	2		176.226	176.226	176.226	24.96	24.96	24.96	0	1		15550.1	3738.01	0.805996		15.4839	30.9679	65136.2	7828.87	0
47	86	47	39	500.787	174.532	12.596	1.837	0.262	1.857	500.787	174.532	12.596	499	173	11	4	4	4		537.003	537.003	537.003	49.92	49.92	49.92	0	1		91357	13394.5	0.732348		27.9394	55.8789	521090	31315.5	0
12	32	12	12	389.5	191	11.5	1.052	0.255	1.225	389.5	191	11.5	389	190	11	2	3	2		176.226	338.172	176.226	24.96	37.44	29.12	7.20533	1.5		23325.2	4984.01	0.792115		17.7247	35.4494	97704.3	10539.1	0
22048	7690	22048	4096	564.732	209.872	30.396	17.395	4.636	17.915	564.831	209.886	30.394	542	192	11	46	38	40		27230	20029.4	21750.9	474.24	574.08	515.84	51.9584	1.21053		4.28561e+07	1.19772e+06	0.494467		217.091	434.182	5.6929e+08	3.33884e+06	0.994897
87	154	87	64	261.736	213.471	12.966	2.505	0.684	2.39	261.736	213.471	12.966	258	211	11	7	7	5		1320.26	1320.26	768.704	62.4	87.36	79.04	14.4107	1.4		169108	23985.6	0.616561		34.3051	68.6101	1.9948e+06	78278.5	0
62	108	62	48	398.581	217.581	13.226	2.059	0.297	2.044	398.581	217.581	13.226	397	216	11	5	4	5		768.704	537.003	768.704	49.92	62.4	58.24	7.20533	1.25		120513	16821	0.701436		30.6419	61.2838	814202	42557.2	0
162	234	162	109	410.914	221.34	14.284	3.202	0.881	2.968	410.914	221.34	14.284	408	218	11	8	8	7		1636.37	1636.37	1320.26	87.36	99.84	95.68	7.20533	1.14286		314890	36445.6	0.614155		42.2043	84.4086	3.64763e+06	114967	0.996749
149	222	149	98	288.06	244.302	13.517	3.017	0.654	3.065	288.06	244.302	13.517	285	241	11	7	8	7		1320.26	1636.37	1320.26	87.36	99.84	91.52	7.20533	1.14286		289621	34576.6	0.61224		41.0438	82.0875	3.19167e+06	105159	0.9969
17	42	17	17	193.059	254.059	11.529	1.2	0.32	1.185	193.059	254.059	11.529	192	253	11	3	3	2		338.172	338.172	176.226	24.96	37.44	33.28	7.20533	1.5		33044	6541.52	0.761262		19.9068	39.8136	146556	13867	0
15	42	15	15	403.067	256.333	11.667	1.16	0.318	1.194	403.067	256.333	11.667	402	255	11	3	3	3		338.172	338.172	338.172	37.44	37.44	37.44	0	1		29156.5	6541.52	0.700319		19.0934	38.1867	219835	17615	0
4	16	4	4	536.5	265.5	11	0.707	0	0.707	536.5	265.5	11	536	265	11	2	2	1		176.226	176.226	57.8316	12.48	24.96	20.8	7.20533	2		7775.06	2492.01	0.761618		12.2896	24.5792	32568.1	5410.26	0
5	20	5	5	507.6	269.4	11.8	0.79	0.143	0.748	507.6	269.4	11.8	507	269	11	2	2	2		176.226	176.226	176.226	24.96	24.96	24.96	0	1		9718.82	3115.01	0.707024		13.2386	26.4772	65136.2	7828.87	0
2	10	2	2	118	273	11.5	0.5	0	0.5	118	273	11.5	118	273	11	1	1	2		57.8316	57.8316	176.226	12.48	24.96	16.64	7.20533	2		3887.53	1557.5	0.767663		9.75428	19.5086	16284	3343.28	0
294	408	294	195	349.622	278.493	14.388	4.202	1.369	4.243	349.623	278.493	14.388	345	274	11	12	10	9		3140.14	2342.42	1977.47	112.32	149.76	128.96	19.0635	1.33333		571467	63546.2	0.524069		51.4795	102.959	8.79339e+06	208320	0.988985
23	54	23	21	338.087	277.913	12.696	1.392	0.247	1.452	338.087	277.913	12.696	337	277	11	3	3	4		338.172	338.172	537.003	37.44	49.92	41.6	7.20533	1.33333		44706.6	8410.52	0.724284		22.0171	44.0343	293113	21638.7	0
113	168	113	72	487.097	281.796	13.504	2.613	0.26	2.662	487.097	281.796	13.504	485	279	11	6	6	6		1030.49	1030.49	1030.49	74.88	74.88	74.88	0	1		219645	26166.1	0.672812		37.4293	74.8585	1.75868e+06	70459.8	1
5	20	5	5	617.4	287.6	11.8	0.79	0.143	0.748	617.4	287.6	11.8	617	287	11	2	2	2		176.226	176.226	176.226	24.96	24.96	24.96	0	1		9718.82	3115.01	0.707024		13.2386	26.4772	65136.2	7828.87	0
2	10	2	2	467	293	11.5	0.5	0	0.5	467	293	11.5	467	293	11	1	1	2		57.8316	57.8316	176.226	12.48	24.96	16.64	7.20533	2		3887.53	1557.5	0.767663		9.75428	19.5086	16284	3343.28	0
4	16	4	4	141.5	294.5	11	0.707	0	0.707	141.5	294.5	11	141	294	11	2	2	1		176.226	176.226	57.8316	12.48	24.96	20.8	7.20533	2		7775.06	2492.01	0.761618		12.2896	24.5792	32568.1	5410.26	0
15	42	15	15	375.333	294.067	12.333	1.16	0.318	1.194	375.333	294.067	12.333	374	293	11	3	3	3		338.172	338.172	338.172	37.44	37.44	37.44	0	1		29156.5	6541.52	0.700319		19.0934	38.1867	219835	17615	0
10	30	10	10	321.5	300.2	11.4	0.996	0.254	1.025	321.5	300.2	11.4	321	299	11	2	3	2		176.226	338.172	176.226	24.96	37.44	29.12	7.20533	1.5		19437.6	4672.51	0.74822		16.6796	33.3592	97704.3	10539.1	0
33	64	33	31	333	308.364	11.909	1.57	0.337	1.611	333	308.364	11.909	332	307	11	3	4	3		338.172	537.003	338.172	37.44	49.92	41.6	7.20533	1.33333		64144.2	9968.03	0.777404		24.8326	49.6653	293113	21638.7	0
203	244	203	116	251	312.118	13.862	3.255	0.273	3.233	251	312.118	13.862	248	309	11	7	7	7		1320.26	1320.26	1320.26	87.36	87.36	87.36	0	1		394584	38003.1	0.684581		45.5006	91.0012	2.79271e+06	95903.6	1
511	508	511	243	492.575	333.292	15.597	4.761	0.975	4.54	492.577	333.292	15.597	488	329	11	10	10	14		2342.42	2342.42	4023.15	124.8	174.72	141.44	28.8213	1.4		993264	79121.2	0.608463		61.8954	123.791	1.13988e+07	249605	0.981305
56	112	56	42	443.196	333.429	12.857	2.019	0.319	2.02	443.196	333.429	12.857	441	331	11	5	6	5		768.704	1030.49	768.704	62.4	74.88	66.56	7.20533	1.2		108851	17444	0.632011		29.6197	59.2395	1.2213e+06	55571.9	0
5	20	5	5	286.6	335.6	11.8	0.79	0.143	0.748	286.6	335.6	11.8	286	335	11	2	2	2		176.226	176.226	176.226	24.96	24.96	24.96	0	1		9718.82	3115.01	0.707024		13.2386	26.4772	65136.2	7828.87	0
50	90	50	42	605.68	343.44	12.5	1.869	0.258	1.807	605.68	343.44	12.5	604	342	11	4	4	4		537.003	537.003	537.003	49.92	49.92	49.92	0	1		97188.2	14017.5	0.72927		28.5217	57.0434	521090	31315.5	0
7	26	7	7	417	350.571	11.857	0.931	0.291	1.097	417	350.571	11.857	416	350	11	3	2	2		338.172	176.226	176.226	24.96	37.44	29.12	7.20533	1.5		13606.4	4049.51	0.680627		14.8099	29.6197	97704.3	10539.1	0
26	54	26	25	352.962	355.962	12.038	1.402	0.268	1.416	352.962	355.962	12.038	352	355	11	3	3	3		338.172	338.172	338.172	37.44	37.44	37.44	0	1		50537.9	8410.52	0.78597		22.9356	45.8711	219835	17615	0
5	20	5	5	624.4	367.4	11.2	0.79	0.143	0.748	624.4	367.4	11.2	624	367	11	2	2	2		176.226	176.226	176.226	24.96	24.96	24.96	0	1		9718.82	3115.01	0.707024		13.2386	26.4772	65136.2	7828.87	0
573	498	573	244	310.267	377.049	15.433	4.746	0.277	4.756	310.268	377.049	15.433	306	372	11	10	11	10		2342.42	2730.26	2342.42	124.8	137.28	128.96	7.20533	1.1		1.11378e+06	77563.7	0.669922		64.3038	128.608	8.95623e+06	208894	0.998407
4	16	4	4	274.5	377.5	11	0.707	0	0.707	274.5	377.5	11	274	377	11	2	2	1		176.226	176.226	57.8316	12.48	24.96	20.8	7.20533	2		7775.06	2492.01	0.761618		12.2896	24.5792	32568.1	5410.26	0
12	32	12	12	316.5	417	11.5	1.052	0.255	1.225	316.5	417	11.5	316	416	11	2	3	2		176.226	338.172	176.226	24.96	37.44	29.12	7.20533	1.5		23325.2	4984.01	0.792115		17.7247	35.4494	97704.3	10539.1	0
121	174	121	79	547.289	416.669	13.934	2.67	0.279	2.667	547.289	416.669	13.934	545	414	11	6	6	6		1030.49	1030.49	1030.49	74.88	74.88	74.88	0	1		235196	27100.6	0.679921		38.2925	76.585	1.75868e+06	70459.8	1
357	400	357	194	405.863	417.014	15.563	4.148	0.815	4.107	405.863	417.014	15.563	401	414	11	10	8	10		2342.42	1636.37	2342.42	99.84	124.8	116.48	14.4107	1.25		693924	62300.2	0.608419		54.9213	109.843	6.51362e+06	170229	0.99083
2	10	2	2	320	437	11.5	0.5	0	0.5	320	437	11.5	320	437	11	1	1	2		57.8316	57.8316	176.226	12.48	24.96	16.64	7.20533	2		3887.53	1557.5	0.767663		9.75428	19.5086	16284	3343.28	0
93	156	93	67	563.452	440.72	13.194	2.57	0.757	2.451	563.452	440.72	13.194	561	439	11	9	5	5		1977.47	768.704	768.704	62.4	112.32	79.04	28.8213	1.8		180770	24297.1	0.636329		35.0762	70.1524	1.83196e+06	76435.3	0
24	54	24	23	544.042	442.042	11.958	1.373	0.26	1.416	544.042	442.042	11.958	543	441	11	3	3	3		338.172	338.172	338.172	37.44	37.44	37.44	0	1		46650.4	8410.52	0.745129		22.3317	44.6634	219835	17615	0
10	30	10	10	413.8	447.5	11.4	0.996	0.254	1.025	413.8	447.5	11.4	413	447	11	3	2	2		338.172	176.226	176.226	24.96	37.44	29.12	7.20533	1.5		19437.6	4672.51	0.74822		16.6796	33.3592	97704.3	10539.1	0
24	56	24	22	610.833	459.958	12.167	1.405	0.262	1.434	610.833	459.958	12.167	610	459	11	3	3	4		338.172	338.172	537.003	37.44	49.92	41.6	7.20533	1.33333		46650.4	8722.02	0.718517		22.3317	44.6634	293113	21638.7	0
12	32	12	12	337.5	462.5	12	1.052	0.255	1.225	337.5	462.5	12	337	462	11	2	2	3		176.226	176.226	338.172	24.96	37.44	29.12	7.20533	1.5		23325.2	4984.01	0.792115		17.7247	35.4494	97704.3	10539.1	0
5	20	5	5	117.4	466.6	11.8	0.79	0.143	0.748	117.4	466.6	11.8	117	466	11	2	2	2		176.226	176.226	176.226	24.96	24.96	24.96	0	1		9718.82	3115.01	0.707024		13.2386	26.4772	65136.2	7828.87	0
88	134	88	62	423.909	469.83	12.898	2.356	0.244	2.355	423.909	469.83	12.898	422	468	11	5	5	5		768.704	768.704	768.704	62.4	62.4	62.4	0	1		171051	20870.6	0.714005		34.436	68.872	1.01775e+06	48930.4	0
90	140	90	62	493.189	471.944	12.822	2.395	0.266	2.381	493.189	471.944	12.822	491	470	11	6	5	5		1030.49	768.704	768.704	62.4	74.88	66.56	7.20533	1.2		174939	21805.1	0.69372		34.6949	69.3898	1.2213e+06	55571.9	0
4	16	4	4	360.5	471.5	11	0.707	0	0.707	360.5	471.5	11	360	471	11	2	2	1		176.226	176.226	57.8316	12.48	24.96	20.8	7.20533	2		7775.06	2492.01	0.761618		12.2896	24.5792	32568.1	5410.26	0
488	518	488	253	196.162	497.912	17.424	5.12	1.691	4.904	196.162	497.912	17.424	190	492	11	12	12	12		3140.14	3140.14	3140.14	149.76	149.76	149.76	0	1		948557	80678.7	0.578674		60.9525	121.905	1.40694e+07	281839	1
47	96	47	37	271.702	500.106	12.745	1.87	0.315	1.884	271.702	500.106	12.745	270	498	11	5	5	4		768.704	768.704	537.003	49.92	62.4	58.24	7.20533	1.25		91357	14952	0.656062		27.9394	55.8789	814202	42557.2	0
30	72	30	27	233.2	528.433	12.267	1.55	0.344	1.602	233.2	528.433	12.267	232	527	11	4	4	4		537.003	537.003	537.003	49.92	49.92	49.92	0	1		58312.9	11214	0.648484		24.0561	48.1122	521090	31315.5	0
145	198	145	91	325.917	530.083	13.159	2.849	0.317	2.927	325.917	530.083	13.159	323	527	11	7	7	6		1320.26	1320.26	1030.49	74.88	87.36	83.2	7.20533	1.16667		281846	30838.6	0.67411		40.6731	81.3463	2.39375e+06	86915	0.995656
10	30	10	10	417.8	531.5	11.6	0.996	0.254	1.025	417.8	531.5	11.6	417	531	11	3	2	2		338.172	176.226	176.226	24.96	37.44	29.12	7.20533	1.5		19437.6	4672.51	0.74822		16.6796	33.3592	97704.3	10539.1	0
17	46	17	16	331.765	535	12.235	1.252	0.246	1.281	331.765	535	12.235	331	534	11	3	3	3		338.172	338.172	338.172	37.44	37.44	37.44	0	1		33044	7164.52	0.695065		19.9068	39.8136	219835	17615	0
8	24	8	8	512.5	538.5	11.5	0.866	0	0.866	512.5	538.5	11.5	512	538	11	2	2	2		176.226	176.226	176.226	24.96	24.96	24.96	0	1		15550.1	3738.01	0.805996		15.4839	30.9679	65136.2	7828.87	0
10	30	10	10	422.5	539.8	11.6	0.996	0.254	1.025	422.5	539.8	11.6	422	539	11	2	3	2		176.226	338.172	176.226	24.96	37.44	29.12	7.20533	1.5		19437.6	4672.51	0.74822		16.6796	33.3592	97704.3	10539.1	0
49	96	49	39	133.469	540.959	13	1.898	0.283	2.02	133.469	540.959	13	132	539	11	4	5	5		537.003	768.704	768.704	49.92	62.4	58.24	7.20533	1.25		95244.5	14952	0.674544		28.3303	56.6605	814202	42557.2	0
129	184	129	82	310.767	546.101	13.496	2.745	0.285	2.753	310.767	546.101	13.496	308	543	11	6	7	6		1030.49	1320.26	1030.49	74.88	87.36	79.04	7.20533	1.16667		250746	28658.1	0.671006		39.1184	78.2369	2.05179e+06	78408.4	0.995888
4	16	4	4	378.5	551.5	11	0.707	0	0.707	378.5	551.5	11	378	551	11	2	2	1		176.226	176.226	57.8316	12.48	24.96	20.8	7.20533	2		7775.06	2492.01	0.761618		12.2896	24.5792	32568.1	5410.26	0
12	36	12	12	189.75	553.25	11.667	1.085	0.309	1.073	189.75	553.25	11.667	189	552	11	3	3	2		338.172	338.172	176.226	24.96	37.44	33.28	7.20533	1.5		23325.2	5607.01	0.704102		17.7247	35.4494	146556	13867	0
1021	858	1021	434	338.981	556.774	16.25	6.419	1.87	6.161	338.983	556.773	16.25	329	551	11	18	13	12		6025.81	3571.32	3140.14	149.76	224.64	178.88	40.1176	1.5		1.98458e+06	133634	0.571497		77.9579	155.916	2.28628e+07	398668	0.977145
43	86	43	37	436.581	558.395	13	1.756	0.309	1.812	436.581	558.395	13	435	557	11	4	4	5		537.003	537.003	768.704	49.92	62.4	54.08	7.20533	1.25		83581.9	13394.5	0.690184		27.1232	54.2464	651362	36649	0
46	90	46	38	145.37	560.022	12.652	1.829	0.295	1.817	145.37	560.022	12.652	144	558	11	4	5	4		537.003	768.704	537.003	49.92	62.4	54.08	7.20533	1.25		89413.2	14017.5	0.689838		27.7399	55.4797	651362	36649	0
19	48	19	18	432.263	576.895	12.105	1.292	0.256	1.312	432.263	576.895	12.105	431	576	11	3	3	3		338.172	338.172	338.172	37.44	37.44	37.44	0	1		36931.5	7476.02	0.717373		20.6587	41.3174	219835	17615	0
13	36	13	13	155	581.462	12.385	1.088	0.276	1.199	155	581.462	12.385	154	581	11	3	2	3		338.172	176.226	338.172	24.96	37.44	33.28	7.20533	1.5		25268.9	5607.01	0.742695		18.204	36.4079	146556	13867	0
8	24	8	8	370.5	581.5	11.5	0.866	0	0.866	370.5	581.5	11.5	370	581	11	2	2	2		176.226	176.226	176.226	24.96	24.96	24.96	0	1		15550.1	3738.01	0.805996		15.4839	30.9679	65136.2	7828.87	0
17	46	17	16	501.235	582.235	12	1.252	0.251	1.281	501.235	582.235	12	500	581	11	3	3	3		338.172	338.172	338.172	37.44	37.44	37.44	0	1		33044	7164.52	0.695065		19.9068	39.8136	219835	17615	0
11	32	11	11	414.455	586.091	11.455	1.031	0.26	1.154	414.455	586.091	11.455	414	585	11	2	3	2		176.226	338.172	176.226	24.96	37.44	29.12	7.20533	1.5		21381.4	4984.01	0.747474		17.218	34.436	97704.3	10539.1	0
6	22	6	6	258.5	586.333	11.333	0.827	0.109	0.898	258.5	586.333	11.333	258	586	11	2	2	2		176.226	176.226	176.226	24.96	24.96	24.96	0	1		11662.6	3426.51	0.72582		14.0681	28.1362	65136.2	7828.87	0
41	80	41	36	425.439	591.341	12.049	1.72	0.303	1.758	425.439	591.341	12.049	424	590	11	4	4	4		537.003	537.003	537.003	49.92	49.92	49.92	0	1		79694.4	12460	0.718759		26.696	53.392	521090	31315.5	0
16	46	16	15	227.75	600.062	12.562	1.227	0.272	1.278	227.75	600.062	12.562	227	599	11	3	3	4		338.172	338.172	537.003	37.44	49.92	41.6	7.20533	1.33333		31100.2	7164.52	0.667533		19.5086	39.0171	293113	21638.7	0
177	220	177	104	449.458	605.576	13.898	3.078	0.291	3.103	449.458	605.576	13.898	447	603	11	6	7	7		1030.49	1320.26	1320.26	74.88	87.36	83.2	7.20533	1.16667		344046	34265.1	0.692963		43.4686	86.9373	2.39375e+06	86915	0.995656
5	20	5	5	444.4	606.6	11.8	0.79	0.143	0.748	444.4	606.6	11.8	444	606	11	2	2	2		176.226	176.226	176.226	24.96	24.96	24.96	0	1		9718.82	3115.01	0.707024		13.2386	26.4772	65136.2	7828.87	0
10	36	10	9	435.9	607.9	12	1.128	0.2	1.105	435.9	607.9	12	435	607	11	3	3	3		338.172	338.172	338.172	37.44	37.44	37.44	0	1		19437.6	5607.01	0.623517		16.6796	33.3592	219835	17615	0
2	10	2	2	295	612	11.5	0.5	0	0.5	295	612	11.5	295	612	11	1	1	2		57.8316	57.8316	176.226	12.48	24.96	16.64	7.20533	2		3887.53	1557.5	0.767663		9.75428	19.5086	16284	3343.28	0
76	136	76	59	455.763	617.5	13.263	2.446	0.754	2.307	455.763	617.5	13.263	453	616	11	6	4	7		1030.49	537.003	1320.26	49.92	87.36	70.72	19.0635	1.75		147726	21182.1	0.638		32.7936	65.5873	1.36786e+06	62433.7	0.954464
17	42	17	17	305.059	617.941	11.529	1.2	0.32	1.185	305.059	617.941	11.529	304	617	11	3	3	2		338.172	338.172	176.226	24.96	37.44	33.28	7.20533	1.5		33044	6541.52	0.761262		19.9068	39.8136	146556	13867	0
2	10	2	2	440	628	11.5	0.5	0	0.5	440	628	11.5	440	628	11	1	1	2		57.8316	57.8316	176.226	12.48	24.96	16.64	7.20533	2		3887.53	1557.5	0.767663		9.75428	19.5086	16284	3343.28	0
8	24	8	8	314.5	629.5	11.5	0.866	0	0.866	314.5	629.5	11.5	314	629	11	2	2	2		176.226	176.226	176.226	24.96	24.96	24.96	0	1		15550.1	3738.01	0.805996		15.4839	30.9679	65136.2	7828.87	0
4	16	4	4	371.5	640.5	11	0.707	0	0.707	371.5	640.5	11	371	640	11	2	2	1		176.226	176.226	57.8316	12.48	24.96	20.8	7.20533	2		7775.06	2492.01	0.761618		12.2896	24.5792	32568.1	5410.26	0
30	68	30	26	383.5	641.867	12.467	1.575	0.271	1.598	383.5	641.867	12.467	382	641	11	4	3	4		537.003	338.172	537.003	37.44	49.92	45.76	7.20533	1.33333		58312.9	10591	0.68663		24.0561	48.1122	390817	26252.6	0
8	24	8	8	281.5	645.5	11.5	0.866	0	0.866	281.5	645.5	11.5	281	645	11	2	2	2		176.226	176.226	176.226	24.96	24.96	24.96	0	1		15550.1	3738.01	0.805996		15.4839	30.9679	65136.2	7828.87	0
63	112	63	50	297.635	11.635	13.571	2.041	0.299	2.094	297.635	11.635	13.571	296	10	12	5	5	5		768.704	768.704	768.704	62.4	62.4	62.4	0	1		122457	17444	0.683638		30.8058	61.6115	1.01775e+06	48930.4	0
431	652	431	309	457.64	47.278	17.155	4.863	1.484	4.853	457.641	47.278	17.155	453	39	12	12	15	10		3140.14	4495.02	2342.42	124.8	187.2	153.92	31.4073	1.5		837763	101549	0.423209		58.4805	116.961	1.46556e+07	295959	0.978563
7	26	7	7	309.429	50	12.143	0.931	0.291	1.097	309.429	50	12.143	309	49	12	2	3	2		176.226	338.172	176.226	24.96	37.44	29.12	7.20533	1.5		13606.4	4049.51	0.680627		14.8099	29.6197	97704.3	10539.1	0
37	80	37	31	356.351	54.459	13.946	1.689	0.274	1.736	356.351	54.459	13.946	355	53	12	4	4	5		537.003	537.003	768.704	49.92	62.4	54.08	7.20533	1.25		71919.3	12460	0.671215		25.798	51.596	651362	36649	0
18	46	18	17	469.111	56.833	13.333	1.263	0.252	1.306	469.111	56.833	13.333	468	56	12	3	3	3		338.172	338.172	338.172	37.44	37.44	37.44	0	1		34987.8	7164.52	0.722062		20.2897	40.5794	219835	17615	0
323	340	323	160	375.421	73.585	15.765	3.857	0.241	3.848	375.422	73.585	15.765	372	70	12	8	8	9		1636.37	1636.37	1977.47	99.84	112.32	104	7.20533	1.125		627836	52955.1	0.669587		53.1193	106.239	4.68981e+06	135823	0.99758
143	194	143	87	215.371	74.49	15.112	2.858	0.253	2.862	215.371	74.49	15.112	213	72	12	6	6	7		1030.49	1030.49	1320.26	74.88	87.36	79.04	7.20533	1.16667		277958	30215.6	0.681668		40.4853	80.9705	2.05179e+06	78408.4	0.995888
4	16	4	4	458.5	74.5	12	0.707	0	0.707	458.5	74.5	12	458	74	12	2	2	1		176.226	176.226	57.8316	12.48	24.96	20.8	7.20533	2		7775.06	2492.01	0.761618		12.2896	24.5792	32568.1	5410.26	0
12	32	12	12	422.5	93.5	13	1.052	0.255	1.225	422.5	93.5	13	422	93	12	2	2	3		176.226	176.226	338.172	24.96	37.44	29.12	7.20533	1.5		23325.2	4984.01	0.792115		17.7247	35.4494	97704.3	10539.1	0
8	24	8	8	363.5	103.5	12.5	0.866	0	0.866	363.5	103.5	12.5	363	103	12	2	2	2		176.226	176.226	176.226	24.96	24.96	24.96	0	1		15550.1	3738.01	0.805996		15.4839	30.9679	65136.2	7828.87	0
19	50	19	18	576.316	122.158	13.789	1.296	0.284	1.342	576.316	122.158	13.789	575	121	12	3	3	4		338.172	338.172	537.003	37.44	49.92	41.6	7.20533	1.33333		36931.5	7787.52	0.688678		20.6587	41.3174	293113	21638.7	0
137	198	137	98	387.19	128.307	14.438	2.877	0.663	2.774	387.19	128.307	14.438	385	126	12	6	8	6		1030.49	1636.37	1030.49	74.88	99.84	83.2	14.4107	1.33333		266296	30838.6	0.649082		39.9109	79.8219	2.3449e+06	86554.9	0.986148
5	20	5	5	218.6	139.6	12.8	0.79	0.143	0.748	218.6	139.6	12.8	218	139	12	2	2	2		176.226	176.226	176.226	24.96	24.96	24.96	0	1		9718.82	3115.01	0.707024		13.2386	26.4772	65136.2	7828.87	0
55	98	55	43	517.418	142.127	13.618	1.97	0.271	1.98	517.418	142.127	13.618	516	140	12	4	5	4		537.003	768.704	537.003	49.92	62.4	54.08	7.20533	1.25		106907	15263.5	0.713674		29.4424	58.8847	651362	36649	0
12	32	12	12	86.5	142.5	13	1.052	0.255	1.225	86.5	142.5	13	86	142	12	2	2	3		176.226	176.226	338.172	24.96	37.44	29.12	7.20533	1.5		23325.2	4984.01	0.792115		17.7247	35.4494	97704.3	10539.1	0
5	20	5	5	320.6	147.4	12.8	0.79	0.143	0.748	320.6	147.4	12.8	320	147	12	2	2	2		176.226	176.226	176.226	24.96	24.96	24.96	0	1		9718.82	3115.01	0.707024		13.2386	26.4772	65136.2	7828.87	0
164	240	164	120	374.305	148.537	15.97	3.341	1.104	3.439	374.305	148.537	15.97	371	146	12	8	6	9		1636.37	1030.49	1977.47	74.88	112.32	95.68	19.0635	1.5		318777	37380.1	0.60372		42.3773	84.7545	3.51735e+06	114571	0.976235
2	10	2	2	69	156	12.5	0.5	0	0.5	69	156	12.5	69	156	12	1	1	2		57.8316	57.8316	176.226	12.48	24.96	16.64	7.20533	2		3887.53	1557.5	0.767663		9.75428	19.5086	16284	3343.28	0
52	112	52	49	331.173	161.288	14.865	2.311	0.847	2.291	331.173	161.288	14.865	328	160	12	7	4	6		1320.26	537.003	1030.49	49.92	87.36	70.72	19.0635	1.75		101076	17444	0.601545		28.897	57.794	1.36786e+06	62433.7	0.954464
47	86	47	40	574.213	163.234	13.489	1.823	0.294	1.859	574.213	163.234	13.489	573	162	12	4	4	4		537.003	537.003	537.003	49.92	49.92	49.92	0	1		91357	13394.5	0.732348		27.9394	55.8789	521090	31315.5	0
88	152	88	65	468.17	174.125	13.625	2.482	0.616	2.422	468.17	174.125	13.625	466	171	12	5	8	4		768.704	1636.37	537.003	49.92	99.84	70.72	25.9792	2		171051	23674.1	0.629452		34.436	68.872	1.30272e+06	61340.1	0
12	32	12	12	546	174.5	12.5	1.052	0.255	1.225	546	174.5	12.5	545	174	12	3	2	2		338.172	176.226	176.226	24.96	37.44	29.12	7.20533	1.5		23325.2	4984.01	0.792115		17.7247	35.4494	97704.3	10539.1	0
126	180	126	81	218.571	194.31	14.429	2.716	0.264	2.758	218.571	194.31	14.429	216	192	12	6	6	6		1030.49	1030.49	1030.49	74.88	74.88	74.88	0	1		244914	28035.1	0.675241		38.8128	77.6256	1.75868e+06	70459.8	1
8	24	8	8	450.5	218.5	12.5	0.866	0	0.866	450.5	218.5	12.5	450	218	12	2	2	2		176.226	176.226	176.226	24.96	24.96	24.96	0	1		15550.1	3738.01	0.805996		15.4839	30.9679	65136.2	7828.87	0
259	290	259	140	492.811	219.309	15.88	3.546	0.294	3.54	492.811	219.309	15.88	489	216	12	8	8	8		1636.37	1636.37	1636.37	99.84	99.84	99.84	0	1		503435	45167.6	0.677568		49.3498	98.6995	4.16872e+06	125262	1
44	88	44	34	567.114	222.568	13.591	1.827	0.229	1.866	567.114	222.568	13.591	565	221	12	5	4	4		768.704	537.003	537.003	49.92	62.4	54.08	7.20533	1.25		85525.7	13706	0.684915		27.3319	54.6637	651362	36649	0
339	370	339	181	512.699	224.622	18.749	4.066	0.776	3.867	512.7	224.622	18.749	509	221	12	8	8	12		1636.37	1636.37	3140.14	99.84	149.76	116.48	28.8213	1.5		658936	57627.6	0.635451		53.9823	107.965	6.25307e+06	168626	0.973393
1813	1120	1813	558	384.069	230.263	19.209	7.218	0.598	7.151	384.07	230.263	19.209	375	223	12	18	15	15		6025.81	4495.02	4495.02	187.2	224.64	199.68	21.616	1.2		3.52405e+06	174440	0.641994		94.4027	188.805	3.29752e+07	500147	0.994285
1140	788	1140	401	557.785	233.878	17.47	6.07	0.301	6.086	557.784	233.878	17.47	552	228	12	13	13	12		3571.32	3571.32	3140.14	149.76	162.24	158.08	7.20533	1.08333		2.21589e+06	122731	0.669722		80.8761	161.752	1.6512e+07	313946	0.998841
54	102	54	44	123.056	245.926	13.574	1.945	0.344	2.01	123.056	245.926	13.574	121	244	12	5	5	4		768.704	768.704	537.003	49.92	62.4	58.24	7.20533	1.25		104963	15886.5	0.67735		29.2628	58.5257	814202	42557.2	0
6	24	6	6	164.667	247.833	12.833	0.874	0.288	0.913	164.667	247.833	12.833	164	247	12	2	3	2		176.226	338.172	176.226	24.96	37.44	29.12	7.20533	1.5		11662.6	3738.01	0.665335		14.0681	28.1362	97704.3	10539.1	0
428	478	428	223	219.811	266.729	16.825	4.8	1.512	4.559	219.811	266.729	16.825	216	259	12	9	14	10		1977.47	4023.15	2342.42	112.32	174.72	137.28	33.019	1.55556		831931	74448.7	0.574582		58.3445	116.689	1.02589e+07	234502	0.973658
10	30	10	10	304.2	264.5	12.6	0.996	0.254	1.025	304.2	264.5	12.6	303	264	12	3	2	2		338.172	176.226	176.226	24.96	37.44	29.12	7.20533	1.5		19437.6	4672.51	0.74822		16.6796	33.3592	97704.3	10539.1	0
9	32	9	9	205.444	284	13.111	0.974	0.269	1.1	205.444	284	13.111	205	283	12	2	3	3		176.226	338.172	338.172	24.96	37.44	33.28	7.20533	1.5		17493.9	4984.01	0.653877		16.104	32.2079	146556	13867	0
4	16	4	4	421.5	285.5	12	0.707	0	0.707	421.5	285.5	12	421	285	12	2	2	1		176.226	176.226	57.8316	12.48	24.96	20.8	7.20533	2		7775.06	2492.01	0.761618		12.2896	24.5792	32568.1	5410.26	0
43	100	43	39	237.791	287.023	14	2.024	0.669	2.034	237.791	287.023	14	235	285	12	6	5	4		1030.49	768.704	537.003	49.92	74.88	62.4	12.48	1.5		83581.9	15575	0.593558		27.1232	54.2464	977043	48682.7	0
22	54	22	20	42.227	298.364	12.818	1.381	0.27	1.394	42.227	298.364	12.818	41	297	12	3	4	3		338.172	537.003	338.172	37.44	49.92	41.6	7.20533	1.33333		42762.8	8410.52	0.703135		21.6933	43.3866	293113	21638.7	0
35	74	35	30	116.914	301.686	13.114	1.648	0.3	1.648	116.914	301.686	13.114	115	300	12	4	4	4		537.003	537.003	537.003	49.92	49.92	49.92	0	1		68031.8	11525.5	0.699248		25.3245	50.649	521090	31315.5	0
8	24	8	8	559.5	325.5	12.5	0.866	0	0.866	559.5	325.5	12.5	559	325	12	2	2	2		176.226	176.226	176.226	24.96	24.96	24.96	0	1		15550.1	3738.01	0.805996		15.4839	30.9679	65136.2	7828.87	0
8	24	8	8	260.5	331.5	12.5	0.866	0	0.866	260.5	331.5	12.5	260	331	12	2	2	2		176.226	176.226	176.226	24.96	24.96	24.96	0	1		15550.1	3738.01	0.805996		15.4839	30.9679	65136.2	7828.87	0
62	108	62	48	365.21	342.629	13.387	2.051	0.29	2.058	365.21	342.629	13.387	363	341	12	5	5	4		768.704	768.704	537.003	49.92	62.4	58.24	7.20533	1.25		120513	16821	0.701436		30.6419	61.2838	814202	42557.2	0
55	102	55	42	642.036	341.891	13.473	1.977	0.282	2.029	642.036	341.891	13.473	640	340	12	5	5	4		768.704	768.704	537.003	49.92	62.4	58.24	7.20533	1.25		106907	15886.5	0.685687		29.4424	58.8847	814202	42557.2	0
17	44	17	17	16.529	341.882	13.765	1.217	0.344	1.259	16.529	341.882	13.765	16	341	12	2	3	4		176.226	338.172	537.003	24.96	49.92	37.44	12.48	2		33044	6853.02	0.726659		19.9068	39.8136	195409	17382.4	0
77	124	77	55	521.247	343.208	13.649	2.248	0.268	2.278	521.247	343.208	13.649	519	341	12	5	5	5		768.704	768.704	768.704	62.4	62.4	62.4	0	1		149670	19313	0.705867		32.9368	65.8737	1.01775e+06	48930.4	0
49	92	49	39	369.469	351.184	13.265	1.88	0.259	1.905	369.469	351.184	13.265	368	349	12	4	5	4		537.003	768.704	537.003	49.92	62.4	54.08	7.20533	1.25		95244.5	14329	0.703872		28.3303	56.6605	651362	36649	0
2	10	2	2	580	363	12.5	0.5	0	0.5	580	363	12.5	580	363	12	1	1	2		57.8316	57.8316	176.226	12.48	24.96	16.64	7.20533	2		3887.53	1557.5	0.767663		9.75428	19.5086	16284	3343.28	0
2	10	2	2	112.5	371	12	0.5	0	0.5	112.5	371	12	112	371	12	2	1	1		176.226	57.8316	57.8316	12.48	24.96	16.64	7.20533	2		3887.53	1557.5	0.767663		9.75428	19.5086	16284	3343.28	0
509	482	509	241	216.171	371.599	16.868	4.61	0.619	4.517	216.172	371.599	16.868	212	366	12	9	11	11		1977.47	2730.26	2730.26	112.32	137.28	128.96	14.4107	1.22222		989376	75071.7	0.639611		61.8146	123.629	8.86666e+06	208713	0.9926
4	16	4	4	464.5	375.5	12	0.707	0	0.707	464.5	375.5	12	464	375	12	2	2	1		176.226	176.226	57.8316	12.48	24.96	20.8	7.20533	2		7775.06	2492.01	0.761618		12.2896	24.5792	32568.1	5410.26	0
12	32	12	12	592.5	377	12.5	1.052	0.255	1.225	592.5	377	12.5	592	376	12	2	3	2		176.226	338.172	176.226	24.96	37.44	29.12	7.20533	1.5		23325.2	4984.01	0.792115		17.7247	35.4494	97704.3	10539.1	0
63	108	63	49	119.302	382.524	14.222	2.064	0.29	2.04	119.302	382.524	14.222	117	381	12	5	4	5		768.704	537.003	768.704	49.92	62.4	58.24	7.20533	1.25		122457	16821	0.708958		30.8058	61.6115	814202	42557.2	0
8	30	8	8	255	385.375	13	0.954	0.292	1.068	255	385.375	13	254	385	12	3	2	3		338.172	176.226	338.172	24.96	37.44	33.28	7.20533	1.5		15550.1	4672.51	0.644797		15.4839	30.9679	146556	13867	0
18	46	18	17	86.833	398.333	13.111	1.263	0.252	1.306	86.833	398.333	13.111	86	397	12	3	3	3		338.172	338.172	338.172	37.44	37.44	37.44	0	1		34987.8	7164.52	0.722062		20.2897	40.5794	219835	17615	0
5	20	5	5	565.6	408.6	12.2	0.79	0.143	0.748	565.6	408.6	12.2	565	408	12	2	2	2		176.226	176.226	176.226	24.96	24.96	24.96	0	1		9718.82	3115.01	0.707024		13.2386	26.4772	65136.2	7828.87	0
35	72	35	31	189.457	432.029	13.514	1.628	0.271	1.627	189.457	432.029	13.514	188	431	12	4	3	4		537.003	338.172	537.003	37.44	49.92	45.76	7.20533	1.33333		68031.8	11214	0.718671		25.3245	50.649	390817	26252.6	0
648	650	648	317	434.948	438.045	16.98	5.598	1.812	5.673	434.948	438.045	16.98	429	433	12	16	11	11		4986.41	2730.26	2730.26	137.28	199.68	158.08	36.0267	1.45455		1.25956e+06	101238	0.557127		66.9952	133.99	1.5763e+07	311160	0.97707
20	50	20	19	607.1	437.1	12.85	1.316	0.258	1.394	607.1	437.1	12.85	606	436	12	3	3	3		338.172	338.172	338.172	37.44	37.44	37.44	0	1		38875.3	7787.52	0.712635		21.015	42.0299	219835	17615	0
147	198	147	91	112.782	438.116	14.612	2.878	0.277	2.884	112.782	438.116	14.612	110	435	12	7	7	6		1320.26	1320.26	1030.49	74.88	87.36	83.2	7.20533	1.16667		285733	30838.6	0.680295		40.8593	81.7186	2.39375e+06	86915	0.995656
8	24	8	8	313.5	438.5	12.5	0.866	0	0.866	313.5	438.5	12.5	313	438	12	2	2	2		176.226	176.226	176.226	24.96	24.96	24.96	0	1		15550.1	3738.01	0.805996		15.4839	30.9679	65136.2	7828.87	0
77	140	77	59	387.766	444.26	13.455	2.383	0.59	2.361	387.766	444.26	13.455	385	442	12	6	6	4		1030.49	1030.49	537.003	49.92	74.88	66.56	14.4107	1.5		149670	21805.1	0.625197		32.9368	65.8737	1.17245e+06	55468.1	0
25	60	25	22	121.76	445.48	13.68	1.462	0.281	1.52	121.76	445.48	13.68	121	444	12	3	4	4		338.172	537.003	537.003	37.44	49.92	45.76	7.20533	1.33333		48594.1	9345.02	0.689117		22.6377	45.2753	390817	26252.6	0
25	68	25	25	163.92	445.8	13.2	1.655	0.688	1.564	163.92	445.8	13.2	161	445	12	6	3	3		1030.49	338.172	338.172	37.44	74.88	49.92	21.616	2		48594.1	10591	0.608044		22.6377	45.2753	439669	30089.5	0
90	144	90	64	479.467	447.1	13.967	2.383	0.284	2.38	479.467	447.1	13.967	477	445	12	6	5	5		1030.49	768.704	768.704	62.4	74.88	66.56	7.20533	1.2		174939	22428.1	0.67445		34.6949	69.3898	1.2213e+06	55571.9	0
2	10	2	2	370	451	12.5	0.5	0	0.5	370	451	12.5	370	451	12	1	1	2		57.8316	57.8316	176.226	12.48	24.96	16.64	7.20533	2		3887.53	1557.5	0.767663		9.75428	19.5086	16284	3343.28	0
20	48	20	19	49.05	474.65	13	1.301	0.258	1.351	49.05	474.65	13	48	474	12	3	3	3		338.172	338.172	338.172	37.44	37.44	37.44	0	1		38875.3	7476.02	0.742329		21.015	42.0299	219835	17615	0
54	102	54	42	503.222	477.63	14	1.969	0.306	2.046	503.222	477.63	14	501	476	12	5	4	5		768.704	537.003	768.704	49.92	62.4	58.24	7.20533	1.25		104963	15886.5	0.67735		29.2628	58.5257	814202	42557.2	0
4	16	4	4	240.5	494.5	12	0.707	0	0.707	240.5	494.5	12	240	494	12	2	2	1		176.226	176.226	57.8316	12.48	24.96	20.8	7.20533	2		7775.06	2492.01	0.761618		12.2896	24.5792	32568.1	5410.26	0
55	102	55	44	517.255	507.618	14.255	1.963	0.291	1.936	517.255	507.618	14.255	515	506	12	5	4	5		768.704	537.003	768.704	49.92	62.4	58.24	7.20533	1.25		106907	15886.5	0.685687		29.4424	58.8847	814202	42557.2	0
813	632	813	317	506.442	510.071	17.738	5.377	0.305	5.39	506.442	510.071	17.738	501	505	12	12	11	12		3140.14	2730.26	3140.14	137.28	149.76	145.6	7.20533	1.09091		1.58028e+06	98434.3	0.666542		72.2573	144.515	1.2897e+07	266321	0.998628
1335	872	1335	445	370.13	525.933	18.123	6.419	0.279	6.432	370.13	525.931	18.123	364	520	12	14	13	13		4023.15	3571.32	3571.32	162.24	174.72	166.4	7.20533	1.07692		2.59493e+06	135814	0.672391		85.2469	170.494	1.9264e+07	347858	0.999033
13	36	13	13	460.538	541	13.385	1.088	0.276	1.199	460.538	541	13.385	460	540	12	2	3	3		176.226	338.172	338.172	24.96	37.44	33.28	7.20533	1.5		25268.9	5607.01	0.742695		18.204	36.4079	146556	13867	0
237	272	237	127	355.675	557.852	14.772	3.444	0.28	3.438	355.675	557.852	14.772	352	555	12	8	7	7		1636.37	1320.26	1320.26	87.36	99.84	91.52	7.20533	1.14286		460672	42364.1	0.680896		47.9109	95.8218	3.19167e+06	105159	0.9969
2	10	2	2	150	565	12.5	0.5	0	0.5	150	565	12.5	150	565	12	1	1	2		57.8316	57.8316	176.226	12.48	24.96	16.64	7.20533	2		3887.53	1557.5	0.767663		9.75428	19.5086	16284	3343.28	0
9	32	9	9	431.889	571.111	12.889	1.029	0.377	1.122	431.889	571.111	12.889	431	570	12	3	3	2		338.172	338.172	176.226	24.96	37.44	33.28	7.20533	1.5		17493.9	4984.01	0.653877		16.104	32.2079	146556	13867	0
2	10	2	2	324	574.5	12	0.5	0	0.5	324	574.5	12	324	574	12	1	2	1		57.8316	176.226	57.8316	12.48	24.96	16.64	7.20533	2		3887.53	1557.5	0.767663		9.75428	19.5086	16284	3343.28	0
1957	1712	1957	834	292.104	584.14	22.076	8.187	2.411	8.076	292.106	584.144	22.076	282	575	12	23	21	18		8935.99	7720.27	6025.81	224.64	287.04	257.92	31.4073	1.27778		3.80395e+06	266645	0.441951		96.8386	193.677	7.07868e+07	834459	0.991701
76	136	76	63	401.763	587.118	14.487	2.418	0.811	2.252	401.763	587.118	14.487	400	585	12	4	7	6		537.003	1320.26	1030.49	49.92	87.36	70.72	19.0635	1.75		147726	21182.1	0.638		32.7936	65.5873	1.36786e+06	62433.7	0.954464
21	50	21	20	422.048	603.81	12.952	1.337	0.266	1.343	422.048	603.81	12.952	421	603	12	3	3	3		338.172	338.172	338.172	37.44	37.44	37.44	0	1		40819.1	7787.52	0.736196		21.3595	42.719	219835	17615	0
43	82	43	35	203.256	607.535	13.744	1.79	0.243	1.836	203.256	607.535	13.744	202	606	12	4	4	4		537.003	537.003	537.003	49.92	49.92	49.92	0	1		83581.9	12771.5	0.723851		27.1232	54.2464	521090	31315.5	0
72	132	72	56	372.181	609.472	14.958	2.333	0.754	2.159	372.181	609.472	14.958	369	607	12	6	6	6		1030.49	1030.49	1030.49	74.88	74.88	74.88	0	1		139951	20559.1	0.634062		32.2079	64.4158	1.75868e+06	70459.8	1
314	340	314	157	420.602	618.277	15.774	3.819	0.277	3.83	420.603	618.278	15.774	417	615	12	8	8	9		1636.37	1636.37	1977.47	99.84	112.32	104	7.20533	1.125		610342	52955.1	0.65709		52.6213	105.243	4.68981e+06	135823	0.99758
12	36	12	12	198.167	618.5	13.167	1.061	0.274	1.133	198.167	618.5	13.167	197	618	12	3	2	3		338.172	176.226	338.172	24.96	37.44	33.28	7.20533	1.5		23325.2	5607.01	0.704102		17.7247	35.4494	146556	13867	0
2	10	2	2	372.5	621	12	0.5	0	0.5	372.5	621	12	372	621	12	2	1	1		176.226	57.8316	57.8316	12.48	24.96	16.64	7.20533	2		3887.53	1557.5	0.767663		9.75428	19.5086	16284	3343.28	0
8	24	8	8	197.5	622.5	12.5	0.866	0	0.866	197.5	622.5	12.5	197	622	12	2	2	2		176.226	176.226	176.226	24.96	24.96	24.96	0	1		15550.1	3738.01	0.805996		15.4839	30.9679	65136.2	7828.87	0
215	258	215	117	242.46	635.019	14.884	3.328	0.257	3.322	242.46	635.019	14.884	239	632	12	8	7	7		1636.37	1320.26	1320.26	87.36	99.84	91.52	7.20533	1.14286		417909	40183.6	0.672703		46.38	92.7601	3.19167e+06	105159	0.9969
5	20	5	5	377.4	643.6	12.2	0.79	0.143	0.748	377.4	643.6	12.2	377	643	12	2	2	2		176.226	176.226	176.226	24.96	24.96	24.96	0	1		9718.82	3115.01	0.707024		13.2386	26.4772	65136.2	7828.87	0
2	10	2	2	429	32	13.5	0.5	0	0.5	429	32	13.5	429	32	13	1	1	2		57.8316	57.8316	176.226	12.48	24.96	16.64	7.20533	2		3887.53	1557.5	0.767663		9.75428	19.5086	16284	3343.28	0
50	92	50	41	466.32	37.6	14.76	1.885	0.288	1.897	466.32	37.6	14.76	465	36	13	4	4	5		537.003	537.003	768.704	49.92	62.4	54.08	7.20533	1.25		97188.2	14329	0.713416		28.5217	57.0434	651362	36649	0
2	12	2	2	460.5	41	13.5	0.707	0	0.707	460.5	41	13.5	460	41	13	2	1	2		176.226	57.8316	176.226	12.48	24.96	20.8	7.20533	2		3887.53	1869	0.639719		9.75428	19.5086	32568.1	5410.26	0
169	212	169	102	437.426	47.515	15.728	3.025	0.276	3.026	437.426	47.515	15.728	434	45	13	7	6	7		1320.26	1030.49	1320.26	74.88	87.36	83.2	7.20533	1.16667		328496	33019.1	0.697278		42.8036	85.6073	2.39375e+06	86915	0.995656
47	88	47	39	149.66	53.532	14.745	1.839	0.262	1.855	149.66	53.532	14.745	148	52	13	4	4	4		537.003	537.003	537.003	49.92	49.92	49.92	0	1		91357	13706	0.715704		27.9394	55.8789	521090	31315.5	0
36	76	36	31	381.25	63.167	14.222	1.663	0.296	1.708	381.25	63.167	14.222	380	62	13	4	4	4		537.003	537.003	537.003	49.92	49.92	49.92	0	1		69975.5	11837	0.693754		25.5634	51.1269	521090	31315.5	0
30	62	30	28	328.1	83.7	13.9	1.517	0.315	1.584	328.1	83.7	13.9	327	82	13	3	4	3		338.172	537.003	338.172	37.44	49.92	41.6	7.20533	1.33333		58312.9	9656.52	0.753078		24.0561	48.1122	293113	21638.7	0
8	24	8	8	120.5	88.5	13.5	0.866	0	0.866	120.5	88.5	13.5	120	88	13	2	2	2		176.226	176.226	176.226	24.96	24.96	24.96	0	1		15550.1	3738.01	0.805996		15.4839	30.9679	65136.2	7828.87	0
96	146	96	65	547.823	93.75	14.938	2.446	0.268	2.444	547.823	93.75	14.938	546	91	13	5	6	5		768.704	1030.49	768.704	62.4	74.88	66.56	7.20533	1.2		186601	22739.6	0.694457		35.4494	70.8988	1.2213e+06	55571.9	0
27	60	27	26	352.889	96.778	14.074	1.446	0.333	1.482	352.889	96.778	14.074	352	95	13	3	4	3		338.172	537.003	338.172	37.44	49.92	41.6	7.20533	1.33333		52481.7	9345.02	0.725396		23.2259	46.4518	293113	21638.7	0
247	280	247	130	488.725	97.482	15.96	3.499	0.271	3.488	488.725	97.482	15.96	485	94	13	8	8	7		1636.37	1636.37	1320.26	87.36	99.84	95.68	7.20533	1.14286		480110	43610.1	0.679919		48.5755	97.151	3.64763e+06	114967	0.996749
54	98	54	44	295.556	100.648	14.333	1.938	0.29	1.911	295.556	100.648	14.333	294	99	13	4	5	4		537.003	768.704	537.003	49.92	62.4	54.08	7.20533	1.25		104963	15263.5	0.704997		29.2628	58.5257	651362	36649	0
22	54	22	20	391.227	109.364	13.818	1.381	0.27	1.394	391.227	109.364	13.818	390	108	13	3	4	3		338.172	537.003	338.172	37.44	49.92	41.6	7.20533	1.33333		42762.8	8410.52	0.703135		21.6933	43.3866	293113	21638.7	0
37	84	37	30	335.162	114.973	15	1.72	0.311	1.66	335.162	114.973	15	334	113	13	4	5	5		537.003	768.704	768.704	49.92	62.4	58.24	7.20533	1.25		71919.3	13083	0.639253		25.798	51.596	814202	42557.2	0
16	50	16	16	220.375	129.438	14.688	1.245	0.392	1.281	220.375	129.438	14.688	219	128	13	3	4	4		338.172	537.003	537.003	37.44	49.92	45.76	7.20533	1.33333		31100.2	7787.52	0.614131		19.5086	39.0171	390817	26252.6	0
5	20	5	5	178.6	130.6	13.2	0.79	0.143	0.748	178.6	130.6	13.2	178	130	13	2	2	2		176.226	176.226	176.226	24.96	24.96	24.96	0	1		9718.82	3115.01	0.707024		13.2386	26.4772	65136.2	7828.87	0
5	20	5	5	298.4	131.6	13.2	0.79	0.143	0.748	298.4	131.6	13.2	298	131	13	2	2	2		176.226	176.226	176.226	24.96	24.96	24.96	0	1		9718.82	3115.01	0.707024		13.2386	26.4772	65136.2	7828.87	0
2	10	2	2	282	132	13.5	0.5	0	0.5	282	132	13.5	282	132	13	1	1	2		57.8316	57.8316	176.226	12.48	24.96	16.64	7.20533	2		3887.53	1557.5	0.767663		9.75428	19.5086	16284	3343.28	0
22	50	22	21	585.091	136.909	14.227	1.345	0.268	1.34	585.091	136.909	14.227	584	136	13	3	3	3		338.172	338.172	338.172	37.44	37.44	37.44	0	1		42762.8	7787.52	0.759386		21.6933	43.3866	219835	17615	0
217	296	217	147	429.161	153.037	16.654	3.793	1.27	3.894	429.162	153.037	16.654	425	149	13	9	9	9		1977.47	1977.47	1977.47	112.32	112.32	112.32	0	1		421797	46102.1	0.589973		46.5234	93.0468	5.93554e+06	158535	1
11	34	11	11	382.727	151.455	14.273	1.052	0.302	0.949	382.727	151.455	14.273	382	151	13	3	2	3		338.172	176.226	338.172	24.96	37.44	33.28	7.20533	1.5		21381.4	5295.51	0.703505		17.218	34.436	146556	13867	0
63	106	63	52	447.556	155.73	14.524	2.028	0.313	2.046	447.556	155.73	14.524	446	154	13	4	5	4		537.003	768.704	537.003	49.92	62.4	54.08	7.20533	1.25		122457	16509.5	0.722335		30.8058	61.6115	651362	36649	0
162	208	162	99	471.438	155.957	15.654	2.976	0.3	3.001	471.438	155.957	15.654	469	153	13	6	7	7		1030.49	1320.26	1320.26	74.88	87.36	83.2	7.20533	1.16667		314890	32396.1	0.690925		42.2043	84.4086	2.39375e+06	86915	0.995656
40	82	40	32	383.725	157.425	14.5	1.767	0.214	1.741	383.725	157.425	14.5	382	156	13	4	4	4		537.003	537.003	537.003	49.92	49.92	49.92	0	1		77750.6	12771.5	0.689779		26.4772	52.9544	521090	31315.5	0
5	20	5	5	457.4	159.6	13.2	0.79	0.143	0.748	457.4	159.6	13.2	457	159	13	2	2	2		176.226	176.226	176.226	24.96	24.96	24.96	0	1		9718.82	3115.01	0.707024		13.2386	26.4772	65136.2	7828.87	0
147	198	147	93	480.626	159.952	15.884	2.873	0.301	2.853	480.626	159.952	15.884	478	157	13	6	7	7		1030.49	1320.26	1320.26	74.88	87.36	83.2	7.20533	1.16667		285733	30838.6	0.680295		40.8593	81.7186	2.39375e+06	86915	0.995656
584	746	584	386	121.875	167.591	17.764	4.975	1.707	4.923	121.875	167.591	17.764	118	161	13	10	16	11		2342.42	4986.41	2730.26	124.8	199.68	153.92	40.1176	1.6		1.13516e+06	116190	0.452919		64.7127	129.425	1.433e+07	294173	0.969865
13	36	13	13	528	173.462	14.385	1.088	0.276	1.199	528	173.462	14.385	527	173	13	3	2	3		338.172	176.226	338.172	24.96	37.44	33.28	7.20533	1.5		25268.9	5607.01	0.742695		18.204	36.4079	146556	13867	0
5	20	5	5	160.6	184.6	13.8	0.79	0.143	0.748	160.6	184.6	13.8	160	184	13	2	2	2		176.226	176.226	176.226	24.96	24.96	24.96	0	1		9718.82	3115.01	0.707024		13.2386	26.4772	65136.2	7828.87	0
16	40	16	16	152.5	192.875	13.875	1.174	0.311	1.237	152.5	192.875	13.875	152	192	13	2	3	3		176.226	338.172	338.172	24.96	37.44	33.28	7.20533	1.5		31100.2	6230.02	0.767663		19.5086	39.0171	146556	13867	0
5	20	5	5	151.4	198.4	13.2	0.79	0.143	0.748	151.4	198.4	13.2	151	198	13	2	2	2		176.226	176.226	176.226	24.96	24.96	24.96	0	1		9718.82	3115.01	0.707024		13.2386	26.4772	65136.2	7828.87	0
26	54	26	25	25.962	216.962	13.962	1.402	0.268	1.416	25.962	216.962	13.962	25	216	13	3	3	3		338.172	338.172	338.172	37.44	37.44	37.44	0	1		50537.9	8410.52	0.78597		22.9356	45.8711	219835	17615	0
22	50	22	21	153.091	235.091	14.227	1.345	0.268	1.34	153.091	235.091	14.227	152	234	13	3	3	3		338.172	338.172	338.172	37.44	37.44	37.44	0	1		42762.8	7787.52	0.759386		21.6933	43.3866	219835	17615	0
10	30	10	10	337.2	244.5	13.4	0.996	0.254	1.025	337.2	244.5	13.4	336	244	13	3	2	2		338.172	176.226	176.226	24.96	37.44	29.12	7.20533	1.5		19437.6	4672.51	0.74822		16.6796	33.3592	97704.3	10539.1	0
174	218	174	106	602.379	247.925	16.207	3.052	0.306	3.074	602.38	247.925	16.207	600	245	13	6	7	7		1030.49	1320.26	1320.26	74.88	87.36	83.2	7.20533	1.16667		338215	33953.6	0.691396		43.2217	86.4433	2.39375e+06	86915	0.995656
7	26	7	7	85.429	249	13.857	0.931	0.291	1.097	85.429	249	13.857	85	248	13	2	3	2		176.226	338.172	176.226	24.96	37.44	29.12	7.20533	1.5		13606.4	4049.51	0.680627		14.8099	29.6197	97704.3	10539.1	0
75	124	75	51	503.107	255.88	15.013	2.252	0.205	2.301	503.107	255.88	15.013	501	254	13	5	5	5		768.704	768.704	768.704	62.4	62.4	62.4	0	1		145782	19313	0.693591		32.6492	65.2983	1.01775e+06	48930.4	0
20	48	20	19	322.8	258.2	14	1.318	0.271	1.296	322.8	258.2	14	322	257	13	3	3	3		338.172	338.172	338.172	37.44	37.44	37.44	0	1		38875.3	7476.02	0.742329		21.015	42.0299	219835	17615	0
5	20	5	5	382.6	267.6	13.2	0.79	0.143	0.748	382.6	267.6	13.2	382	267	13	2	2	2		176.226	176.226	176.226	24.96	24.96	24.96	0	1		9718.82	3115.01	0.707024		13.2386	26.4772	65136.2	7828.87	0
28	68	28	23	409.464	271.571	14.714	1.569	0.269	1.62	409.464	271.571	14.714	408	270	13	4	4	4		537.003	537.003	537.003	49.92	49.92	49.92	0	1		54425.4	10591	0.655763		23.5092	47.0184	521090	31315.5	0
76	134	76	65	556.632	285.079	14.171	2.33	0.672	2.326	556.632	285.079	14.171	554	282	13	6	7	3		1030.49	1320.26	338.172	37.44	87.36	66.56	25.9792	2.33333		147726	20870.6	0.647523		32.7936	65.5873	1.02589e+06	55258.1	0
54	98	54	42	187.037	288.667	14.407	1.961	0.271	1.991	187.037	288.667	14.407	185	287	13	5	4	4		768.704	537.003	537.003	49.92	62.4	54.08	7.20533	1.25		104963	15263.5	0.704997		29.2628	58.5257	651362	36649	0
26	60	26	24	458.962	287.385	14.115	1.461	0.293	1.47	458.962	287.385	14.115	458	286	13	3	4	3		338.172	537.003	338.172	37.44	49.92	41.6	7.20533	1.33333		50537.9	9345.02	0.707373		22.9356	45.8711	293113	21638.7	0
51	94	51	41	405.157	307.471	14.608	1.912	0.283	1.912	405.157	307.471	14.608	403	306	13	5	4	4		768.704	537.003	537.003	49.92	62.4	54.08	7.20533	1.25		99132	14640.5	0.707516		28.7106	57.4211	651362	36649	0
756	594	756	304	200.7	308.864	18.325	5.229	0.3	5.243	200.701	308.864	18.325	195	304	13	12	11	11		3140.14	2730.26	2730.26	137.28	149.76	141.44	7.20533	1.09091		1.46949e+06	92515.7	0.675635		70.5276	141.055	1.18222e+07	251301	0.99867
218	258	218	123	468.317	323.009	16.546	3.324	0.28	3.372	468.317	323.009	16.546	465	320	13	7	7	8		1320.26	1320.26	1636.37	87.36	99.84	91.52	7.20533	1.14286		423741	40183.6	0.678946		46.5948	93.1895	3.19167e+06	105159	0.9969
20	48	20	19	294.05	325.35	14	1.301	0.258	1.351	294.05	325.35	14	293	324	13	3	3	3		338.172	338.172	338.172	37.44	37.44	37.44	0	1		38875.3	7476.02	0.742329		21.015	42.0299	219835	17615	0
10	30	10	10	459.5	335.2	13.4	0.996	0.254	1.025	459.5	335.2	13.4	459	334	13	2	3	2		176.226	338.172	176.226	24.96	37.44	29.12	7.20533	1.5		19437.6	4672.51	0.74822		16.6796	33.3592	97704.3	10539.1	0
18	50	18	16	382.333	340.5	14	1.297	0.243	1.302	382.333	340.5	14	381	339	13	3	4	3		338.172	537.003	338.172	37.44	49.92	41.6	7.20533	1.33333		34987.8	7787.52	0.664297		20.2897	40.5794	293113	21638.7	0
25	58	25	23	616.56	346.8	14.28	1.449	0.314	1.481	616.56	346.8	14.28	615	346	13	4	3	3		537.003	338.172	338.172	37.44	49.92	41.6	7.20533	1.33333		48594.1	9033.52	0.71288		22.6377	45.2753	293113	21638.7	0
9	28	9	9	414.556	354.444	13.667	0.945	0.225	0.916	414.556	354.444	13.667	414	354	13	2	2	3		176.226	176.226	338.172	24.96	37.44	29.12	7.20533	1.5		17493.9	4361.01	0.747288		16.104	32.2079	97704.3	10539.1	0
123	168	123	82	613.098	367.707	15.423	2.668	0.297	2.69	613.097	367.707	15.423	611	365	13	5	6	6		768.704	1030.49	1030.49	62.4	74.88	70.72	7.20533	1.2		239083	26166.1	0.711942		38.5023	77.0046	1.46556e+06	62778.3	0.993904
12	32	12	12	105	379.5	13.5	1.052	0.255	1.225	105	379.5	13.5	104	379	13	3	2	2		338.172	176.226	176.226	24.96	37.44	29.12	7.20533	1.5		23325.2	4984.01	0.792115		17.7247	35.4494	97704.3	10539.1	0
471	520	471	250	507.728	384.962	18.221	4.94	1.645	5.15	507.729	384.962	18.221	502	380	13	12	12	13		3140.14	3140.14	3571.32	149.76	162.24	153.92	7.20533	1.08333		915513	80990.2	0.562982		60.2364	120.473	1.52419e+07	297623	0.998873
18	46	18	17	588.167	384.667	13.889	1.263	0.252	1.306	588.167	384.667	13.889	587	384	13	3	3	3		338.172	338.172	338.172	37.44	37.44	37.44	0	1		34987.8	7164.52	0.722062		20.2897	40.5794	219835	17615	0
45	88	45	35	576.6	386.089	14.622	1.839	0.241	1.88	576.6	386.089	14.622	575	384	13	4	5	4		537.003	768.704	537.003	49.92	62.4	54.08	7.20533	1.25		87469.4	13706	0.695253		27.5374	55.0748	651362	36649	0
12	32	12	12	300	386.5	13.5	1.052	0.255	1.225	300	386.5	13.5	299	386	13	3	2	2		338.172	176.226	176.226	24.96	37.44	29.12	7.20533	1.5		23325.2	4984.01	0.792115		17.7247	35.4494	97704.3	10539.1	0
5	20	5	5	581.4	390.4	13.8	0.79	0.143	0.748	581.4	390.4	13.8	581	390	13	2	2	2		176.226	176.226	176.226	24.96	24.96	24.96	0	1		9718.82	3115.01	0.707024		13.2386	26.4772	65136.2	7828.87	0
2	10	2	2	188	394	13.5	0.5	0	0.5	188	394	13.5	188	394	13	1	1	2		57.8316	57.8316	176.226	12.48	24.96	16.64	7.20533	2		3887.53	1557.5	0.767663		9.75428	19.5086	16284	3343.28	0
7	26	7	7	637.429	402	13.143	0.931	0.291	1.097	637.429	402	13.143	637	401	13	2	3	2		176.226	338.172	176.226	24.96	37.44	29.12	7.20533	1.5		13606.4	4049.51	0.680627		14.8099	29.6197	97704.3	10539.1	0
79	126	79	60	223.152	405.861	14.481	2.257	0.325	2.228	223.152	405.861	14.481	221	404	13	5	5	5		768.704	768.704	768.704	62.4	62.4	62.4	0	1		153557	19624.6	0.70664		33.2196	66.4392	1.01775e+06	48930.4	0
317	334	317	159	249.186	407.511	16.899	3.824	0.287	3.846	249.186	407.511	16.899	246	404	13	8	8	9		1636.37	1636.37	1977.47	99.84	112.32	104	7.20533	1.125		616174	52020.6	0.673148		52.7884	105.577	4.68981e+06	135823	0.99758
16	40	16	16	362.5	437.125	14.125	1.174	0.311	1.237	362.5	437.125	14.125	362	436	13	2	3	3		176.226	338.172	338.172	24.96	37.44	33.28	7.20533	1.5		31100.2	6230.02	0.767663		19.5086	39.0171	146556	13867	0
6	22	6	6	412.667	437.5	13.667	0.827	0.109	0.898	412.667	437.5	13.667	412	437	13	2	2	2		176.226	176.226	176.226	24.96	24.96	24.96	0	1		11662.6	3426.51	0.72582		14.0681	28.1362	65136.2	7828.87	0
203	252	203	115	406.621	444.044	16.217	3.245	0.275	3.276	406.621	444.044	16.217	403	441	13	8	7	7		1636.37	1320.26	1320.26	87.36	99.84	91.52	7.20533	1.14286		394584	39249.1	0.662848		45.5006	91.0012	3.19167e+06	105159	0.9969
46	86	46	38	114.63	454.37	14.37	1.832	0.248	1.787	114.63	454.37	14.37	113	453	13	4	4	4		537.003	537.003	537.003	49.92	49.92	49.92	0	1		89413.2	13394.5	0.721923		27.7399	55.4797	521090	31315.5	0
27	54	27	26	71	479	14	1.416	0.271	1.414	71	479	14	70	478	13	3	3	3		338.172	338.172	338.172	37.44	37.44	37.44	0	1		52481.7	8410.52	0.805996		23.2259	46.4518	219835	17615	0
58	102	58	45	44.586	480.138	15.379	2.014	0.281	1.989	44.586	480.138	15.379	43	478	13	4	5	5		537.003	768.704	768.704	49.92	62.4	58.24	7.20533	1.25		112738	15886.5	0.710399		29.9682	59.9365	814202	42557.2	0
29	66	29	25	537.552	484.241	14.138	1.547	0.269	1.576	537.552	484.241	14.138	536	483	13	4	4	3		537.003	537.003	338.172	37.44	49.92	45.76	7.20533	1.33333		56369.2	10279.5	0.691627		23.7858	47.5716	390817	26252.6	0
1264	1042	1264	524	549.406	493.737	18.355	6.944	2.122	6.968	549.406	493.735	18.355	538	488	13	21	12	12		7720.27	3140.14	3140.14	149.76	262.08	187.2	64.848	1.75		2.45692e+06	162292	0.54256		83.7081	167.416	2.46215e+07	430042	0.951735
61	104	61	49	414.475	494.738	14.541	2.017	0.288	2.032	414.475	494.738	14.541	413	493	13	4	5	4		537.003	768.704	537.003	49.92	62.4	54.08	7.20533	1.25		118570	16198	0.720561		30.4763	60.9525	651362	36649	0
30	62	30	28	468.967	503.967	14.3	1.522	0.321	1.557	468.967	503.967	14.3	468	503	13	3	3	4		338.172	338.172	537.003	37.44	49.92	41.6	7.20533	1.33333		58312.9	9656.52	0.753078		24.0561	48.1122	293113	21638.7	0
71	122	71	52	180.775	509.845	15	2.178	0.263	2.21	180.775	509.845	15	179	508	13	5	5	5		768.704	768.704	768.704	62.4	62.4	62.4	0	1		138007	19001.5	0.679668		32.0581	64.1162	1.01775e+06	48930.4	0
8	24	8	8	337.5	519.5	13.5	0.866	0	0.866	337.5	519.5	13.5	337	519	13	2	2	2		176.226	176.226	176.226	24.96	24.96	24.96	0	1		15550.1	3738.01	0.805996		15.4839	30.9679	65136.2	7828.87	0
574	498	574	243	432.502	522.983	17.423	4.75	0.265	4.768	432.503	522.982	17.423	428	518	13	10	11	10		2342.42	2730.26	2342.42	124.8	137.28	128.96	7.20533	1.1		1.11572e+06	77563.7	0.670702		64.3412	128.682	8.95623e+06	208894	0.998407
14	38	14	14	244.5	546.714	14	1.113	0.281	1.154	244.5	546.714	14	244	546	13	2	3	3		176.226	338.172	338.172	24.96	37.44	33.28	7.20533	1.5		27212.7	5918.52	0.739241		18.6593	37.3185	146556	13867	0
4	16	4	4	141.5	565.5	13	0.707	0	0.707	141.5	565.5	13	141	565	13	2	2	1		176.226	176.226	57.8316	12.48	24.96	20.8	7.20533	2		7775.06	2492.01	0.761618		12.2896	24.5792	32568.1	5410.26	0
106	156	106	69	278.415	566.236	15.094	2.546	0.272	2.59	278.415	566.236	15.094	276	564	13	6	6	5		1030.49	1030.49	768.704	62.4	74.88	70.72	7.20533	1.2		206039	24297.1	0.694326		36.6398	73.2797	1.46556e+06	62778.3	0
8	24	8	8	291.5	575.5	13.5	0.866	0	0.866	291.5	575.5	13.5	291	575	13	2	2	2		176.226	176.226	176.226	24.96	24.96	24.96	0	1		15550.1	3738.01	0.805996		15.4839	30.9679	65136.2	7828.87	0
44	84	44	36	493.705	577.227	14.545	1.801	0.247	1.848	493.705	577.227	14.545	492	576	13	4	4	4		537.003	537.003	537.003	49.92	49.92	49.92	0	1		85525.7	13083	0.71753		27.3319	54.6637	521090	31315.5	0
21	50	21	20	270.952	579.952	13.81	1.337	0.266	1.343	270.952	579.952	13.81	270	579	13	3	3	3		338.172	338.172	338.172	37.44	37.44	37.44	0	1		40819.1	7787.52	0.736196		21.3595	42.719	219835	17615	0
12	32	12	12	232.5	590.5	14	1.052	0.255	1.225	232.5	590.5	14	232	590	13	2	2	3		176.226	176.226	338.172	24.96	37.44	29.12	7.20533	1.5		23325.2	4984.01	0.792115		17.7247	35.4494	97704.3	10539.1	0
27	54	27	26	271	602	14	1.416	0.271	1.414	271	602	14	270	601	13	3	3	3		338.172	338.172	338.172	37.44	37.44	37.44	0	1		52481.7	8410.52	0.805996		23.2259	46.4518	219835	17615	0
32	72	32	27	433.656	600.469	14.75	1.611	0.262	1.628	433.656	600.469	14.75	432	599	13	4	4	4		537.003	537.003	537.003	49.92	49.92	49.92	0	1		62200.5	11214	0.676994		24.5792	49.1585	521090	31315.5	0
4	16	4	4	405.5	606.5	13	0.707	0	0.707	405.5	606.5	13	405	606	13	2	2	1		176.226	176.226	57.8316	12.48	24.96	20.8	7.20533	2		7775.06	2492.01	0.761618		12.2896	24.5792	32568.1	5410.26	0
14	38	14	14	208.5	617.714	14	1.113	0.281	1.154	208.5	617.714	14	208	617	13	2	3	3		176.226	338.172	338.172	24.96	37.44	33.28	7.20533	1.5		27212.7	5918.52	0.739241		18.6593	37.3185	146556	13867	0
22	54	22	20	445.136	619.864	14.273	1.373	0.247	1.389	445.136	619.864	14.273	444	619	13	3	3	4		338.172	338.172	537.003	37.44	49.92	41.6	7.20533	1.33333		42762.8	8410.52	0.703135		21.6933	43.3866	293113	21638.7	0
205	254	205	114	429.59	627.995	15.971	3.261	0.27	3.269	429.59	627.995	15.971	426	625	13	8	7	7		1636.37	1320.26	1320.26	87.36	99.84	91.52	7.20533	1.14286		398472	39560.6	0.661942		45.6495	91.2991	3.19167e+06	105159	0.9969
28	60	28	26	416.929	630.821	14.393	1.49	0.305	1.516	416.929	630.821	14.393	416	630	13	3	3	4		338.172	338.172	537.003	37.44	49.92	41.6	7.20533	1.33333		54425.4	9345.02	0.743199		23.5092	47.0184	293113	21638.7	0
8	30	8	8	157.625	47	15	0.954	0.292	1.068	157.625	47	15	157	46	14	2	3	3		176.226	338.172	338.172	24.96	37.44	33.28	7.20533	1.5		15550.1	4672.51	0.644797		15.4839	30.9679	146556	13867	0
4	16	4	4	412.5	49.5	14	0.707	0	0.707	412.5	49.5	14	412	49	14	2	2	1		176.226	176.226	57.8316	12.48	24.96	20.8	7.20533	2		7775.06	2492.01	0.761618		12.2896	24.5792	32568.1	5410.26	0
4	16	4	4	385.5	61.5	14	0.707	0	0.707	385.5	61.5	14	385	61	14	2	2	1		176.226	176.226	57.8316	12.48	24.96	20.8	7.20533	2		7775.06	2492.01	0.761618		12.2896	24.5792	32568.1	5410.26	0
1222	836	1222	420	429.331	71.139	19.914	6.224	0.299	6.219	429.331	71.139	19.914	423	65	14	14	13	13		4023.15	3571.32	3571.32	162.24	174.72	166.4	7.20533	1.07692		2.37528e+06	130207	0.661189		82.7705	165.541	1.9264e+07	347858	0.999033
8	34	8	8	123.875	69.875	15	1.2	0.564	1.175	123.875	69.875	15	123	69	14	3	3	4		338.172	338.172	537.003	37.44	49.92	41.6	7.20533	1.33333		15550.1	5295.51	0.568938		15.4839	30.9679	293113	21638.7	0
12	32	12	12	192.5	80.5	15	1.052	0.255	1.225	192.5	80.5	15	192	80	14	2	2	3		176.226	176.226	338.172	24.96	37.44	29.12	7.20533	1.5		23325.2	4984.01	0.792115		17.7247	35.4494	97704.3	10539.1	0
10	30	10	10	355.5	90.2	14.6	0.996	0.254	1.025	355.5	90.2	14.6	355	89	14	2	3	2		176.226	338.172	176.226	24.96	37.44	29.12	7.20533	1.5		19437.6	4672.51	0.74822		16.6796	33.3592	97704.3	10539.1	0
8	24	8	8	201.5	99.5	14.5	0.866	0	0.866	201.5	99.5	14.5	201	99	14	2	2	2		176.226	176.226	176.226	24.96	24.96	24.96	0	1		15550.1	3738.01	0.805996		15.4839	30.9679	65136.2	7828.87	0
4	16	4	4	306.5	112.5	14	0.707	0	0.707	306.5	112.5	14	306	112	14	2	2	1		176.226	176.226	57.8316	12.48	24.96	20.8	7.20533	2		7775.06	2492.01	0.761618		12.2896	24.5792	32568.1	5410.26	0
8327	3022	8327	1598	228.052	116.251	25.836	12.18	0.628	12.137	228.058	116.25	25.836	215	104	14	27	25	24		11563.3	10217.7	9568.73	299.52	336.96	316.16	19.0635	1.125		1.61857e+07	470678	0.657429		156.921	313.842	1.31901e+08	1.25547e+06	0.998104
85	130	85	61	372.2	117.165	16.094	2.322	0.257	2.355	372.2	117.165	16.094	370	115	14	5	5	5		768.704	768.704	768.704	62.4	62.4	62.4	0	1		165220	20247.6	0.719151		34.0401	68.0803	1.01775e+06	48930.4	0
4	16	4	4	120.5	125.5	14	0.707	0	0.707	120.5	125.5	14	120	125	14	2	2	1		176.226	176.226	57.8316	12.48	24.96	20.8	7.20533	2		7775.06	2492.01	0.761618		12.2896	24.5792	32568.1	5410.26	0
33	68	33	30	460.091	133.818	15.242	1.585	0.316	1.593	460.091	133.818	15.242	459	132	14	3	4	4		338.172	537.003	537.003	37.44	49.92	45.76	7.20533	1.33333		64144.2	10591	0.731674		24.8326	49.6653	390817	26252.6	0
18	46	18	17	314.944	142.056	14.611	1.26	0.251	1.221	314.944	142.056	14.611	314	141	14	3	3	3		338.172	338.172	338.172	37.44	37.44	37.44	0	1		34987.8	7164.52	0.722062		20.2897	40.5794	219835	17615	0
19	46	19	18	394	148	14.579	1.276	0.257	1.288	394	148	14.579	393	147	14	3	3	3		338.172	338.172	338.172	37.44	37.44	37.44	0	1		36931.5	7164.52	0.748564		20.6587	41.3174	219835	17615	0
12	32	12	12	439.5	148.5	15	1.052	0.255	1.225	439.5	148.5	15	439	148	14	2	2	3		176.226	176.226	338.172	24.96	37.44	29.12	7.20533	1.5		23325.2	4984.01	0.792115		17.7247	35.4494	97704.3	10539.1	0
14	38	14	14	333.5	156.714	15.143	1.153	0.334	1.223	333.5	156.714	15.143	333	156	14	2	3	3		176.226	338.172	338.172	24.96	37.44	33.28	7.20533	1.5		27212.7	5918.52	0.739241		18.6593	37.3185	146556	13867	0
5	20	5	5	366.6	174.6	14.8	0.79	0.143	0.748	366.6	174.6	14.8	366	174	14	2	2	2		176.226	176.226	176.226	24.96	24.96	24.96	0	1		9718.82	3115.01	0.707024		13.2386	26.4772	65136.2	7828.87	0
162	236	162	103	487.426	175.889	17.358	3.223	0.874	2.99	487.426	175.889	17.358	485	173	14	6	6	10		1030.49	1030.49	2342.42	74.88	124.8	91.52	28.8213	1.66667		314890	36757.1	0.608951		42.2043	84.4086	2.93113e+06	103267	0.959134
19	50	19	17	258.053	186.947	15.474	1.317	0.197	1.421	258.053	186.947	15.474	257	186	14	3	3	4		338.172	338.172	537.003	37.44	49.92	41.6	7.20533	1.33333		36931.5	7787.52	0.688678		20.6587	41.3174	293113	21638.7	0
15	42	15	14	344.067	193.267	15.333	1.202	0.245	1.259	344.067	193.267	15.333	343	192	14	3	3	3		338.172	338.172	338.172	37.44	37.44	37.44	0	1		29156.5	6541.52	0.700319		19.0934	38.1867	219835	17615	0
10	30	10	10	334.5	200.2	14.6	0.996	0.254	1.025	334.5	200.2	14.6	334	199	14	2	3	2		176.226	338.172	176.226	24.96	37.44	29.12	7.20533	1.5		19437.6	4672.51	0.74822		16.6796	33.3592	97704.3	10539.1	0
8	24	8	8	56.5	206.5	14.5	0.866	0	0.866	56.5	206.5	14.5	56	206	14	2	2	2		176.226	176.226	176.226	24.96	24.96	24.96	0	1		15550.1	3738.01	0.805996		15.4839	30.9679	65136.2	7828.87	0
8	24	8	8	331.5	218.5	14.5	0.866	0	0.866	331.5	218.5	14.5	331	218	14	2	2	2		176.226	176.226	176.226	24.96	24.96	24.96	0	1		15550.1	3738.01	0.805996		15.4839	30.9679	65136.2	7828.87	0
4	16	4	4	316.5	222.5	14	0.707	0	0.707	316.5	222.5	14	316	222	14	2	2	1		176.226	176.226	57.8316	12.48	24.96	20.8	7.20533	2		7775.06	2492.01	0.761618		12.2896	24.5792	32568.1	5410.26	0
89	152	89	68	205.045	224.607	16.101	2.451	0.609	2.412	205.045	224.607	16.101	202	222	14	7	6	5		1320.26	1030.49	768.704	62.4	87.36	74.88	12.48	1.4		172995	23674.1	0.634211		34.5659	69.1319	1.70982e+06	70209.5	0
8	30	8	8	332.5	224	15	0.964	0.286	1.118	332.5	224	15	332	223	14	2	3	3		176.226	338.172	338.172	24.96	37.44	33.28	7.20533	1.5		15550.1	4672.51	0.644797		15.4839	30.9679	146556	13867	0
50	90	50	42	66.68	229.56	15.5	1.869	0.258	1.807	66.68	229.56	15.5	65	228	14	4	4	4		537.003	537.003	537.003	49.92	49.92	49.92	0	1		97188.2	14017.5	0.72927		28.5217	57.0434	521090	31315.5	0
4	16	4	4	259.5	229.5	14	0.707	0	0.707	259.5	229.5	14	259	229	14	2	2	1		176.226	176.226	57.8316	12.48	24.96	20.8	7.20533	2		7775.06	2492.01	0.761618		12.2896	24.5792	32568.1	5410.26	0
9	36	9	9	341	236.889	14.333	1.533	0.684	1.379	341	236.889	14.333	339	236	14	5	3	2		768.704	338.172	176.226	24.96	62.4	41.6	19.0635	2.5		17493.9	5607.01	0.581224		16.104	32.2079	244261	20997.5	0
43	84	43	35	482.744	246.674	15.512	1.788	0.227	1.815	482.744	246.674	15.512	481	245	14	4	4	4		537.003	537.003	537.003	49.92	49.92	49.92	0	1		83581.9	13083	0.706617		27.1232	54.2464	521090	31315.5	0
175	228	175	103	295.366	251.834	16.897	3.073	0.286	3.107	295.366	251.834	16.897	292	249	14	7	7	7		1320.26	1320.26	1320.26	87.36	87.36	87.36	0	1		340159	35511.1	0.663602		43.3043	86.6086	2.79271e+06	95903.6	1
41	80	41	35	359.537	258.171	15.78	1.74	0.281	1.774	359.537	258.171	15.78	358	257	14	4	4	4		537.003	537.003	537.003	49.92	49.92	49.92	0	1		79694.4	12460	0.718759		26.696	53.392	521090	31315.5	0
18	46	18	17	100.056	261.056	15.444	1.261	0.263	1.194	100.056	261.056	15.444	99	260	14	3	3	3		338.172	338.172	338.172	37.44	37.44	37.44	0	1		34987.8	7164.52	0.722062		20.2897	40.5794	219835	17615	0
53	96	53	41	208.415	267.943	15.377	1.946	0.252	1.966	208.415	267.943	15.377	207	266	14	4	5	4		537.003	768.704	537.003	49.92	62.4	54.08	7.20533	1.25		103020	14952	0.710772		29.0811	58.1621	651362	36649	0
4	16	4	4	496.5	275.5	14	0.707	0	0.707	496.5	275.5	14	496	275	14	2	2	1		176.226	176.226	57.8316	12.48	24.96	20.8	7.20533	2		7775.06	2492.01	0.761618		12.2896	24.5792	32568.1	5410.26	0
380	460	380	231	314.705	296.961	18.268	4.239	1.172	4.097	314.706	296.961	18.268	307	294	14	15	7	9		4495.02	1320.26	1977.47	87.36	187.2	128.96	51.9584	2.14286		738631	71645.2	0.551546		56.0763	112.153	7.69421e+06	202843	0.929181
9171	3428	9171	1802	91.93	310.488	25.218	12.894	1.726	12.56	91.931	310.473	25.218	78	298	14	35	26	24		17549.1	10882.6	9568.73	299.52	436.8	353.6	73.1261	1.45833		1.78263e+07	533912	0.618094		162.053	324.106	1.77822e+08	1.56006e+06	0.980243
771	610	771	300	148.515	309.073	18.791	5.282	0.288	5.296	148.516	309.073	18.791	143	304	14	12	11	11		3140.14	2730.26	2730.26	137.28	149.76	141.44	7.20533	1.09091		1.49864e+06	95007.7	0.666588		70.991	141.982	1.18222e+07	251301	0.99867
32	72	32	29	337.156	308.25	15.812	1.578	0.338	1.6	337.156	308.25	15.812	336	307	14	4	4	4		537.003	537.003	537.003	49.92	49.92	49.92	0	1		62200.5	11214	0.676994		24.5792	49.1585	521090	31315.5	0
5	20	5	5	27.6	308.6	14.8	0.79	0.143	0.748	27.6	308.6	14.8	27	308	14	2	2	2		176.226	176.226	176.226	24.96	24.96	24.96	0	1		9718.82	3115.01	0.707024		13.2386	26.4772	65136.2	7828.87	0
33	72	33	28	628.879	313.485	15.758	1.625	0.286	1.685	628.879	313.485	15.758	627	312	14	4	4	4		537.003	537.003	537.003	49.92	49.92	49.92	0	1		64144.2	11214	0.691026		24.8326	49.6653	521090	31315.5	0
10	30	10	10	113.8	340.5	14.4	0.996	0.254	1.025	113.8	340.5	14.4	113	340	14	3	2	2		338.172	176.226	176.226	24.96	37.44	29.12	7.20533	1.5		19437.6	4672.51	0.74822		16.6796	33.3592	97704.3	10539.1	0
9	28	9	9	179.444	352.444	14.667	0.945	0.225	0.916	179.444	352.444	14.667	179	352	14	2	2	3		176.226	176.226	338.172	24.96	37.44	29.12	7.20533	1.5		17493.9	4361.01	0.747288		16.104	32.2079	97704.3	10539.1	0
9	28	9	9	66.444	365.556	15.333	0.945	0.225	0.916	66.444	365.556	15.333	66	365	14	2	2	3		176.226	176.226	338.172	24.96	37.44	29.12	7.20533	1.5		17493.9	4361.01	0.747288		16.104	32.2079	97704.3	10539.1	0
13	36	13	13	596.538	372	15.385	1.088	0.276	1.199	596.538	372	15.385	596	371	14	2	3	3		176.226	338.172	338.172	24.96	37.44	33.28	7.20533	1.5		25268.9	5607.01	0.742695		18.204	36.4079	146556	13867	0
8	24	8	8	96.5	385.5	14.5	0.866	0	0.866	96.5	385.5	14.5	96	385	14	2	2	2		176.226	176.226	176.226	24.96	24.96	24.96	0	1		15550.1	3738.01	0.805996		15.4839	30.9679	65136.2	7828.87	0
5	20	5	5	33.6	389.4	14.2	0.79	0.143	0.748	33.6	389.4	14.2	33	389	14	2	2	2		176.226	176.226	176.226	24.96	24.96	24.96	0	1		9718.82	3115.01	0.707024		13.2386	26.4772	65136.2	7828.87	0
4	16	4	4	155.5	394.5	14	0.707	0	0.707	155.5	394.5	14	155	394	14	2	2	1		176.226	176.226	57.8316	12.48	24.96	20.8	7.20533	2		7775.06	2492.01	0.761618		12.2896	24.5792	32568.1	5410.26	0
16	56	16	16	410.688	412.875	15.438	1.588	0.847	1.411	410.688	412.875	15.438	409	411	14	5	4	5		768.704	537.003	768.704	49.92	62.4	58.24	7.20533	1.25		31100.2	8722.02	0.548331		19.5086	39.0171	814202	42557.2	0
13	36	13	13	333.462	421.923	14.615	1.111	0.316	1.202	333.462	421.923	14.615	333	421	14	2	3	3		176.226	338.172	338.172	24.96	37.44	33.28	7.20533	1.5		25268.9	5607.01	0.742695		18.204	36.4079	146556	13867	0
4	16	4	4	423.5	421.5	14	0.707	0	0.707	423.5	421.5	14	423	421	14	2	2	1		176.226	176.226	57.8316	12.48	24.96	20.8	7.20533	2		7775.06	2492.01	0.761618		12.2896	24.5792	32568.1	5410.26	0
2	10	2	2	105	423	14.5	0.5	0	0.5	105	423	14.5	105	423	14	1	1	2		57.8316	57.8316	176.226	12.48	24.96	16.64	7.20533	2		3887.53	1557.5	0.767663		9.75428	19.5086	16284	3343.28	0
16	44	16	15	508.688	423.312	15	1.209	0.233	1.253	508.688	423.312	15	508	422	14	3	3	3		338.172	338.172	338.172	37.44	37.44	37.44	0	1		31100.2	6853.02	0.697876		19.5086	39.0171	219835	17615	0
14	38	14	14	411.714	433.5	15	1.113	0.281	1.154	411.714	433.5	15	411	433	14	3	2	3		338.172	176.226	338.172	24.96	37.44	33.28	7.20533	1.5		27212.7	5918.52	0.739241		18.6593	37.3185	146556	13867	0
5	20	5	5	49.6	437.4	14.2	0.79	0.143	0.748	49.6	437.4	14.2	49	437	14	2	2	2		176.226	176.226	176.226	24.96	24.96	24.96	0	1		9718.82	3115.01	0.707024		13.2386	26.4772	65136.2	7828.87	0
4	16	4	4	320.5	455.5	14	0.707	0	0.707	320.5	455.5	14	320	455	14	2	2	1		176.226	176.226	57.8316	12.48	24.96	20.8	7.20533	2		7775.06	2492.01	0.761618		12.2896	24.5792	32568.1	5410.26	0
2	10	2	2	554	467	14.5	0.5	0	0.5	554	467	14.5	554	467	14	1	1	2		57.8316	57.8316	176.226	12.48	24.96	16.64	7.20533	2		3887.53	1557.5	0.767663		9.75428	19.5086	16284	3343.28	0
65	114	65	47	326.246	478.815	16.185	2.125	0.253	2.182	326.246	478.815	16.185	324	477	14	5	5	5		768.704	768.704	768.704	62.4	62.4	62.4	0	1		126345	17755.5	0.685785		31.1284	62.2567	1.01775e+06	48930.4	0
12	32	12	12	312	481.5	14.5	1.052	0.255	1.225	312	481.5	14.5	311	481	14	3	2	2		338.172	176.226	176.226	24.96	37.44	29.12	7.20533	1.5		23325.2	4984.01	0.792115		17.7247	35.4494	97704.3	10539.1	0
28	68	28	23	263.393	486.607	15.571	1.552	0.25	1.601	263.393	486.607	15.571	262	485	14	4	4	4		537.003	537.003	537.003	49.92	49.92	49.92	0	1		54425.4	10591	0.655763		23.5092	47.0184	521090	31315.5	0
14	38	14	14	333.286	489.5	15	1.113	0.281	1.154	333.286	489.5	15	332	489	14	3	2	3		338.172	176.226	338.172	24.96	37.44	33.28	7.20533	1.5		27212.7	5918.52	0.739241		18.6593	37.3185	146556	13867	0
34	76	34	28	172.176	491.971	15.059	1.648	0.299	1.601	172.176	491.971	15.059	171	490	14	4	5	4		537.003	768.704	537.003	49.92	62.4	54.08	7.20533	1.25		66088	11837	0.667815		25.081	50.162	651362	36649	0
5	20	5	5	482.4	495.4	14.8	0.79	0.143	0.748	482.4	495.4	14.8	482	495	14	2	2	2		176.226	176.226	176.226	24.96	24.96	24.96	0	1		9718.82	3115.01	0.707024		13.2386	26.4772	65136.2	7828.87	0
24	52	24	23	163	509.125	15.125	1.377	0.269	1.425	163	509.125	15.125	162	508	14	3	3	3		338.172	338.172	338.172	37.44	37.44	37.44	0	1		46650.4	8099.02	0.773787		22.3317	44.6634	219835	17615	0
10	30	10	10	286.5	518.8	14.6	0.996	0.254	1.025	286.5	518.8	14.6	286	518	14	2	3	2		176.226	338.172	176.226	24.96	37.44	29.12	7.20533	1.5		19437.6	4672.51	0.74822		16.6796	33.3592	97704.3	10539.1	0
4	16	4	4	338.5	535.5	14	0.707	0	0.707	338.5	535.5	14	338	535	14	2	2	1		176.226	176.226	57.8316	12.48	24.96	20.8	7.20533	2		7775.06	2492.01	0.761618		12.2896	24.5792	32568.1	5410.26	0
5	20	5	5	188.6	540.4	14.2	0.79	0.143	0.748	188.6	540.4	14.2	188	540	14	2	2	2		176.226	176.226	176.226	24.96	24.96	24.96	0	1		9718.82	3115.01	0.707024		13.2386	26.4772	65136.2	7828.87	0
1080	1130	1080	566	200.182	553.27	19.771	6.38	2.208	6.409	200.183	553.271	19.771	193	542	14	14	22	12		4023.15	8319.73	3140.14	149.76	274.56	199.68	66.038	1.83333		2.09927e+06	175998	0.450493		79.4315	158.863	3.00929e+07	491114	0.952675
4	16	4	4	281.5	586.5	14	0.707	0	0.707	281.5	586.5	14	281	586	14	2	2	1		176.226	176.226	57.8316	12.48	24.96	20.8	7.20533	2		7775.06	2492.01	0.761618		12.2896	24.5792	32568.1	5410.26	0
246	282	246	128	148.297	588.846	17.963	3.505	0.285	3.496	148.297	588.845	17.963	145	586	14	8	7	8		1636.37	1320.26	1636.37	87.36	99.84	95.68	7.20533	1.14286		478166	43921.6	0.673274		48.5099	97.0197	3.64763e+06	114967	0.996749
60	106	60	44	460.867	597.55	16.017	2.057	0.256	2.091	460.867	597.55	16.017	459	596	14	5	4	5		768.704	537.003	768.704	49.92	62.4	58.24	7.20533	1.25		116626	16509.5	0.699218		30.3088	60.6176	814202	42557.2	0
15	42	15	15	355.067	604.333	15.333	1.16	0.318	1.194	355.067	604.333	15.333	354	603	14	3	3	3		338.172	338.172	338.172	37.44	37.44	37.44	0	1		29156.5	6541.52	0.700319		19.0934	38.1867	219835	17615	0
49	108	49	43	378.735	612.612	15.633	2.209	0.917	1.982	378.735	612.612	15.633	377	609	14	4	7	5		537.003	1320.26	768.704	49.92	87.36	66.56	19.0635	1.75		95244.5	16821	0.599595		28.3303	56.6605	1.13988e+06	54957.7	0
4	16	4	4	384.5	617.5	14	0.707	0	0.707	384.5	617.5	14	384	617	14	2	2	1		176.226	176.226	57.8316	12.48	24.96	20.8	7.20533	2		7775.06	2492.01	0.761618		12.2896	24.5792	32568.1	5410.26	0
14	38	14	14	380.5	623.714	15	1.113	0.281	1.154	380.5	623.714	15	380	623	14	2	3	3		176.226	338.172	338.172	24.96	37.44	33.28	7.20533	1.5		27212.7	5918.52	0.739241		18.6593	37.3185	146556	13867	0
31	72	31	25	296.548	630.548	15.548	1.617	0.237	1.646	296.548	630.548	15.548	295	629	14	4	4	4		537.003	537.003	537.003	49.92	49.92	49.92	0	1		60256.7	11214	0.662816		24.3205	48.641	521090	31315.5	0
2	10	2	2	264	638	14.5	0.5	0	0.5	264	638	14.5	264	638	14	1	1	2		57.8316	57.8316	176.226	12.48	24.96	16.64	7.20533	2		3887.53	1557.5	0.767663		9.75428	19.5086	16284	3343.28	0
2	10	2	2	348	8	15.5	0.5	0	0.5	348	8	15.5	348	8	15	1	1	2		57.8316	57.8316	176.226	12.48	24.96	16.64	7.20533	2		3887.53	1557.5	0.767663		9.75428	19.5086	16284	3343.28	0
36	76	36	28	270.417	16.417	16.333	1.716	0.165	1.695	270.417	16.417	16.333	269	15	15	4	4	4		537.003	537.003	537.003	49.92	49.92	49.92	0	1		69975.5	11837	0.693754		25.5634	51.1269	521090	31315.5	0
1146	790	1146	395	291.597	27.965	20.627	6.084	0.284	6.097	291.598	27.965	20.627	285	22	15	14	13	12		4023.15	3571.32	3140.14	149.76	174.72	162.24	12.48	1.16667		2.22755e+06	123043	0.670368		81.0177	162.035	1.77822e+07	330515	0.996819
954	704	954	345	402.623	41.709	20.606	5.704	0.281	5.707	402.624	41.709	20.606	397	36	15	12	12	12		3140.14	3140.14	3140.14	149.76	149.76	149.76	0	1		1.85435e+06	109648	0.665698		76.214	152.428	1.40694e+07	281839	1
156	204	156	95	253.429	49.577	17.776	2.945	0.271	2.918	253.429	49.577	17.776	251	47	15	6	6	7		1030.49	1030.49	1320.26	74.88	87.36	79.04	7.20533	1.16667		303227	31773.1	0.686969		41.6767	83.3534	2.05179e+06	78408.4	0.995888
8	24	8	8	210.5	81.5	15.5	0.866	0	0.866	210.5	81.5	15.5	210	81	15	2	2	2		176.226	176.226	176.226	24.96	24.96	24.96	0	1		15550.1	3738.01	0.805996		15.4839	30.9679	65136.2	7828.87	0
22	50	22	21	156.773	89.091	15.909	1.345	0.268	1.34	156.773	89.091	15.909	156	88	15	3	3	3		338.172	338.172	338.172	37.44	37.44	37.44	0	1		42762.8	7787.52	0.759386		21.6933	43.3866	219835	17615	0
118	188	118	89	339.89	92.949	16.458	2.783	0.736	2.932	339.89	92.949	16.458	336	90	15	8	7	5		1636.37	1320.26	768.704	62.4	99.84	83.2	19.0635	1.6		229364	29281.1	0.618844		37.9734	75.9467	2.27977e+06	86540.2	0
7	26	7	7	126.571	93	15.143	0.931	0.291	1.097	126.571	93	15.143	126	92	15	2	3	2		176.226	338.172	176.226	24.96	37.44	29.12	7.20533	1.5		13606.4	4049.51	0.680627		14.8099	29.6197	97704.3	10539.1	0
3794	2932	3794	1522	255.571	115.989	27.701	13.87	6.501	12.956	255.574	115.99	27.701	245	96	15	24	47	27		9568.73	28187.9	11563.3	299.52	586.56	407.68	156.042	1.95833		7.37464e+06	456660	0.401222		120.749	241.498	2.47973e+08	2.02871e+06	0.94088
8	24	8	8	378.5	101.5	15.5	0.866	0	0.866	378.5	101.5	15.5	378	101	15	2	2	2		176.226	176.226	176.226	24.96	24.96	24.96	0	1		15550.1	3738.01	0.805996		15.4839	30.9679	65136.2	7828.87	0
221	296	221	135	541.842	112.977	17.276	3.595	0.934	3.396	541.842	112.977	17.276	537	109	15	10	9	6		2342.42	1977.47	1030.49	74.88	124.8	104	25.9792	1.66667		429572	46102.1	0.597201		46.8075	93.6151	4.39669e+06	135214	0.959869
8	24	8	8	97.5	133.5	15.5	0.866	0	0.866	97.5	133.5	15.5	97	133	15	2	2	2		176.226	176.226	176.226	24.96	24.96	24.96	0	1		15550.1	3738.01	0.805996		15.4839	30.9679	65136.2	7828.87	0
4	16	4	4	444.5	141.5	15	0.707	0	0.707	444.5	141.5	15	444	141	15	2	2	1		176.226	176.226	57.8316	12.48	24.96	20.8	7.20533	2		7775.06	2492.01	0.761618		12.2896	24.5792	32568.1	5410.26	0
8	24	8	8	339.5	153.5	15.5	0.866	0	0.866	339.5	153.5	15.5	339	153	15	2	2	2		176.226	176.226	176.226	24.96	24.96	24.96	0	1		15550.1	3738.01	0.805996		15.4839	30.9679	65136.2	7828.87	0
27	62	27	25	531.852	154.852	16.259	1.481	0.322	1.453	531.852	154.852	16.259	531	153	15	3	4	4		338.172	537.003	537.003	37.44	49.92	45.76	7.20533	1.33333		52481.7	9656.52	0.701996		23.2259	46.4518	390817	26252.6	0
12	32	12	12	581.5	164	15.5	1.052	0.255	1.225	581.5	164	15.5	581	163	15	2	3	2		176.226	338.172	176.226	24.96	37.44	29.12	7.20533	1.5		23325.2	4984.01	0.792115		17.7247	35.4494	97704.3	10539.1	0
69	114	69	53	51.768	169.667	16.493	2.128	0.294	2.144	51.768	169.667	16.493	50	168	15	5	5	4		768.704	768.704	537.003	49.92	62.4	58.24	7.20533	1.25		134120	17755.5	0.713639		31.7542	63.5084	814202	42557.2	0
4	16	4	4	448.5	168.5	15	0.707	0	0.707	448.5	168.5	15	448	168	15	2	2	1		176.226	176.226	57.8316	12.48	24.96	20.8	7.20533	2		7775.06	2492.01	0.761618		12.2896	24.5792	32568.1	5410.26	0
23	54	23	21	383.913	170.087	16.304	1.392	0.247	1.452	383.913	170.087	16.304	383	169	15	3	3	4		338.172	338.172	537.003	37.44	49.92	41.6	7.20533	1.33333		44706.6	8410.52	0.724284		22.0171	44.0343	293113	21638.7	0
28	60	28	26	425.929	173.893	15.964	1.473	0.299	1.458	425.929	173.893	15.964	425	172	15	3	4	3		338.172	537.003	338.172	37.44	49.92	41.6	7.20533	1.33333		54425.4	9345.02	0.743199		23.5092	47.0184	293113	21638.7	0
89	144	89	59	601.82	176.483	17.551	2.406	0.266	2.433	601.82	176.483	17.551	600	174	15	5	6	6		768.704	1030.49	1030.49	62.4	74.88	70.72	7.20533	1.2		172995	22428.1	0.669445		34.5659	69.1319	1.46556e+06	62778.3	0.993904
6	22	6	6	561.5	178	15	0.912	0.319	1.118	561.5	178	15	561	177	15	2	3	1		176.226	338.172	57.8316	12.48	37.44	24.96	12.48	3		11662.6	3426.51	0.72582		14.0681	28.1362	48852.1	7627.4	0
4	16	4	4	187.5	178.5	15	0.707	0	0.707	187.5	178.5	15	187	178	15	2	2	1		176.226	176.226	57.8316	12.48	24.96	20.8	7.20533	2		7775.06	2492.01	0.761618		12.2896	24.5792	32568.1	5410.26	0
4	16	4	4	400.5	186.5	15	0.707	0	0.707	400.5	186.5	15	400	186	15	2	2	1		176.226	176.226	57.8316	12.48	24.96	20.8	7.20533	2		7775.06	2492.01	0.761618		12.2896	24.5792	32568.1	5410.26	0
97	146	97	68	128.722	205.041	17.876	2.443	0.29	2.44	128.722	205.041	17.876	126	203	15	6	5	6		1030.49	768.704	1030.49	62.4	74.88	70.72	7.20533	1.2		188545	22739.6	0.699271		35.5721	71.1441	1.46556e+06	62778.3	0.993904
3	14	3	3	249	209.333	15.333	0.654	0.158	0.745	249	209.333	15.333	249	209	15	1	2	2		57.8316	176.226	176.226	12.48	24.96	20.8	7.20533	2		5831.29	2180.51	0.718517		11.1659	22.3317	32568.1	5410.26	0
12	32	12	12	52.5	236.5	16	1.052	0.255	1.225	52.5	236.5	16	52	236	15	2	2	3		176.226	176.226	338.172	24.96	37.44	29.12	7.20533	1.5		23325.2	4984.01	0.792115		17.7247	35.4494	97704.3	10539.1	0
852	756	852	367	108.755	236.994	19.869	5.965	1.65	5.62	108.755	236.994	19.869	103	229	15	15	15	11		4495.02	4495.02	2730.26	137.28	187.2	170.56	28.8213	1.36364		1.65609e+06	117747	0.574895		73.3947	146.789	2.01515e+07	364618	0.982165
47	88	47	38	542.702	240.511	16.872	1.844	0.263	1.886	542.702	240.511	16.872	541	239	15	4	4	5		537.003	537.003	768.704	49.92	62.4	54.08	7.20533	1.25		91357	13706	0.715704		27.9394	55.8789	651362	36649	0
5	20	5	5	455.6	242.6	15.8	0.79	0.143	0.748	455.6	242.6	15.8	455	242	15	2	2	2		176.226	176.226	176.226	24.96	24.96	24.96	0	1		9718.82	3115.01	0.707024		13.2386	26.4772	65136.2	7828.87	0
8	24	8	8	364.5	244.5	15.5	0.866	0	0.866	364.5	244.5	15.5	364	244	15	2	2	2		176.226	176.226	176.226	24.96	24.96	24.96	0	1		15550.1	3738.01	0.805996		15.4839	30.9679	65136.2	7828.87	0
10	30	10	10	505.5	260.8	15.6	0.996	0.254	1.025	505.5	260.8	15.6	505	260	15	2	3	2		176.226	338.172	176.226	24.96	37.44	29.12	7.20533	1.5		19437.6	4672.51	0.74822		16.6796	33.3592	97704.3	10539.1	0
13	36	13	13	115	264.538	16.385	1.088	0.276	1.199	115	264.538	16.385	114	264	15	3	2	3		338.172	176.226	338.172	24.96	37.44	33.28	7.20533	1.5		25268.9	5607.01	0.742695		18.204	36.4079	146556	13867	0
8	24	8	8	432.5	277.5	15.5	0.866	0	0.866	432.5	277.5	15.5	432	277	15	2	2	2		176.226	176.226	176.226	24.96	24.96	24.96	0	1		15550.1	3738.01	0.805996		15.4839	30.9679	65136.2	7828.87	0
19	46	19	18	594	277	16.421	1.276	0.257	1.288	594	277	16.421	593	276	15	3	3	3		338.172	338.172	338.172	37.44	37.44	37.44	0	1		36931.5	7164.52	0.748564		20.6587	41.3174	219835	17615	0
132	182	132	84	291.318	288.598	17.311	2.759	0.267	2.773	291.318	288.598	17.311	289	286	15	6	6	6		1030.49	1030.49	1030.49	74.88	74.88	74.88	0	1		256577	28346.6	0.688856		39.4194	78.8387	1.75868e+06	70459.8	1
34	70	34	31	79.029	289.676	16.206	1.617	0.342	1.654	79.029	289.676	16.206	78	288	15	3	4	4		338.172	537.003	537.003	37.44	49.92	45.76	7.20533	1.33333		66088	10902.5	0.725057		25.081	50.162	390817	26252.6	0
4	16	4	4	490.5	293.5	15	0.707	0	0.707	490.5	293.5	15	490	293	15	2	2	1		176.226	176.226	57.8316	12.48	24.96	20.8	7.20533	2		7775.06	2492.01	0.761618		12.2896	24.5792	32568.1	5410.26	0
468	416	468	211	230.998	297.073	18.983	4.408	0.244	4.407	230.998	297.073	18.983	227	293	15	9	9	9		1977.47	1977.47	1977.47	112.32	112.32	112.32	0	1		909682	64792.2	0.700736		60.1082	120.216	5.93554e+06	158535	1
977	720	977	356	377.107	296.491	20.747	5.747	0.283	5.761	377.108	296.491	20.747	371	291	15	13	13	12		3571.32	3571.32	3140.14	149.76	162.24	158.08	7.20533	1.08333		1.89906e+06	112140	0.661325		76.8216	153.643	1.6512e+07	313946	0.998841
97	146	97	67	397.155	298.99	17.629	2.447	0.276	2.461	397.155	298.99	17.629	395	297	15	5	5	6		768.704	768.704	1030.49	62.4	74.88	66.56	7.20533	1.2		188545	22739.6	0.699271		35.5721	71.1441	1.2213e+06	55571.9	0.994285
750	598	750	297	358.589	303.039	19.919	5.225	0.274	5.228	358.59	303.038	19.919	354	298	15	11	11	11		2730.26	2730.26	2730.26	137.28	137.28	137.28	0	1		1.45782e+06	93138.7	0.66756		70.3405	140.681	1.0837e+07	236823	1
347	358	347	171	389.605	333.115	18.824	3.956	0.286	3.972	389.606	333.115	18.824	386	329	15	8	9	9		1636.37	1977.47	1977.47	99.84	112.32	108.16	7.20533	1.125		674486	55758.6	0.667043		54.4037	108.807	5.27603e+06	146933	0.997476
5	20	5	5	560.6	341.4	15.8	0.79	0.143	0.748	560.6	341.4	15.8	560	341	15	2	2	2		176.226	176.226	176.226	24.96	24.96	24.96	0	1		9718.82	3115.01	0.707024		13.2386	26.4772	65136.2	7828.87	0
16	44	16	15	477.312	346.312	16	1.209	0.233	1.253	477.312	346.312	16	476	345	15	3	3	3		338.172	338.172	338.172	37.44	37.44	37.44	0	1		31100.2	6853.02	0.697876		19.5086	39.0171	219835	17615	0
11	34	11	11	210.455	347.818	15.727	1.036	0.273	1.02	210.455	347.818	15.727	210	347	15	2	3	3		176.226	338.172	338.172	24.96	37.44	33.28	7.20533	1.5		21381.4	5295.51	0.703505		17.218	34.436	146556	13867	0
5	20	5	5	184.6	353.4	15.2	0.79	0.143	0.748	184.6	353.4	15.2	184	353	15	2	2	2		176.226	176.226	176.226	24.96	24.96	24.96	0	1		9718.82	3115.01	0.707024		13.2386	26.4772	65136.2	7828.87	0
59	106	59	46	621.186	357.169	16.475	2.033	0.318	2.054	621.186	357.169	16.475	619	355	15	5	5	4		768.704	768.704	537.003	49.92	62.4	58.24	7.20533	1.25		114682	16509.5	0.691427		30.1395	60.279	814202	42557.2	0
44	88	44	36	534.636	359.182	16.659	1.816	0.28	1.849	534.636	359.182	16.659	533	357	15	4	5	4		537.003	768.704	537.003	49.92	62.4	54.08	7.20533	1.25		85525.7	13706	0.684915		27.3319	54.6637	651362	36649	0
5	20	5	5	589.6	360.6	15.2	0.79	0.143	0.748	589.6	360.6	15.2	589	360	15	2	2	2		176.226	176.226	176.226	24.96	24.96	24.96	0	1		9718.82	3115.01	0.707024		13.2386	26.4772	65136.2	7828.87	0
42	84	42	34	32.429	368.5	16.262	1.788	0.225	1.767	32.429	368.5	16.262	31	367	15	4	4	4		537.003	537.003	537.003	49.92	49.92	49.92	0	1		81638.1	13083	0.695618		26.9113	53.8226	521090	31315.5	0
6546	5854	6546	3136	532.121	380.709	26.515	13.645	5.785	12.883	532.134	380.701	26.515	508	369	15	53	26	23		34193.1	10882.6	8935.99	287.04	661.44	424.32	206.203	2.30435		1.27239e+07	911763	0.289078		144.825	289.65	2.58053e+08	2.14912e+06	0.912074
508	458	508	222	299.693	406.976	18.988	4.547	0.285	4.526	299.694	406.976	18.988	295	402	15	10	11	9		2342.42	2730.26	1977.47	112.32	137.28	124.8	12.48	1.22222		987433	71333.7	0.672245		61.7741	123.548	8.0606e+06	195468	0.994613
53	96	53	43	284.17	408.585	16.453	1.926	0.284	1.931	284.17	408.585	16.453	282	407	15	5	4	4		768.704	537.003	537.003	49.92	62.4	54.08	7.20533	1.25		103020	14952	0.710772		29.0811	58.1621	651362	36649	0
11	34	11	11	430.182	418.182	15.636	1.073	0.338	1.052	430.182	418.182	15.636	429	417	15	3	3	2		338.172	338.172	176.226	24.96	37.44	33.28	7.20533	1.5		21381.4	5295.51	0.703505		17.218	34.436	146556	13867	0
4	16	4	4	506.5	419.5	15	0.707	0	0.707	506.5	419.5	15	506	419	15	2	2	1		176.226	176.226	57.8316	12.48	24.96	20.8	7.20533	2		7775.06	2492.01	0.761618		12.2896	24.5792	32568.1	5410.26	0
28	64	28	25	348.214	436.679	16.214	1.521	0.304	1.552	348.214	436.679	16.214	347	435	15	3	4	4		338.172	537.003	537.003	37.44	49.92	45.76	7.20533	1.33333		54425.4	9968.03	0.696749		23.5092	47.0184	390817	26252.6	0
34	74	34	26	466.588	439.412	16.5	1.692	0.129	1.663	466.588	439.412	16.5	465	438	15	4	4	4		537.003	537.003	537.003	49.92	49.92	49.92	0	1		66088	11525.5	0.685865		25.081	50.162	521090	31315.5	0
2	10	2	2	572	441	15.5	0.5	0	0.5	572	441	15.5	572	441	15	1	1	2		57.8316	57.8316	176.226	12.48	24.96	16.64	7.20533	2		3887.53	1557.5	0.767663		9.75428	19.5086	16284	3343.28	0
16	40	16	16	35.5	447.875	15.875	1.174	0.311	1.237	35.5	447.875	15.875	35	447	15	2	3	3		176.226	338.172	338.172	24.96	37.44	33.28	7.20533	1.5		31100.2	6230.02	0.767663		19.5086	39.0171	146556	13867	0
9	28	9	9	566.556	448.444	15.667	0.945	0.225	0.916	566.556	448.444	15.667	566	448	15	2	2	3		176.226	176.226	338.172	24.96	37.44	29.12	7.20533	1.5		17493.9	4361.01	0.747288		16.104	32.2079	97704.3	10539.1	0
59	106	59	47	28.203	454.068	17.186	2.035	0.353	2.098	28.203	454.068	17.186	27	452	15	4	5	5		537.003	768.704	768.704	49.92	62.4	58.24	7.20533	1.25		114682	16509.5	0.691427		30.1395	60.279	814202	42557.2	0
94	144	94	67	619.149	456.404	16.904	2.423	0.304	2.446	619.149	456.404	16.904	617	454	15	5	6	5		768.704	1030.49	768.704	62.4	74.88	66.56	7.20533	1.2		182714	22428.1	0.694289		35.2015	70.403	1.2213e+06	55571.9	0
20	48	20	19	385.65	466.05	16	1.301	0.258	1.351	385.65	466.05	16	385	465	15	3	3	3		338.172	338.172	338.172	37.44	37.44	37.44	0	1		38875.3	7476.02	0.742329		21.015	42.0299	219835	17615	0
93	152	93	64	565.516	482.688	17.129	2.431	0.291	2.495	565.516	482.688	17.129	563	480	15	6	6	6		1030.49	1030.49	1030.49	74.88	74.88	74.88	0	1		180770	23674.1	0.653074		35.0762	70.1524	1.75868e+06	70459.8	1
50	94	50	38	445.62	482.56	16.98	1.912	0.226	1.944	445.62	482.56	16.98	444	481	15	4	4	5		537.003	537.003	768.704	49.92	62.4	54.08	7.20533	1.25		97188.2	14640.5	0.698237		28.5217	57.0434	651362	36649	0
70	114	70	52	98.157	491.157	16.543	2.159	0.283	2.211	98.157	491.157	16.543	96	489	15	5	5	4		768.704	768.704	537.003	49.92	62.4	58.24	7.20533	1.25		136064	17755.5	0.720518		31.9069	63.8138	814202	42557.2	0
7	26	7	7	304	490.571	15.143	0.931	0.291	1.097	304	490.571	15.143	303	490	15	3	2	2		338.172	176.226	176.226	24.96	37.44	29.12	7.20533	1.5		13606.4	4049.51	0.680627		14.8099	29.6197	97704.3	10539.1	0
7	26	7	7	290.429	495	15.857	0.931	0.291	1.097	290.429	495	15.857	290	494	15	2	3	2		176.226	338.172	176.226	24.96	37.44	29.12	7.20533	1.5		13606.4	4049.51	0.680627		14.8099	29.6197	97704.3	10539.1	0
14	38	14	14	290.5	531.286	16	1.113	0.281	1.154	290.5	531.286	16	290	530	15	2	3	3		176.226	338.172	338.172	24.96	37.44	33.28	7.20533	1.5		27212.7	5918.52	0.739241		18.6593	37.3185	146556	13867	0
51	90	51	43	506.255	533.588	16.471	1.885	0.287	1.87	506.255	533.588	16.471	505	532	15	4	4	4		537.003	537.003	537.003	49.92	49.92	49.92	0	1		99132	14017.5	0.738961		28.7106	57.4211	521090	31315.5	0
250	394	250	174	149.892	542.588	18.272	4.632	1.827	4.266	149.892	542.588	18.272	142	539	15	16	10	7		4986.41	2342.42	1320.26	87.36	199.68	137.28	57.1905	2.28571		485941	61365.7	0.487096		48.7714	97.5428	9.11907e+06	230134	0.917214
65	114	65	51	280.446	549.415	16.677	2.07	0.31	2.123	280.446	549.415	16.677	278	547	15	5	5	5		768.704	768.704	768.704	62.4	62.4	62.4	0	1		126345	17755.5	0.685785		31.1284	62.2567	1.01775e+06	48930.4	0
10	30	10	10	532.2	550.5	15.6	0.996	0.254	1.025	532.2	550.5	15.6	531	550	15	3	2	2		338.172	176.226	176.226	24.96	37.44	29.12	7.20533	1.5		19437.6	4672.51	0.74822		16.6796	33.3592	97704.3	10539.1	0
52	94	52	42	137.135	568.327	16.423	1.915	0.286	1.941	137.135	568.327	16.423	135	567	15	5	4	4		768.704	537.003	537.003	49.92	62.4	54.08	7.20533	1.25		101076	14640.5	0.716735		28.897	57.794	651362	36649	0
147	196	147	93	374.68	571.626	18.204	2.86	0.281	2.865	374.68	571.626	18.204	372	569	15	6	6	7		1030.49	1030.49	1320.26	74.88	87.36	79.04	7.20533	1.16667		285733	30527.1	0.687237		40.8593	81.7186	2.05179e+06	78408.4	0.995888
433	410	433	205	409.261	586.538	19.007	4.284	0.289	4.269	409.262	586.538	19.007	405	582	15	9	10	9		1977.47	2342.42	1977.47	112.32	124.8	116.48	7.20533	1.11111		841650	63857.7	0.675086		58.5708	117.142	6.59504e+06	170401	0.998058
36	72	36	32	371.5	590	16.5	1.637	0.27	1.726	371.5	590	16.5	370	589	15	4	3	4		537.003	338.172	537.003	37.44	49.92	45.76	7.20533	1.33333		69975.5	11214	0.732296		25.5634	51.1269	390817	26252.6	0
582	612	582	291	423.21	597.21	20.455	5.33	1.699	5.297	423.211	597.21	20.455	417	591	15	15	12	12		4495.02	3140.14	3140.14	149.76	187.2	162.24	21.616	1.25		1.13127e+06	95319.2	0.550826		64.6387	129.277	1.75868e+07	329841	0.991525
43	104	43	41	430.744	618.14	18.302	2.257	0.963	2.105	430.744	618.14	18.302	429	616	15	6	5	7		1030.49	768.704	1320.26	62.4	87.36	74.88	12.48	1.4		83581.9	16198	0.570729		27.1232	54.2464	1.70982e+06	70209.5	0.984894
36	76	36	31	221.222	622.25	16.306	1.669	0.3	1.727	221.222	622.25	16.306	220	621	15	4	4	4		537.003	537.003	537.003	49.92	49.92	49.92	0	1		69975.5	11837	0.693754		25.5634	51.1269	521090	31315.5	0
15	42	15	14	376.933	627.267	15.667	1.202	0.245	1.259	376.933	627.267	15.667	376	626	15	3	3	3		338.172	338.172	338.172	37.44	37.44	37.44	0	1		29156.5	6541.52	0.700319		19.0934	38.1867	219835	17615	0
4	16	4	4	260.5	631.5	15	0.707	0	0.707	260.5	631.5	15	260	631	15	2	2	1		176.226	176.226	57.8316	12.48	24.96	20.8	7.20533	2		7775.06	2492.01	0.761618		12.2896	24.5792	32568.1	5410.26	0
21	50	21	20	396.143	632.857	16.19	1.324	0.258	1.408	396.143	632.857	16.19	395	632	15	3	3	3		338.172	338.172	338.172	37.44	37.44	37.44	0	1		40819.1	7787.52	0.736196		21.3595	42.719	219835	17615	0
145	198	145	90	403.021	27.221	19.138	2.854	0.304	2.936	403.021	27.221	19.138	400	25	16	7	6	7		1320.26	1030.49	1320.26	74.88	87.36	83.2	7.20533	1.16667		281846	30838.6	0.67411		40.6731	81.3463	2.39375e+06	86915	0.995656
11	34	11	11	480.545	46.818	16.727	1.036	0.273	1.02	480.545	46.818	16.727	480	46	16	2	3	3		176.226	338.172	338.172	24.96	37.44	33.28	7.20533	1.5		21381.4	5295.51	0.703505		17.218	34.436	146556	13867	0
29	64	29	26	409.828	49.069	17.966	1.509	0.287	1.509	409.828	49.069	17.966	408	48	16	4	3	4		537.003	338.172	537.003	37.44	49.92	45.76	7.20533	1.33333		56369.2	9968.03	0.713241		23.7858	47.5716	390817	26252.6	0
4	16	4	4	517.5	84.5	16	0.707	0	0.707	517.5	84.5	16	517	84	16	2	2	1		176.226	176.226	57.8316	12.48	24.96	20.8	7.20533	2		7775.06	2492.01	0.761618		12.2896	24.5792	32568.1	5410.26	0
8	24	8	8	479.5	87.5	16.5	0.866	0	0.866	479.5	87.5	16.5	479	87	16	2	2	2		176.226	176.226	176.226	24.96	24.96	24.96	0	1		15550.1	3738.01	0.805996		15.4839	30.9679	65136.2	7828.87	0
2	10	2	2	272	105	16.5	0.5	0	0.5	272	105	16.5	272	105	16	1	1	2		57.8316	57.8316	176.226	12.48	24.96	16.64	7.20533	2		3887.53	1557.5	0.767663		9.75428	19.5086	16284	3343.28	0
250	312	250	139	201.5	120.648	20.6	3.644	0.759	3.541	201.5	120.648	20.6	198	117	16	8	9	9		1636.37	1977.47	1977.47	99.84	112.32	108.16	7.20533	1.125		485941	48594.1	0.615115		48.7714	97.5428	5.27603e+06	146933	0.997476
22	58	22	18	158.5	129.364	17.091	1.443	0.218	1.455	158.5	129.364	17.091	157	128	16	4	4	3		537.003	537.003	338.172	37.44	49.92	45.76	7.20533	1.33333		42762.8	9033.52	0.654643		21.6933	43.3866	390817	26252.6	0
8	24	8	8	377.5	137.5	16.5	0.866	0	0.866	377.5	137.5	16.5	377	137	16	2	2	2		176.226	176.226	176.226	24.96	24.96	24.96	0	1		15550.1	3738.01	0.805996		15.4839	30.9679	65136.2	7828.87	0
183	228	183	106	390.77	163.743	19.044	3.129	0.272	3.147	390.771	163.743	19.044	388	161	16	7	7	7		1320.26	1320.26	1320.26	87.36	87.36	87.36	0	1		355709	35511.1	0.683675		43.9544	87.9087	2.79271e+06	95903.6	1
14	38	14	14	365.714	166.929	16.429	1.133	0.31	1.218	365.714	166.929	16.429	365	166	16	3	3	2		338.172	338.172	176.226	24.96	37.44	33.28	7.20533	1.5		27212.7	5918.52	0.739241		18.6593	37.3185	146556	13867	0
22	54	22	21	458.136	173.182	17.273	1.352	0.294	1.394	458.136	173.182	17.273	457	172	16	3	3	4		338.172	338.172	537.003	37.44	49.92	41.6	7.20533	1.33333		42762.8	8410.52	0.703135		21.6933	43.3866	293113	21638.7	0
3	14	3	3	236.667	181	16.333	0.654	0.158	0.745	236.667	181	16.333	236	181	16	2	1	2		176.226	57.8316	176.226	12.48	24.96	20.8	7.20533	2		5831.29	2180.51	0.718517		11.1659	22.3317	32568.1	5410.26	0
5	20	5	5	156.4	191.6	16.8	0.79	0.143	0.748	156.4	191.6	16.8	156	191	16	2	2	2		176.226	176.226	176.226	24.96	24.96	24.96	0	1		9718.82	3115.01	0.707024		13.2386	26.4772	65136.2	7828.87	0
4	16	4	4	43.5	194.5	16	0.707	0	0.707	43.5	194.5	16	43	194	16	2	2	1		176.226	176.226	57.8316	12.48	24.96	20.8	7.20533	2		7775.06	2492.01	0.761618		12.2896	24.5792	32568.1	5410.26	0
8	24	8	8	302.5	199.5	16.5	0.866	0	0.866	302.5	199.5	16.5	302	199	16	2	2	2		176.226	176.226	176.226	24.96	24.96	24.96	0	1		15550.1	3738.01	0.805996		15.4839	30.9679	65136.2	7828.87	0
22	54	22	20	227.909	202.5	17	1.374	0.232	1.441	227.909	202.5	17	227	201	16	3	4	3		338.172	537.003	338.172	37.44	49.92	41.6	7.20533	1.33333		42762.8	8410.52	0.703135		21.6933	43.3866	293113	21638.7	0
34	72	34	30	528.412	221.147	17.706	1.62	0.294	1.667	528.412	221.147	17.706	527	220	16	4	3	4		537.003	338.172	537.003	37.44	49.92	45.76	7.20533	1.33333		66088	11214	0.704916		25.081	50.162	390817	26252.6	0
203	244	203	117	365.089	226.897	18.69	3.238	0.282	3.255	365.089	226.897	18.69	362	224	16	7	7	7		1320.26	1320.26	1320.26	87.36	87.36	87.36	0	1		394584	38003.1	0.684581		45.5006	91.0012	2.79271e+06	95903.6	1
8	24	8	8	307.5	228.5	16.5	0.866	0	0.866	307.5	228.5	16.5	307	228	16	2	2	2		176.226	176.226	176.226	24.96	24.96	24.96	0	1		15550.1	3738.01	0.805996		15.4839	30.9679	65136.2	7828.87	0
29	66	29	25	477.345	237.345	16.862	1.555	0.274	1.634	477.345	237.345	16.862	476	236	16	4	4	3		537.003	537.003	338.172	37.44	49.92	45.76	7.20533	1.33333		56369.2	10279.5	0.691627		23.7858	47.5716	390817	26252.6	0
21	52	21	20	230.952	238.667	17.905	1.336	0.291	1.346	230.952	238.667	17.905	230	238	16	3	3	4		338.172	338.172	537.003	37.44	49.92	41.6	7.20533	1.33333		40819.1	8099.02	0.707881		21.3595	42.719	293113	21638.7	0
18	46	18	17	314.667	243.167	17.111	1.263	0.252	1.306	314.667	243.167	17.111	314	242	16	3	3	3		338.172	338.172	338.172	37.44	37.44	37.44	0	1		34987.8	7164.52	0.722062		20.2897	40.5794	219835	17615	0
8	24	8	8	344.5	245.5	16.5	0.866	0	0.866	344.5	245.5	16.5	344	245	16	2	2	2		176.226	176.226	176.226	24.96	24.96	24.96	0	1		15550.1	3738.01	0.805996		15.4839	30.9679	65136.2	7828.87	0
19	48	19	18	558.895	259.737	16.895	1.292	0.256	1.312	558.895	259.737	16.895	558	259	16	3	3	3		338.172	338.172	338.172	37.44	37.44	37.44	0	1		36931.5	7476.02	0.717373		20.6587	41.3174	219835	17615	0
5	20	5	5	11.6	260.4	16.8	0.79	0.143	0.748	11.6	260.4	16.8	11	260	16	2	2	2		176.226	176.226	176.226	24.96	24.96	24.96	0	1		9718.82	3115.01	0.707024		13.2386	26.4772	65136.2	7828.87	0
2	10	2	2	542	292	16.5	0.5	0	0.5	542	292	16.5	542	292	16	1	1	2		57.8316	57.8316	176.226	12.48	24.96	16.64	7.20533	2		3887.53	1557.5	0.767663		9.75428	19.5086	16284	3343.28	0
29	66	29	25	110.345	297.655	17	1.563	0.276	1.691	110.345	297.655	17	109	296	16	4	4	3		537.003	537.003	338.172	37.44	49.92	45.76	7.20533	1.33333		56369.2	10279.5	0.691627		23.7858	47.5716	390817	26252.6	0
32	68	32	28	339.125	297.219	17	1.577	0.301	1.561	339.125	297.219	17	338	296	16	4	4	3		537.003	537.003	338.172	37.44	49.92	45.76	7.20533	1.33333		62200.5	10591	0.716817		24.5792	49.1585	390817	26252.6	0
90	142	90	64	175.144	309.622	17.933	2.379	0.277	2.388	175.144	309.622	17.933	173	307	16	5	6	5		768.704	1030.49	768.704	62.4	74.88	66.56	7.20533	1.2		174939	22116.6	0.68395		34.6949	69.3898	1.2213e+06	55571.9	0
92	170	92	72	493.065	314.217	19.348	2.727	0.928	2.702	493.065	314.217	19.348	491	311	16	5	7	8		768.704	1320.26	1636.37	62.4	99.84	83.2	19.0635	1.6		178826	26477.6	0.579732		34.95	69.9001	2.27977e+06	86540.2	0.967966
22	60	22	22	430.727	314.955	18.091	1.764	0.642	1.803	430.727	314.955	18.091	429	314	16	4	3	5		537.003	338.172	768.704	37.44	62.4	49.92	12.48	1.66667		42762.8	9345.02	0.632822		21.6933	43.3866	488521	31072.5	0
284	308	284	145	128.465	317.366	19.38	3.681	0.246	3.704	128.465	317.366	19.38	125	314	16	8	8	8		1636.37	1636.37	1636.37	99.84	99.84	99.84	0	1		552029	47971.1	0.678389		50.8891	101.778	4.16872e+06	125262	1
25	58	25	23	101.68	334.08	17.08	1.429	0.266	1.454	101.68	334.08	17.08	100	333	16	4	3	3		537.003	338.172	338.172	37.44	49.92	41.6	7.20533	1.33333		48594.1	9033.52	0.71288		22.6377	45.2753	293113	21638.7	0
5	20	5	5	403.4	335.4	16.8	0.79	0.143	0.748	403.4	335.4	16.8	403	335	16	2	2	2		176.226	176.226	176.226	24.96	24.96	24.96	0	1		9718.82	3115.01	0.707024		13.2386	26.4772	65136.2	7828.87	0
11	34	11	11	597.545	344.182	16.727	1.036	0.273	1.02	597.545	344.182	16.727	597	343	16	2	3	3		176.226	338.172	338.172	24.96	37.44	33.28	7.20533	1.5		21381.4	5295.51	0.703505		17.218	34.436	146556	13867	0
47	86	47	39	134.277	348.277	17.447	1.845	0.277	1.86	134.277	348.277	17.447	133	347	16	4	4	4		537.003	537.003	537.003	49.92	49.92	49.92	0	1		91357	13394.5	0.732348		27.9394	55.8789	521090	31315.5	0
24	56	24	22	398.25	348.75	17.5	1.421	0.294	1.541	398.25	348.75	17.5	397	348	16	3	3	4		338.172	338.172	537.003	37.44	49.92	41.6	7.20533	1.33333		46650.4	8722.02	0.718517		22.3317	44.6634	293113	21638.7	0
41	82	41	33	9.756	351.463	17.585	1.772	0.216	1.762	9.756	351.463	17.585	8	350	16	4	4	4		537.003	537.003	537.003	49.92	49.92	49.92	0	1		79694.4	12771.5	0.701228		26.696	53.392	521090	31315.5	0
27	58	27	25	546.963	364.963	17.889	1.443	0.267	1.471	546.963	364.963	17.889	546	364	16	3	3	4		338.172	338.172	537.003	37.44	49.92	41.6	7.20533	1.33333		52481.7	9033.52	0.75041		23.2259	46.4518	293113	21638.7	0
20	48	20	19	634.8	368.2	17	1.318	0.271	1.296	634.8	368.2	17	634	367	16	3	3	3		338.172	338.172	338.172	37.44	37.44	37.44	0	1		38875.3	7476.02	0.742329		21.015	42.0299	219835	17615	0
8	24	8	8	70.5	370.5	16.5	0.866	0	0.866	70.5	370.5	16.5	70	370	16	2	2	2		176.226	176.226	176.226	24.96	24.96	24.96	0	1		15550.1	3738.01	0.805996		15.4839	30.9679	65136.2	7828.87	0
473	448	473	213	332.586	375.484	20.514	4.432	0.309	4.486	332.587	375.484	20.514	328	371	16	10	10	10		2342.42	2342.42	2342.42	124.8	124.8	124.8	0	1		919401	69776.2	0.65531		60.3215	120.643	8.14202e+06	195722	1
57	108	57	49	587.035	388.474	17.175	2.062	0.542	2.097	587.035	388.474	17.175	585	386	16	5	6	3		768.704	1030.49	338.172	37.44	74.88	58.24	19.0635	2		110795	16821	0.663199		29.795	59.59	732782	42259	0
2	10	2	2	145	397	16.5	0.5	0	0.5	145	397	16.5	145	397	16	1	1	2		57.8316	57.8316	176.226	12.48	24.96	16.64	7.20533	2		3887.53	1557.5	0.767663		9.75428	19.5086	16284	3343.28	0
9	28	9	9	381.556	398.444	16.667	0.945	0.225	0.916	381.556	398.444	16.667	381	398	16	2	2	3		176.226	176.226	338.172	24.96	37.44	29.12	7.20533	1.5		17493.9	4361.01	0.747288		16.104	32.2079	97704.3	10539.1	0
42	82	42	34	80.786	400.571	17.429	1.777	0.22	1.808	80.786	400.571	17.429	79	399	16	4	4	4		537.003	537.003	537.003	49.92	49.92	49.92	0	1		81638.1	12771.5	0.712585		26.9113	53.8226	521090	31315.5	0
8	24	8	8	524.5	415.5	16.5	0.866	0	0.866	524.5	415.5	16.5	524	415	16	2	2	2		176.226	176.226	176.226	24.96	24.96	24.96	0	1		15550.1	3738.01	0.805996		15.4839	30.9679	65136.2	7828.87	0
60	112	60	45	576	419.983	18.067	2.084	0.327	2.207	576	419.983	18.067	574	418	16	5	5	5		768.704	768.704	768.704	62.4	62.4	62.4	0	1		116626	17444	0.66176		30.3088	60.6176	1.01775e+06	48930.4	0
8	24	8	8	586.5	425.5	16.5	0.866	0	0.866	586.5	425.5	16.5	586	425	16	2	2	2		176.226	176.226	176.226	24.96	24.96	24.96	0	1		15550.1	3738.01	0.805996		15.4839	30.9679	65136.2	7828.87	0
16	40	16	16	449.125	434.5	17.125	1.174	0.311	1.237	449.125	434.5	17.125	448	434	16	3	2	3		338.172	176.226	338.172	24.96	37.44	33.28	7.20533	1.5		31100.2	6230.02	0.767663		19.5086	39.0171	146556	13867	0
5	20	5	5	246.6	438.6	16.8	0.79	0.143	0.748	246.6	438.6	16.8	246	438	16	2	2	2		176.226	176.226	176.226	24.96	24.96	24.96	0	1		9718.82	3115.01	0.707024		13.2386	26.4772	65136.2	7828.87	0
42	88	42	35	356.095	442.643	17.262	1.781	0.326	1.79	356.095	442.643	17.262	354	441	16	5	4	4		768.704	537.003	537.003	49.92	62.4	54.08	7.20533	1.25		81638.1	13706	0.663999		26.9113	53.8226	651362	36649	0
133	178	133	88	239.233	442.293	18.887	2.746	0.317	2.777	239.233	442.293	18.887	237	440	16	6	6	6		1030.49	1030.49	1030.49	74.88	74.88	74.88	0	1		258521	27723.6	0.707889		39.5187	79.0373	1.75868e+06	70459.8	1
8	24	8	8	578.5	447.5	16.5	0.866	0	0.866	578.5	447.5	16.5	578	447	16	2	2	2		176.226	176.226	176.226	24.96	24.96	24.96	0	1		15550.1	3738.01	0.805996		15.4839	30.9679	65136.2	7828.87	0
33	74	33	27	445.727	455.455	17.606	1.644	0.232	1.673	445.727	455.455	17.606	444	454	16	4	4	4		537.003	537.003	537.003	49.92	49.92	49.92	0	1		64144.2	11525.5	0.672349		24.8326	49.6653	521090	31315.5	0
383	382	383	183	572.078	464.632	19.856	4.099	0.267	4.103	572.08	464.632	19.856	568	461	16	9	9	9		1977.47	1977.47	1977.47	112.32	112.32	112.32	0	1		744462	59496.7	0.667657		56.2235	112.447	5.93554e+06	158535	1
151	204	151	89	255.795	469.298	18.974	2.926	0.266	2.974	255.795	469.298	18.974	253	467	16	7	6	7		1320.26	1030.49	1320.26	74.88	87.36	83.2	7.20533	1.16667		293509	31773.1	0.67221		41.2266	82.4532	2.39375e+06	86915	0.995656
5	20	5	5	192.4	478.4	16.8	0.79	0.143	0.748	192.4	478.4	16.8	192	478	16	2	2	2		176.226	176.226	176.226	24.96	24.96	24.96	0	1		9718.82	3115.01	0.707024		13.2386	26.4772	65136.2	7828.87	0
2	10	2	2	379	491	16.5	0.5	0	0.5	379	491	16.5	379	491	16	1	1	2		57.8316	57.8316	176.226	12.48	24.96	16.64	7.20533	2		3887.53	1557.5	0.767663		9.75428	19.5086	16284	3343.28	0
77	126	77	53	283.169	498.844	17.974	2.269	0.224	2.299	283.169	498.844	17.974	281	497	16	5	5	5		768.704	768.704	768.704	62.4	62.4	62.4	0	1		149670	19624.6	0.694663		32.9368	65.8737	1.01775e+06	48930.4	0
74	138	74	55	312.743	497.095	18.554	2.34	0.653	2.206	312.743	497.095	18.554	311	495	16	5	7	6		768.704	1320.26	1030.49	62.4	87.36	74.88	12.48	1.4		143839	21493.6	0.617674		32.5034	65.0068	1.70982e+06	70209.5	0.984894
8	24	8	8	250.5	502.5	16.5	0.866	0	0.866	250.5	502.5	16.5	250	502	16	2	2	2		176.226	176.226	176.226	24.96	24.96	24.96	0	1		15550.1	3738.01	0.805996		15.4839	30.9679	65136.2	7828.87	0
50	94	50	40	291.4	503.18	17.7	1.898	0.278	1.924	291.4	503.18	17.7	290	501	16	4	5	4		537.003	768.704	537.003	49.92	62.4	54.08	7.20533	1.25		97188.2	14640.5	0.698237		28.5217	57.0434	651362	36649	0
43	84	43	35	490.256	511.674	17.512	1.788	0.227	1.815	490.256	511.674	17.512	489	510	16	4	4	4		537.003	537.003	537.003	49.92	49.92	49.92	0	1		83581.9	13083	0.706617		27.1232	54.2464	521090	31315.5	0
8	30	8	8	140	514	16.125	0.984	0.402	1.008	140	514	16.125	139	513	16	3	3	2		338.172	338.172	176.226	24.96	37.44	33.28	7.20533	1.5		15550.1	4672.51	0.644797		15.4839	30.9679	146556	13867	0
10	30	10	10	124.8	515.5	16.6	0.996	0.254	1.025	124.8	515.5	16.6	124	515	16	3	2	2		338.172	176.226	176.226	24.96	37.44	29.12	7.20533	1.5		19437.6	4672.51	0.74822		16.6796	33.3592	97704.3	10539.1	0
29	64	29	26	191.172	527.931	17.897	1.508	0.279	1.518	191.172	527.931	17.897	190	527	16	4	3	4		537.003	338.172	537.003	37.44	49.92	45.76	7.20533	1.33333		56369.2	9968.03	0.713241		23.7858	47.5716	390817	26252.6	0
56	98	56	46	536.696	546.393	17.571	1.957	0.299	1.964	536.696	546.393	17.571	535	545	16	5	4	4		768.704	537.003	537.003	49.92	62.4	54.08	7.20533	1.25		108851	15263.5	0.722299		29.6197	59.2395	651362	36649	0
16	40	16	16	418.875	548.5	17.125	1.174	0.311	1.237	418.875	548.5	17.125	418	548	16	3	2	3		338.172	176.226	338.172	24.96	37.44	33.28	7.20533	1.5		31100.2	6230.02	0.767663		19.5086	39.0171	146556	13867	0
8	24	8	8	273.5	560.5	16.5	0.866	0	0.866	273.5	560.5	16.5	273	560	16	2	2	2		176.226	176.226	176.226	24.96	24.96	24.96	0	1		15550.1	3738.01	0.805996		15.4839	30.9679	65136.2	7828.87	0
2	10	2	2	295	596	16.5	0.5	0	0.5	295	596	16.5	295	596	16	1	1	2		57.8316	57.8316	176.226	12.48	24.96	16.64	7.20533	2		3887.53	1557.5	0.767663		9.75428	19.5086	16284	3343.28	0
86	138	86	62	404.767	611.593	17.826	2.339	0.305	2.361	404.767	611.593	17.826	403	609	16	5	6	5		768.704	1030.49	768.704	62.4	74.88	66.56	7.20533	1.2		167164	21493.6	0.682764		34.1731	68.3462	1.2213e+06	55571.9	0
12	32	12	12	327.5	613	16.5	1.052	0.255	1.225	327.5	613	16.5	327	612	16	2	3	2		176.226	338.172	176.226	24.96	37.44	29.12	7.20533	1.5		23325.2	4984.01	0.792115		17.7247	35.4494	97704.3	10539.1	0
11	34	11	11	272.455	620.182	16.727	1.036	0.273	1.02	272.455	620.182	16.727	272	619	16	2	3	3		176.226	338.172	338.172	24.96	37.44	33.28	7.20533	1.5		21381.4	5295.51	0.703505		17.218	34.436	146556	13867	0
9	28	9	9	421.444	632.556	16.667	0.945	0.225	0.916	421.444	632.556	16.667	421	632	16	2	2	3		176.226	176.226	338.172	24.96	37.44	29.12	7.20533	1.5		17493.9	4361.01	0.747288		16.104	32.2079	97704.3	10539.1	0
11	34	11	11	289.818	646.545	16.727	1.036	0.273	1.02	289.818	646.545	16.727	289	646	16	3	2	3		338.172	176.226	338.172	24.96	37.44	33.28	7.20533	1.5		21381.4	5295.51	0.703505		17.218	34.436	146556	13867	0
50	92	50	40	337.94	31.62	18.42	1.891	0.273	1.93	337.94	31.62	18.42	336	30	17	5	4	4		768.704	537.003	537.003	49.92	62.4	54.08	7.20533	1.25		97188.2	14329	0.713416		28.5217	57.0434	651362	36649	0
7	26	7	7	286.429	50	17.143	0.931	0.291	1.097	286.429	50	17.143	286	49	17	2	3	2		176.226	338.172	176.226	24.96	37.44	29.12	7.20533	1.5		13606.4	4049.51	0.680627		14.8099	29.6197	97704.3	10539.1	0
55	102	55	41	329.527	81.327	19.018	1.989	0.235	2.01	329.527	81.327	19.018	328	79	17	4	5	5		537.003	768.704	768.704	49.92	62.4	58.24	7.20533	1.25		106907	15886.5	0.685687		29.4424	58.8847	814202	42557.2	0
2	10	2	2	152	98	17.5	0.5	0	0.5	152	98	17.5	152	98	17	1	1	2		57.8316	57.8316	176.226	12.48	24.96	16.64	7.20533	2		3887.53	1557.5	0.767663		9.75428	19.5086	16284	3343.28	0
14	38	14	14	181.714	101.071	17.571	1.133	0.31	1.218	181.714	101.071	17.571	181	100	17	3	3	2		338.172	338.172	176.226	24.96	37.44	33.28	7.20533	1.5		27212.7	5918.52	0.739241		18.6593	37.3185	146556	13867	0
4	16	4	4	382.5	111.5	17	0.707	0	0.707	382.5	111.5	17	382	111	17	2	2	1		176.226	176.226	57.8316	12.48	24.96	20.8	7.20533	2		7775.06	2492.01	0.761618		12.2896	24.5792	32568.1	5410.26	0
16	42	16	16	456	116	17.438	1.183	0.323	1.147	456	116	17.438	455	115	17	3	3	2		338.172	338.172	176.226	24.96	37.44	33.28	7.20533	1.5		31100.2	6541.52	0.731108		19.5086	39.0171	146556	13867	0
44	104	44	39	73.659	119.159	19.523	1.988	0.6	1.932	73.659	119.159	19.523	72	117	17	4	5	6		537.003	768.704	1030.49	49.92	74.88	62.4	12.48	1.5		85525.7	16198	0.579543		27.3319	54.6637	977043	48682.7	0.978105
69	118	69	49	70.174	141.203	19.087	2.175	0.242	2.211	70.174	141.203	19.087	68	139	17	5	5	5		768.704	768.704	768.704	62.4	62.4	62.4	0	1		134120	18378.5	0.689448		31.7542	63.5084	1.01775e+06	48930.4	0
10	30	10	10	328.5	141.8	17.4	0.996	0.254	1.025	328.5	141.8	17.4	328	141	17	2	3	2		176.226	338.172	176.226	24.96	37.44	29.12	7.20533	1.5		19437.6	4672.51	0.74822		16.6796	33.3592	97704.3	10539.1	0
5	20	5	5	537.6	148.6	17.2	0.79	0.143	0.748	537.6	148.6	17.2	537	148	17	2	2	2		176.226	176.226	176.226	24.96	24.96	24.96	0	1		9718.82	3115.01	0.707024		13.2386	26.4772	65136.2	7828.87	0
10	30	10	10	434.5	157.2	17.6	0.996	0.254	1.025	434.5	157.2	17.6	434	156	17	2	3	2		176.226	338.172	176.226	24.96	37.44	29.12	7.20533	1.5		19437.6	4672.51	0.74822		16.6796	33.3592	97704.3	10539.1	0
4	16	4	4	271.5	158.5	17	0.707	0	0.707	271.5	158.5	17	271	158	17	2	2	1		176.226	176.226	57.8316	12.48	24.96	20.8	7.20533	2		7775.06	2492.01	0.761618		12.2896	24.5792	32568.1	5410.26	0
2	10	2	2	344	163	17.5	0.5	0	0.5	344	163	17.5	344	163	17	1	1	2		57.8316	57.8316	176.226	12.48	24.96	16.64	7.20533	2		3887.53	1557.5	0.767663		9.75428	19.5086	16284	3343.28	0
193	242	193	110	411.808	175	19.585	3.184	0.275	3.238	411.808	175	19.585	409	172	17	7	7	7		1320.26	1320.26	1320.26	87.36	87.36	87.36	0	1		375147	37691.6	0.667381		44.7408	89.4817	2.79271e+06	95903.6	1
25	56	25	23	434	182.88	18.2	1.421	0.26	1.488	434	182.88	18.2	433	182	17	3	3	4		338.172	338.172	537.003	37.44	49.92	41.6	7.20533	1.33333		48594.1	8722.02	0.73834		22.6377	45.2753	293113	21638.7	0
46	88	46	39	319.391	189.304	18.087	1.812	0.35	1.804	319.391	189.304	18.087	318	187	17	4	5	4		537.003	768.704	537.003	49.92	62.4	54.08	7.20533	1.25		89413.2	13706	0.705516		27.7399	55.4797	651362	36649	0
8	28	8	8	534	204.5	17.25	0.938	0.257	1.024	534	204.5	17.25	533	204	17	3	2	2		338.172	176.226	176.226	24.96	37.44	29.12	7.20533	1.5		15550.1	4361.01	0.690854		15.4839	30.9679	97704.3	10539.1	0
37	78	37	32	499.162	207.541	18.135	1.695	0.316	1.708	499.162	207.541	18.135	498	206	17	4	4	4		537.003	537.003	537.003	49.92	49.92	49.92	0	1		71919.3	12148.5	0.688426		25.798	51.596	521090	31315.5	0
4	16	4	4	489.5	207.5	17	0.707	0	0.707	489.5	207.5	17	489	207	17	2	2	1		176.226	176.226	57.8316	12.48	24.96	20.8	7.20533	2		7775.06	2492.01	0.761618		12.2896	24.5792	32568.1	5410.26	0
14	44	14	14	285.214	218.286	18.5	1.169	0.35	1.174	285.214	218.286	18.5	284	217	17	3	3	4		338.172	338.172	537.003	37.44	49.92	41.6	7.20533	1.33333		27212.7	6853.02	0.638435		18.6593	37.3185	293113	21638.7	0
5	20	5	5	354.6	219.6	17.2	0.79	0.143	0.748	354.6	219.6	17.2	354	219	17	2	2	2		176.226	176.226	176.226	24.96	24.96	24.96	0	1		9718.82	3115.01	0.707024		13.2386	26.4772	65136.2	7828.87	0
7	26	7	7	148.571	229	17.143	0.931	0.291	1.097	148.571	229	17.143	148	228	17	2	3	2		176.226	338.172	176.226	24.96	37.44	29.12	7.20533	1.5		13606.4	4049.51	0.680627		14.8099	29.6197	97704.3	10539.1	0
16	44	16	15	285	229.812	17.688	1.235	0.248	1.228	285	229.812	17.688	284	229	17	3	3	3		338.172	338.172	338.172	37.44	37.44	37.44	0	1		31100.2	6853.02	0.697876		19.5086	39.0171	219835	17615	0
293	334	293	159	350.461	242.392	22	3.76	0.525	3.699	350.461	242.392	22	347	239	17	8	8	10		1636.37	1636.37	2342.42	99.84	124.8	108.16	14.4107	1.25		569523	52020.6	0.638728		51.421	102.842	5.2109e+06	146596	0.991525
4	16	4	4	511.5	241.5	17	0.707	0	0.707	511.5	241.5	17	511	241	17	2	2	1		176.226	176.226	57.8316	12.48	24.96	20.8	7.20533	2		7775.06	2492.01	0.761618		12.2896	24.5792	32568.1	5410.26	0
12	32	12	12	524.5	242	17.5	1.052	0.255	1.225	524.5	242	17.5	524	241	17	2	3	2		176.226	338.172	176.226	24.96	37.44	29.12	7.20533	1.5		23325.2	4984.01	0.792115		17.7247	35.4494	97704.3	10539.1	0
2	10	2	2	100	242.5	17	0.5	0	0.5	100	242.5	17	100	242	17	1	2	1		57.8316	176.226	57.8316	12.48	24.96	16.64	7.20533	2		3887.53	1557.5	0.767663		9.75428	19.5086	16284	3343.28	0
8	24	8	8	337.5	243.5	17.5	0.866	0	0.866	337.5	243.5	17.5	337	243	17	2	2	2		176.226	176.226	176.226	24.96	24.96	24.96	0	1		15550.1	3738.01	0.805996		15.4839	30.9679	65136.2	7828.87	0
2	10	2	2	219.5	249	17	0.5	0	0.5	219.5	249	17	219	249	17	2	1	1		176.226	57.8316	57.8316	12.48	24.96	16.64	7.20533	2		3887.53	1557.5	0.767663		9.75428	19.5086	16284	3343.28	0
151	200	151	96	469.748	252.377	19.98	2.898	0.298	2.909	469.748	252.377	19.98	467	250	17	7	6	7		1320.26	1030.49	1320.26	74.88	87.36	83.2	7.20533	1.16667		293509	31150.1	0.685655		41.2266	82.4532	2.39375e+06	86915	0.995656
255	294	255	134	481.8	301.753	20.753	3.542	0.283	3.538	481.801	301.753	20.753	478	298	17	8	8	8		1636.37	1636.37	1636.37	99.84	99.84	99.84	0	1		495660	45790.6	0.66145		49.0944	98.1888	4.16872e+06	125262	1
4	16	4	4	543.5	301.5	17	0.707	0	0.707	543.5	301.5	17	543	301	17	2	2	1		176.226	176.226	57.8316	12.48	24.96	20.8	7.20533	2		7775.06	2492.01	0.761618		12.2896	24.5792	32568.1	5410.26	0
48	88	48	40	329.312	303.729	18.604	1.854	0.279	1.875	329.312	303.729	18.604	328	302	17	4	4	4		537.003	537.003	537.003	49.92	49.92	49.92	0	1		93300.7	13706	0.72582		28.1362	56.2724	521090	31315.5	0
12	40	12	12	126.5	304.167	18	1.347	0.512	1.332	126.5	304.167	18	126	303	17	2	4	3		176.226	537.003	338.172	24.96	49.92	37.44	12.48	2		23325.2	6230.02	0.633692		17.7247	35.4494	195409	17382.4	0
2	10	2	2	433	309	17.5	0.5	0	0.5	433	309	17.5	433	309	17	1	1	2		57.8316	57.8316	176.226	12.48	24.96	16.64	7.20533	2		3887.53	1557.5	0.767663		9.75428	19.5086	16284	3343.28	0
5	20	5	5	433.4	336.6	17.2	0.79	0.143	0.748	433.4	336.6	17.2	433	336	17	2	2	2		176.226	176.226	176.226	24.96	24.96	24.96	0	1		9718.82	3115.01	0.707024		13.2386	26.4772	65136.2	7828.87	0
107	166	107	71	130.178	343.393	19.682	2.568	0.3	2.604	130.178	343.393	19.682	128	341	17	6	6	6		1030.49	1030.49	1030.49	74.88	74.88	74.88	0	1		207983	25854.6	0.656596		36.7547	73.5094	1.75868e+06	70459.8	1
9	32	9	9	253	351.556	18.111	0.974	0.269	1.1	253	351.556	18.111	252	351	17	3	2	3		338.172	176.226	338.172	24.96	37.44	33.28	7.20533	1.5		17493.9	4984.01	0.653877		16.104	32.2079	146556	13867	0
34	74	34	26	211.412	359.412	18.5	1.692	0.129	1.663	211.412	359.412	18.5	210	358	17	4	4	4		537.003	537.003	537.003	49.92	49.92	49.92	0	1		66088	11525.5	0.685865		25.081	50.162	521090	31315.5	0
210	252	210	116	557.952	366.595	19.924	3.292	0.258	3.289	557.953	366.595	19.924	555	363	17	7	8	7		1320.26	1636.37	1320.26	87.36	99.84	91.52	7.20533	1.14286		408191	39249.1	0.678		46.0177	92.0354	3.19167e+06	105159	0.9969
4482	2034	4482	1059	569.785	391.807	26.379	9.856	0.616	9.818	569.771	391.819	26.379	560	382	17	21	21	22		7720.27	7720.27	8319.73	262.08	274.56	266.24	7.20533	1.04762		8.71195e+06	316796	0.64632		127.647	255.293	7.89939e+07	890662	0.999617
147	202	147	90	552	396.265	19.714	2.888	0.288	2.924	552	396.265	19.714	549	393	17	7	7	7		1320.26	1320.26	1320.26	87.36	87.36	87.36	0	1		285733	31461.6	0.666824		40.8593	81.7186	2.79271e+06	95903.6	1
84	134	84	60	545.821	412.726	19.524	2.323	0.309	2.343	545.821	412.726	19.524	544	411	17	5	5	6		768.704	768.704	1030.49	62.4	74.88	66.56	7.20533	1.2		163276	20870.6	0.692201		33.9061	67.8122	1.2213e+06	55571.9	0.994285
6	22	6	6	343.667	419.5	17.667	0.827	0.109	0.898	343.667	419.5	17.667	343	419	17	2	2	2		176.226	176.226	176.226	24.96	24.96	24.96	0	1		11662.6	3426.51	0.72582		14.0681	28.1362	65136.2	7828.87	0
219	258	219	123	371.224	420.858	19.927	3.331	0.27	3.342	371.224	420.858	19.927	368	418	17	7	7	7		1320.26	1320.26	1320.26	87.36	87.36	87.36	0	1		425685	40183.6	0.681021		46.6659	93.3318	2.79271e+06	95903.6	1
8	24	8	8	281.5	434.5	17.5	0.866	0	0.866	281.5	434.5	17.5	281	434	17	2	2	2		176.226	176.226	176.226	24.96	24.96	24.96	0	1		15550.1	3738.01	0.805996		15.4839	30.9679	65136.2	7828.87	0
31129	12766	31129	6718	507.919	441.336	35.37	24.469	9.759	24.899	507.92	441.247	35.369	465	410	17	77	60	45		62330.2	41739.1	26284.8	561.6	960.96	757.12	199.81	1.71111		6.05075e+07	1.98831e+06	0.374863		243.542	487.084	1.69273e+09	7.13836e+06	0.962226
4	16	4	4	431.5	455.5	17	0.707	0	0.707	431.5	455.5	17	431	455	17	2	2	1		176.226	176.226	57.8316	12.48	24.96	20.8	7.20533	2		7775.06	2492.01	0.761618		12.2896	24.5792	32568.1	5410.26	0
249	278	249	136	335	471.863	19.9	3.484	0.287	3.51	335	471.864	19.9	332	468	17	7	8	7		1320.26	1636.37	1320.26	87.36	99.84	91.52	7.20533	1.14286		483997	43298.6	0.688503		48.7063	97.4125	3.19167e+06	105159	0.9969
19	48	19	18	345.895	470.737	17.895	1.292	0.256	1.312	345.895	470.737	17.895	345	470	17	3	3	3		338.172	338.172	338.172	37.44	37.44	37.44	0	1		36931.5	7476.02	0.717373		20.6587	41.3174	219835	17615	0
4	16	4	4	495.5	475.5	17	0.707	0	0.707	495.5	475.5	17	495	475	17	2	2	1		176.226	176.226	57.8316	12.48	24.96	20.8	7.20533	2		7775.06	2492.01	0.761618		12.2896	24.5792	32568.1	5410.26	0
5	20	5	5	535.4	477.6	17.2	0.79	0.143	0.748	535.4	477.6	17.2	535	477	17	2	2	2		176.226	176.226	176.226	24.96	24.96	24.96	0	1		9718.82	3115.01	0.707024		13.2386	26.4772	65136.2	7828.87	0
100	152	100	71	153.12	489.44	19.1	2.471	0.306	2.461	153.12	489.44	19.1	151	487	17	5	6	6		768.704	1030.49	1030.49	62.4	74.88	70.72	7.20533	1.2		194376	23674.1	0.685447		35.9351	71.8701	1.46556e+06	62778.3	0.993904
11	34	11	11	294.545	489.182	17.727	1.036	0.273	1.02	294.545	489.182	17.727	294	488	17	2	3	3		176.226	338.172	338.172	24.96	37.44	33.28	7.20533	1.5		21381.4	5295.51	0.703505		17.218	34.436	146556	13867	0
16	40	16	16	271.5	490.875	18.125	1.174	0.311	1.237	271.5	490.875	18.125	271	490	17	2	3	3		176.226	338.172	338.172	24.96	37.44	33.28	7.20533	1.5		31100.2	6230.02	0.767663		19.5086	39.0171	146556	13867	0
774	872	774	441	390.421	496.558	25.031	6.903	2.773	6.593	390.422	496.558	25.031	383	489	17	20	16	15		7137.9	4986.41	4495.02	187.2	249.6	212.16	33.019	1.33333		1.50447e+06	135814	0.467514		71.0829	142.166	3.90817e+07	563484	0.988367
6	24	6	6	228.667	531.333	18	0.853	0.247	0.844	228.667	531.333	18	228	531	17	2	2	3		176.226	176.226	338.172	24.96	37.44	29.12	7.20533	1.5		11662.6	3738.01	0.665335		14.0681	28.1362	97704.3	10539.1	0
137	188	137	87	316.248	554.788	19.774	2.791	0.275	2.833	316.248	554.788	19.774	314	552	17	6	6	7		1030.49	1030.49	1320.26	74.88	87.36	79.04	7.20533	1.16667		266296	29281.1	0.683607		39.9109	79.8219	2.05179e+06	78408.4	0.995888
4	16	4	4	390.5	559.5	17	0.707	0	0.707	390.5	559.5	17	390	559	17	2	2	1		176.226	176.226	57.8316	12.48	24.96	20.8	7.20533	2		7775.06	2492.01	0.761618		12.2896	24.5792	32568.1	5410.26	0
10	30	10	10	531.8	570.5	17.4	0.996	0.254	1.025	531.8	570.5	17.4	531	570	17	3	2	2		338.172	176.226	176.226	24.96	37.44	29.12	7.20533	1.5		19437.6	4672.51	0.74822		16.6796	33.3592	97704.3	10539.1	0
129	182	129	81	161.38	571.395	19.62	2.745	0.261	2.779	161.38	571.395	19.62	159	569	17	6	6	6		1030.49	1030.49	1030.49	74.88	74.88	74.88	0	1		250746	28346.6	0.678379		39.1184	78.2369	1.75868e+06	70459.8	1
18	46	18	17	382.167	583.667	17.889	1.263	0.252	1.306	382.167	583.667	17.889	381	583	17	3	3	3		338.172	338.172	338.172	37.44	37.44	37.44	0	1		34987.8	7164.52	0.722062		20.2897	40.5794	219835	17615	0
7	26	7	7	232	587.571	17.857	0.931	0.291	1.097	232	587.571	17.857	231	587	17	3	2	2		338.172	176.226	176.226	24.96	37.44	29.12	7.20533	1.5		13606.4	4049.51	0.680627		14.8099	29.6197	97704.3	10539.1	0
8	24	8	8	396.5	611.5	17.5	0.866	0	0.866	396.5	611.5	17.5	396	611	17	2	2	2		176.226	176.226	176.226	24.96	24.96	24.96	0	1		15550.1	3738.01	0.805996		15.4839	30.9679	65136.2	7828.87	0
8	24	8	8	367.5	614.5	17.5	0.866	0	0.866	367.5	614.5	17.5	367	614	17	2	2	2		176.226	176.226	176.226	24.96	24.96	24.96	0	1		15550.1	3738.01	0.805996		15.4839	30.9679	65136.2	7828.87	0
8	30	8	8	405	626.375	18	0.954	0.292	1.068	405	626.375	18	404	626	17	3	2	3		338.172	176.226	338.172	24.96	37.44	33.28	7.20533	1.5		15550.1	4672.51	0.644797		15.4839	30.9679	146556	13867	0
492	594	492	291	347.427	641.071	21.4	5.122	1.685	4.88	347.428	641.072	21.4	340	635	17	17	14	9		5496.82	4023.15	1977.47	112.32	212.16	166.4	50.4373	1.88889		956332	92515.7	0.507389		61.1186	122.237	1.74402e+07	344981	0.942736
53	112	53	44	347	12.34	19.774	2.013	0.459	2.064	347	12.34	19.774	345	10	18	6	5	5		1030.49	768.704	768.704	62.4	74.88	66.56	7.20533	1.2		103020	17444	0.609233		29.0811	58.1621	1.2213e+06	55571.9	0
20	48	20	19	438.2	36	19.2	1.318	0.271	1.296	438.2	36	19.2	437	35	18	3	3	3		338.172	338.172	338.172	37.44	37.44	37.44	0	1		38875.3	7476.02	0.742329		21.015	42.0299	219835	17615	0
172	214	172	104	240.116	44.413	20.744	3.041	0.301	3.054	240.116	44.413	20.744	237	42	18	7	6	7		1320.26	1030.49	1320.26	74.88	87.36	83.2	7.20533	1.16667		334328	33330.6	0.698912		43.0554	86.1108	2.39375e+06	86915	0.995656
31	78	31	30	486.548	44	19.839	1.661	0.484	1.652	486.548	44	19.839	485	43	18	4	3	5		537.003	338.172	768.704	37.44	62.4	49.92	12.48	1.66667		60256.7	12148.5	0.61183		24.3205	48.641	488521	31072.5	0
70	116	70	54	382.157	57.5	19.843	2.15	0.302	2.22	382.157	57.5	19.843	380	56	18	5	4	5		768.704	537.003	768.704	49.92	62.4	58.24	7.20533	1.25		136064	18067	0.708095		31.9069	63.8138	814202	42557.2	0
22	50	22	21	223.909	63.227	19.091	1.345	0.268	1.34	223.909	63.227	19.091	223	62	18	3	3	3		338.172	338.172	338.172	37.44	37.44	37.44	0	1		42762.8	7787.52	0.759386		21.6933	43.3866	219835	17615	0
16	44	16	15	133.312	90.312	19	1.209	0.233	1.253	133.312	90.312	19	132	89	18	3	3	3		338.172	338.172	338.172	37.44	37.44	37.44	0	1		31100.2	6853.02	0.697876		19.5086	39.0171	219835	17615	0
22	50	22	21	505.091	90.909	19.227	1.345	0.268	1.34	505.091	90.909	19.227	504	90	18	3	3	3		338.172	338.172	338.172	37.44	37.44	37.44	0	1		42762.8	7787.52	0.759386		21.6933	43.3866	219835	17615	0
51	98	51	41	497.216	104.196	19.451	1.929	0.362	1.903	497.216	104.196	19.451	495	102	18	5	5	4		768.704	768.704	537.003	49.92	62.4	58.24	7.20533	1.25		99132	15263.5	0.678638		28.7106	57.4211	814202	42557.2	0
1215	828	1215	423	197.372	143.299	24.36	6.203	0.35	6.215	197.373	143.299	24.36	191	137	18	14	13	13		4023.15	3571.32	3571.32	162.24	174.72	166.4	7.20533	1.07692		2.36167e+06	128961	0.665025		82.6121	165.224	1.9264e+07	347858	0.999033
7	26	7	7	325	151.429	18.857	0.931	0.291	1.097	325	151.429	18.857	324	151	18	3	2	2		338.172	176.226	176.226	24.96	37.44	29.12	7.20533	1.5		13606.4	4049.51	0.680627		14.8099	29.6197	97704.3	10539.1	0
16	44	16	15	400.312	157.312	19	1.209	0.233	1.253	400.312	157.312	19	399	156	18	3	3	3		338.172	338.172	338.172	37.44	37.44	37.44	0	1		31100.2	6853.02	0.697876		19.5086	39.0171	219835	17615	0
4	16	4	4	261.5	162.5	18	0.707	0	0.707	261.5	162.5	18	261	162	18	2	2	1		176.226	176.226	57.8316	12.48	24.96	20.8	7.20533	2		7775.06	2492.01	0.761618		12.2896	24.5792	32568.1	5410.26	0
8	24	8	8	278.5	164.5	18.5	0.866	0	0.866	278.5	164.5	18.5	278	164	18	2	2	2		176.226	176.226	176.226	24.96	24.96	24.96	0	1		15550.1	3738.01	0.805996		15.4839	30.9679	65136.2	7828.87	0
13	36	13	13	574.538	168	19.385	1.088	0.276	1.199	574.538	168	19.385	574	167	18	2	3	3		176.226	338.172	338.172	24.96	37.44	33.28	7.20533	1.5		25268.9	5607.01	0.742695		18.204	36.4079	146556	13867	0
233	268	233	130	372.953	176.481	20.845	3.415	0.294	3.391	372.953	176.481	20.845	370	173	18	7	8	7		1320.26	1636.37	1320.26	87.36	99.84	91.52	7.20533	1.14286		452897	41741.1	0.683261		47.6398	95.2797	3.19167e+06	105159	0.9969
13	40	13	12	403.923	175.769	18.769	1.182	0.244	1.224	403.923	175.769	18.769	403	175	18	3	3	3		338.172	338.172	338.172	37.44	37.44	37.44	0	1		25268.9	6230.02	0.668426		18.204	36.4079	219835	17615	0
5	20	5	5	290.6	189.4	18.2	0.79	0.143	0.748	290.6	189.4	18.2	290	189	18	2	2	2		176.226	176.226	176.226	24.96	24.96	24.96	0	1		9718.82	3115.01	0.707024		13.2386	26.4772	65136.2	7828.87	0
15	42	15	14	157.933	203.733	18.667	1.202	0.245	1.259	157.933	203.733	18.667	157	203	18	3	3	3		338.172	338.172	338.172	37.44	37.44	37.44	0	1		29156.5	6541.52	0.700319		19.0934	38.1867	219835	17615	0
4	16	4	4	138.5	207.5	18	0.707	0	0.707	138.5	207.5	18	138	207	18	2	2	1		176.226	176.226	57.8316	12.48	24.96	20.8	7.20533	2		7775.06	2492.01	0.761618		12.2896	24.5792	32568.1	5410.26	0
7	26	7	7	298	213.571	18.857	0.931	0.291	1.097	298	213.571	18.857	297	213	18	3	2	2		338.172	176.226	176.226	24.96	37.44	29.12	7.20533	1.5		13606.4	4049.51	0.680627		14.8099	29.6197	97704.3	10539.1	0
3	14	3	3	630	215	19	0.667	0.577	1	630	215	19	630	215	18	1	1	3		57.8316	57.8316	338.172	12.48	37.44	20.8	14.4107	3		5831.29	2180.51	0.718517		11.1659	22.3317	24426.1	4801.57	0
8	24	8	8	104.5	218.5	18.5	0.866	0	0.866	104.5	218.5	18.5	104	218	18	2	2	2		176.226	176.226	176.226	24.96	24.96	24.96	0	1		15550.1	3738.01	0.805996		15.4839	30.9679	65136.2	7828.87	0
5	20	5	5	368.4	218.6	18.2	0.79	0.143	0.748	368.4	218.6	18.2	368	218	18	2	2	2		176.226	176.226	176.226	24.96	24.96	24.96	0	1		9718.82	3115.01	0.707024		13.2386	26.4772	65136.2	7828.87	0
31	70	31	27	415.226	219.871	19.903	1.568	0.302	1.59	415.226	219.871	19.903	414	218	18	4	4	4		537.003	537.003	537.003	49.92	49.92	49.92	0	1		60256.7	10902.5	0.681753		24.3205	48.641	521090	31315.5	0
578	516	578	249	128.867	223.843	23.016	4.753	0.313	4.748	128.867	223.843	23.016	124	219	18	11	11	11		2730.26	2730.26	2730.26	137.28	137.28	137.28	0	1		1.1235e+06	80367.2	0.650309		64.4903	128.981	1.0837e+07	236823	1
69	138	69	54	118.101	224.623	19.812	2.457	0.884	2.315	118.101	224.623	19.812	116	220	18	5	8	5		768.704	1636.37	768.704	62.4	99.84	74.88	21.616	1.6		134120	21493.6	0.589528		31.7542	63.5084	1.6284e+06	69367.2	0
8	24	8	8	545.5	235.5	18.5	0.866	0	0.866	545.5	235.5	18.5	545	235	18	2	2	2		176.226	176.226	176.226	24.96	24.96	24.96	0	1		15550.1	3738.01	0.805996		15.4839	30.9679	65136.2	7828.87	0
120	168	120	79	437.542	239.883	19.942	2.654	0.31	2.679	437.542	239.883	19.942	435	237	18	6	6	5		1030.49	1030.49	768.704	62.4	74.88	70.72	7.20533	1.2		233252	26166.1	0.700319		38.1867	76.3734	1.46556e+06	62778.3	0
37	78	37	29	119.459	245.459	19.676	1.735	0.186	1.697	119.459	245.459	19.676	118	244	18	4	4	4		537.003	537.003	537.003	49.92	49.92	49.92	0	1		71919.3	12148.5	0.688426		25.798	51.596	521090	31315.5	0
8	24	8	8	98.5	250.5	18.5	0.866	0	0.866	98.5	250.5	18.5	98	250	18	2	2	2		176.226	176.226	176.226	24.96	24.96	24.96	0	1		15550.1	3738.01	0.805996		15.4839	30.9679	65136.2	7828.87	0
13	40	13	13	147.154	257.846	18.692	1.134	0.346	1.204	147.154	257.846	18.692	146	257	18	3	3	3		338.172	338.172	338.172	37.44	37.44	37.44	0	1		25268.9	6230.02	0.668426		18.204	36.4079	219835	17615	0
158	210	158	97	332.285	259.696	20.886	2.956	0.291	2.982	332.285	259.696	20.886	330	257	18	6	7	7		1030.49	1320.26	1320.26	74.88	87.36	83.2	7.20533	1.16667		307115	32707.6	0.673033		41.854	83.7081	2.39375e+06	86915	0.995656
67	114	67	49	483.433	285	20.015	2.144	0.274	2.118	483.433	285	20.015	482	283	18	4	5	5		537.003	768.704	768.704	49.92	62.4	58.24	7.20533	1.25		130232	17755.5	0.699782		31.4444	62.8888	814202	42557.2	0
29	68	29	24	599.517	292.483	19.655	1.559	0.239	1.629	599.517	292.483	19.655	598	291	18	4	4	4		537.003	537.003	537.003	49.92	49.92	49.92	0	1		56369.2	10591	0.671285		23.7858	47.5716	521090	31315.5	0
2	10	2	2	488	298	18.5	0.5	0	0.5	488	298	18.5	488	298	18	1	1	2		57.8316	57.8316	176.226	12.48	24.96	16.64	7.20533	2		3887.53	1557.5	0.767663		9.75428	19.5086	16284	3343.28	0
28	68	28	23	498.321	300.571	19.286	1.561	0.248	1.607	498.321	300.571	19.286	497	299	18	4	4	4		537.003	537.003	537.003	49.92	49.92	49.92	0	1		54425.4	10591	0.655763		23.5092	47.0184	521090	31315.5	0
10	36	10	9	425.1	308.1	19	1.128	0.2	1.105	425.1	308.1	19	424	307	18	3	3	3		338.172	338.172	338.172	37.44	37.44	37.44	0	1		19437.6	5607.01	0.623517		16.6796	33.3592	219835	17615	0
2	10	2	2	499	312	18.5	0.5	0	0.5	499	312	18.5	499	312	18	1	1	2		57.8316	57.8316	176.226	12.48	24.96	16.64	7.20533	2		3887.53	1557.5	0.767663		9.75428	19.5086	16284	3343.28	0
59	96	59	51	397.576	328.525	19.475	1.957	0.299	2.104	397.576	328.525	19.475	396	327	18	4	4	4		537.003	537.003	537.003	49.92	49.92	49.92	0	1		114682	14952	0.763451		30.1395	60.279	521090	31315.5	0
960	700	960	356	334.254	335.672	23.127	5.706	0.29	5.724	334.255	335.672	23.127	329	330	18	12	12	12		3140.14	3140.14	3140.14	149.76	149.76	149.76	0	1		1.86601e+06	109025	0.672306		76.3734	152.747	1.40694e+07	281839	1
4	16	4	4	272.5	334.5	18	0.707	0	0.707	272.5	334.5	18	272	334	18	2	2	1		176.226	176.226	57.8316	12.48	24.96	20.8	7.20533	2		7775.06	2492.01	0.761618		12.2896	24.5792	32568.1	5410.26	0
336	340	336	167	517.214	352.345	22.134	3.902	0.298	3.92	517.215	352.345	22.134	514	349	18	8	8	9		1636.37	1636.37	1977.47	99.84	112.32	104	7.20533	1.125		653105	52955.1	0.687435		53.8226	107.645	4.68981e+06	135823	0.99758
321	338	321	161	52.869	361.349	21.573	3.842	0.267	3.86	52.869	361.349	21.573	49	358	18	9	8	8		1977.47	1636.37	1636.37	99.84	112.32	104	7.20533	1.125		623949	52643.6	0.670766		53.0095	106.019	4.68981e+06	135823	0.99758
380	368	380	187	92.487	368.747	21.632	4.07	0.299	4.076	92.487	368.747	21.632	89	365	18	8	9	9		1636.37	1977.47	1977.47	99.84	112.32	108.16	7.20533	1.125		738631	57316.1	0.689433		56.0763	112.153	5.27603e+06	146933	0.997476
61	106	61	47	465.426	372.344	19.852	2.043	0.27	2.047	465.426	372.344	19.852	464	370	18	4	5	5		537.003	768.704	768.704	49.92	62.4	58.24	7.20533	1.25		118570	16509.5	0.706965		30.4763	60.9525	814202	42557.2	0
2	10	2	2	118	376	18.5	0.5	0	0.5	118	376	18.5	118	376	18	1	1	2		57.8316	57.8316	176.226	12.48	24.96	16.64	7.20533	2		3887.53	1557.5	0.767663		9.75428	19.5086	16284	3343.28	0
2	10	2	2	453	407	18.5	0.5	0	0.5	453	407	18.5	453	407	18	1	1	2		57.8316	57.8316	176.226	12.48	24.96	16.64	7.20533	2		3887.53	1557.5	0.767663		9.75428	19.5086	16284	3343.28	0
43	88	43	33	583.884	435.674	19.721	1.834	0.276	1.846	583.884	435.674	19.721	582	434	18	5	4	4		768.704	537.003	537.003	49.92	62.4	54.08	7.20533	1.25		83581.9	13706	0.674498		27.1232	54.2464	651362	36649	0
12	32	12	12	311.5	473	18.5	1.052	0.255	1.225	311.5	473	18.5	311	472	18	2	3	2		176.226	338.172	176.226	24.96	37.44	29.12	7.20533	1.5		23325.2	4984.01	0.792115		17.7247	35.4494	97704.3	10539.1	0
5	20	5	5	291.6	498.4	18.8	0.79	0.143	0.748	291.6	498.4	18.8	291	498	18	2	2	2		176.226	176.226	176.226	24.96	24.96	24.96	0	1		9718.82	3115.01	0.707024		13.2386	26.4772	65136.2	7828.87	0
19	46	19	19	67.947	500	18.579	1.247	0.335	1.201	67.947	500	18.579	67	499	18	3	3	3		338.172	338.172	338.172	37.44	37.44	37.44	0	1		36931.5	7164.52	0.748564		20.6587	41.3174	219835	17615	0
131	180	131	82	328.87	508.679	20.565	2.758	0.273	2.77	328.87	508.679	20.565	326	506	18	6	6	6		1030.49	1030.49	1030.49	74.88	74.88	74.88	0	1		254633	28035.1	0.692988		39.3196	78.6391	1.75868e+06	70459.8	1
88	172	88	74	155.205	507.898	19.864	2.645	0.901	2.565	155.205	507.898	19.864	152	504	18	7	8	5		1320.26	1636.37	768.704	62.4	99.84	83.2	19.0635	1.6		171051	26789.1	0.55626		34.436	68.872	2.27977e+06	86540.2	0
8	24	8	8	319.5	530.5	18.5	0.866	0	0.866	319.5	530.5	18.5	319	530	18	2	2	2		176.226	176.226	176.226	24.96	24.96	24.96	0	1		15550.1	3738.01	0.805996		15.4839	30.9679	65136.2	7828.87	0
5	20	5	5	450.4	539.4	18.2	0.79	0.143	0.748	450.4	539.4	18.2	450	539	18	2	2	2		176.226	176.226	176.226	24.96	24.96	24.96	0	1		9718.82	3115.01	0.707024		13.2386	26.4772	65136.2	7828.87	0
4	16	4	4	347.5	547.5	18	0.707	0	0.707	347.5	547.5	18	347	547	18	2	2	1		176.226	176.226	57.8316	12.48	24.96	20.8	7.20533	2		7775.06	2492.01	0.761618		12.2896	24.5792	32568.1	5410.26	0
6	24	6	6	502.667	572.333	19	0.853	0.247	0.844	502.667	572.333	19	502	572	18	2	2	3		176.226	176.226	338.172	24.96	37.44	29.12	7.20533	1.5		11662.6	3738.01	0.665335		14.0681	28.1362	97704.3	10539.1	0
8	24	8	8	368.5	576.5	18.5	0.866	0	0.866	368.5	576.5	18.5	368	576	18	2	2	2		176.226	176.226	176.226	24.96	24.96	24.96	0	1		15550.1	3738.01	0.805996		15.4839	30.9679	65136.2	7828.87	0
12	32	12	12	319.5	586.5	19	1.052	0.255	1.225	319.5	586.5	19	319	586	18	2	2	3		176.226	176.226	338.172	24.96	37.44	29.12	7.20533	1.5		23325.2	4984.01	0.792115		17.7247	35.4494	97704.3	10539.1	0
5	20	5	5	243.4	587.4	18.8	0.79	0.143	0.748	243.4	587.4	18.8	243	587	18	2	2	2		176.226	176.226	176.226	24.96	24.96	24.96	0	1		9718.82	3115.01	0.707024		13.2386	26.4772	65136.2	7828.87	0
35	74	35	30	227.2	605.2	19.229	1.647	0.288	1.691	227.2	605.2	19.229	226	604	18	4	4	4		537.003	537.003	537.003	49.92	49.92	49.92	0	1		68031.8	11525.5	0.699248		25.3245	50.649	521090	31315.5	0
5	20	5	5	335.6	604.6	18.2	0.79	0.143	0.748	335.6	604.6	18.2	335	604	18	2	2	2		176.226	176.226	176.226	24.96	24.96	24.96	0	1		9718.82	3115.01	0.707024		13.2386	26.4772	65136.2	7828.87	0
42	82	42	34	441.429	610.833	19.429	1.779	0.237	1.83	441.429	610.833	19.429	440	609	18	4	4	4		537.003	537.003	537.003	49.92	49.92	49.92	0	1		81638.1	12771.5	0.712585		26.9113	53.8226	521090	31315.5	0
37	76	37	31	345.784	611.703	19.324	1.688	0.296	1.747	345.784	611.703	19.324	344	610	18	4	4	4		537.003	537.003	537.003	49.92	49.92	49.92	0	1		71919.3	11837	0.706543		25.798	51.596	521090	31315.5	0
110	182	110	76	457.309	612.282	21.045	2.709	0.642	2.602	457.309	612.282	21.045	455	609	18	6	7	8		1030.49	1320.26	1636.37	74.88	99.84	87.36	12.48	1.33333		213814	28346.6	0.610016		37.095	74.1901	2.73572e+06	95651.8	0.988945
8	24	8	8	442.5	619.5	18.5	0.866	0	0.866	442.5	619.5	18.5	442	619	18	2	2	2		176.226	176.226	176.226	24.96	24.96	24.96	0	1		15550.1	3738.01	0.805996		15.4839	30.9679	65136.2	7828.87	0
19	50	19	18	323.316	642.842	19.789	1.296	0.284	1.342	323.316	642.842	19.789	322	642	18	3	3	4		338.172	338.172	537.003	37.44	49.92	41.6	7.20533	1.33333		36931.5	7787.52	0.688678		20.6587	41.3174	293113	21638.7	0
536	480	536	228	297.759	42.537	23.267	4.641	0.259	4.649	297.76	42.537	23.267	293	38	19	10	10	10		2342.42	2342.42	2342.42	124.8	124.8	124.8	0	1		1.04186e+06	74760.2	0.664792		62.8888	125.778	8.14202e+06	195722	1
25	58	25	23	459.2	62.2	20.48	1.44	0.293	1.52	459.2	62.2	20.48	458	61	19	3	3	4		338.172	338.172	537.003	37.44	49.92	41.6	7.20533	1.33333		48594.1	9033.52	0.71288		22.6377	45.2753	293113	21638.7	0
4	16	4	4	397.5	80.5	19	0.707	0	0.707	397.5	80.5	19	397	80	19	2	2	1		176.226	176.226	57.8316	12.48	24.96	20.8	7.20533	2		7775.06	2492.01	0.761618		12.2896	24.5792	32568.1	5410.26	0
24	56	24	23	184.083	81.167	20.167	1.39	0.301	1.436	184.083	81.167	20.167	183	80	19	3	3	4		338.172	338.172	537.003	37.44	49.92	41.6	7.20533	1.33333		46650.4	8722.02	0.718517		22.3317	44.6634	293113	21638.7	0
6	24	6	6	145.333	84.667	20	0.853	0.247	0.844	145.333	84.667	20	145	84	19	2	2	3		176.226	176.226	338.172	24.96	37.44	29.12	7.20533	1.5		11662.6	3738.01	0.665335		14.0681	28.1362	97704.3	10539.1	0
2	10	2	2	334	91	19.5	0.5	0	0.5	334	91	19.5	334	91	19	1	1	2		57.8316	57.8316	176.226	12.48	24.96	16.64	7.20533	2		3887.53	1557.5	0.767663		9.75428	19.5086	16284	3343.28	0
11	34	11	11	377.545	91.182	19.727	1.036	0.273	1.02	377.545	91.182	19.727	377	90	19	2	3	3		176.226	338.172	338.172	24.96	37.44	33.28	7.20533	1.5		21381.4	5295.51	0.703505		17.218	34.436	146556	13867	0
62	108	62	46	157.855	103.177	20.629	2.076	0.267	2.117	157.855	103.177	20.629	156	101	19	5	5	4		768.704	768.704	537.003	49.92	62.4	58.24	7.20533	1.25		120513	16821	0.701436		30.6419	61.2838	814202	42557.2	0
4	16	4	4	418.5	118.5	19	0.707	0	0.707	418.5	118.5	19	418	118	19	2	2	1		176.226	176.226	57.8316	12.48	24.96	20.8	7.20533	2		7775.06	2492.01	0.761618		12.2896	24.5792	32568.1	5410.26	0
459	700	459	326	184.305	125.754	22.519	6.701	3.168	6.455	184.305	125.754	22.519	171	121	19	26	11	9		10882.6	2730.26	1977.47	112.32	324.48	191.36	115.959	2.88889		892188	109025	0.411081		59.7204	119.441	2.09576e+07	422137	0.870812
309	330	309	156	91.456	135.097	22.405	3.794	0.275	3.803	91.456	135.097	22.405	88	131	19	8	9	8		1636.37	1977.47	1636.37	99.84	112.32	104	7.20533	1.125		600623	51397.6	0.669796		52.3405	104.681	4.68981e+06	135823	0.99758
724	584	724	291	466.703	134.798	24.36	5.158	0.288	5.166	466.704	134.798	24.36	462	130	19	11	11	11		2730.26	2730.26	2730.26	137.28	137.28	137.28	0	1		1.40729e+06	90958.2	0.667673		69.5181	139.036	1.0837e+07	236823	1
5	20	5	5	131.4	135.6	19.8	0.79	0.143	0.748	131.4	135.6	19.8	131	135	19	2	2	2		176.226	176.226	176.226	24.96	24.96	24.96	0	1		9718.82	3115.01	0.707024		13.2386	26.4772	65136.2	7828.87	0
5	20	5	5	342.4	137.4	19.8	0.79	0.143	0.748	342.4	137.4	19.8	342	137	19	2	2	2		176.226	176.226	176.226	24.96	24.96	24.96	0	1		9718.82	3115.01	0.707024		13.2386	26.4772	65136.2	7828.87	0
4	16	4	4	397.5	149.5	19	0.707	0	0.707	397.5	149.5	19	397	149	19	2	2	1		176.226	176.226	57.8316	12.48	24.96	20.8	7.20533	2		7775.06	2492.01	0.761618		12.2896	24.5792	32568.1	5410.26	0
31	72	31	25	260.645	153.548	20.452	1.613	0.22	1.651	260.645	153.548	20.452	259	152	19	4	4	4		537.003	537.003	537.003	49.92	49.92	49.92	0	1		60256.7	11214	0.662816		24.3205	48.641	521090	31315.5	0
8	24	8	8	374.5	157.5	19.5	0.866	0	0.866	374.5	157.5	19.5	374	157	19	2	2	2		176.226	176.226	176.226	24.96	24.96	24.96	0	1		15550.1	3738.01	0.805996		15.4839	30.9679	65136.2	7828.87	0
8	24	8	8	460.5	159.5	19.5	0.866	0	0.866	460.5	159.5	19.5	460	159	19	2	2	2		176.226	176.226	176.226	24.96	24.96	24.96	0	1		15550.1	3738.01	0.805996		15.4839	30.9679	65136.2	7828.87	0
47	90	47	38	413.362	160.298	21.277	1.855	0.265	1.873	413.362	160.298	21.277	412	159	19	4	4	5		537.003	537.003	768.704	49.92	62.4	54.08	7.20533	1.25		91357	14017.5	0.699799		27.9394	55.8789	651362	36649	0
51	92	51	43	468.529	173.353	20.451	1.88	0.261	1.788	468.529	173.353	20.451	467	172	19	4	4	4		537.003	537.003	537.003	49.92	49.92	49.92	0	1		99132	14329	0.722897		28.7106	57.4211	521090	31315.5	0
137	192	137	83	41.482	173.292	22.066	2.819	0.251	2.799	41.482	173.292	22.066	39	171	19	6	6	7		1030.49	1030.49	1320.26	74.88	87.36	79.04	7.20533	1.16667		266296	29904.1	0.669365		39.9109	79.8219	2.05179e+06	78408.4	0.995888
53	96	53	43	154.528	187.208	20.547	1.925	0.278	1.947	154.528	187.208	20.547	153	185	19	4	5	4		537.003	768.704	537.003	49.92	62.4	54.08	7.20533	1.25		103020	14952	0.710772		29.0811	58.1621	651362	36649	0
6	22	6	6	197.667	198.5	19.667	0.827	0.109	0.898	197.667	198.5	19.667	197	198	19	2	2	2		176.226	176.226	176.226	24.96	24.96	24.96	0	1		11662.6	3426.51	0.72582		14.0681	28.1362	65136.2	7828.87	0
26	54	26	25	423.038	208.038	19.962	1.402	0.268	1.416	423.038	208.038	19.962	422	207	19	3	3	3		338.172	338.172	338.172	37.44	37.44	37.44	0	1		50537.9	8410.52	0.78597		22.9356	45.8711	219835	17615	0
17	44	17	16	344.118	208.882	19.588	1.237	0.252	1.268	344.118	208.882	19.588	343	208	19	3	3	3		338.172	338.172	338.172	37.44	37.44	37.44	0	1		33044	6853.02	0.726659		19.9068	39.8136	219835	17615	0
26	58	26	24	41.077	213.077	20.923	1.429	0.269	1.42	41.077	213.077	20.923	40	212	19	3	3	4		338.172	338.172	537.003	37.44	49.92	41.6	7.20533	1.33333		50537.9	9033.52	0.731765		22.9356	45.8711	293113	21638.7	0
9	32	9	9	495	224.444	19.667	1.024	0.312	1.144	495	224.444	19.667	494	224	19	3	2	3		338.172	176.226	338.172	24.96	37.44	33.28	7.20533	1.5		17493.9	4984.01	0.653877		16.104	32.2079	146556	13867	0
365	440	365	211	51.701	249.159	24.63	4.536	1.536	4.636	51.701	249.159	24.63	48	245	19	9	9	14		1977.47	1977.47	4023.15	112.32	174.72	133.12	36.0267	1.55556		709474	68530.2	0.561341		55.3286	110.657	9.23305e+06	219702	0.968753
18	46	18	18	298.167	257.333	20.222	1.239	0.343	1.299	298.167	257.333	20.222	297	256	19	3	3	3		338.172	338.172	338.172	37.44	37.44	37.44	0	1		34987.8	7164.52	0.722062		20.2897	40.5794	219835	17615	0
9	32	9	9	352.111	257.889	19.889	1.029	0.377	1.122	352.111	257.889	19.889	351	257	19	3	3	2		338.172	338.172	176.226	24.96	37.44	33.28	7.20533	1.5		17493.9	4984.01	0.653877		16.104	32.2079	146556	13867	0
69	116	69	54	98.797	261.333	21.435	2.133	0.327	2.123	98.797	261.333	21.435	97	259	19	5	5	5		768.704	768.704	768.704	62.4	62.4	62.4	0	1		134120	18067	0.701335		31.7542	63.5084	1.01775e+06	48930.4	0
8	24	8	8	288.5	267.5	19.5	0.866	0	0.866	288.5	267.5	19.5	288	267	19	2	2	2		176.226	176.226	176.226	24.96	24.96	24.96	0	1		15550.1	3738.01	0.805996		15.4839	30.9679	65136.2	7828.87	0
20	48	20	19	433.8	269.8	19.8	1.303	0.26	1.386	433.8	269.8	19.8	433	269	19	3	3	3		338.172	338.172	338.172	37.44	37.44	37.44	0	1		38875.3	7476.02	0.742329		21.015	42.0299	219835	17615	0
260	434	260	206	556.235	280.073	22.077	4.077	1.452	4.035	556.235	280.073	22.077	553	274	19	8	14	9		1636.37	4023.15	1977.47	99.84	174.72	128.96	40.1176	1.75		505379	67595.7	0.453917		49.4132	98.8264	8.20716e+06	205300	0.958422
13	36	13	13	441	288.538	20.385	1.088	0.276	1.199	441	288.538	20.385	440	288	19	3	2	3		338.172	176.226	338.172	24.96	37.44	33.28	7.20533	1.5		25268.9	5607.01	0.742695		18.204	36.4079	146556	13867	0
243	272	243	135	158.243	317.881	22.856	3.454	0.292	3.466	158.243	317.881	22.856	155	315	19	7	7	8		1320.26	1320.26	1636.37	87.36	99.84	91.52	7.20533	1.14286		472335	42364.1	0.69234		48.3119	96.6237	3.19167e+06	105159	0.9969
797	786	797	385	243.906	336.834	24.469	6.364	2.274	6.386	243.906	336.834	24.469	237	329	19	18	15	12		6025.81	4495.02	3140.14	149.76	224.64	187.2	37.44	1.5		1.54918e+06	122420	0.528892		71.7802	143.56	2.63802e+07	438144	0.978105
4	16	4	4	345.5	339.5	19	0.707	0	0.707	345.5	339.5	19	345	339	19	2	2	1		176.226	176.226	57.8316	12.48	24.96	20.8	7.20533	2		7775.06	2492.01	0.761618		12.2896	24.5792	32568.1	5410.26	0
283	306	283	146	570.802	343.166	22.431	3.67	0.275	3.69	570.803	343.166	22.431	567	340	19	8	8	8		1636.37	1636.37	1636.37	99.84	99.84	99.84	0	1		550085	47659.6	0.681219		50.8293	101.659	4.16872e+06	125262	1
518	464	518	227	55.647	344.822	23.454	4.576	0.265	4.601	55.647	344.823	23.454	51	340	19	10	10	10		2342.42	2342.42	2342.42	124.8	124.8	124.8	0	1		1.00687e+06	72268.2	0.672232		62.1768	124.354	8.14202e+06	195722	1
26	58	26	24	615.154	354.154	20.5	1.454	0.289	1.516	615.154	354.154	20.5	614	353	19	3	3	4		338.172	338.172	537.003	37.44	49.92	41.6	7.20533	1.33333		50537.9	9033.52	0.731765		22.9356	45.8711	293113	21638.7	0
447	420	447	207	265.888	359.808	23.089	4.341	0.32	4.337	265.889	359.808	23.089	262	356	19	9	9	9		1977.47	1977.47	1977.47	112.32	112.32	112.32	0	1		868863	65415.2	0.673142		59.1953	118.391	5.93554e+06	158535	1
5	20	5	5	20.4	361.6	19.8	0.79	0.143	0.748	20.4	361.6	19.8	20	361	19	2	2	2		176.226	176.226	176.226	24.96	24.96	24.96	0	1		9718.82	3115.01	0.707024		13.2386	26.4772	65136.2	7828.87	0
27	54	27	26	72	385	20	1.416	0.271	1.414	72	385	20	71	384	19	3	3	3		338.172	338.172	338.172	37.44	37.44	37.44	0	1		52481.7	8410.52	0.805996		23.2259	46.4518	219835	17615	0
182	224	182	110	158.005	421.511	21.714	3.094	0.324	3.101	158.005	421.511	21.714	155	419	19	7	6	7		1320.26	1030.49	1320.26	74.88	87.36	83.2	7.20533	1.16667		353765	34888.1	0.693347		43.8742	87.7483	2.39375e+06	86915	0.995656
42	82	42	34	252.286	423.5	20.286	1.777	0.22	1.808	252.286	423.5	20.286	251	422	19	4	4	4		537.003	537.003	537.003	49.92	49.92	49.92	0	1		81638.1	12771.5	0.712585		26.9113	53.8226	521090	31315.5	0
25	58	25	23	411.44	423.92	19.92	1.439	0.278	1.485	411.44	423.92	19.92	410	423	19	4	3	3		537.003	338.172	338.172	37.44	49.92	41.6	7.20533	1.33333		48594.1	9033.52	0.71288		22.6377	45.2753	293113	21638.7	0
60	108	60	46	430.833	426.883	20.633	2.036	0.295	2.08	430.833	426.883	20.633	429	425	19	5	5	4		768.704	768.704	537.003	49.92	62.4	58.24	7.20533	1.25		116626	16821	0.686269		30.3088	60.6176	814202	42557.2	0
4	16	4	4	423.5	428.5	19	0.707	0	0.707	423.5	428.5	19	423	428	19	2	2	1		176.226	176.226	57.8316	12.48	24.96	20.8	7.20533	2		7775.06	2492.01	0.761618		12.2896	24.5792	32568.1	5410.26	0
219	328	219	156	85.676	435.279	22.288	3.863	1.379	3.725	85.676	435.279	22.288	81	429	19	10	13	7		2342.42	3571.32	1320.26	87.36	162.24	124.8	37.44	1.85714		425685	51086.1	0.535681		46.6659	93.3318	7.40924e+06	193587	0.949415
5	20	5	5	78.4	441.6	19.8	0.79	0.143	0.748	78.4	441.6	19.8	78	441	19	2	2	2		176.226	176.226	176.226	24.96	24.96	24.96	0	1		9718.82	3115.01	0.707024		13.2386	26.4772	65136.2	7828.87	0
563	494	563	244	297.666	451.801	23.645	4.717	0.3	4.712	297.667	451.801	23.645	293	447	19	10	10	10		2342.42	2342.42	2342.42	124.8	124.8	124.8	0	1		1.09434e+06	76940.7	0.667466		63.9275	127.855	8.14202e+06	195722	1
5	20	5	5	202.4	456.4	19.2	0.79	0.143	0.748	202.4	456.4	19.2	202	456	19	2	2	2		176.226	176.226	176.226	24.96	24.96	24.96	0	1		9718.82	3115.01	0.707024		13.2386	26.4772	65136.2	7828.87	0
12	32	12	12	64.5	459.5	20	1.052	0.255	1.225	64.5	459.5	20	64	459	19	2	2	3		176.226	176.226	338.172	24.96	37.44	29.12	7.20533	1.5		23325.2	4984.01	0.792115		17.7247	35.4494	97704.3	10539.1	0
14	38	14	14	577.714	459.5	20	1.113	0.281	1.154	577.714	459.5	20	577	459	19	3	2	3		338.172	176.226	338.172	24.96	37.44	33.28	7.20533	1.5		27212.7	5918.52	0.739241		18.6593	37.3185	146556	13867	0
80	154	80	67	265.65	464.175	21.325	2.756	1.041	2.794	265.65	464.175	21.325	263	461	19	6	8	5		1030.49	1636.37	768.704	62.4	99.84	79.04	19.0635	1.6		155501	23985.6	0.583029		33.3592	66.7183	1.95409e+06	77805.5	0
9	28	9	9	211.444	468.556	20.333	0.945	0.225	0.916	211.444	468.556	20.333	211	468	19	2	2	3		176.226	176.226	338.172	24.96	37.44	29.12	7.20533	1.5		17493.9	4361.01	0.747288		16.104	32.2079	97704.3	10539.1	0
5	20	5	5	356.6	468.6	19.8	0.79	0.143	0.748	356.6	468.6	19.8	356	468	19	2	2	2		176.226	176.226	176.226	24.96	24.96	24.96	0	1		9718.82	3115.01	0.707024		13.2386	26.4772	65136.2	7828.87	0
5	20	5	5	214.6	499.4	19.8	0.79	0.143	0.748	214.6	499.4	19.8	214	499	19	2	2	2		176.226	176.226	176.226	24.96	24.96	24.96	0	1		9718.82	3115.01	0.707024		13.2386	26.4772	65136.2	7828.87	0
78	132	78	55	576.41	508.513	21.333	2.271	0.326	2.288	576.41	508.513	21.333	574	506	19	5	6	6		768.704	1030.49	1030.49	62.4	74.88	70.72	7.20533	1.2		151614	20559.1	0.668816		33.0788	66.1576	1.46556e+06	62778.3	0.993904
4	16	4	4	458.5	527.5	19	0.707	0	0.707	458.5	527.5	19	458	527	19	2	2	1		176.226	176.226	57.8316	12.48	24.96	20.8	7.20533	2		7775.06	2492.01	0.761618		12.2896	24.5792	32568.1	5410.26	0
2	10	2	2	489	527	19.5	0.5	0	0.5	489	527	19.5	489	527	19	1	1	2		57.8316	57.8316	176.226	12.48	24.96	16.64	7.20533	2		3887.53	1557.5	0.767663		9.75428	19.5086	16284	3343.28	0
6	22	6	6	336.5	537	19	0.912	0.319	1.118	336.5	537	19	336	536	19	2	3	1		176.226	338.172	57.8316	12.48	37.44	24.96	12.48	3		11662.6	3426.51	0.72582		14.0681	28.1362	48852.1	7627.4	0
84	138	84	58	345.5	536.44	21.369	2.343	0.298	2.311	345.5	536.44	21.369	343	534	19	6	6	5		1030.49	1030.49	768.704	62.4	74.88	70.72	7.20533	1.2		163276	21493.6	0.672137		33.9061	67.8122	1.46556e+06	62778.3	0
18	46	18	17	287.333	547.167	20.111	1.263	0.252	1.306	287.333	547.167	20.111	286	546	19	3	3	3		338.172	338.172	338.172	37.44	37.44	37.44	0	1		34987.8	7164.52	0.722062		20.2897	40.5794	219835	17615	0
20	48	20	19	134.95	580.35	20	1.301	0.258	1.351	134.95	580.35	20	134	579	19	3	3	3		338.172	338.172	338.172	37.44	37.44	37.44	0	1		38875.3	7476.02	0.742329		21.015	42.0299	219835	17615	0
676	566	676	278	443.799	596.052	23.496	5.058	0.371	5.033	443.8	596.053	23.496	439	591	19	12	13	10		3140.14	3571.32	2342.42	124.8	162.24	145.6	19.0635	1.3		1.31399e+06	88154.7	0.658111		67.9465	135.893	1.27016e+07	265881	0.990153
33	72	33	28	178.848	602.697	20.848	1.623	0.282	1.624	178.848	602.697	20.848	177	601	19	4	4	4		537.003	537.003	537.003	49.92	49.92	49.92	0	1		64144.2	11214	0.691026		24.8326	49.6653	521090	31315.5	0
23	52	23	22	423.174	608.957	20.087	1.359	0.262	1.382	423.174	608.957	20.087	422	608	19	3	3	3		338.172	338.172	338.172	37.44	37.44	37.44	0	1		44706.6	8099.02	0.752141		22.0171	44.0343	219835	17615	0
145	194	145	94	313.607	612.048	21.131	2.857	0.342	2.838	313.607	612.048	21.131	311	609	19	6	7	6		1030.49	1320.26	1030.49	74.88	87.36	79.04	7.20533	1.16667		281846	30215.6	0.688009		40.6731	81.3463	2.05179e+06	78408.4	0.995888
4	16	4	4	431.5	613.5	19	0.707	0	0.707	431.5	613.5	19	431	613	19	2	2	1		176.226	176.226	57.8316	12.48	24.96	20.8	7.20533	2		7775.06	2492.01	0.761618		12.2896	24.5792	32568.1	5410.26	0
250	280	250	131	139.832	65.788	23.58	3.516	0.266	3.523	139.832	65.788	23.58	137	62	20	7	8	8		1320.26	1636.37	1636.37	87.36	99.84	95.68	7.20533	1.14286		485941	43610.1	0.685414		48.7714	97.5428	3.64763e+06	114967	0.996749
10	30	10	10	180.2	69.5	20.6	0.996	0.254	1.025	180.2	69.5	20.6	179	69	20	3	2	2		338.172	176.226	176.226	24.96	37.44	29.12	7.20533	1.5		19437.6	4672.51	0.74822		16.6796	33.3592	97704.3	10539.1	0
5	20	5	5	348.6	89.4	20.8	0.79	0.143	0.748	348.6	89.4	20.8	348	89	20	2	2	2		176.226	176.226	176.226	24.96	24.96	24.96	0	1		9718.82	3115.01	0.707024		13.2386	26.4772	65136.2	7828.87	0
50	98	50	42	408.16	112.1	21.9	1.908	0.384	1.925	408.16	112.1	21.9	406	110	20	5	5	4		768.704	768.704	537.003	49.92	62.4	58.24	7.20533	1.25		97188.2	15263.5	0.669738		28.5217	57.0434	814202	42557.2	0
17	44	17	16	475.882	111.118	21.412	1.237	0.252	1.268	475.882	111.118	21.412	475	110	20	3	3	3		338.172	338.172	338.172	37.44	37.44	37.44	0	1		33044	6853.02	0.726659		19.9068	39.8136	219835	17615	0
10	36	10	9	354.1	120.9	21	1.128	0.2	1.105	354.1	120.9	21	353	120	20	3	3	3		338.172	338.172	338.172	37.44	37.44	37.44	0	1		19437.6	5607.01	0.623517		16.6796	33.3592	219835	17615	0
5	20	5	5	340.4	124.6	20.8	0.79	0.143	0.748	340.4	124.6	20.8	340	124	20	2	2	2		176.226	176.226	176.226	24.96	24.96	24.96	0	1		9718.82	3115.01	0.707024		13.2386	26.4772	65136.2	7828.87	0
2	10	2	2	316	126	20.5	0.5	0	0.5	316	126	20.5	316	126	20	1	1	2		57.8316	57.8316	176.226	12.48	24.96	16.64	7.20533	2		3887.53	1557.5	0.767663		9.75428	19.5086	16284	3343.28	0
71	120	71	56	481.085	139.408	22.268	2.156	0.316	2.138	481.085	139.408	22.268	479	137	20	5	5	5		768.704	768.704	768.704	62.4	62.4	62.4	0	1		138007	18690	0.690995		32.0581	64.1162	1.01775e+06	48930.4	0
51	98	51	40	586.196	147.098	21.471	1.916	0.286	1.947	586.196	147.098	21.471	584	145	20	5	5	4		768.704	768.704	537.003	49.92	62.4	58.24	7.20533	1.25		99132	15263.5	0.678638		28.7106	57.4211	814202	42557.2	0
85	136	85	61	314.694	168.035	22.659	2.326	0.287	2.371	314.694	168.035	22.659	313	166	20	5	5	6		768.704	768.704	1030.49	62.4	74.88	66.56	7.20533	1.2		165220	21182.1	0.687424		34.0401	68.0803	1.2213e+06	55571.9	0.994285
15	40	15	15	93.067	169.933	20.467	1.16	0.319	1.166	93.067	169.933	20.467	92	169	20	3	3	2		338.172	338.172	176.226	24.96	37.44	33.28	7.20533	1.5		29156.5	6230.02	0.735335		19.0934	38.1867	146556	13867	0
289	380	289	177	361.702	171.125	23.218	4.31	1.522	4.215	361.703	171.125	23.218	358	166	20	8	14	8		1636.37	4023.15	1636.37	99.84	174.72	124.8	43.232	1.75		561748	59185.2	0.556287		51.186	102.372	7.29525e+06	191130	0.951735
9	28	9	9	298.444	171.556	21.333	0.945	0.225	0.916	298.444	171.556	21.333	298	171	20	2	2	3		176.226	176.226	338.172	24.96	37.44	29.12	7.20533	1.5		17493.9	4361.01	0.747288		16.104	32.2079	97704.3	10539.1	0
4	16	4	4	347.5	176.5	20	0.707	0	0.707	347.5	176.5	20	347	176	20	2	2	1		176.226	176.226	57.8316	12.48	24.96	20.8	7.20533	2		7775.06	2492.01	0.761618		12.2896	24.5792	32568.1	5410.26	0
2	10	2	2	41	187	20.5	0.5	0	0.5	41	187	20.5	41	187	20	1	1	2		57.8316	57.8316	176.226	12.48	24.96	16.64	7.20533	2		3887.53	1557.5	0.767663		9.75428	19.5086	16284	3343.28	0
10	30	10	10	473.5	195.8	20.6	0.996	0.254	1.025	473.5	195.8	20.6	473	195	20	2	3	2		176.226	338.172	176.226	24.96	37.44	29.12	7.20533	1.5		19437.6	4672.51	0.74822		16.6796	33.3592	97704.3	10539.1	0
14	38	14	14	586.5	197.286	21	1.113	0.281	1.154	586.5	197.286	21	586	196	20	2	3	3		176.226	338.172	338.172	24.96	37.44	33.28	7.20533	1.5		27212.7	5918.52	0.739241		18.6593	37.3185	146556	13867	0
48	88	48	40	334.688	205.688	21.458	1.852	0.267	1.851	334.688	205.688	21.458	333	204	20	4	4	4		537.003	537.003	537.003	49.92	49.92	49.92	0	1		93300.7	13706	0.72582		28.1362	56.2724	521090	31315.5	0
18	46	18	17	382.833	205.667	20.889	1.263	0.252	1.306	382.833	205.667	20.889	382	205	20	3	3	3		338.172	338.172	338.172	37.44	37.44	37.44	0	1		34987.8	7164.52	0.722062		20.2897	40.5794	219835	17615	0
71	124	71	50	161.732	205.451	22.352	2.203	0.319	2.254	161.732	205.451	22.352	160	203	20	5	6	5		768.704	1030.49	768.704	62.4	74.88	66.56	7.20533	1.2		138007	19313	0.668705		32.0581	64.1162	1.2213e+06	55571.9	0
2	10	2	2	506	207	20.5	0.5	0	0.5	506	207	20.5	506	207	20	1	1	2		57.8316	57.8316	176.226	12.48	24.96	16.64	7.20533	2		3887.53	1557.5	0.767663		9.75428	19.5086	16284	3343.28	0
17	44	17	16	354.882	209.118	20.588	1.237	0.252	1.268	354.882	209.118	20.588	354	208	20	3	3	3		338.172	338.172	338.172	37.44	37.44	37.44	0	1		33044	6853.02	0.726659		19.9068	39.8136	219835	17615	0
12	32	12	12	94	209.5	20.5	1.052	0.255	1.225	94	209.5	20.5	93	209	20	3	2	2		338.172	176.226	176.226	24.96	37.44	29.12	7.20533	1.5		23325.2	4984.01	0.792115		17.7247	35.4494	97704.3	10539.1	0
16	44	16	15	126.688	215.688	21	1.209	0.233	1.253	126.688	215.688	21	126	215	20	3	3	3		338.172	338.172	338.172	37.44	37.44	37.44	0	1		31100.2	6853.02	0.697876		19.5086	39.0171	219835	17615	0
22	58	22	20	391.636	216.5	20.818	1.391	0.328	1.448	391.636	216.5	20.818	390	215	20	4	4	3		537.003	537.003	338.172	37.44	49.92	45.76	7.20533	1.33333		42762.8	9033.52	0.654643		21.6933	43.3866	390817	26252.6	0
7	26	7	7	331.429	216.143	20.857	0.984	0.329	1.04	331.429	216.143	20.857	331	215	20	2	3	2		176.226	338.172	176.226	24.96	37.44	29.12	7.20533	1.5		13606.4	4049.51	0.680627		14.8099	29.6197	97704.3	10539.1	0
139	236	139	99	44.237	224.993	23.014	3.257	1.104	3.102	44.237	224.993	23.014	41	222	20	7	8	9		1320.26	1636.37	1977.47	87.36	112.32	99.84	12.48	1.28571		270183	36757.1	0.549856		40.1042	80.2084	4.10358e+06	125009	0.991557
30	66	30	26	121.4	232.3	21.067	1.562	0.264	1.639	121.4	232.3	21.067	120	231	20	4	4	3		537.003	537.003	338.172	37.44	49.92	45.76	7.20533	1.33333		58312.9	10279.5	0.707437		24.0561	48.1122	390817	26252.6	0
14	38	14	14	151.071	240.286	20.429	1.133	0.31	1.218	151.071	240.286	20.429	150	239	20	3	3	2		338.172	338.172	176.226	24.96	37.44	33.28	7.20533	1.5		27212.7	5918.52	0.739241		18.6593	37.3185	146556	13867	0
5	20	5	5	376.6	240.6	20.2	0.79	0.143	0.748	376.6	240.6	20.2	376	240	20	2	2	2		176.226	176.226	176.226	24.96	24.96	24.96	0	1		9718.82	3115.01	0.707024		13.2386	26.4772	65136.2	7828.87	0
663	554	663	273	403.994	240.621	25.383	5.001	0.282	4.998	403.995	240.622	25.383	399	236	20	11	11	11		2730.26	2730.26	2730.26	137.28	137.28	137.28	0	1		1.28872e+06	86285.7	0.663718		67.5082	135.016	1.0837e+07	236823	1
4	16	4	4	339.5	249.5	20	0.707	0	0.707	339.5	249.5	20	339	249	20	2	2	1		176.226	176.226	57.8316	12.48	24.96	20.8	7.20533	2		7775.06	2492.01	0.761618		12.2896	24.5792	32568.1	5410.26	0
18	46	18	17	409.167	252.333	21.111	1.263	0.252	1.306	409.167	252.333	21.111	408	251	20	3	3	3		338.172	338.172	338.172	37.44	37.44	37.44	0	1		34987.8	7164.52	0.722062		20.2897	40.5794	219835	17615	0
45	84	45	37	244.844	268.467	21.667	1.812	0.263	1.843	244.844	268.467	21.667	243	267	20	4	4	4		537.003	537.003	537.003	49.92	49.92	49.92	0	1		87469.4	13083	0.728361		27.5374	55.0748	521090	31315.5	0
20	48	20	19	582.2	268.8	21.2	1.303	0.26	1.386	582.2	268.8	21.2	581	268	20	3	3	3		338.172	338.172	338.172	37.44	37.44	37.44	0	1		38875.3	7476.02	0.742329		21.015	42.0299	219835	17615	0
168	214	168	98	332.506	287.292	22.726	3.027	0.252	3.04	332.506	287.292	22.726	330	284	20	6	7	7		1030.49	1320.26	1320.26	74.88	87.36	83.2	7.20533	1.16667		326553	33330.6	0.688034		42.719	85.4381	2.39375e+06	86915	0.995656
1678	1800	1678	958	417.73	283.042	29.121	7.22	2.28	7.081	417.731	283.042	29.121	411	273	20	16	22	18		4986.41	8319.73	6025.81	199.68	274.56	232.96	38.127	1.375		3.26164e+06	280351	0.379379		91.9988	183.998	5.15879e+07	679289	0.98657
5	20	5	5	103.6	294.4	20.8	0.79	0.143	0.748	103.6	294.4	20.8	103	294	20	2	2	2		176.226	176.226	176.226	24.96	24.96	24.96	0	1		9718.82	3115.01	0.707024		13.2386	26.4772	65136.2	7828.87	0
262	374	262	168	600.137	298.729	26.385	4.255	1.575	3.965	600.138	298.729	26.385	595	295	20	12	8	11		3140.14	1636.37	2730.26	99.84	149.76	128.96	25.9792	1.5		509266	58250.6	0.529436		49.5396	99.0791	8.59798e+06	208195	0.974865
8	28	8	8	453.5	298	20.5	0.966	0.277	0.966	453.5	298	20.5	453	297	20	2	3	2		176.226	338.172	176.226	24.96	37.44	29.12	7.20533	1.5		15550.1	4361.01	0.690854		15.4839	30.9679	97704.3	10539.1	0
8	24	8	8	422.5	302.5	20.5	0.866	0	0.866	422.5	302.5	20.5	422	302	20	2	2	2		176.226	176.226	176.226	24.96	24.96	24.96	0	1		15550.1	3738.01	0.805996		15.4839	30.9679	65136.2	7828.87	0
11	34	11	11	573.545	304.818	20.727	1.036	0.273	1.02	573.545	304.818	20.727	573	304	20	2	3	3		176.226	338.172	338.172	24.96	37.44	33.28	7.20533	1.5		21381.4	5295.51	0.703505		17.218	34.436	146556	13867	0
4	16	4	4	341.5	319.5	20	0.707	0	0.707	341.5	319.5	20	341	319	20	2	2	1		176.226	176.226	57.8316	12.48	24.96	20.8	7.20533	2		7775.06	2492.01	0.761618		12.2896	24.5792	32568.1	5410.26	0
5	20	5	5	262.6	320.4	20.8	0.79	0.143	0.748	262.6	320.4	20.8	262	320	20	2	2	2		176.226	176.226	176.226	24.96	24.96	24.96	0	1		9718.82	3115.01	0.707024		13.2386	26.4772	65136.2	7828.87	0
20	52	20	18	424.2	322.5	20.9	1.342	0.239	1.304	424.2	322.5	20.9	423	321	20	3	4	3		338.172	537.003	338.172	37.44	49.92	41.6	7.20533	1.33333		38875.3	8099.02	0.685226		21.015	42.0299	293113	21638.7	0
115	172	115	71	444.53	327.243	22.47	2.656	0.237	2.694	444.53	327.243	22.47	442	325	20	6	6	6		1030.49	1030.49	1030.49	74.88	74.88	74.88	0	1		223533	26789.1	0.664897		37.6488	75.2976	1.75868e+06	70459.8	1
15	40	15	15	219	338.2	20.6	1.169	0.328	1.183	219	338.2	20.6	218	337	20	3	3	2		338.172	338.172	176.226	24.96	37.44	33.28	7.20533	1.5		29156.5	6230.02	0.735335		19.0934	38.1867	146556	13867	0
43	86	43	35	95.349	339.372	21.814	1.796	0.258	1.847	95.349	339.372	21.814	94	338	20	4	4	5		537.003	537.003	768.704	49.92	62.4	54.08	7.20533	1.25		83581.9	13394.5	0.690184		27.1232	54.2464	651362	36649	0
6	22	6	6	399.5	344	20	0.912	0.319	1.118	399.5	344	20	399	343	20	2	3	1		176.226	338.172	57.8316	12.48	37.44	24.96	12.48	3		11662.6	3426.51	0.72582		14.0681	28.1362	48852.1	7627.4	0
12	32	12	12	340.5	353.5	21	1.052	0.255	1.225	340.5	353.5	21	340	353	20	2	2	3		176.226	176.226	338.172	24.96	37.44	29.12	7.20533	1.5		23325.2	4984.01	0.792115		17.7247	35.4494	97704.3	10539.1	0
2	10	2	2	494	357	20.5	0.5	0	0.5	494	357	20.5	494	357	20	1	1	2		57.8316	57.8316	176.226	12.48	24.96	16.64	7.20533	2		3887.53	1557.5	0.767663		9.75428	19.5086	16284	3343.28	0
4	16	4	4	383.5	364.5	20	0.707	0	0.707	383.5	364.5	20	383	364	20	2	2	1		176.226	176.226	57.8316	12.48	24.96	20.8	7.20533	2		7775.06	2492.01	0.761618		12.2896	24.5792	32568.1	5410.26	0
5	20	5	5	575.6	367.6	20.8	0.79	0.143	0.748	575.6	367.6	20.8	575	367	20	2	2	2		176.226	176.226	176.226	24.96	24.96	24.96	0	1		9718.82	3115.01	0.707024		13.2386	26.4772	65136.2	7828.87	0
8	24	8	8	139.5	380.5	20.5	0.866	0	0.866	139.5	380.5	20.5	139	380	20	2	2	2		176.226	176.226	176.226	24.96	24.96	24.96	0	1		15550.1	3738.01	0.805996		15.4839	30.9679	65136.2	7828.87	0
198	240	198	114	454.303	399.96	22.97	3.215	0.269	3.221	454.304	399.96	22.97	451	397	20	7	7	7		1320.26	1320.26	1320.26	87.36	87.36	87.36	0	1		384865	37380.1	0.684515		45.1239	90.2478	2.79271e+06	95903.6	1
131	190	131	88	350.389	403.908	22.023	2.805	0.56	2.747	350.389	403.908	22.023	348	401	20	6	9	5		1030.49	1977.47	768.704	62.4	112.32	83.2	25.9792	1.8		254633	29592.6	0.656515		39.3196	78.6391	2.19835e+06	85525.9	0
70	120	70	52	389.386	403.743	21.686	2.157	0.277	2.204	389.386	403.743	21.686	387	402	20	5	5	5		768.704	768.704	768.704	62.4	62.4	62.4	0	1		136064	18690	0.684492		31.9069	63.8138	1.01775e+06	48930.4	0
2	10	2	2	252	436	20.5	0.5	0	0.5	252	436	20.5	252	436	20	1	1	2		57.8316	57.8316	176.226	12.48	24.96	16.64	7.20533	2		3887.53	1557.5	0.767663		9.75428	19.5086	16284	3343.28	0
5684	2338	5684	1224	560.624	439.087	29.527	10.688	0.767	10.578	560.603	439.071	29.527	549	429	20	25	22	20		10217.7	8319.73	7137.9	249.6	312	278.72	31.4073	1.25		1.10484e+07	364144	0.658783		138.167	276.333	8.95623e+07	974508	0.99338
10	30	10	10	520.8	447.5	20.4	0.996	0.254	1.025	520.8	447.5	20.4	520	447	20	3	2	2		338.172	176.226	176.226	24.96	37.44	29.12	7.20533	1.5		19437.6	4672.51	0.74822		16.6796	33.3592	97704.3	10539.1	0
29	64	29	26	243.931	454.828	21.897	1.508	0.279	1.518	243.931	454.828	21.897	243	453	20	3	4	4		338.172	537.003	537.003	37.44	49.92	45.76	7.20533	1.33333		56369.2	9968.03	0.713241		23.7858	47.5716	390817	26252.6	0
112	186	112	91	176.205	459.571	21.42	2.905	1.029	2.769	176.205	459.571	21.42	174	454	20	6	11	4		1030.49	2730.26	537.003	49.92	137.28	87.36	44.9973	2.75		217702	28969.6	0.604111		37.3185	74.637	2.14949e+06	91315.9	0
44	88	44	35	86.455	467.386	22.159	1.81	0.231	1.863	86.455	467.386	22.159	85	466	20	4	4	5		537.003	537.003	768.704	49.92	62.4	54.08	7.20533	1.25		85525.7	13706	0.684915		27.3319	54.6637	651362	36649	0
12	32	12	12	277	476.5	20.5	1.052	0.255	1.225	277	476.5	20.5	276	476	20	3	2	2		338.172	176.226	176.226	24.96	37.44	29.12	7.20533	1.5		23325.2	4984.01	0.792115		17.7247	35.4494	97704.3	10539.1	0
17	42	17	17	108.941	500.059	20.529	1.2	0.32	1.185	108.941	500.059	20.529	108	499	20	3	3	2		338.172	338.172	176.226	24.96	37.44	33.28	7.20533	1.5		33044	6541.52	0.761262		19.9068	39.8136	146556	13867	0
135	184	135	86	278.556	511.933	22.548	2.78	0.272	2.787	278.556	511.933	22.548	276	509	20	6	6	6		1030.49	1030.49	1030.49	74.88	74.88	74.88	0	1		262408	28658.1	0.691654		39.7158	79.4315	1.75868e+06	70459.8	1
53	96	53	44	254.547	514.679	22.264	1.911	0.286	1.911	254.547	514.679	22.264	253	513	20	4	4	5		537.003	537.003	768.704	49.92	62.4	54.08	7.20533	1.25		103020	14952	0.710772		29.0811	58.1621	651362	36649	0
171	216	171	101	283.725	518.994	22.532	3.047	0.289	3.061	283.725	518.994	22.532	281	516	20	7	7	6		1320.26	1320.26	1030.49	74.88	87.36	83.2	7.20533	1.16667		332384	33642.1	0.689754		42.9718	85.9436	2.39375e+06	86915	0.995656
10	30	10	10	517.2	517.5	20.6	0.996	0.254	1.025	517.2	517.5	20.6	516	517	20	3	2	2		338.172	176.226	176.226	24.96	37.44	29.12	7.20533	1.5		19437.6	4672.51	0.74822		16.6796	33.3592	97704.3	10539.1	0
4	16	4	4	298.5	518.5	20	0.707	0	0.707	298.5	518.5	20	298	518	20	2	2	1		176.226	176.226	57.8316	12.48	24.96	20.8	7.20533	2		7775.06	2492.01	0.761618		12.2896	24.5792	32568.1	5410.26	0
8	24	8	8	298.5	523.5	20.5	0.866	0	0.866	298.5	523.5	20.5	298	523	20	2	2	2		176.226	176.226	176.226	24.96	24.96	24.96	0	1		15550.1	3738.01	0.805996		15.4839	30.9679	65136.2	7828.87	0
32	64	32	30	468.688	533.969	20.938	1.55	0.326	1.574	468.688	533.969	20.938	467	533	20	4	3	3		537.003	338.172	338.172	37.44	49.92	41.6	7.20533	1.33333		62200.5	9968.03	0.761618		24.5792	49.1585	293113	21638.7	0
4	16	4	4	292.5	545.5	20	0.707	0	0.707	292.5	545.5	20	292	545	20	2	2	1		176.226	176.226	57.8316	12.48	24.96	20.8	7.20533	2		7775.06	2492.01	0.761618		12.2896	24.5792	32568.1	5410.26	0
2	10	2	2	144	553	20.5	0.5	0	0.5	144	553	20.5	144	553	20	1	1	2		57.8316	57.8316	176.226	12.48	24.96	16.64	7.20533	2		3887.53	1557.5	0.767663		9.75428	19.5086	16284	3343.28	0
26	62	26	23	320.962	561.385	21.462	1.505	0.308	1.512	320.962	561.385	21.462	320	560	20	3	4	4		338.172	537.003	537.003	37.44	49.92	45.76	7.20533	1.33333		50537.9	9656.52	0.684554		22.9356	45.8711	390817	26252.6	0
8	24	8	8	385.5	575.5	20.5	0.866	0	0.866	385.5	575.5	20.5	385	575	20	2	2	2		176.226	176.226	176.226	24.96	24.96	24.96	0	1		15550.1	3738.01	0.805996		15.4839	30.9679	65136.2	7828.87	0
5	20	5	5	412.4	575.4	20.8	0.79	0.143	0.748	412.4	575.4	20.8	412	575	20	2	2	2		176.226	176.226	176.226	24.96	24.96	24.96	0	1		9718.82	3115.01	0.707024		13.2386	26.4772	65136.2	7828.87	0
5	20	5	5	405.6	578.4	20.2	0.79	0.143	0.748	405.6	578.4	20.2	405	578	20	2	2	2		176.226	176.226	176.226	24.96	24.96	24.96	0	1		9718.82	3115.01	0.707024		13.2386	26.4772	65136.2	7828.87	0
8	24	8	8	325.5	595.5	20.5	0.866	0	0.866	325.5	595.5	20.5	325	595	20	2	2	2		176.226	176.226	176.226	24.96	24.96	24.96	0	1		15550.1	3738.01	0.805996		15.4839	30.9679	65136.2	7828.87	0
20	48	20	19	406.05	598.35	21	1.301	0.258	1.351	406.05	598.35	21	405	597	20	3	3	3		338.172	338.172	338.172	37.44	37.44	37.44	0	1		38875.3	7476.02	0.742329		21.015	42.0299	219835	17615	0
160	230	160	113	164.456	602.994	25.194	3.268	1.021	3.226	164.456	602.994	25.194	162	601	20	6	5	10		1030.49	768.704	2342.42	62.4	124.8	87.36	33.019	2		311002	35822.6	0.619683		42.0299	84.0598	2.44261e+06	93342.4	0.939667
91	150	91	65	454.165	601.967	22.692	2.429	0.43	2.391	454.165	601.967	22.692	452	598	20	5	7	6		768.704	1320.26	1030.49	62.4	87.36	74.88	12.48	1.4		176883	23362.6	0.65226		34.8229	69.6459	1.70982e+06	70209.5	0.984894
59	102	59	47	383.797	619.475	21.492	2.005	0.282	1.987	383.797	619.475	21.492	382	618	20	5	4	4		768.704	537.003	537.003	49.92	62.4	54.08	7.20533	1.25		114682	15886.5	0.718542		30.1395	60.279	651362	36649	0
7	26	7	7	287.571	622	20.143	0.931	0.291	1.097	287.571	622	20.143	287	621	20	2	3	2		176.226	338.172	176.226	24.96	37.44	29.12	7.20533	1.5		13606.4	4049.51	0.680627		14.8099	29.6197	97704.3	10539.1	0
16	40	16	16	439.5	626.875	20.875	1.174	0.311	1.237	439.5	626.875	20.875	439	626	20	2	3	3		176.226	338.172	338.172	24.96	37.44	33.28	7.20533	1.5		31100.2	6230.02	0.767663		19.5086	39.0171	146556	13867	0
198	242	198	111	228.778	630.818	23.056	3.227	0.249	3.237	228.778	630.818	23.056	226	628	20	7	7	7		1320.26	1320.26	1320.26	87.36	87.36	87.36	0	1		384865	37691.6	0.678858		45.1239	90.2478	2.79271e+06	95903.6	1
5	20	5	5	518.4	73.6	21.2	0.79	0.143	0.748	518.4	73.6	21.2	518	73	21	2	2	2		176.226	176.226	176.226	24.96	24.96	24.96	0	1		9718.82	3115.01	0.707024		13.2386	26.4772	65136.2	7828.87	0
5	20	5	5	438.6	74.4	21.8	0.79	0.143	0.748	438.6	74.4	21.8	438	74	21	2	2	2		176.226	176.226	176.226	24.96	24.96	24.96	0	1		9718.82	3115.01	0.707024		13.2386	26.4772	65136.2	7828.87	0
136	186	136	85	145.676	77.728	23.478	2.791	0.257	2.817	145.676	77.728	23.478	143	75	21	6	6	6		1030.49	1030.49	1030.49	74.88	74.88	74.88	0	1		264352	28969.6	0.687591		39.8136	79.6272	1.75868e+06	70459.8	1
4	16	4	4	121.5	82.5	21	0.707	0	0.707	121.5	82.5	21	121	82	21	2	2	1		176.226	176.226	57.8316	12.48	24.96	20.8	7.20533	2		7775.06	2492.01	0.761618		12.2896	24.5792	32568.1	5410.26	0
178	222	178	104	498.983	87.719	23.517	3.091	0.283	3.093	498.983	87.719	23.517	496	85	21	7	7	6		1320.26	1320.26	1030.49	74.88	87.36	83.2	7.20533	1.16667		345990	34576.6	0.689305		43.5504	87.1007	2.39375e+06	86915	0.995656
8	24	8	8	236.5	91.5	21.5	0.866	0	0.866	236.5	91.5	21.5	236	91	21	2	2	2		176.226	176.226	176.226	24.96	24.96	24.96	0	1		15550.1	3738.01	0.805996		15.4839	30.9679	65136.2	7828.87	0
67	116	67	49	386.925	99.09	22.687	2.141	0.262	2.197	386.925	99.09	22.687	385	97	21	5	5	5		768.704	768.704	768.704	62.4	62.4	62.4	0	1		130232	18067	0.687716		31.4444	62.8888	1.01775e+06	48930.4	0
25	58	25	23	413.92	99.44	22.08	1.439	0.278	1.485	413.92	99.44	22.08	413	98	21	3	4	3		338.172	537.003	338.172	37.44	49.92	41.6	7.20533	1.33333		48594.1	9033.52	0.71288		22.6377	45.2753	293113	21638.7	0
16	44	16	15	454.312	102.688	22	1.209	0.233	1.253	454.312	102.688	22	453	102	21	3	3	3		338.172	338.172	338.172	37.44	37.44	37.44	0	1		31100.2	6853.02	0.697876		19.5086	39.0171	219835	17615	0
18	54	18	18	430.5	104.444	22.111	1.417	0.519	1.433	430.5	104.444	22.111	429	104	21	5	2	3		768.704	176.226	338.172	24.96	62.4	41.6	19.0635	2.5		34987.8	8410.52	0.61509		20.2897	40.5794	244261	20997.5	0
31	70	31	26	203.419	109.516	22.742	1.595	0.261	1.658	203.419	109.516	22.742	202	108	21	4	4	4		537.003	537.003	537.003	49.92	49.92	49.92	0	1		60256.7	10902.5	0.681753		24.3205	48.641	521090	31315.5	0
76	126	76	54	90.395	113.632	23.342	2.238	0.291	2.251	90.395	113.632	23.342	88	112	21	6	5	5		1030.49	768.704	768.704	62.4	74.88	66.56	7.20533	1.2		147726	19624.6	0.688635		32.7936	65.5873	1.2213e+06	55571.9	0
98	154	98	67	180.398	118.867	22.867	2.464	0.282	2.489	180.398	118.867	22.867	178	116	21	6	6	5		1030.49	1030.49	768.704	62.4	74.88	70.72	7.20533	1.2		190489	23985.6	0.667494		35.6939	71.3878	1.46556e+06	62778.3	0
165	218	165	97	455.158	131.212	23.77	3.014	0.295	3.042	455.158	131.212	23.77	452	128	21	7	7	7		1320.26	1320.26	1320.26	87.36	87.36	87.36	0	1		320721	33953.6	0.667345		42.4632	84.9265	2.79271e+06	95903.6	1
11	34	11	11	277.818	131.455	22.273	1.036	0.273	1.02	277.818	131.455	22.273	277	131	21	3	2	3		338.172	176.226	338.172	24.96	37.44	33.28	7.20533	1.5		21381.4	5295.51	0.703505		17.218	34.436	146556	13867	0
733	766	733	374	583.327	135.655	25.782	5.793	1.729	5.642	583.327	135.655	25.782	578	128	21	12	17	10		3140.14	5496.82	2342.42	124.8	212.16	162.24	44.9973	1.7		1.42478e+06	119305	0.513245		69.805	139.61	1.66097e+07	326609	0.963899
32	68	32	29	180.781	134.875	22.469	1.582	0.323	1.592	180.781	134.875	22.469	179	134	21	4	3	4		537.003	338.172	537.003	37.44	49.92	45.76	7.20533	1.33333		62200.5	10591	0.716817		24.5792	49.1585	390817	26252.6	0
26	54	26	25	405.962	135.038	22.038	1.402	0.268	1.416	405.962	135.038	22.038	405	134	21	3	3	3		338.172	338.172	338.172	37.44	37.44	37.44	0	1		50537.9	8410.52	0.78597		22.9356	45.8711	219835	17615	0
11	34	11	11	409.818	148.545	21.727	1.036	0.273	1.02	409.818	148.545	21.727	409	148	21	3	2	3		338.172	176.226	338.172	24.96	37.44	33.28	7.20533	1.5		21381.4	5295.51	0.703505		17.218	34.436	146556	13867	0
46	86	46	38	366.435	162.239	22.565	1.822	0.243	1.83	366.435	162.239	22.565	365	161	21	4	4	4		537.003	537.003	537.003	49.92	49.92	49.92	0	1		89413.2	13394.5	0.721923		27.7399	55.4797	521090	31315.5	0
57	98	57	45	144.474	165.86	22.632	1.991	0.282	1.967	144.474	165.86	22.632	143	164	21	4	5	4		537.003	768.704	537.003	49.92	62.4	54.08	7.20533	1.25		110795	15263.5	0.730872		29.795	59.59	651362	36649	0
8	24	8	8	76.5	167.5	21.5	0.866	0	0.866	76.5	167.5	21.5	76	167	21	2	2	2		176.226	176.226	176.226	24.96	24.96	24.96	0	1		15550.1	3738.01	0.805996		15.4839	30.9679	65136.2	7828.87	0
10	30	10	10	235.5	183.2	21.4	0.996	0.254	1.025	235.5	183.2	21.4	235	182	21	2	3	2		176.226	338.172	176.226	24.96	37.44	29.12	7.20533	1.5		19437.6	4672.51	0.74822		16.6796	33.3592	97704.3	10539.1	0
3459	1754	3459	917	447.83	189.64	29.206	9.154	1.104	8.935	447.83	189.639	29.206	438	181	21	20	19	21		7137.9	6572.97	7720.27	237.12	262.08	249.6	12.48	1.10526		6.72348e+06	273186	0.630601		117.085	234.17	6.49733e+07	782631	0.998659
13	40	13	12	293.231	192.231	22.231	1.161	0.23	1.193	293.231	192.231	22.231	292	191	21	3	3	3		338.172	338.172	338.172	37.44	37.44	37.44	0	1		25268.9	6230.02	0.668426		18.204	36.4079	219835	17615	0
18	50	18	16	288.333	197.5	22	1.297	0.243	1.302	288.333	197.5	22	287	196	21	3	4	3		338.172	537.003	338.172	37.44	49.92	41.6	7.20533	1.33333		34987.8	7787.52	0.664297		20.2897	40.5794	293113	21638.7	0
6	24	6	6	53.667	200.5	22	0.867	0.254	0.833	53.667	200.5	22	53	200	21	2	2	3		176.226	176.226	338.172	24.96	37.44	29.12	7.20533	1.5		11662.6	3738.01	0.665335		14.0681	28.1362	97704.3	10539.1	0
36	74	36	32	327.5	207.333	21.944	1.642	0.285	1.725	327.5	207.333	21.944	326	206	21	4	4	3		537.003	537.003	338.172	37.44	49.92	45.76	7.20533	1.33333		69975.5	11525.5	0.712504		25.5634	51.1269	390817	26252.6	0
13	36	13	13	528.462	227	22.385	1.088	0.276	1.199	528.462	227	22.385	528	226	21	2	3	3		176.226	338.172	338.172	24.96	37.44	33.28	7.20533	1.5		25268.9	5607.01	0.742695		18.204	36.4079	146556	13867	0
8	28	8	8	217.5	239	21.5	0.966	0.277	0.966	217.5	239	21.5	217	238	21	2	3	2		176.226	338.172	176.226	24.96	37.44	29.12	7.20533	1.5		15550.1	4361.01	0.690854		15.4839	30.9679	97704.3	10539.1	0
8	24	8	8	162.5	247.5	21.5	0.866	0	0.866	162.5	247.5	21.5	162	247	21	2	2	2		176.226	176.226	176.226	24.96	24.96	24.96	0	1		15550.1	3738.01	0.805996		15.4839	30.9679	65136.2	7828.87	0
5	20	5	5	464.4	247.4	21.2	0.79	0.143	0.748	464.4	247.4	21.2	464	247	21	2	2	2		176.226	176.226	176.226	24.96	24.96	24.96	0	1		9718.82	3115.01	0.707024		13.2386	26.4772	65136.2	7828.87	0
11	34	11	11	35.545	255.818	21.727	1.036	0.273	1.02	35.545	255.818	21.727	35	255	21	2	3	3		176.226	338.172	338.172	24.96	37.44	33.28	7.20533	1.5		21381.4	5295.51	0.703505		17.218	34.436	146556	13867	0
5	20	5	5	131.4	262.6	21.2	0.79	0.143	0.748	131.4	262.6	21.2	131	262	21	2	2	2		176.226	176.226	176.226	24.96	24.96	24.96	0	1		9718.82	3115.01	0.707024		13.2386	26.4772	65136.2	7828.87	0
4	16	4	4	155.5	272.5	21	0.707	0	0.707	155.5	272.5	21	155	272	21	2	2	1		176.226	176.226	57.8316	12.48	24.96	20.8	7.20533	2		7775.06	2492.01	0.761618		12.2896	24.5792	32568.1	5410.26	0
5	20	5	5	566.4	274.6	21.2	0.79	0.143	0.748	566.4	274.6	21.2	566	274	21	2	2	2		176.226	176.226	176.226	24.96	24.96	24.96	0	1		9718.82	3115.01	0.707024		13.2386	26.4772	65136.2	7828.87	0
115	194	115	81	382.974	277.322	22.852	2.912	0.885	2.726	382.974	277.322	22.852	379	275	21	9	6	5		1977.47	1030.49	768.704	62.4	112.32	83.2	25.9792	1.8		223533	30215.6	0.589496		37.6488	75.2976	2.19835e+06	85525.9	0
8	24	8	8	29.5	283.5	21.5	0.866	0	0.866	29.5	283.5	21.5	29	283	21	2	2	2		176.226	176.226	176.226	24.96	24.96	24.96	0	1		15550.1	3738.01	0.805996		15.4839	30.9679	65136.2	7828.87	0
305	328	305	155	267.125	283.744	24.4	3.777	0.295	3.79	267.125	283.744	24.4	263	280	21	9	8	8		1977.47	1636.37	1636.37	99.84	112.32	104	7.20533	1.125		592848	51086.1	0.668052		52.1137	104.227	4.68981e+06	135823	0.99758
78	138	78	59	491.372	294.846	24.449	2.384	0.608	2.288	491.372	294.846	24.449	490	293	21	4	5	7		537.003	768.704	1320.26	49.92	87.36	66.56	19.0635	1.75		151614	21493.6	0.639737		33.0788	66.1576	1.13988e+06	54957.7	0.960201
15	42	15	14	170.933	296.267	22.333	1.202	0.245	1.259	170.933	296.267	22.333	170	295	21	3	3	3		338.172	338.172	338.172	37.44	37.44	37.44	0	1		29156.5	6541.52	0.700319		19.0934	38.1867	219835	17615	0
19	50	19	18	510.368	314.789	22.789	1.307	0.321	1.332	510.368	314.789	22.789	509	314	21	3	3	4		338.172	338.172	537.003	37.44	49.92	41.6	7.20533	1.33333		36931.5	7787.52	0.688678		20.6587	41.3174	293113	21638.7	0
50	90	50	42	257.5	327.32	22.34	1.872	0.271	1.862	257.5	327.32	22.34	256	326	21	4	4	4		537.003	537.003	537.003	49.92	49.92	49.92	0	1		97188.2	14017.5	0.72927		28.5217	57.0434	521090	31315.5	0
11	34	11	11	639.545	332.182	21.727	1.036	0.273	1.02	639.545	332.182	21.727	639	331	21	2	3	3		176.226	338.172	338.172	24.96	37.44	33.28	7.20533	1.5		21381.4	5295.51	0.703505		17.218	34.436	146556	13867	0
10	30	10	10	142.5	333.8	21.4	0.996	0.254	1.025	142.5	333.8	21.4	142	333	21	2	3	2		176.226	338.172	176.226	24.96	37.44	29.12	7.20533	1.5		19437.6	4672.51	0.74822		16.6796	33.3592	97704.3	10539.1	0
4	16	4	4	448.5	351.5	21	0.707	0	0.707	448.5	351.5	21	448	351	21	2	2	1		176.226	176.226	57.8316	12.48	24.96	20.8	7.20533	2		7775.06	2492.01	0.761618		12.2896	24.5792	32568.1	5410.26	0
68	118	68	51	554.059	356.191	22.765	2.141	0.287	2.191	554.059	356.191	22.765	552	354	21	5	5	5		768.704	768.704	768.704	62.4	62.4	62.4	0	1		132176	18378.5	0.68277		31.6001	63.2001	1.01775e+06	48930.4	0
106	162	106	68	9.302	360.783	23.528	2.564	0.253	2.612	9.302	360.783	23.528	7	358	21	6	6	6		1030.49	1030.49	1030.49	74.88	74.88	74.88	0	1		206039	25231.6	0.66861		36.6398	73.2797	1.75868e+06	70459.8	1
18	46	18	17	461.944	363.056	21.611	1.26	0.251	1.221	461.944	363.056	21.611	461	362	21	3	3	3		338.172	338.172	338.172	37.44	37.44	37.44	0	1		34987.8	7164.52	0.722062		20.2897	40.5794	219835	17615	0
14	38	14	14	432.714	384.929	21.429	1.133	0.31	1.218	432.714	384.929	21.429	432	384	21	3	3	2		338.172	338.172	176.226	24.96	37.44	33.28	7.20533	1.5		27212.7	5918.52	0.739241		18.6593	37.3185	146556	13867	0
5	20	5	5	429.4	396.6	21.8	0.79	0.143	0.748	429.4	396.6	21.8	429	396	21	2	2	2		176.226	176.226	176.226	24.96	24.96	24.96	0	1		9718.82	3115.01	0.707024		13.2386	26.4772	65136.2	7828.87	0
2	12	2	2	135	412.5	21.5	0.707	0	0.707	135	412.5	21.5	135	412	21	1	2	2		57.8316	176.226	176.226	12.48	24.96	20.8	7.20533	2		3887.53	1869	0.639719		9.75428	19.5086	32568.1	5410.26	0
1850	1276	1850	660	588.772	451.456	27.453	8.001	2.451	7.628	588.773	451.458	27.453	580	444	21	22	18	13		8319.73	6025.81	3571.32	162.24	274.56	220.48	56.2754	1.69231		3.59597e+06	198738	0.571147		95.0406	190.081	4.19151e+07	606369	0.962338
186	234	186	111	380.731	452.323	24.091	3.132	0.298	3.159	380.731	452.323	24.091	378	449	21	7	7	7		1320.26	1320.26	1320.26	87.36	87.36	87.36	0	1		361540	36445.6	0.673406		44.1933	88.3865	2.79271e+06	95903.6	1
4	16	4	4	393.5	453.5	21	0.707	0	0.707	393.5	453.5	21	393	453	21	2	2	1		176.226	176.226	57.8316	12.48	24.96	20.8	7.20533	2		7775.06	2492.01	0.761618		12.2896	24.5792	32568.1	5410.26	0
10	30	10	10	469.2	453.5	21.6	0.996	0.254	1.025	469.2	453.5	21.6	468	453	21	3	2	2		338.172	176.226	176.226	24.96	37.44	29.12	7.20533	1.5		19437.6	4672.51	0.74822		16.6796	33.3592	97704.3	10539.1	0
21	50	21	20	394.286	512	22	1.322	0.256	1.364	394.286	512	22	393	511	21	3	3	3		338.172	338.172	338.172	37.44	37.44	37.44	0	1		40819.1	7787.52	0.736196		21.3595	42.719	219835	17615	0
86	138	86	60	293.523	524.349	22.791	2.353	0.29	2.372	293.523	524.349	22.791	291	522	21	6	6	5		1030.49	1030.49	768.704	62.4	74.88	70.72	7.20533	1.2		167164	21493.6	0.682764		34.1731	68.3462	1.46556e+06	62778.3	0
143	192	143	91	282.42	527.65	23.315	2.838	0.27	2.829	282.42	527.65	23.315	280	525	21	6	6	6		1030.49	1030.49	1030.49	74.88	74.88	74.88	0	1		277958	29904.1	0.688769		40.4853	80.9705	1.75868e+06	70459.8	1
68	132	68	58	326.426	530.603	22.5	2.378	0.814	2.183	326.426	530.603	22.5	325	526	21	4	8	4		537.003	1636.37	537.003	49.92	99.84	66.56	28.8213	2		132176	20559.1	0.610355		31.6001	63.2001	1.04218e+06	53492.5	0
5	20	5	5	282.6	543.6	21.8	0.79	0.143	0.748	282.6	543.6	21.8	282	543	21	2	2	2		176.226	176.226	176.226	24.96	24.96	24.96	0	1		9718.82	3115.01	0.707024		13.2386	26.4772	65136.2	7828.87	0
4	16	4	4	319.5	546.5	21	0.707	0	0.707	319.5	546.5	21	319	546	21	2	2	1		176.226	176.226	57.8316	12.48	24.96	20.8	7.20533	2		7775.06	2492.01	0.761618		12.2896	24.5792	32568.1	5410.26	0
5	20	5	5	309.4	553.6	21.2	0.79	0.143	0.748	309.4	553.6	21.2	309	553	21	2	2	2		176.226	176.226	176.226	24.96	24.96	24.96	0	1		9718.82	3115.01	0.707024		13.2386	26.4772	65136.2	7828.87	0
5	20	5	5	437.6	573.4	21.2	0.79	0.143	0.748	437.6	573.4	21.2	437	573	21	2	2	2		176.226	176.226	176.226	24.96	24.96	24.96	0	1		9718.82	3115.01	0.707024		13.2386	26.4772	65136.2	7828.87	0
16	44	16	15	314.312	603.312	22	1.209	0.233	1.253	314.312	603.312	22	313	602	21	3	3	3		338.172	338.172	338.172	37.44	37.44	37.44	0	1		31100.2	6853.02	0.697876		19.5086	39.0171	219835	17615	0
278	344	278	164	380.896	602.367	25.176	3.973	1.139	3.68	380.896	602.367	25.176	377	597	21	8	11	10		1636.37	2730.26	2342.42	99.84	137.28	120.64	19.0635	1.375		540367	53578.1	0.59881		50.5281	101.056	7.16498e+06	182391	0.985425
178	268	178	126	363.112	606.433	23.219	3.356	0.988	3.324	363.112	606.432	23.219	358	603	21	11	8	5		2730.26	1636.37	768.704	62.4	137.28	99.84	37.44	2.2		345990	41741.1	0.570991		43.5504	87.1007	3.58249e+06	123227	0
25	54	25	24	337.08	615	22	1.388	0.264	1.416	337.08	615	22	336	614	21	3	3	3		338.172	338.172	338.172	37.44	37.44	37.44	0	1		48594.1	8410.52	0.765685		22.6377	45.2753	219835	17615	0
5	20	5	5	349.4	633.4	21.8	0.79	0.143	0.748	349.4	633.4	21.8	349	633	21	2	2	2		176.226	176.226	176.226	24.96	24.96	24.96	0	1		9718.82	3115.01	0.707024		13.2386	26.4772	65136.2	7828.87	0
5	20	5	5	361.4	8.6	22.2	0.79	0.143	0.748	361.4	8.6	22.2	361	8	22	2	2	2		176.226	176.226	176.226	24.96	24.96	24.96	0	1		9718.82	3115.01	0.707024		13.2386	26.4772	65136.2	7828.87	0
20	48	20	19	348.65	21.05	23	1.301	0.258	1.351	348.65	21.05	23	348	20	22	3	3	3		338.172	338.172	338.172	37.44	37.44	37.44	0	1		38875.3	7476.02	0.742329		21.015	42.0299	219835	17615	0
5	20	5	5	247.4	33.4	22.8	0.79	0.143	0.748	247.4	33.4	22.8	247	33	22	2	2	2		176.226	176.226	176.226	24.96	24.96	24.96	0	1		9718.82	3115.01	0.707024		13.2386	26.4772	65136.2	7828.87	0
2	10	2	2	445	52	22.5	0.5	0	0.5	445	52	22.5	445	52	22	1	1	2		57.8316	57.8316	176.226	12.48	24.96	16.64	7.20533	2		3887.53	1557.5	0.767663		9.75428	19.5086	16284	3343.28	0
68	118	68	48	341.147	65.691	24.191	2.173	0.252	2.208	341.147	65.691	24.191	339	64	22	5	5	5		768.704	768.704	768.704	62.4	62.4	62.4	0	1		132176	18378.5	0.68277		31.6001	63.2001	1.01775e+06	48930.4	0
16	40	16	16	483.5	66.125	22.875	1.174	0.311	1.237	483.5	66.125	22.875	483	65	22	2	3	3		176.226	338.172	338.172	24.96	37.44	33.28	7.20533	1.5		31100.2	6230.02	0.767663		19.5086	39.0171	146556	13867	0
4	16	4	4	478.5	82.5	22	0.707	0	0.707	478.5	82.5	22	478	82	22	2	2	1		176.226	176.226	57.8316	12.48	24.96	20.8	7.20533	2		7775.06	2492.01	0.761618		12.2896	24.5792	32568.1	5410.26	0
19	54	19	17	152.316	89.526	23.895	1.341	0.291	1.384	152.316	89.526	23.895	151	88	22	3	4	4		338.172	537.003	537.003	37.44	49.92	45.76	7.20533	1.33333		36931.5	8410.52	0.637665		20.6587	41.3174	390817	26252.6	0
42	82	42	34	201.571	96.214	23.429	1.777	0.22	1.808	201.571	96.214	23.429	200	95	22	4	4	4		537.003	537.003	537.003	49.92	49.92	49.92	0	1		81638.1	12771.5	0.712585		26.9113	53.8226	521090	31315.5	0
27907	8398	27907	4484	535.447	99.177	40.675	19.314	3.221	18.501	535.516	99.171	40.671	515	74	22	43	52	40		24432.4	33162	21750.9	499.2	648.96	561.6	77.9376	1.3		5.42446e+07	1.30799e+06	0.529806		234.831	469.663	7.28223e+08	3.9518e+06	0.990525
54	118	54	49	352.37	111.315	23.074	2.338	0.941	2.095	352.37	111.315	23.074	349	109	22	8	6	3		1636.37	1030.49	338.172	37.44	99.84	70.72	31.4073	2.66667		104963	18378.5	0.585506		29.2628	58.5257	1.17245e+06	61917.8	0
16	40	16	16	472.125	122.5	23.125	1.174	0.311	1.237	472.125	122.5	23.125	471	122	22	3	2	3		338.172	176.226	338.172	24.96	37.44	33.28	7.20533	1.5		31100.2	6230.02	0.767663		19.5086	39.0171	146556	13867	0
10	30	10	10	224.8	159.5	22.6	0.996	0.254	1.025	224.8	159.5	22.6	224	159	22	3	2	2		338.172	176.226	176.226	24.96	37.44	29.12	7.20533	1.5		19437.6	4672.51	0.74822		16.6796	33.3592	97704.3	10539.1	0
46	104	46	45	446.304	160.87	24.87	2.726	0.923	2.742	446.304	160.87	24.87	444	158	22	6	6	6		1030.49	1030.49	1030.49	74.88	74.88	74.88	0	1		89413.2	16198	0.596975		27.7399	55.4797	1.75868e+06	70459.8	1
8	24	8	8	484.5	159.5	22.5	0.866	0	0.866	484.5	159.5	22.5	484	159	22	2	2	2		176.226	176.226	176.226	24.96	24.96	24.96	0	1		15550.1	3738.01	0.805996		15.4839	30.9679	65136.2	7828.87	0
4	16	4	4	188.5	168.5	22	0.707	0	0.707	188.5	168.5	22	188	168	22	2	2	1		176.226	176.226	57.8316	12.48	24.96	20.8	7.20533	2		7775.06	2492.01	0.761618		12.2896	24.5792	32568.1	5410.26	0
5	20	5	5	401.4	170.4	22.8	0.79	0.143	0.748	401.4	170.4	22.8	401	170	22	2	2	2		176.226	176.226	176.226	24.96	24.96	24.96	0	1		9718.82	3115.01	0.707024		13.2386	26.4772	65136.2	7828.87	0
12	32	12	12	569.5	186.5	23	1.052	0.255	1.225	569.5	186.5	23	569	186	22	2	2	3		176.226	176.226	338.172	24.96	37.44	29.12	7.20533	1.5		23325.2	4984.01	0.792115		17.7247	35.4494	97704.3	10539.1	0
45	92	45	35	424.467	190.067	24.067	1.851	0.258	1.869	424.467	190.067	24.067	423	188	22	4	5	5		537.003	768.704	768.704	49.92	62.4	58.24	7.20533	1.25		87469.4	14329	0.665025		27.5374	55.0748	814202	42557.2	0
172	220	172	104	204.494	208.07	24.657	3.043	0.301	3.044	204.494	208.07	24.657	202	205	22	6	7	7		1030.49	1320.26	1320.26	74.88	87.36	83.2	7.20533	1.16667		334328	34265.1	0.679851		43.0554	86.1108	2.39375e+06	86915	0.995656
4	16	4	4	349.5	207.5	22	0.707	0	0.707	349.5	207.5	22	349	207	22	2	2	1		176.226	176.226	57.8316	12.48	24.96	20.8	7.20533	2		7775.06	2492.01	0.761618		12.2896	24.5792	32568.1	5410.26	0
20	48	20	19	57.2	210	22.8	1.318	0.271	1.296	57.2	210	22.8	56	209	22	3	3	3		338.172	338.172	338.172	37.44	37.44	37.44	0	1		38875.3	7476.02	0.742329		21.015	42.0299	219835	17615	0
33	70	33	29	395.455	210.03	23.485	1.611	0.272	1.62	395.455	210.03	23.485	394	209	22	4	3	4		537.003	338.172	537.003	37.44	49.92	45.76	7.20533	1.33333		64144.2	10902.5	0.710769		24.8326	49.6653	390817	26252.6	0
21	52	21	20	441.762	220.81	23.286	1.332	0.295	1.365	441.762	220.81	23.286	441	220	22	3	3	4		338.172	338.172	537.003	37.44	49.92	41.6	7.20533	1.33333		40819.1	8099.02	0.707881		21.3595	42.719	293113	21638.7	0
37	78	37	29	370.622	234.378	23.405	1.733	0.184	1.714	370.622	234.378	23.405	369	233	22	4	4	4		537.003	537.003	537.003	49.92	49.92	49.92	0	1		71919.3	12148.5	0.688426		25.798	51.596	521090	31315.5	0
72	118	72	55	102.264	251.111	23.556	2.167	0.309	2.193	102.264	251.111	23.556	100	249	22	5	5	4		768.704	768.704	537.003	49.92	62.4	58.24	7.20533	1.25		139951	18378.5	0.70929		32.2079	64.4158	814202	42557.2	0
6	24	6	6	124.333	270.333	23	0.853	0.247	0.844	124.333	270.333	23	124	270	22	2	2	3		176.226	176.226	338.172	24.96	37.44	29.12	7.20533	1.5		11662.6	3738.01	0.665335		14.0681	28.1362	97704.3	10539.1	0
8	24	8	8	599.5	280.5	22.5	0.866	0	0.866	599.5	280.5	22.5	599	280	22	2	2	2		176.226	176.226	176.226	24.96	24.96	24.96	0	1		15550.1	3738.01	0.805996		15.4839	30.9679	65136.2	7828.87	0
2119	1284	2119	643	475.703	285.88	28.974	7.706	0.927	7.529	475.701	285.879	28.974	468	278	22	16	21	16		4986.41	7720.27	4986.41	199.68	262.08	220.48	36.0267	1.3125		4.11884e+06	199984	0.621355		99.4402	198.88	4.37715e+07	608196	0.987571
20	48	20	20	603.95	288.35	22.9	1.282	0.358	1.317	603.95	288.35	22.9	603	287	22	3	3	3		338.172	338.172	338.172	37.44	37.44	37.44	0	1		38875.3	7476.02	0.742329		21.015	42.0299	219835	17615	0
171	216	171	105	524.696	326.45	24.673	3.026	0.282	3.039	524.696	326.45	24.673	522	324	22	7	6	7		1320.26	1030.49	1320.26	74.88	87.36	83.2	7.20533	1.16667		332384	33642.1	0.689754		42.9718	85.9436	2.39375e+06	86915	0.995656
6	22	6	6	360	328.5	22	0.912	0.319	1.118	360	328.5	22	359	328	22	3	2	1		338.172	176.226	57.8316	12.48	37.44	24.96	12.48	3		11662.6	3426.51	0.72582		14.0681	28.1362	48852.1	7627.4	0
30	66	30	27	287.133	335.333	23.867	1.537	0.297	1.575	287.133	335.333	23.867	286	334	22	3	4	4		338.172	537.003	537.003	37.44	49.92	45.76	7.20533	1.33333		58312.9	10279.5	0.707437		24.0561	48.1122	390817	26252.6	0
16	40	16	16	83.875	337.125	22.5	1.174	0.311	1.237	83.875	337.125	22.5	83	336	22	3	3	2		338.172	338.172	176.226	24.96	37.44	33.28	7.20533	1.5		31100.2	6230.02	0.767663		19.5086	39.0171	146556	13867	0
18	48	18	16	8.111	340.111	23.5	1.297	0.198	1.288	8.111	340.111	23.5	7	339	22	3	3	4		338.172	338.172	537.003	37.44	49.92	41.6	7.20533	1.33333		34987.8	7476.02	0.691976		20.2897	40.5794	293113	21638.7	0
2	10	2	2	384	341	22.5	0.5	0	0.5	384	341	22.5	384	341	22	1	1	2		57.8316	57.8316	176.226	12.48	24.96	16.64	7.20533	2		3887.53	1557.5	0.767663		9.75428	19.5086	16284	3343.28	0
6	22	6	6	582.333	355.5	22.667	0.827	0.109	0.898	582.333	355.5	22.667	582	355	22	2	2	2		176.226	176.226	176.226	24.96	24.96	24.96	0	1		11662.6	3426.51	0.72582		14.0681	28.1362	65136.2	7828.87	0
18	46	18	17	598.833	364.333	23.111	1.263	0.252	1.306	598.833	364.333	23.111	598	363	22	3	3	3		338.172	338.172	338.172	37.44	37.44	37.44	0	1		34987.8	7164.52	0.722062		20.2897	40.5794	219835	17615	0
2	10	2	2	640	374	22.5	0.5	0	0.5	640	374	22.5	640	374	22	1	1	2		57.8316	57.8316	176.226	12.48	24.96	16.64	7.20533	2		3887.53	1557.5	0.767663		9.75428	19.5086	16284	3343.28	0
79	130	79	58	271.076	383.709	24.139	2.26	0.276	2.265	271.076	383.709	24.139	269	382	22	5	5	5		768.704	768.704	768.704	62.4	62.4	62.4	0	1		153557	20247.6	0.684897		33.2196	66.4392	1.01775e+06	48930.4	0
27	60	27	25	634.556	389.111	23.148	1.471	0.293	1.506	634.556	389.111	23.148	633	388	22	4	3	3		537.003	338.172	338.172	37.44	49.92	41.6	7.20533	1.33333		52481.7	9345.02	0.725396		23.2259	46.4518	293113	21638.7	0
148	196	148	90	120.358	395.696	24.405	2.883	0.261	2.869	120.358	395.696	24.405	118	393	22	6	7	6		1030.49	1320.26	1030.49	74.88	87.36	79.04	7.20533	1.16667		287677	30527.1	0.69035		40.9517	81.9035	2.05179e+06	78408.4	0.995888
5	20	5	5	278.6	404.4	22.2	0.79	0.143	0.748	278.6	404.4	22.2	278	404	22	2	2	2		176.226	176.226	176.226	24.96	24.96	24.96	0	1		9718.82	3115.01	0.707024		13.2386	26.4772	65136.2	7828.87	0
134	182	134	85	238.366	411.716	24.522	2.78	0.262	2.793	238.366	411.716	24.522	236	409	22	6	6	6		1030.49	1030.49	1030.49	74.88	74.88	74.88	0	1		260465	28346.6	0.695797		39.6175	79.2349	1.75868e+06	70459.8	1
282	328	282	151	267.67	424.592	25.45	3.745	0.593	3.691	267.67	424.592	25.45	264	421	22	11	8	8		2730.26	1636.37	1636.37	99.84	137.28	112.32	21.616	1.375		548142	51086.1	0.63403		50.7693	101.539	5.73198e+06	157541	0.983169
4	16	4	4	595.5	449.5	22	0.707	0	0.707	595.5	449.5	22	595	449	22	2	2	1		176.226	176.226	57.8316	12.48	24.96	20.8	7.20533	2		7775.06	2492.01	0.761618		12.2896	24.5792	32568.1	5410.26	0
36	74	36	31	226.611	473.889	23.861	1.662	0.31	1.655	226.611	473.889	23.861	225	472	22	4	4	4		537.003	537.003	537.003	49.92	49.92	49.92	0	1		69975.5	11525.5	0.712504		25.5634	51.1269	521090	31315.5	0
67	130	67	59	159.836	489.284	23.343	2.331	0.814	2.305	159.836	489.284	23.343	157	487	22	8	6	3		1636.37	1030.49	338.172	37.44	99.84	70.72	31.4073	2.66667		130232	20247.6	0.613655		31.4444	62.8888	1.17245e+06	61917.8	0
14	38	14	14	246.071	489.286	22.571	1.133	0.31	1.218	246.071	489.286	22.571	245	488	22	3	3	2		338.172	338.172	176.226	24.96	37.44	33.28	7.20533	1.5		27212.7	5918.52	0.739241		18.6593	37.3185	146556	13867	0
38	78	38	32	533.421	497.763	23.789	1.712	0.274	1.781	533.421	497.763	23.789	532	496	22	4	4	4		537.003	537.003	537.003	49.92	49.92	49.92	0	1		73863.1	12148.5	0.700775		26.0283	52.0567	521090	31315.5	0
5	20	5	5	404.4	499.6	22.8	0.79	0.143	0.748	404.4	499.6	22.8	404	499	22	2	2	2		176.226	176.226	176.226	24.96	24.96	24.96	0	1		9718.82	3115.01	0.707024		13.2386	26.4772	65136.2	7828.87	0
24	60	24	20	358.625	505.375	22.833	1.471	0.236	1.492	358.625	505.375	22.833	357	504	22	4	4	3		537.003	537.003	338.172	37.44	49.92	45.76	7.20533	1.33333		46650.4	9345.02	0.670616		22.3317	44.6634	390817	26252.6	0
8	24	8	8	142.5	506.5	22.5	0.866	0	0.866	142.5	506.5	22.5	142	506	22	2	2	2		176.226	176.226	176.226	24.96	24.96	24.96	0	1		15550.1	3738.01	0.805996		15.4839	30.9679	65136.2	7828.87	0
28	68	28	23	513.393	523.393	23.571	1.552	0.25	1.601	513.393	523.393	23.571	512	522	22	4	4	4		537.003	537.003	537.003	49.92	49.92	49.92	0	1		54425.4	10591	0.655763		23.5092	47.0184	521090	31315.5	0
135	190	135	91	379.059	534.778	24.926	2.754	0.325	2.827	379.059	534.778	24.926	376	532	22	7	6	7		1320.26	1030.49	1320.26	74.88	87.36	83.2	7.20533	1.16667		262408	29592.6	0.669812		39.7158	79.4315	2.39375e+06	86915	0.995656
34	74	34	26	312.588	538.5	23.588	1.692	0.129	1.663	312.588	538.5	23.588	311	537	22	4	4	4		537.003	537.003	537.003	49.92	49.92	49.92	0	1		66088	11525.5	0.685865		25.081	50.162	521090	31315.5	0
25	58	25	23	288.08	540.44	23.08	1.439	0.278	1.485	288.08	540.44	23.08	287	539	22	3	4	3		338.172	537.003	338.172	37.44	49.92	41.6	7.20533	1.33333		48594.1	9033.52	0.71288		22.6377	45.2753	293113	21638.7	0
153	208	153	92	465.954	602.392	25.235	2.931	0.272	2.962	465.954	602.392	25.235	463	600	22	7	6	7		1320.26	1030.49	1320.26	74.88	87.36	83.2	7.20533	1.16667		297396	32396.1	0.665092		41.4078	82.8156	2.39375e+06	86915	0.995656
8	24	8	8	426.5	609.5	22.5	0.866	0	0.866	426.5	609.5	22.5	426	609	22	2	2	2		176.226	176.226	176.226	24.96	24.96	24.96	0	1		15550.1	3738.01	0.805996		15.4839	30.9679	65136.2	7828.87	0
66	114	66	48	206.545	619.076	24.076	2.129	0.261	2.148	206.545	619.076	24.076	205	617	22	4	5	5		537.003	768.704	768.704	49.92	62.4	58.24	7.20533	1.25		128288	17755.5	0.692801		31.2872	62.5744	814202	42557.2	0
8	30	8	8	450.75	619.5	23	1.038	0.354	1.124	450.75	619.5	23	450	619	22	3	2	3		338.172	176.226	338.172	24.96	37.44	33.28	7.20533	1.5		15550.1	4672.51	0.644797		15.4839	30.9679	146556	13867	0
18	46	18	17	285.056	631.333	22.889	1.272	0.26	1.297	285.056	631.333	22.889	284	630	22	3	3	3		338.172	338.172	338.172	37.44	37.44	37.44	0	1		34987.8	7164.52	0.722062		20.2897	40.5794	219835	17615	0
25	74	25	25	351.88	8.36	24	1.994	0.735	2.113	351.88	8.36	24	350	6	23	5	6	4		768.704	1030.49	537.003	49.92	74.88	62.4	12.48	1.5		48594.1	11525.5	0.558743		22.6377	45.2753	977043	48682.7	0
30	70	30	24	444.6	31.5	24.467	1.593	0.207	1.652	444.6	31.5	24.467	443	30	23	4	4	4		537.003	537.003	537.003	49.92	49.92	49.92	0	1		58312.9	10902.5	0.667012		24.0561	48.1122	521090	31315.5	0
4	16	4	4	430.5	42.5	23	0.707	0	0.707	430.5	42.5	23	430	42	23	2	2	1		176.226	176.226	57.8316	12.48	24.96	20.8	7.20533	2		7775.06	2492.01	0.761618		12.2896	24.5792	32568.1	5410.26	0
44	88	44	34	411.636	50.114	24.636	1.832	0.243	1.872	411.636	50.114	24.636	410	48	23	4	5	4		537.003	768.704	537.003	49.92	62.4	54.08	7.20533	1.25		85525.7	13706	0.684915		27.3319	54.6637	651362	36649	0
347	354	347	171	252.671	62.36	26.274	3.951	0.294	3.963	252.672	62.36	26.274	249	58	23	9	9	8		1977.47	1977.47	1636.37	99.84	112.32	108.16	7.20533	1.125		674486	55135.6	0.674581		54.4037	108.807	5.27603e+06	146933	0.997476
8	24	8	8	122.5	71.5	23.5	0.866	0	0.866	122.5	71.5	23.5	122	71	23	2	2	2		176.226	176.226	176.226	24.96	24.96	24.96	0	1		15550.1	3738.01	0.805996		15.4839	30.9679	65136.2	7828.87	0
95	150	95	65	450.537	73.274	25.126	2.44	0.29	2.486	450.537	73.274	25.126	448	71	23	6	6	5		1030.49	1030.49	768.704	62.4	74.88	70.72	7.20533	1.2		184658	23362.6	0.671236		35.3259	70.6517	1.46556e+06	62778.3	0
48	88	48	40	389.5	93.688	24.708	1.85	0.266	1.852	389.5	93.688	24.708	388	92	23	4	4	4		537.003	537.003	537.003	49.92	49.92	49.92	0	1		93300.7	13706	0.72582		28.1362	56.2724	521090	31315.5	0
8	24	8	8	161.5	94.5	23.5	0.866	0	0.866	161.5	94.5	23.5	161	94	23	2	2	2		176.226	176.226	176.226	24.96	24.96	24.96	0	1		15550.1	3738.01	0.805996		15.4839	30.9679	65136.2	7828.87	0
57	136	57	56	424	126.702	24.684	2.236	0.704	2.281	424	126.702	24.684	421	125	23	6	6	5		1030.49	1030.49	768.704	62.4	74.88	70.72	7.20533	1.2		110795	21182.1	0.526658		29.795	59.59	1.46556e+06	62778.3	0
16	48	16	15	76.062	134.875	24.562	1.247	0.277	1.209	76.062	134.875	24.562	75	134	23	3	3	4		338.172	338.172	537.003	37.44	49.92	41.6	7.20533	1.33333		31100.2	7476.02	0.639719		19.5086	39.0171	293113	21638.7	0
100	160	100	64	283.65	138.25	25.72	2.519	0.262	2.515	283.65	138.25	25.72	281	136	23	6	6	6		1030.49	1030.49	1030.49	74.88	74.88	74.88	0	1		194376	24920.1	0.651175		35.9351	71.8701	1.75868e+06	70459.8	1
102	154	102	71	552.078	143.225	24.873	2.493	0.291	2.456	552.078	143.225	24.873	550	141	23	6	6	5		1030.49	1030.49	768.704	62.4	74.88	70.72	7.20533	1.2		198264	23985.6	0.685536		36.173	72.3461	1.46556e+06	62778.3	0
10	30	10	10	122.8	146.5	23.6	0.996	0.254	1.025	122.8	146.5	23.6	122	146	23	3	2	2		338.172	176.226	176.226	24.96	37.44	29.12	7.20533	1.5		19437.6	4672.51	0.74822		16.6796	33.3592	97704.3	10539.1	0
5626	2458	5626	1295	580.35	168.478	35.64	10.74	0.989	10.569	580.362	168.479	35.64	570	158	23	22	22	24		8319.73	8319.73	9568.73	274.56	299.52	282.88	14.4107	1.09091		1.09356e+07	382834	0.622351		137.695	275.39	9.45777e+07	1.0052e+06	0.99867
5	20	5	5	46.6	164.6	23.2	0.79	0.143	0.748	46.6	164.6	23.2	46	164	23	2	2	2		176.226	176.226	176.226	24.96	24.96	24.96	0	1		9718.82	3115.01	0.707024		13.2386	26.4772	65136.2	7828.87	0
27	60	27	25	351.556	175.111	23.852	1.471	0.293	1.506	351.556	175.111	23.852	350	174	23	4	3	3		537.003	338.172	338.172	37.44	49.92	41.6	7.20533	1.33333		52481.7	9345.02	0.725396		23.2259	46.4518	293113	21638.7	0
2	10	2	2	446	175	23.5	0.5	0	0.5	446	175	23.5	446	175	23	1	1	2		57.8316	57.8316	176.226	12.48	24.96	16.64	7.20533	2		3887.53	1557.5	0.767663		9.75428	19.5086	16284	3343.28	0
68	112	68	54	170.309	179.368	24.412	2.104	0.324	2.143	170.309	179.368	24.412	168	177	23	5	5	4		768.704	768.704	537.003	49.92	62.4	58.24	7.20533	1.25		132176	17444	0.719347		31.6001	63.2001	814202	42557.2	0
2252	1900	2252	1020	409.593	170.192	30.94	8.121	2.757	8.238	409.592	170.192	30.941	401	159	23	21	26	17		7720.27	10882.6	5496.82	212.16	324.48	266.24	56.2754	1.52941		4.37736e+06	295926	0.437297		101.479	202.957	7.55743e+07	885379	0.976346
16	40	16	16	508.125	181.125	23.5	1.174	0.311	1.237	508.125	181.125	23.5	507	180	23	3	3	2		338.172	338.172	176.226	24.96	37.44	33.28	7.20533	1.5		31100.2	6230.02	0.767663		19.5086	39.0171	146556	13867	0
8	24	8	8	51.5	181.5	23.5	0.866	0	0.866	51.5	181.5	23.5	51	181	23	2	2	2		176.226	176.226	176.226	24.96	24.96	24.96	0	1		15550.1	3738.01	0.805996		15.4839	30.9679	65136.2	7828.87	0
26	54	26	25	90.962	181.962	24.038	1.402	0.268	1.416	90.962	181.962	24.038	90	181	23	3	3	3		338.172	338.172	338.172	37.44	37.44	37.44	0	1		50537.9	8410.52	0.78597		22.9356	45.8711	219835	17615	0
31	68	31	27	385.161	186.548	24.161	1.578	0.295	1.565	385.161	186.548	24.161	384	185	23	4	4	3		537.003	537.003	338.172	37.44	49.92	45.76	7.20533	1.33333		60256.7	10591	0.701805		24.3205	48.641	390817	26252.6	0
34	74	34	28	144.765	188.412	24.559	1.652	0.252	1.683	144.765	188.412	24.559	143	187	23	4	4	4		537.003	537.003	537.003	49.92	49.92	49.92	0	1		66088	11525.5	0.685865		25.081	50.162	521090	31315.5	0
19	48	19	18	86.737	201.895	23.895	1.292	0.256	1.312	86.737	201.895	23.895	86	201	23	3	3	3		338.172	338.172	338.172	37.44	37.44	37.44	0	1		36931.5	7476.02	0.717373		20.6587	41.3174	219835	17615	0
23	54	23	21	96.913	214.087	24.696	1.392	0.247	1.452	96.913	214.087	24.696	96	213	23	3	3	4		338.172	338.172	537.003	37.44	49.92	41.6	7.20533	1.33333		44706.6	8410.52	0.724284		22.0171	44.0343	293113	21638.7	0
5	20	5	5	180.6	219.6	23.8	0.79	0.143	0.748	180.6	219.6	23.8	180	219	23	2	2	2		176.226	176.226	176.226	24.96	24.96	24.96	0	1		9718.82	3115.01	0.707024		13.2386	26.4772	65136.2	7828.87	0
221	260	221	125	80.09	233.606	25.756	3.345	0.304	3.369	80.09	233.606	25.756	77	230	23	7	8	7		1320.26	1636.37	1320.26	87.36	99.84	91.52	7.20533	1.14286		429572	40495.1	0.67989		46.8075	93.6151	3.19167e+06	105159	0.9969
14	38	14	14	507.5	237	24	1.139	0.321	1.118	507.5	237	24	507	236	23	2	3	3		176.226	338.172	338.172	24.96	37.44	33.28	7.20533	1.5		27212.7	5918.52	0.739241		18.6593	37.3185	146556	13867	0
8	24	8	8	519.5	237.5	23.5	0.866	0	0.866	519.5	237.5	23.5	519	237	23	2	2	2		176.226	176.226	176.226	24.96	24.96	24.96	0	1		15550.1	3738.01	0.805996		15.4839	30.9679	65136.2	7828.87	0
5	20	5	5	148.6	246.6	23.2	0.79	0.143	0.748	148.6	246.6	23.2	148	246	23	2	2	2		176.226	176.226	176.226	24.96	24.96	24.96	0	1		9718.82	3115.01	0.707024		13.2386	26.4772	65136.2	7828.87	0
27	54	27	26	490	248	24	1.416	0.271	1.414	490	248	24	489	247	23	3	3	3		338.172	338.172	338.172	37.44	37.44	37.44	0	1		52481.7	8410.52	0.805996		23.2259	46.4518	219835	17615	0
156	210	156	97	386.955	251.853	25.378	2.938	0.301	2.97	386.955	251.853	25.378	384	249	23	7	7	6		1320.26	1320.26	1030.49	74.88	87.36	83.2	7.20533	1.16667		303227	32707.6	0.667341		41.6767	83.3534	2.39375e+06	86915	0.995656
9	28	9	9	280.444	253.556	23.667	0.945	0.225	0.916	280.444	253.556	23.667	280	253	23	2	2	3		176.226	176.226	338.172	24.96	37.44	29.12	7.20533	1.5		17493.9	4361.01	0.747288		16.104	32.2079	97704.3	10539.1	0
4	16	4	4	441.5	266.5	23	0.707	0	0.707	441.5	266.5	23	441	266	23	2	2	1		176.226	176.226	57.8316	12.48	24.96	20.8	7.20533	2		7775.06	2492.01	0.761618		12.2896	24.5792	32568.1	5410.26	0
226	310	226	140	392.367	271.319	27.938	3.559	0.813	3.497	392.368	271.319	27.938	388	267	23	9	9	9		1977.47	1977.47	1977.47	112.32	112.32	112.32	0	1		439291	48282.6	0.578799		47.1579	94.3158	5.93554e+06	158535	1
21	50	21	20	197.857	276.143	24.19	1.324	0.258	1.408	197.857	276.143	24.19	197	275	23	3	3	3		338.172	338.172	338.172	37.44	37.44	37.44	0	1		40819.1	7787.52	0.736196		21.3595	42.719	219835	17615	0
27	62	27	25	327.074	295.333	23.852	1.497	0.33	1.512	327.074	295.333	23.852	326	294	23	3	4	3		338.172	537.003	338.172	37.44	49.92	41.6	7.20533	1.33333		52481.7	9656.52	0.701996		23.2259	46.4518	293113	21638.7	0
2	10	2	2	497	299	23.5	0.5	0	0.5	497	299	23.5	497	299	23	1	1	2		57.8316	57.8316	176.226	12.48	24.96	16.64	7.20533	2		3887.53	1557.5	0.767663		9.75428	19.5086	16284	3343.28	0
8	24	8	8	145.5	300.5	23.5	0.866	0	0.866	145.5	300.5	23.5	145	300	23	2	2	2		176.226	176.226	176.226	24.96	24.96	24.96	0	1		15550.1	3738.01	0.805996		15.4839	30.9679	65136.2	7828.87	0
10	30	10	10	337.5	302.8	23.4	0.996	0.254	1.025	337.5	302.8	23.4	337	302	23	2	3	2		176.226	338.172	176.226	24.96	37.44	29.12	7.20533	1.5		19437.6	4672.51	0.74822		16.6796	33.3592	97704.3	10539.1	0
16	40	16	16	211.5	305.125	24.125	1.174	0.311	1.237	211.5	305.125	24.125	211	304	23	2	3	3		176.226	338.172	338.172	24.96	37.44	33.28	7.20533	1.5		31100.2	6230.02	0.767663		19.5086	39.0171	146556	13867	0
188	250	188	117	382.92	308.622	25.745	3.222	0.602	3.141	382.92	308.622	25.745	380	306	23	8	7	7		1636.37	1320.26	1320.26	87.36	99.84	91.52	7.20533	1.14286		365428	38937.6	0.634818		44.3511	88.7022	3.19167e+06	105159	0.9969
110	160	110	72	177.5	326.964	25.164	2.572	0.265	2.621	177.5	326.964	25.164	175	325	23	6	5	6		1030.49	768.704	1030.49	62.4	74.88	70.72	7.20533	1.2		213814	24920.1	0.693893		37.095	74.1901	1.46556e+06	62778.3	0.993904
16	40	16	16	305.875	337.125	23.5	1.174	0.311	1.237	305.875	337.125	23.5	305	336	23	3	3	2		338.172	338.172	176.226	24.96	37.44	33.28	7.20533	1.5		31100.2	6230.02	0.767663		19.5086	39.0171	146556	13867	0
4603	2550	4603	1341	620.54	348.911	35.079	10.372	3.102	10.635	620.526	348.912	35.079	608	334	23	25	28	23		10217.7	12259.5	8935.99	287.04	349.44	316.16	31.4073	1.21739		8.94715e+06	397164	0.524773		128.785	257.57	1.31087e+08	1.2544e+06	0.994842
10	30	10	10	503.8	357.5	23.4	0.996	0.254	1.025	503.8	357.5	23.4	503	357	23	3	2	2		338.172	176.226	176.226	24.96	37.44	29.12	7.20533	1.5		19437.6	4672.51	0.74822		16.6796	33.3592	97704.3	10539.1	0
48	100	48	37	386.875	359.292	25.021	1.908	0.319	1.973	386.875	359.292	25.021	385	357	23	5	5	5		768.704	768.704	768.704	62.4	62.4	62.4	0	1		93300.7	15575	0.638722		28.1362	56.2724	1.01775e+06	48930.4	0
13862	4922	13862	2612	538.908	357.39	43.512	14.817	2.151	14.513	538.961	357.359	43.514	524	341	23	32	32	36		15194.7	15194.7	18362.1	399.36	449.28	416	28.8213	1.125		2.69445e+07	766603	0.56697		185.977	371.955	3.00148e+08	2.17317e+06	0.99758
28	60	28	26	342.071	360.179	24.393	1.49	0.305	1.516	342.071	360.179	24.393	341	359	23	3	3	4		338.172	338.172	537.003	37.44	49.92	41.6	7.20533	1.33333		54425.4	9345.02	0.743199		23.5092	47.0184	293113	21638.7	0
16	44	16	15	153.188	362	24.312	1.235	0.248	1.228	153.188	362	24.312	152	361	23	3	3	3		338.172	338.172	338.172	37.44	37.44	37.44	0	1		31100.2	6853.02	0.697876		19.5086	39.0171	219835	17615	0
25	54	25	24	310.92	415.92	24	1.386	0.262	1.419	310.92	415.92	24	310	415	23	3	3	3		338.172	338.172	338.172	37.44	37.44	37.44	0	1		48594.1	8410.52	0.765685		22.6377	45.2753	219835	17615	0
800	612	800	316	533.872	420.036	27.709	5.34	0.301	5.329	533.873	420.036	27.709	528	415	23	12	11	11		3140.14	2730.26	2730.26	137.28	149.76	141.44	7.20533	1.09091		1.55501e+06	95319.2	0.680967		71.8701	143.74	1.18222e+07	251301	0.99867
8	24	8	8	380.5	426.5	23.5	0.866	0	0.866	380.5	426.5	23.5	380	426	23	2	2	2		176.226	176.226	176.226	24.96	24.96	24.96	0	1		15550.1	3738.01	0.805996		15.4839	30.9679	65136.2	7828.87	0
251	276	251	135	508.394	452.928	25.956	3.512	0.28	3.506	508.395	452.928	25.956	505	450	23	8	7	7		1636.37	1320.26	1320.26	87.36	99.84	91.52	7.20533	1.14286		487885	42987.1	0.6972		48.8363	97.6726	3.19167e+06	105159	0.9969
203	246	203	119	252.069	453.714	26.507	3.229	0.295	3.244	252.069	453.714	26.507	249	451	23	7	7	8		1320.26	1320.26	1636.37	87.36	99.84	91.52	7.20533	1.14286		394584	38314.6	0.679016		45.5006	91.0012	3.19167e+06	105159	0.9969
190	310	190	137	541.947	464.053	24.616	4.137	1.764	3.876	541.948	464.053	24.616	537	458	23	11	13	5		2730.26	3571.32	768.704	62.4	162.24	120.64	51.9584	2.6		369315	48282.6	0.515575		44.5078	89.0156	5.82155e+06	181606	0
5	20	5	5	494.6	462.4	23.2	0.79	0.143	0.748	494.6	462.4	23.2	494	462	23	2	2	2		176.226	176.226	176.226	24.96	24.96	24.96	0	1		9718.82	3115.01	0.707024		13.2386	26.4772	65136.2	7828.87	0
595	508	595	254	245.461	466.59	27.429	4.803	0.274	4.836	245.461	466.59	27.429	241	462	23	10	10	10		2342.42	2342.42	2342.42	124.8	124.8	124.8	0	1		1.15654e+06	79121.2	0.673439		65.1164	130.233	8.14202e+06	195722	1
6	22	6	6	341.5	465.333	23.667	0.827	0.109	0.898	341.5	465.333	23.667	341	465	23	2	2	2		176.226	176.226	176.226	24.96	24.96	24.96	0	1		11662.6	3426.51	0.72582		14.0681	28.1362	65136.2	7828.87	0
17	46	17	16	353.882	497.706	24.059	1.255	0.251	1.289	353.882	497.706	24.059	353	497	23	3	3	3		338.172	338.172	338.172	37.44	37.44	37.44	0	1		33044	7164.52	0.695065		19.9068	39.8136	219835	17615	0
21	52	21	19	471	499.952	24.429	1.353	0.214	1.446	471	499.952	24.429	470	499	23	3	3	4		338.172	338.172	537.003	37.44	49.92	41.6	7.20533	1.33333		40819.1	8099.02	0.707881		21.3595	42.719	293113	21638.7	0
26	62	26	23	415.269	502.615	24.538	1.479	0.289	1.535	415.269	502.615	24.538	414	501	23	3	4	4		338.172	537.003	537.003	37.44	49.92	45.76	7.20533	1.33333		50537.9	9656.52	0.684554		22.9356	45.8711	390817	26252.6	0
277	426	277	203	495.462	506.217	26.061	3.639	0.961	3.743	495.463	506.217	26.061	491	502	23	10	10	8		2342.42	2342.42	1636.37	99.84	124.8	116.48	14.4107	1.25		538423	66349.7	0.482386		50.4675	100.935	6.51362e+06	170229	0.99083
4	16	4	4	279.5	505.5	23	0.707	0	0.707	279.5	505.5	23	279	505	23	2	2	1		176.226	176.226	57.8316	12.48	24.96	20.8	7.20533	2		7775.06	2492.01	0.761618		12.2896	24.5792	32568.1	5410.26	0
33	68	33	30	310.182	516.091	24.242	1.585	0.316	1.593	310.182	516.091	24.242	309	515	23	4	3	4		537.003	338.172	537.003	37.44	49.92	45.76	7.20533	1.33333		64144.2	10591	0.731674		24.8326	49.6653	390817	26252.6	0
31	68	31	28	486.097	517.613	24.871	1.554	0.302	1.596	486.097	517.613	24.871	485	516	23	3	4	4		338.172	537.003	537.003	37.44	49.92	45.76	7.20533	1.33333		60256.7	10591	0.701805		24.3205	48.641	390817	26252.6	0
7	26	7	7	253.429	522	23.857	0.931	0.291	1.097	253.429	522	23.857	253	521	23	2	3	2		176.226	338.172	176.226	24.96	37.44	29.12	7.20533	1.5		13606.4	4049.51	0.680627		14.8099	29.6197	97704.3	10539.1	0
63	110	63	50	330.365	524.429	25.349	2.048	0.334	2.092	330.365	524.429	25.349	328	522	23	5	5	5		768.704	768.704	768.704	62.4	62.4	62.4	0	1		122457	17132.5	0.696068		30.8058	61.6115	1.01775e+06	48930.4	0
38	78	38	32	187.921	530.421	24.684	1.707	0.276	1.745	187.921	530.421	24.684	186	529	23	4	4	4		537.003	537.003	537.003	49.92	49.92	49.92	0	1		73863.1	12148.5	0.700775		26.0283	52.0567	521090	31315.5	0
8	24	8	8	478.5	530.5	23.5	0.866	0	0.866	478.5	530.5	23.5	478	530	23	2	2	2		176.226	176.226	176.226	24.96	24.96	24.96	0	1		15550.1	3738.01	0.805996		15.4839	30.9679	65136.2	7828.87	0
37	78	37	32	278.324	535.487	24.892	1.67	0.275	1.752	278.324	535.487	24.892	277	534	23	4	4	4		537.003	537.003	537.003	49.92	49.92	49.92	0	1		71919.3	12148.5	0.688426		25.798	51.596	521090	31315.5	0
625	518	625	260	130.582	542.45	27.832	4.896	0.291	4.881	130.583	542.449	27.832	126	538	23	10	10	11		2342.42	2342.42	2730.26	124.8	137.28	128.96	7.20533	1.1		1.21485e+06	80678.7	0.682456		66.1929	132.386	8.95623e+06	208894	0.998407
21	50	21	20	210	541.714	24	1.322	0.256	1.364	210	541.714	24	209	541	23	3	3	3		338.172	338.172	338.172	37.44	37.44	37.44	0	1		40819.1	7787.52	0.736196		21.3595	42.719	219835	17615	0
8	24	8	8	330.5	556.5	23.5	0.866	0	0.866	330.5	556.5	23.5	330	556	23	2	2	2		176.226	176.226	176.226	24.96	24.96	24.96	0	1		15550.1	3738.01	0.805996		15.4839	30.9679	65136.2	7828.87	0
2	12	2	2	360	558.5	23.5	0.707	0	0.707	360	558.5	23.5	360	558	23	1	2	2		57.8316	176.226	176.226	12.48	24.96	20.8	7.20533	2		3887.53	1869	0.639719		9.75428	19.5086	32568.1	5410.26	0
69	114	69	52	107.275	561.188	24.58	2.145	0.301	2.18	107.275	561.188	24.58	105	559	23	5	5	4		768.704	768.704	537.003	49.92	62.4	58.24	7.20533	1.25		134120	17755.5	0.713639		31.7542	63.5084	814202	42557.2	0
55	102	55	42	483.982	567.127	24.473	1.976	0.282	2.037	483.982	567.127	24.473	482	565	23	5	5	4		768.704	768.704	537.003	49.92	62.4	58.24	7.20533	1.25		106907	15886.5	0.685687		29.4424	58.8847	814202	42557.2	0
5	20	5	5	251.4	572.6	23.2	0.79	0.143	0.748	251.4	572.6	23.2	251	572	23	2	2	2		176.226	176.226	176.226	24.96	24.96	24.96	0	1		9718.82	3115.01	0.707024		13.2386	26.4772	65136.2	7828.87	0
12	32	12	12	275.5	587	23.5	1.052	0.255	1.225	275.5	587	23.5	275	586	23	2	3	2		176.226	338.172	176.226	24.96	37.44	29.12	7.20533	1.5		23325.2	4984.01	0.792115		17.7247	35.4494	97704.3	10539.1	0
4	16	4	4	428.5	612.5	23	0.707	0	0.707	428.5	612.5	23	428	612	23	2	2	1		176.226	176.226	57.8316	12.48	24.96	20.8	7.20533	2		7775.06	2492.01	0.761618		12.2896	24.5792	32568.1	5410.26	0
14	38	14	14	316.5	632.714	23.857	1.153	0.334	1.223	316.5	632.714	23.857	316	632	23	2	3	3		176.226	338.172	338.172	24.96	37.44	33.28	7.20533	1.5		27212.7	5918.52	0.739241		18.6593	37.3185	146556	13867	0
1100	774	1100	383	277.066	635.275	28.834	6.003	0.325	6.018	277.067	635.272	28.834	271	629	23	13	13	13		3571.32	3571.32	3571.32	162.24	162.24	162.24	0	1		2.13814e+06	120551	0.665792		79.9189	159.838	1.7888e+07	330770	1
512	540	512	262	422.805	43.16	30.65	4.797	1.212	4.915	422.805	43.16	30.65	418	37	24	11	12	13		2730.26	3140.14	3571.32	137.28	162.24	149.76	12.48	1.18182		995208	84105.2	0.573153		61.9358	123.872	1.39717e+07	281585	0.996265
12	32	12	12	305.5	50.5	25	1.052	0.255	1.225	305.5	50.5	25	305	50	24	2	2	3		176.226	176.226	338.172	24.96	37.44	29.12	7.20533	1.5		23325.2	4984.01	0.792115		17.7247	35.4494	97704.3	10539.1	0
8	24	8	8	497.5	75.5	24.5	0.866	0	0.866	497.5	75.5	24.5	497	75	24	2	2	2		176.226	176.226	176.226	24.96	24.96	24.96	0	1		15550.1	3738.01	0.805996		15.4839	30.9679	65136.2	7828.87	0
259	290	259	141	378.027	77.498	27.367	3.55	0.305	3.576	378.028	77.498	27.367	375	74	24	7	8	8		1320.26	1636.37	1636.37	87.36	99.84	95.68	7.20533	1.14286		503435	45167.6	0.677568		49.3498	98.6995	3.64763e+06	114967	0.996749
1411	908	1411	466	475.451	86.957	30.055	6.542	0.347	6.542	475.449	86.958	30.055	469	81	24	15	13	13		4495.02	3571.32	3571.32	162.24	187.2	170.56	14.4107	1.15385		2.74265e+06	141421	0.670013		86.8348	173.67	2.064e+07	365177	0.996447
42	84	42	34	177.429	97.429	25.714	1.79	0.23	1.779	177.429	97.429	25.714	176	96	24	4	4	4		537.003	537.003	537.003	49.92	49.92	49.92	0	1		81638.1	13083	0.695618		26.9113	53.8226	521090	31315.5	0
20	50	20	18	446	98	25.5	1.33	0.195	1.5	446	98	25.5	445	97	24	3	3	4		338.172	338.172	537.003	37.44	49.92	41.6	7.20533	1.33333		38875.3	7787.52	0.712635		21.015	42.0299	293113	21638.7	0
4	16	4	4	394.5	107.5	24	0.707	0	0.707	394.5	107.5	24	394	107	24	2	2	1		176.226	176.226	57.8316	12.48	24.96	20.8	7.20533	2		7775.06	2492.01	0.761618		12.2896	24.5792	32568.1	5410.26	0
8	24	8	8	378.5	114.5	24.5	0.866	0	0.866	378.5	114.5	24.5	378	114	24	2	2	2		176.226	176.226	176.226	24.96	24.96	24.96	0	1		15550.1	3738.01	0.805996		15.4839	30.9679	65136.2	7828.87	0
2	10	2	2	134	115	24.5	0.5	0	0.5	134	115	24.5	134	115	24	1	1	2		57.8316	57.8316	176.226	12.48	24.96	16.64	7.20533	2		3887.53	1557.5	0.767663		9.75428	19.5086	16284	3343.28	0
8	30	8	8	207.375	120	25	0.954	0.292	1.068	207.375	120	25	207	119	24	2	3	3		176.226	338.172	338.172	24.96	37.44	33.28	7.20533	1.5		15550.1	4672.51	0.644797		15.4839	30.9679	146556	13867	0
253	294	253	135	121.356	121.391	27.585	3.525	0.284	3.589	121.356	121.391	27.585	118	118	24	8	8	8		1636.37	1636.37	1636.37	99.84	99.84	99.84	0	1		491773	45790.6	0.657987		48.9657	97.9314	4.16872e+06	125262	1
16	44	16	16	420.625	121.5	25.25	1.239	0.38	1.291	420.625	121.5	25.25	419	121	24	4	2	3		537.003	176.226	338.172	24.96	49.92	37.44	12.48	2		31100.2	6853.02	0.697876		19.5086	39.0171	195409	17382.4	0
2	10	2	2	397	127	24.5	0.5	0	0.5	397	127	24.5	397	127	24	1	1	2		57.8316	57.8316	176.226	12.48	24.96	16.64	7.20533	2		3887.53	1557.5	0.767663		9.75428	19.5086	16284	3343.28	0
7	26	7	7	482	156.429	24.857	0.931	0.291	1.097	482	156.429	24.857	481	156	24	3	2	2		338.172	176.226	176.226	24.96	37.44	29.12	7.20533	1.5		13606.4	4049.51	0.680627		14.8099	29.6197	97704.3	10539.1	0
36	76	36	28	395.583	160.333	25.417	1.716	0.165	1.695	395.583	160.333	25.417	394	159	24	4	4	4		537.003	537.003	537.003	49.92	49.92	49.92	0	1		69975.5	11837	0.693754		25.5634	51.1269	521090	31315.5	0
4	16	4	4	48.5	172.5	24	0.707	0	0.707	48.5	172.5	24	48	172	24	2	2	1		176.226	176.226	57.8316	12.48	24.96	20.8	7.20533	2		7775.06	2492.01	0.761618		12.2896	24.5792	32568.1	5410.26	0
11	34	11	11	224.182	183.545	25.273	1.036	0.273	1.02	224.182	183.545	25.273	223	183	24	3	2	3		338.172	176.226	338.172	24.96	37.44	33.28	7.20533	1.5		21381.4	5295.51	0.703505		17.218	34.436	146556	13867	0
35	72	35	31	516.286	196.2	24.943	1.636	0.321	1.676	516.286	196.2	24.943	515	195	24	4	4	3		537.003	537.003	338.172	37.44	49.92	45.76	7.20533	1.33333		68031.8	11214	0.718671		25.3245	50.649	390817	26252.6	0
268	306	268	151	472.907	200.075	27.228	3.641	0.556	3.571	472.907	200.075	27.228	470	196	24	7	9	9		1320.26	1977.47	1977.47	87.36	112.32	104	14.4107	1.28571		520929	47659.6	0.65693		49.9149	99.8297	4.61653e+06	135661	0.988339
42	82	42	36	229.476	202.095	25.405	1.766	0.313	1.824	229.476	202.095	25.405	228	201	24	4	4	4		537.003	537.003	537.003	49.92	49.92	49.92	0	1		81638.1	12771.5	0.712585		26.9113	53.8226	521090	31315.5	0
26	58	26	24	155.269	206.962	25.115	1.448	0.28	1.497	155.269	206.962	25.115	154	206	24	4	3	3		537.003	338.172	338.172	37.44	49.92	41.6	7.20533	1.33333		50537.9	9033.52	0.731765		22.9356	45.8711	293113	21638.7	0
8	24	8	8	335.5	211.5	24.5	0.866	0	0.866	335.5	211.5	24.5	335	211	24	2	2	2		176.226	176.226	176.226	24.96	24.96	24.96	0	1		15550.1	3738.01	0.805996		15.4839	30.9679	65136.2	7828.87	0
27	60	27	25	108.889	216.444	25.148	1.471	0.293	1.506	108.889	216.444	25.148	108	215	24	3	4	3		338.172	537.003	338.172	37.44	49.92	41.6	7.20533	1.33333		52481.7	9345.02	0.725396		23.2259	46.4518	293113	21638.7	0
256	290	256	134	32.375	221.379	27.902	3.551	0.282	3.553	32.375	221.379	27.902	29	218	24	8	8	8		1636.37	1636.37	1636.37	99.84	99.84	99.84	0	1		497604	45167.6	0.672325		49.1585	98.3169	4.16872e+06	125262	1
4	16	4	4	194.5	238.5	24	0.707	0	0.707	194.5	238.5	24	194	238	24	2	2	1		176.226	176.226	57.8316	12.48	24.96	20.8	7.20533	2		7775.06	2492.01	0.761618		12.2896	24.5792	32568.1	5410.26	0
8	24	8	8	392.5	243.5	24.5	0.866	0	0.866	392.5	243.5	24.5	392	243	24	2	2	2		176.226	176.226	176.226	24.96	24.96	24.96	0	1		15550.1	3738.01	0.805996		15.4839	30.9679	65136.2	7828.87	0
18	46	18	17	242.944	259.667	25.111	1.272	0.26	1.297	242.944	259.667	25.111	242	259	24	3	3	3		338.172	338.172	338.172	37.44	37.44	37.44	0	1		34987.8	7164.52	0.722062		20.2897	40.5794	219835	17615	0
11	34	11	11	173.273	264.455	24.727	1.052	0.302	0.949	173.273	264.455	24.727	172	264	24	3	2	3		338.172	176.226	338.172	24.96	37.44	33.28	7.20533	1.5		21381.4	5295.51	0.703505		17.218	34.436	146556	13867	0
4	16	4	4	45.5	272.5	24	0.707	0	0.707	45.5	272.5	24	45	272	24	2	2	1		176.226	176.226	57.8316	12.48	24.96	20.8	7.20533	2		7775.06	2492.01	0.761618		12.2896	24.5792	32568.1	5410.26	0
27	60	27	25	434.111	276.222	25	1.454	0.276	1.511	434.111	276.222	25	433	275	24	3	4	3		338.172	537.003	338.172	37.44	49.92	41.6	7.20533	1.33333		52481.7	9345.02	0.725396		23.2259	46.4518	293113	21638.7	0
14	38	14	14	513.071	275.714	24.429	1.133	0.31	1.218	513.071	275.714	24.429	512	275	24	3	3	2		338.172	338.172	176.226	24.96	37.44	33.28	7.20533	1.5		27212.7	5918.52	0.739241		18.6593	37.3185	146556	13867	0
21	52	21	20	594.238	280.81	25.286	1.332	0.295	1.365	594.238	280.81	25.286	593	280	24	3	3	4		338.172	338.172	537.003	37.44	49.92	41.6	7.20533	1.33333		40819.1	8099.02	0.707881		21.3595	42.719	293113	21638.7	0
82	138	82	57	23.5	283.451	25.732	2.329	0.308	2.356	23.5	283.451	25.732	21	281	24	6	6	5		1030.49	1030.49	768.704	62.4	74.88	70.72	7.20533	1.2		159389	21493.6	0.661426		33.6349	67.2697	1.46556e+06	62778.3	0
5	20	5	5	35.4	294.4	24.8	0.79	0.143	0.748	35.4	294.4	24.8	35	294	24	2	2	2		176.226	176.226	176.226	24.96	24.96	24.96	0	1		9718.82	3115.01	0.707024		13.2386	26.4772	65136.2	7828.87	0
4	16	4	4	572.5	296.5	24	0.707	0	0.707	572.5	296.5	24	572	296	24	2	2	1		176.226	176.226	57.8316	12.48	24.96	20.8	7.20533	2		7775.06	2492.01	0.761618		12.2896	24.5792	32568.1	5410.26	0
84	132	84	61	493.06	323.655	25.964	2.322	0.287	2.321	493.06	323.655	25.964	491	322	24	5	5	5		768.704	768.704	768.704	62.4	62.4	62.4	0	1		163276	20559.1	0.702689		33.9061	67.8122	1.01775e+06	48930.4	0
96	146	96	67	190.948	335.229	26.104	2.434	0.264	2.425	190.948	335.229	26.104	189	333	24	5	6	5		768.704	1030.49	768.704	62.4	74.88	66.56	7.20533	1.2		186601	22739.6	0.694457		35.4494	70.8988	1.2213e+06	55571.9	0
8	24	8	8	275.5	366.5	24.5	0.866	0	0.866	275.5	366.5	24.5	275	366	24	2	2	2		176.226	176.226	176.226	24.96	24.96	24.96	0	1		15550.1	3738.01	0.805996		15.4839	30.9679	65136.2	7828.87	0
172	216	172	104	576.494	367.826	27.424	3.038	0.287	3.073	576.495	367.826	27.424	574	365	24	6	7	7		1030.49	1320.26	1320.26	74.88	87.36	83.2	7.20533	1.16667		334328	33642.1	0.692441		43.0554	86.1108	2.39375e+06	86915	0.995656
62	108	62	48	126.113	378.323	25.387	2.057	0.293	2.062	126.113	378.323	25.387	124	376	24	5	5	4		768.704	768.704	537.003	49.92	62.4	58.24	7.20533	1.25		120513	16821	0.701436		30.6419	61.2838	814202	42557.2	0
171	222	171	102	242.912	387.848	26.626	3.042	0.286	3.069	242.912	387.848	26.626	240	385	24	7	7	7		1320.26	1320.26	1320.26	87.36	87.36	87.36	0	1		332384	34576.6	0.671112		42.9718	85.9436	2.79271e+06	95903.6	1
17	48	17	16	392.529	391.118	24.706	1.267	0.319	1.26	392.529	391.118	24.706	391	390	24	4	3	3		537.003	338.172	338.172	37.44	49.92	41.6	7.20533	1.33333		33044	7476.02	0.666104		19.9068	39.8136	293113	21638.7	0
3595	1720	3595	884	124.912	408.874	32.286	9.102	0.483	9.085	124.913	408.866	32.286	115	400	24	21	19	18		7720.27	6572.97	6025.81	224.64	262.08	241.28	19.0635	1.16667		6.98784e+06	267891	0.659814		118.6	237.2	5.8476e+07	730927	0.996771
19	50	19	18	15.947	420.105	25.526	1.285	0.294	1.306	15.947	420.105	25.526	15	419	24	3	3	4		338.172	338.172	537.003	37.44	49.92	41.6	7.20533	1.33333		36931.5	7787.52	0.688678		20.6587	41.3174	293113	21638.7	0
85	164	85	72	282.706	419.612	26.847	3.131	1.151	3.3	282.706	419.612	26.847	279	417	24	8	6	7		1636.37	1030.49	1320.26	74.88	99.84	87.36	12.48	1.33333		165220	25543.1	0.570059		34.0401	68.0803	2.73572e+06	95651.8	0.988945
5	20	5	5	121.6	428.6	24.8	0.79	0.143	0.748	121.6	428.6	24.8	121	428	24	2	2	2		176.226	176.226	176.226	24.96	24.96	24.96	0	1		9718.82	3115.01	0.707024		13.2386	26.4772	65136.2	7828.87	0
235	272	235	125	241.966	436.472	27.332	3.44	0.262	3.444	241.966	436.472	27.332	239	433	24	7	8	8		1320.26	1636.37	1636.37	87.36	99.84	95.68	7.20533	1.14286		456785	42364.1	0.67706		47.7758	95.5515	3.64763e+06	114967	0.996749
1926	1164	1926	593	607.578	447.858	30.429	7.402	0.736	7.298	607.577	447.858	30.429	600	441	24	18	15	14		6025.81	4495.02	4023.15	174.72	224.64	195.52	25.9792	1.28571		3.74369e+06	181293	0.643135		96.3246	192.649	3.07768e+07	479110	0.991285
107	162	107	70	558.729	471.318	26.813	2.558	0.263	2.578	558.729	471.318	26.813	556	469	24	6	6	6		1030.49	1030.49	1030.49	74.88	74.88	74.88	0	1		207983	25231.6	0.672809		36.7547	73.5094	1.75868e+06	70459.8	1
9	28	9	9	175.444	481.444	25.333	0.945	0.225	0.916	175.444	481.444	25.333	175	481	24	2	2	3		176.226	176.226	338.172	24.96	37.44	29.12	7.20533	1.5		17493.9	4361.01	0.747288		16.104	32.2079	97704.3	10539.1	0
13	40	13	12	559.077	502.231	25.231	1.182	0.244	1.224	559.077	502.231	25.231	558	501	24	3	3	3		338.172	338.172	338.172	37.44	37.44	37.44	0	1		25268.9	6230.02	0.668426		18.204	36.4079	219835	17615	0
2	10	2	2	148	503	24.5	0.5	0	0.5	148	503	24.5	148	503	24	1	1	2		57.8316	57.8316	176.226	12.48	24.96	16.64	7.20533	2		3887.53	1557.5	0.767663		9.75428	19.5086	16284	3343.28	0
134	190	134	84	482.313	502.649	27.291	2.785	0.271	2.782	482.313	502.649	27.291	480	500	24	6	6	7		1030.49	1030.49	1320.26	74.88	87.36	79.04	7.20533	1.16667		260465	29592.6	0.6665		39.6175	79.2349	2.05179e+06	78408.4	0.995888
18	46	18	17	319.667	543.833	24.889	1.263	0.252	1.306	319.667	543.833	24.889	319	543	24	3	3	3		338.172	338.172	338.172	37.44	37.44	37.44	0	1		34987.8	7164.52	0.722062		20.2897	40.5794	219835	17615	0
12	32	12	12	339	554.5	24.5	1.052	0.255	1.225	339	554.5	24.5	338	554	24	3	2	2		338.172	176.226	176.226	24.96	37.44	29.12	7.20533	1.5		23325.2	4984.01	0.792115		17.7247	35.4494	97704.3	10539.1	0
13	40	13	12	334.769	555.769	24.769	1.161	0.23	1.193	334.769	555.769	24.769	334	555	24	3	3	3		338.172	338.172	338.172	37.44	37.44	37.44	0	1		25268.9	6230.02	0.668426		18.204	36.4079	219835	17615	0
10	30	10	10	303.8	588.5	24.6	0.996	0.254	1.025	303.8	588.5	24.6	303	588	24	3	2	2		338.172	176.226	176.226	24.96	37.44	29.12	7.20533	1.5		19437.6	4672.51	0.74822		16.6796	33.3592	97704.3	10539.1	0
8	28	8	8	435.5	589	24.5	0.966	0.277	0.966	435.5	589	24.5	435	588	24	2	3	2		176.226	338.172	176.226	24.96	37.44	29.12	7.20533	1.5		15550.1	4361.01	0.690854		15.4839	30.9679	97704.3	10539.1	0
32	74	32	26	372.312	591.5	25.531	1.631	0.235	1.641	372.312	591.5	25.531	371	590	24	4	4	4		537.003	537.003	537.003	49.92	49.92	49.92	0	1		62200.5	11525.5	0.658697		24.5792	49.1585	521090	31315.5	0
96	146	96	66	201.771	592.969	26.812	2.44	0.26	2.427	201.771	592.969	26.812	199	591	24	6	5	6		1030.49	768.704	1030.49	62.4	74.88	70.72	7.20533	1.2		186601	22739.6	0.694457		35.4494	70.8988	1.46556e+06	62778.3	0.993904
4	16	4	4	394.5	595.5	24	0.707	0	0.707	394.5	595.5	24	394	595	24	2	2	1		176.226	176.226	57.8316	12.48	24.96	20.8	7.20533	2		7775.06	2492.01	0.761618		12.2896	24.5792	32568.1	5410.26	0
5	20	5	5	333.6	598.4	24.2	0.79	0.143	0.748	333.6	598.4	24.2	333	598	24	2	2	2		176.226	176.226	176.226	24.96	24.96	24.96	0	1		9718.82	3115.01	0.707024		13.2386	26.4772	65136.2	7828.87	0
10	30	10	10	430.5	605.2	24.6	0.996	0.254	1.025	430.5	605.2	24.6	430	604	24	2	3	2		176.226	338.172	176.226	24.96	37.44	29.12	7.20533	1.5		19437.6	4672.51	0.74822		16.6796	33.3592	97704.3	10539.1	0
12	32	12	12	461	607.5	24.5	1.052	0.255	1.225	461	607.5	24.5	460	607	24	3	2	2		338.172	176.226	176.226	24.96	37.44	29.12	7.20533	1.5		23325.2	4984.01	0.792115		17.7247	35.4494	97704.3	10539.1	0
18	46	18	18	350.667	613.833	25.222	1.239	0.343	1.299	350.667	613.833	25.222	350	613	24	3	3	3		338.172	338.172	338.172	37.44	37.44	37.44	0	1		34987.8	7164.52	0.722062		20.2897	40.5794	219835	17615	0
6	24	6	6	354.333	618.333	25	0.853	0.247	0.844	354.333	618.333	25	354	618	24	2	2	3		176.226	176.226	338.172	24.96	37.44	29.12	7.20533	1.5		11662.6	3738.01	0.665335		14.0681	28.1362	97704.3	10539.1	0
12	32	12	12	407	629.5	24.5	1.052	0.255	1.225	407	629.5	24.5	406	629	24	3	2	2		338.172	176.226	176.226	24.96	37.44	29.12	7.20533	1.5		23325.2	4984.01	0.792115		17.7247	35.4494	97704.3	10539.1	0
21	52	21	19	355.81	632.19	25.714	1.355	0.252	1.401	355.81	632.19	25.714	355	631	24	3	3	4		338.172	338.172	537.003	37.44	49.92	41.6	7.20533	1.33333		40819.1	8099.02	0.707881		21.3595	42.719	293113	21638.7	0
20	50	20	19	432.1	21.2	26.2	1.314	0.27	1.375	432.1	21.2	26.2	431	20	25	3	3	3		338.172	338.172	338.172	37.44	37.44	37.44	0	1		38875.3	7787.52	0.712635		21.015	42.0299	219835	17615	0
8	24	8	8	254.5	23.5	25.5	0.866	0	0.866	254.5	23.5	25.5	254	23	25	2	2	2		176.226	176.226	176.226	24.96	24.96	24.96	0	1		15550.1	3738.01	0.805996		15.4839	30.9679	65136.2	7828.87	0
109	164	109	73	186.899	45.156	27.367	2.566	0.292	2.61	186.899	45.156	27.367	184	43	25	6	6	6		1030.49	1030.49	1030.49	74.88	74.88	74.88	0	1		211870	25543.1	0.67286		36.9823	73.9646	1.75868e+06	70459.8	1
196	240	196	112	498.388	60.102	28.495	3.202	0.298	3.204	498.388	60.102	28.495	495	57	25	8	7	7		1636.37	1320.26	1320.26	87.36	99.84	91.52	7.20533	1.14286		380978	37380.1	0.679898		44.9715	89.9429	3.19167e+06	105159	0.9969
1814	1078	1814	554	431.924	106.08	31.795	7.155	0.346	7.177	431.925	106.08	31.795	424	99	25	16	15	15		4986.41	4495.02	4495.02	187.2	199.68	191.36	7.20533	1.06667		3.52599e+06	167899	0.667253		94.42	188.84	2.93113e+07	460073	0.999265
31	66	31	28	512.968	107.161	26.129	1.544	0.296	1.543	512.968	107.161	26.129	512	106	25	3	4	4		338.172	537.003	537.003	37.44	49.92	45.76	7.20533	1.33333		60256.7	10279.5	0.723072		24.3205	48.641	390817	26252.6	0
465	628	465	297	460.196	103.757	29.252	5.678	2.527	5.266	460.197	103.757	29.252	451	97	25	18	16	9		6025.81	4986.41	1977.47	112.32	224.64	178.88	58.9782	2		903851	97811.3	0.462196		59.9795	119.959	2.11041e+07	399470	0.924511
7	26	7	7	468	111.429	25.143	0.931	0.291	1.097	468	111.429	25.143	467	111	25	3	2	2		338.172	176.226	176.226	24.96	37.44	29.12	7.20533	1.5		13606.4	4049.51	0.680627		14.8099	29.6197	97704.3	10539.1	0
15	42	15	14	130.933	122.733	26.333	1.202	0.245	1.259	130.933	122.733	26.333	130	122	25	3	3	3		338.172	338.172	338.172	37.44	37.44	37.44	0	1		29156.5	6541.52	0.700319		19.0934	38.1867	219835	17615	0
125	176	125	82	340.856	142.208	27.704	2.693	0.305	2.72	340.856	142.208	27.704	338	140	25	6	6	6		1030.49	1030.49	1030.49	74.88	74.88	74.88	0	1		242971	27412.1	0.686928		38.7099	77.4197	1.75868e+06	70459.8	1
14	38	14	14	143.5	144.714	26	1.113	0.281	1.154	143.5	144.714	26	143	144	25	2	3	3		176.226	338.172	338.172	24.96	37.44	33.28	7.20533	1.5		27212.7	5918.52	0.739241		18.6593	37.3185	146556	13867	0
8	24	8	8	498.5	151.5	25.5	0.866	0	0.866	498.5	151.5	25.5	498	151	25	2	2	2		176.226	176.226	176.226	24.96	24.96	24.96	0	1		15550.1	3738.01	0.805996		15.4839	30.9679	65136.2	7828.87	0
8	24	8	8	527.5	152.5	25.5	0.866	0	0.866	527.5	152.5	25.5	527	152	25	2	2	2		176.226	176.226	176.226	24.96	24.96	24.96	0	1		15550.1	3738.01	0.805996		15.4839	30.9679	65136.2	7828.87	0
2	10	2	2	165	156.5	25	0.5	0	0.5	165	156.5	25	165	156	25	1	2	1		57.8316	176.226	57.8316	12.48	24.96	16.64	7.20533	2		3887.53	1557.5	0.767663		9.75428	19.5086	16284	3343.28	0
18	42	18	18	457.5	159	26	1.219	0.321	1.118	457.5	159	26	457	158	25	2	3	3		176.226	338.172	338.172	24.96	37.44	33.28	7.20533	1.5		34987.8	6541.52	0.79083		20.2897	40.5794	146556	13867	0
86	138	86	61	346.407	160.105	26.942	2.352	0.281	2.361	346.407	160.105	26.942	344	158	25	6	5	5		1030.49	768.704	768.704	62.4	74.88	66.56	7.20533	1.2		167164	21493.6	0.682764		34.1731	68.3462	1.2213e+06	55571.9	0
26	62	26	22	559.269	162.385	26.077	1.501	0.245	1.504	559.269	162.385	26.077	558	161	25	4	4	3		537.003	537.003	338.172	37.44	49.92	45.76	7.20533	1.33333		50537.9	9656.52	0.684554		22.9356	45.8711	390817	26252.6	0
53	98	53	41	93.528	169.528	27.132	1.949	0.252	1.96	93.528	169.528	27.132	92	168	25	4	4	5		537.003	537.003	768.704	49.92	62.4	54.08	7.20533	1.25		103020	15263.5	0.696266		29.0811	58.1621	651362	36649	0
10	30	10	10	305.2	175.5	25.6	0.996	0.254	1.025	305.2	175.5	25.6	304	175	25	3	2	2		338.172	176.226	176.226	24.96	37.44	29.12	7.20533	1.5		19437.6	4672.51	0.74822		16.6796	33.3592	97704.3	10539.1	0
8	24	8	8	545.5	178.5	25.5	0.866	0	0.866	545.5	178.5	25.5	545	178	25	2	2	2		176.226	176.226	176.226	24.96	24.96	24.96	0	1		15550.1	3738.01	0.805996		15.4839	30.9679	65136.2	7828.87	0
2	10	2	2	375	187	25.5	0.5	0	0.5	375	187	25.5	375	187	25	1	1	2		57.8316	57.8316	176.226	12.48	24.96	16.64	7.20533	2		3887.53	1557.5	0.767663		9.75428	19.5086	16284	3343.28	0
522	466	522	229	213.517	199.676	29.893	4.587	0.278	4.616	213.518	199.676	29.893	209	195	25	10	10	10		2342.42	2342.42	2342.42	124.8	124.8	124.8	0	1		1.01465e+06	72579.7	0.672788		62.3364	124.673	8.14202e+06	195722	1
4	16	4	4	305.5	215.5	25	0.707	0	0.707	305.5	215.5	25	305	215	25	2	2	1		176.226	176.226	57.8316	12.48	24.96	20.8	7.20533	2		7775.06	2492.01	0.761618		12.2896	24.5792	32568.1	5410.26	0
6	22	6	6	609.5	226.333	25.667	0.827	0.109	0.898	609.5	226.333	25.667	609	226	25	2	2	2		176.226	176.226	176.226	24.96	24.96	24.96	0	1		11662.6	3426.51	0.72582		14.0681	28.1362	65136.2	7828.87	0
24	52	24	23	58.875	229	26.125	1.377	0.269	1.425	58.875	229	26.125	58	228	25	3	3	3		338.172	338.172	338.172	37.44	37.44	37.44	0	1		46650.4	8099.02	0.773787		22.3317	44.6634	219835	17615	0
32	68	32	29	572.688	228.969	26.469	1.574	0.306	1.679	572.688	228.969	26.469	571	228	25	4	3	4		537.003	338.172	537.003	37.44	49.92	45.76	7.20533	1.33333		62200.5	10591	0.716817		24.5792	49.1585	390817	26252.6	0
862	778	862	379	584.319	234.244	30.661	5.972	1.735	5.862	584.319	234.244	30.661	578	228	25	16	13	13		4986.41	3571.32	3571.32	162.24	199.68	174.72	21.616	1.23077		1.67553e+06	121174	0.563001		73.6808	147.362	2.2016e+07	382697	0.992633
4	16	4	4	257.5	235.5	25	0.707	0	0.707	257.5	235.5	25	257	235	25	2	2	1		176.226	176.226	57.8316	12.48	24.96	20.8	7.20533	2		7775.06	2492.01	0.761618		12.2896	24.5792	32568.1	5410.26	0
50	90	50	42	466.62	253.5	26.62	1.871	0.259	1.805	466.62	253.5	26.62	465	252	25	4	4	4		537.003	537.003	537.003	49.92	49.92	49.92	0	1		97188.2	14017.5	0.72927		28.5217	57.0434	521090	31315.5	0
4	16	4	4	532.5	259.5	25	0.707	0	0.707	532.5	259.5	25	532	259	25	2	2	1		176.226	176.226	57.8316	12.48	24.96	20.8	7.20533	2		7775.06	2492.01	0.761618		12.2896	24.5792	32568.1	5410.26	0
10	30	10	10	75.2	262.5	25.6	0.996	0.254	1.025	75.2	262.5	25.6	74	262	25	3	2	2		338.172	176.226	176.226	24.96	37.44	29.12	7.20533	1.5		19437.6	4672.51	0.74822		16.6796	33.3592	97704.3	10539.1	0
9	28	9	9	91.556	279.444	26.333	0.945	0.225	0.916	91.556	279.444	26.333	91	279	25	2	2	3		176.226	176.226	338.172	24.96	37.44	29.12	7.20533	1.5		17493.9	4361.01	0.747288		16.104	32.2079	97704.3	10539.1	0
207	244	207	119	334.928	280.058	28.527	3.256	0.296	3.278	334.928	280.058	28.527	332	277	25	7	7	7		1320.26	1320.26	1320.26	87.36	87.36	87.36	0	1		402359	38003.1	0.693545		45.7975	91.595	2.79271e+06	95903.6	1
8	24	8	8	377.5	281.5	25.5	0.866	0	0.866	377.5	281.5	25.5	377	281	25	2	2	2		176.226	176.226	176.226	24.96	24.96	24.96	0	1		15550.1	3738.01	0.805996		15.4839	30.9679	65136.2	7828.87	0
2842	1802	2842	916	298.389	297.724	33.328	9.433	3.208	9.754	298.391	297.722	33.328	284	290	25	28	16	18		12259.5	4986.41	6025.81	199.68	349.44	257.92	80.2352	1.75		5.52418e+06	280662	0.53845		109.663	219.326	6.56573e+07	821200	0.958422
4	16	4	4	330.5	295.5	25	0.707	0	0.707	330.5	295.5	25	330	295	25	2	2	1		176.226	176.226	57.8316	12.48	24.96	20.8	7.20533	2		7775.06	2492.01	0.761618		12.2896	24.5792	32568.1	5410.26	0
280	304	280	148	566.132	318.796	28.211	3.642	0.29	3.648	566.133	318.797	28.211	563	315	25	8	8	8		1636.37	1636.37	1636.37	99.84	99.84	99.84	0	1		544254	47348.1	0.680847		50.649	101.298	4.16872e+06	125262	1
15	42	15	14	508.067	320.267	26.333	1.202	0.245	1.259	508.067	320.267	26.333	507	319	25	3	3	3		338.172	338.172	338.172	37.44	37.44	37.44	0	1		29156.5	6541.52	0.700319		19.0934	38.1867	219835	17615	0
27	54	27	26	414	323	26	1.416	0.271	1.414	414	323	26	413	322	25	3	3	3		338.172	338.172	338.172	37.44	37.44	37.44	0	1		52481.7	8410.52	0.805996		23.2259	46.4518	219835	17615	0
25	56	25	23	43	337.12	26.2	1.421	0.26	1.488	43	337.12	26.2	42	336	25	3	3	4		338.172	338.172	537.003	37.44	49.92	41.6	7.20533	1.33333		48594.1	8722.02	0.73834		22.6377	45.2753	293113	21638.7	0
8	24	8	8	369.5	352.5	25.5	0.866	0	0.866	369.5	352.5	25.5	369	352	25	2	2	2		176.226	176.226	176.226	24.96	24.96	24.96	0	1		15550.1	3738.01	0.805996		15.4839	30.9679	65136.2	7828.87	0
8	24	8	8	108.5	363.5	25.5	0.866	0	0.866	108.5	363.5	25.5	108	363	25	2	2	2		176.226	176.226	176.226	24.96	24.96	24.96	0	1		15550.1	3738.01	0.805996		15.4839	30.9679	65136.2	7828.87	0
168	218	168	98	597.702	396.815	27.881	3.03	0.285	3.067	597.703	396.815	27.881	595	394	25	6	7	7		1030.49	1320.26	1320.26	74.88	87.36	83.2	7.20533	1.16667		326553	33953.6	0.675409		42.719	85.4381	2.39375e+06	86915	0.995656
22	50	22	21	500.227	400.091	25.909	1.345	0.268	1.34	500.227	400.091	25.909	499	399	25	3	3	3		338.172	338.172	338.172	37.44	37.44	37.44	0	1		42762.8	7787.52	0.759386		21.6933	43.3866	219835	17615	0
4	16	4	4	604.5	419.5	25	0.707	0	0.707	604.5	419.5	25	604	419	25	2	2	1		176.226	176.226	57.8316	12.48	24.96	20.8	7.20533	2		7775.06	2492.01	0.761618		12.2896	24.5792	32568.1	5410.26	0
29	62	29	27	239.931	429.069	26.655	1.505	0.312	1.551	239.931	429.069	26.655	239	428	25	3	3	4		338.172	338.172	537.003	37.44	49.92	41.6	7.20533	1.33333		56369.2	9656.52	0.736249		23.7858	47.5716	293113	21638.7	0
5207	2198	5207	1150	216.506	449.877	34.523	10.344	0.428	10.354	216.505	449.881	34.523	206	439	25	22	23	20		8319.73	8935.99	7137.9	249.6	287.04	270.4	19.0635	1.15		1.01212e+07	342339	0.66097		134.188	268.376	8.23973e+07	918248	0.99724
265	302	265	137	366.102	454.849	28.43	3.599	0.286	3.604	366.102	454.849	28.43	362	451	25	9	8	8		1977.47	1636.37	1636.37	99.84	112.32	104	7.20533	1.125		515098	47036.6	0.660655		49.7279	99.4559	4.68981e+06	135823	0.99758
23	52	23	22	458.957	462.826	25.913	1.359	0.262	1.382	458.957	462.826	25.913	458	462	25	3	3	3		338.172	338.172	338.172	37.44	37.44	37.44	0	1		44706.6	8099.02	0.752141		22.0171	44.0343	219835	17615	0
10	30	10	10	368.2	464.5	25.6	0.996	0.254	1.025	368.2	464.5	25.6	367	464	25	3	2	2		338.172	176.226	176.226	24.96	37.44	29.12	7.20533	1.5		19437.6	4672.51	0.74822		16.6796	33.3592	97704.3	10539.1	0
2	10	2	2	551.5	465	25	0.5	0	0.5	551.5	465	25	551	465	25	2	1	1		176.226	57.8316	57.8316	12.48	24.96	16.64	7.20533	2		3887.53	1557.5	0.767663		9.75428	19.5086	16284	3343.28	0
101	148	101	68	495.01	470.109	27.406	2.485	0.266	2.554	495.01	470.109	27.406	493	468	25	5	5	6		768.704	768.704	1030.49	62.4	74.88	66.56	7.20533	1.2		196320	23051.1	0.708658		36.0544	72.1089	1.2213e+06	55571.9	0.994285
8	24	8	8	542.5	476.5	25.5	0.866	0	0.866	542.5	476.5	25.5	542	476	25	2	2	2		176.226	176.226	176.226	24.96	24.96	24.96	0	1		15550.1	3738.01	0.805996		15.4839	30.9679	65136.2	7828.87	0
51	96	51	40	303.118	485.51	26.843	1.918	0.272	1.934	303.118	485.51	26.843	301	484	25	5	4	5		768.704	537.003	768.704	49.92	62.4	58.24	7.20533	1.25		99132	14952	0.692776		28.7106	57.4211	814202	42557.2	0
580	622	580	297	326.919	499.974	29.29	5.097	1.729	4.832	326.92	499.974	29.29	320	495	25	16	14	10		4986.41	4023.15	2342.42	124.8	199.68	166.4	38.127	1.6		1.12738e+06	96876.7	0.540728		64.5646	129.129	1.82381e+07	346161	0.967966
53	96	53	41	529.359	501.887	26.415	1.946	0.256	1.965	529.359	501.887	26.415	528	500	25	4	5	4		537.003	768.704	537.003	49.92	62.4	54.08	7.20533	1.25		103020	14952	0.710772		29.0811	58.1621	651362	36649	0
5	20	5	5	374.4	510.6	25.8	0.79	0.143	0.748	374.4	510.6	25.8	374	510	25	2	2	2		176.226	176.226	176.226	24.96	24.96	24.96	0	1		9718.82	3115.01	0.707024		13.2386	26.4772	65136.2	7828.87	0
5	20	5	5	144.4	519.6	25.8	0.79	0.143	0.748	144.4	519.6	25.8	144	519	25	2	2	2		176.226	176.226	176.226	24.96	24.96	24.96	0	1		9718.82	3115.01	0.707024		13.2386	26.4772	65136.2	7828.87	0
78	150	78	66	354.346	541.385	26.962	2.58	0.954	2.41	354.346	541.385	26.962	352	538	25	5	8	6		768.704	1636.37	1030.49	62.4	99.84	79.04	19.0635	1.6		151614	23362.6	0.588558		33.0788	66.1576	1.95409e+06	77805.5	0.971485
74	124	74	53	359.811	553.987	27.068	2.22	0.246	2.269	359.811	553.987	27.068	358	552	25	5	5	5		768.704	768.704	768.704	62.4	62.4	62.4	0	1		143839	19313	0.687412		32.5034	65.0068	1.01775e+06	48930.4	0
331	336	331	167	432.656	565.471	29.003	3.871	0.298	3.907	432.656	565.471	29.003	429	562	25	8	8	9		1636.37	1636.37	1977.47	99.84	112.32	104	7.20533	1.125		643386	52332.1	0.6887		53.5543	107.109	4.68981e+06	135823	0.99758
2	10	2	2	295	595	25.5	0.5	0	0.5	295	595	25.5	295	595	25	1	1	2		57.8316	57.8316	176.226	12.48	24.96	16.64	7.20533	2		3887.53	1557.5	0.767663		9.75428	19.5086	16284	3343.28	0
8	24	8	8	220.5	601.5	25.5	0.866	0	0.866	220.5	601.5	25.5	220	601	25	2	2	2		176.226	176.226	176.226	24.96	24.96	24.96	0	1		15550.1	3738.01	0.805996		15.4839	30.9679	65136.2	7828.87	0
13	36	13	13	201.538	604	26.385	1.088	0.276	1.199	201.538	604	26.385	201	603	25	2	3	3		176.226	338.172	338.172	24.96	37.44	33.28	7.20533	1.5		25268.9	5607.01	0.742695		18.204	36.4079	146556	13867	0
235	320	235	140	255.464	617.349	31.881	3.77	1.124	3.518	255.464	617.349	31.881	252	614	25	8	8	12		1636.37	1636.37	3140.14	99.84	149.76	116.48	28.8213	1.5		456785	49840.1	0.575501		47.7758	95.5515	6.25307e+06	168626	0.973393
5	20	5	5	365.4	624.4	25.8	0.79	0.143	0.748	365.4	624.4	25.8	365	624	25	2	2	2		176.226	176.226	176.226	24.96	24.96	24.96	0	1		9718.82	3115.01	0.707024		13.2386	26.4772	65136.2	7828.87	0
2	12	2	2	237	629.5	25.5	0.707	0	0.707	237	629.5	25.5	237	629	25	1	2	2		57.8316	176.226	176.226	12.48	24.96	20.8	7.20533	2		3887.53	1869	0.639719		9.75428	19.5086	32568.1	5410.26	0
125	176	125	81	403.32	12.968	28.712	2.7	0.291	2.696	403.32	12.968	28.712	401	10	26	6	6	6		1030.49	1030.49	1030.49	74.88	74.88	74.88	0	1		242971	27412.1	0.686928		38.7099	77.4197	1.75868e+06	70459.8	1
37	82	37	36	245.405	53.811	27.027	1.927	0.714	1.892	245.405	53.811	27.027	243	53	26	6	3	3		1030.49	338.172	338.172	37.44	74.88	49.92	21.616	2		71919.3	12771.5	0.654844		25.798	51.596	439669	30089.5	0
30	66	30	27	288.1	72.3	27.367	1.544	0.294	1.623	288.1	72.3	27.367	287	71	26	3	4	4		338.172	537.003	537.003	37.44	49.92	45.76	7.20533	1.33333		58312.9	10279.5	0.707437		24.0561	48.1122	390817	26252.6	0
6	22	6	6	502.667	76.5	26.667	0.827	0.109	0.898	502.667	76.5	26.667	502	76	26	2	2	2		176.226	176.226	176.226	24.96	24.96	24.96	0	1		11662.6	3426.51	0.72582		14.0681	28.1362	65136.2	7828.87	0
35	76	35	29	404.543	81.2	27.629	1.667	0.24	1.703	404.543	81.2	27.629	403	80	26	4	4	4		537.003	537.003	537.003	49.92	49.92	49.92	0	1		68031.8	11837	0.680847		25.3245	50.649	521090	31315.5	0
14	38	14	14	110.5	82.286	27	1.113	0.281	1.154	110.5	82.286	27	110	81	26	2	3	3		176.226	338.172	338.172	24.96	37.44	33.28	7.20533	1.5		27212.7	5918.52	0.739241		18.6593	37.3185	146556	13867	0
4	16	4	4	233.5	146.5	26	0.707	0	0.707	233.5	146.5	26	233	146	26	2	2	1		176.226	176.226	57.8316	12.48	24.96	20.8	7.20533	2		7775.06	2492.01	0.761618		12.2896	24.5792	32568.1	5410.26	0
21	50	21	20	429.952	148.857	26.81	1.33	0.263	1.349	429.952	148.857	26.81	429	148	26	3	3	3		338.172	338.172	338.172	37.44	37.44	37.44	0	1		40819.1	7787.52	0.736196		21.3595	42.719	219835	17615	0
8	30	8	8	448.625	150	27	0.954	0.292	1.068	448.625	150	27	448	149	26	2	3	3		176.226	338.172	338.172	24.96	37.44	33.28	7.20533	1.5		15550.1	4672.51	0.644797		15.4839	30.9679	146556	13867	0
18	46	18	17	97.944	154.056	26.611	1.26	0.251	1.221	97.944	154.056	26.611	97	153	26	3	3	3		338.172	338.172	338.172	37.44	37.44	37.44	0	1		34987.8	7164.52	0.722062		20.2897	40.5794	219835	17615	0
31	68	31	27	70.742	155.645	27.065	1.571	0.272	1.667	70.742	155.645	27.065	69	154	26	4	4	3		537.003	537.003	338.172	37.44	49.92	45.76	7.20533	1.33333		60256.7	10591	0.701805		24.3205	48.641	390817	26252.6	0
14	42	14	13	562.143	173.143	27.214	1.209	0.243	1.172	562.143	173.143	27.214	561	172	26	3	3	3		338.172	338.172	338.172	37.44	37.44	37.44	0	1		27212.7	6541.52	0.668837		18.6593	37.3185	219835	17615	0
49	92	49	40	507.429	181.429	28.163	1.866	0.262	1.891	507.429	181.429	28.163	506	180	26	4	4	5		537.003	537.003	768.704	49.92	62.4	54.08	7.20533	1.25		95244.5	14329	0.703872		28.3303	56.6605	651362	36649	0
36	76	36	32	309.5	185.111	27.5	1.665	0.301	1.699	309.5	185.111	27.5	308	184	26	4	4	4		537.003	537.003	537.003	49.92	49.92	49.92	0	1		69975.5	11837	0.693754		25.5634	51.1269	521090	31315.5	0
72	122	72	53	489.722	187.75	27.792	2.194	0.271	2.234	489.722	187.75	27.792	488	186	26	5	5	5		768.704	768.704	768.704	62.4	62.4	62.4	0	1		139951	19001.5	0.686035		32.2079	64.4158	1.01775e+06	48930.4	0
20	48	20	19	500.8	193.8	27.2	1.303	0.26	1.386	500.8	193.8	27.2	500	193	26	3	3	3		338.172	338.172	338.172	37.44	37.44	37.44	0	1		38875.3	7476.02	0.742329		21.015	42.0299	219835	17615	0
2	10	2	2	522	206	26.5	0.5	0	0.5	522	206	26.5	522	206	26	1	1	2		57.8316	57.8316	176.226	12.48	24.96	16.64	7.20533	2		3887.53	1557.5	0.767663		9.75428	19.5086	16284	3343.28	0
28	58	28	26	428	219	27.071	1.456	0.273	1.441	428	219	27.071	427	218	26	3	3	4		338.172	338.172	537.003	37.44	49.92	41.6	7.20533	1.33333		54425.4	9033.52	0.768826		23.5092	47.0184	293113	21638.7	0
11	34	11	11	448.182	219.455	26.727	1.036	0.273	1.02	448.182	219.455	26.727	447	219	26	3	2	3		338.172	176.226	338.172	24.96	37.44	33.28	7.20533	1.5		21381.4	5295.51	0.703505		17.218	34.436	146556	13867	0
5	20	5	5	84.6	220.4	26.2	0.79	0.143	0.748	84.6	220.4	26.2	84	220	26	2	2	2		176.226	176.226	176.226	24.96	24.96	24.96	0	1		9718.82	3115.01	0.707024		13.2386	26.4772	65136.2	7828.87	0
70	120	70	52	288.171	233.529	28.2	2.165	0.28	2.221	288.171	233.529	28.2	286	232	26	5	5	5		768.704	768.704	768.704	62.4	62.4	62.4	0	1		136064	18690	0.684492		31.9069	63.8138	1.01775e+06	48930.4	0
8	24	8	8	47.5	257.5	26.5	0.866	0	0.866	47.5	257.5	26.5	47	257	26	2	2	2		176.226	176.226	176.226	24.96	24.96	24.96	0	1		15550.1	3738.01	0.805996		15.4839	30.9679	65136.2	7828.87	0
22	50	22	21	175.091	259.909	27.227	1.345	0.268	1.34	175.091	259.909	27.227	174	259	26	3	3	3		338.172	338.172	338.172	37.44	37.44	37.44	0	1		42762.8	7787.52	0.759386		21.6933	43.3866	219835	17615	0
10	36	10	9	394.9	259.1	27	1.128	0.2	1.105	394.9	259.1	27	394	258	26	3	3	3		338.172	338.172	338.172	37.44	37.44	37.44	0	1		19437.6	5607.01	0.623517		16.6796	33.3592	219835	17615	0
4	16	4	4	166.5	280.5	26	0.707	0	0.707	166.5	280.5	26	166	280	26	2	2	1		176.226	176.226	57.8316	12.48	24.96	20.8	7.20533	2		7775.06	2492.01	0.761618		12.2896	24.5792	32568.1	5410.26	0
16	40	16	16	121.125	283.5	27.125	1.174	0.311	1.237	121.125	283.5	27.125	120	283	26	3	2	3		338.172	176.226	338.172	24.96	37.44	33.28	7.20533	1.5		31100.2	6230.02	0.767663		19.5086	39.0171	146556	13867	0
4	16	4	4	367.5	293.5	26	0.707	0	0.707	367.5	293.5	26	367	293	26	2	2	1		176.226	176.226	57.8316	12.48	24.96	20.8	7.20533	2		7775.06	2492.01	0.761618		12.2896	24.5792	32568.1	5410.26	0
1088	1086	1088	554	518.108	285.477	31.445	7.311	3.03	7.152	518.109	285.477	31.445	510	276	26	16	25	12		4986.41	10217.7	3140.14	149.76	312	220.48	83.0959	2.08333		2.11482e+06	169145	0.471057		79.6272	159.254	3.90817e+07	596372	0.933862
191	236	191	109	420.251	300.597	29.178	3.173	0.284	3.213	420.252	300.597	29.178	417	298	26	7	7	7		1320.26	1320.26	1320.26	87.36	87.36	87.36	0	1		371259	36757.1	0.679612		44.5858	89.1715	2.79271e+06	95903.6	1
131	186	131	83	230.107	319.626	28.84	2.757	0.303	2.77	230.107	319.626	28.84	227	317	26	7	6	6		1320.26	1030.49	1030.49	74.88	87.36	79.04	7.20533	1.16667		254633	28969.6	0.670634		39.3196	78.6391	2.05179e+06	78408.4	0.995888
4	16	4	4	221.5	329.5	26	0.707	0	0.707	221.5	329.5	26	221	329	26	2	2	1		176.226	176.226	57.8316	12.48	24.96	20.8	7.20533	2		7775.06	2492.01	0.761618		12.2896	24.5792	32568.1	5410.26	0
2	10	2	2	196	332	26.5	0.5	0	0.5	196	332	26.5	196	332	26	1	1	2		57.8316	57.8316	176.226	12.48	24.96	16.64	7.20533	2		3887.53	1557.5	0.767663		9.75428	19.5086	16284	3343.28	0
2	10	2	2	446	338	26.5	0.5	0	0.5	446	338	26.5	446	338	26	1	1	2		57.8316	57.8316	176.226	12.48	24.96	16.64	7.20533	2		3887.53	1557.5	0.767663		9.75428	19.5086	16284	3343.28	0
396	512	396	235	462.775	339.566	31.727	4.856	1.629	4.837	462.776	339.566	31.727	458	334	26	11	12	12		2730.26	3140.14	3140.14	137.28	149.76	145.6	7.20533	1.09091		769731	79744.2	0.509344		56.8526	113.705	1.2897e+07	266321	0.998628
8	24	8	8	519.5	347.5	26.5	0.866	0	0.866	519.5	347.5	26.5	519	347	26	2	2	2		176.226	176.226	176.226	24.96	24.96	24.96	0	1		15550.1	3738.01	0.805996		15.4839	30.9679	65136.2	7828.87	0
5	20	5	5	159.4	356.6	26.8	0.79	0.143	0.748	159.4	356.6	26.8	159	356	26	2	2	2		176.226	176.226	176.226	24.96	24.96	24.96	0	1		9718.82	3115.01	0.707024		13.2386	26.4772	65136.2	7828.87	0
994	714	994	363	607.626	384.755	31.571	5.777	0.294	5.793	607.627	384.755	31.571	602	379	26	12	13	12		3140.14	3571.32	3140.14	149.76	162.24	153.92	7.20533	1.08333		1.9321e+06	111206	0.674596		77.2646	154.529	1.52419e+07	297623	0.998873
316	332	316	159	507.623	400.212	29.31	3.819	0.268	3.833	507.624	400.212	29.31	504	396	26	8	9	8		1636.37	1977.47	1636.37	99.84	112.32	104	7.20533	1.125		614230	51709.1	0.675778		52.7328	105.466	4.68981e+06	135823	0.99758
1004	756	1004	382	93.576	411.088	30.91	5.905	0.785	5.767	93.576	411.087	30.91	88	402	26	12	16	11		3140.14	4986.41	2730.26	137.28	199.68	162.24	33.019	1.45455		1.95154e+06	117747	0.641384		77.5228	155.046	1.7196e+07	328520	0.980707
79	128	79	58	136.266	421.797	27.759	2.257	0.272	2.282	136.266	421.797	27.759	134	420	26	5	5	5		768.704	768.704	768.704	62.4	62.4	62.4	0	1		153557	19936.1	0.695599		33.2196	66.4392	1.01775e+06	48930.4	0
11	34	11	11	230.182	421.455	26.727	1.036	0.273	1.02	230.182	421.455	26.727	229	421	26	3	2	3		338.172	176.226	338.172	24.96	37.44	33.28	7.20533	1.5		21381.4	5295.51	0.703505		17.218	34.436	146556	13867	0
4	16	4	4	414.5	438.5	26	0.707	0	0.707	414.5	438.5	26	414	438	26	2	2	1		176.226	176.226	57.8316	12.48	24.96	20.8	7.20533	2		7775.06	2492.01	0.761618		12.2896	24.5792	32568.1	5410.26	0
34	74	34	29	427.059	442.765	27.735	1.64	0.309	1.666	427.059	442.765	27.735	426	441	26	4	4	4		537.003	537.003	537.003	49.92	49.92	49.92	0	1		66088	11525.5	0.685865		25.081	50.162	521090	31315.5	0
12	32	12	12	291.5	444.5	27	1.052	0.255	1.225	291.5	444.5	27	291	444	26	2	2	3		176.226	176.226	338.172	24.96	37.44	29.12	7.20533	1.5		23325.2	4984.01	0.792115		17.7247	35.4494	97704.3	10539.1	0
2	10	2	2	398	459	26.5	0.5	0	0.5	398	459	26.5	398	459	26	1	1	2		57.8316	57.8316	176.226	12.48	24.96	16.64	7.20533	2		3887.53	1557.5	0.767663		9.75428	19.5086	16284	3343.28	0
250	284	250	136	201.64	465.148	29.164	3.496	0.286	3.481	201.64	465.148	29.164	198	462	26	8	8	7		1636.37	1636.37	1320.26	87.36	99.84	95.68	7.20533	1.14286		485941	44233.1	0.67576		48.7714	97.5428	3.64763e+06	114967	0.996749
104	158	104	68	382.981	480.317	28.587	2.538	0.263	2.561	382.981	480.317	28.587	381	478	26	5	6	6		768.704	1030.49	1030.49	62.4	74.88	70.72	7.20533	1.2		202152	24608.6	0.676887		36.4079	72.8159	1.46556e+06	62778.3	0.993904
7	26	7	7	276.571	485	26.857	0.931	0.291	1.097	276.571	485	26.857	276	484	26	2	3	2		176.226	338.172	176.226	24.96	37.44	29.12	7.20533	1.5		13606.4	4049.51	0.680627		14.8099	29.6197	97704.3	10539.1	0
562	690	562	316	370.623	493.464	31.781	6.071	2.197	6.334	370.623	493.464	31.781	363	488	26	19	14	12		6572.97	4023.15	3140.14	149.76	237.12	187.2	44.9973	1.58333		1.0924e+06	107468	0.477301		63.8896	127.779	2.59893e+07	436302	0.972509
108	152	108	73	311.13	501.454	28.13	2.559	0.324	2.582	311.13	501.454	28.13	309	499	26	5	6	5		768.704	1030.49	768.704	62.4	74.88	66.56	7.20533	1.2		209927	23674.1	0.721533		36.8689	73.7377	1.2213e+06	55571.9	0
58	104	58	46	394.655	505.81	28.207	2.005	0.3	2.006	394.655	505.81	28.207	393	504	26	4	5	5		537.003	768.704	768.704	49.92	62.4	58.24	7.20533	1.25		112738	16198	0.696738		29.9682	59.9365	814202	42557.2	0
22	54	22	20	357.091	510.5	27	1.374	0.232	1.441	357.091	510.5	27	356	509	26	3	4	3		338.172	537.003	338.172	37.44	49.92	41.6	7.20533	1.33333		42762.8	8410.52	0.703135		21.6933	43.3866	293113	21638.7	0
603	568	603	286	288.564	513.952	30.713	5.154	1.31	4.966	288.565	513.952	30.713	284	509	26	10	14	11		2342.42	4023.15	2730.26	124.8	174.72	145.6	25.9792	1.4		1.17209e+06	88466.2	0.607688		65.407	130.814	1.25387e+07	265069	0.984675
10201	4198	10201	2227	448.522	518.701	38.594	14.026	4.16	14.342	448.537	518.725	38.593	429	500	26	37	37	26		19188.9	19188.9	10882.6	324.48	461.76	416	79.2586	1.42308		1.98283e+07	653840	0.541839		167.906	335.812	2.89807e+08	2.16797e+06	0.97687
22	50	22	21	303.909	514.091	27.227	1.345	0.268	1.34	303.909	514.091	27.227	303	513	26	3	3	3		338.172	338.172	338.172	37.44	37.44	37.44	0	1		42762.8	7787.52	0.759386		21.6933	43.3866	219835	17615	0
76	126	76	54	342.184	531.316	28.25	2.244	0.264	2.268	342.184	531.316	28.25	340	529	26	5	5	5		768.704	768.704	768.704	62.4	62.4	62.4	0	1		147726	19624.6	0.688635		32.7936	65.5873	1.01775e+06	48930.4	0
12	32	12	12	528	533.5	26.5	1.052	0.255	1.225	528	533.5	26.5	527	533	26	3	2	2		338.172	176.226	176.226	24.96	37.44	29.12	7.20533	1.5		23325.2	4984.01	0.792115		17.7247	35.4494	97704.3	10539.1	0
2	10	2	2	310	534	26.5	0.5	0	0.5	310	534	26.5	310	534	26	1	1	2		57.8316	57.8316	176.226	12.48	24.96	16.64	7.20533	2		3887.53	1557.5	0.767663		9.75428	19.5086	16284	3343.28	0
43	86	43	35	379	542.605	27.651	1.788	0.269	1.785	379	542.605	27.651	377	541	26	5	4	4		768.704	537.003	537.003	49.92	62.4	54.08	7.20533	1.25		83581.9	13394.5	0.690184		27.1232	54.2464	651362	36649	0
646	650	646	318	434.317	546.919	31.24	5.561	1.877	5.709	434.319	546.92	31.24	430	539	26	9	17	11		1977.47	5496.82	2730.26	112.32	212.16	153.92	51.9584	1.88889		1.25567e+06	101238	0.55598		66.9262	133.852	1.3703e+07	291780	0.949087
8	24	8	8	397.5	563.5	26.5	0.866	0	0.866	397.5	563.5	26.5	397	563	26	2	2	2		176.226	176.226	176.226	24.96	24.96	24.96	0	1		15550.1	3738.01	0.805996		15.4839	30.9679	65136.2	7828.87	0
11	34	11	11	375.818	566.455	27.455	1.053	0.299	1.083	375.818	566.455	27.455	375	566	26	3	2	3		338.172	176.226	338.172	24.96	37.44	33.28	7.20533	1.5		21381.4	5295.51	0.703505		17.218	34.436	146556	13867	0
5	20	5	5	349.6	577.4	26.8	0.79	0.143	0.748	349.6	577.4	26.8	349	577	26	2	2	2		176.226	176.226	176.226	24.96	24.96	24.96	0	1		9718.82	3115.01	0.707024		13.2386	26.4772	65136.2	7828.87	0
26	54	26	25	211.962	580.962	27.038	1.402	0.268	1.416	211.962	580.962	27.038	211	580	26	3	3	3		338.172	338.172	338.172	37.44	37.44	37.44	0	1		50537.9	8410.52	0.78597		22.9356	45.8711	219835	17615	0
89	144	89	58	368.494	584.416	28.326	2.414	0.266	2.45	368.494	584.416	28.326	366	582	26	6	6	6		1030.49	1030.49	1030.49	74.88	74.88	74.88	0	1		172995	22428.1	0.669445		34.5659	69.1319	1.75868e+06	70459.8	1
16	44	16	15	260.188	595	27.312	1.235	0.248	1.228	260.188	595	27.312	259	594	26	3	3	3		338.172	338.172	338.172	37.44	37.44	37.44	0	1		31100.2	6853.02	0.697876		19.5086	39.0171	219835	17615	0
8	24	8	8	356.5	599.5	26.5	0.866	0	0.866	356.5	599.5	26.5	356	599	26	2	2	2		176.226	176.226	176.226	24.96	24.96	24.96	0	1		15550.1	3738.01	0.805996		15.4839	30.9679	65136.2	7828.87	0
10	30	10	10	434.2	603.5	26.6	0.996	0.254	1.025	434.2	603.5	26.6	433	603	26	3	2	2		338.172	176.226	176.226	24.96	37.44	29.12	7.20533	1.5		19437.6	4672.51	0.74822		16.6796	33.3592	97704.3	10539.1	0
4	16	4	4	447.5	604.5	26	0.707	0	0.707	447.5	604.5	26	447	604	26	2	2	1		176.226	176.226	57.8316	12.48	24.96	20.8	7.20533	2		7775.06	2492.01	0.761618		12.2896	24.5792	32568.1	5410.26	0
56	102	56	43	189.464	612.964	27.821	1.989	0.273	2.026	189.464	612.964	27.821	188	611	26	4	5	5		537.003	768.704	768.704	49.92	62.4	58.24	7.20533	1.25		108851	15886.5	0.693973		29.6197	59.2395	814202	42557.2	0
7	26	7	7	344.429	619	26.857	0.931	0.291	1.097	344.429	619	26.857	344	618	26	2	3	2		176.226	338.172	176.226	24.96	37.44	29.12	7.20533	1.5		13606.4	4049.51	0.680627		14.8099	29.6197	97704.3	10539.1	0
57	98	57	45	326.474	624.965	27.509	1.985	0.264	1.908	326.474	624.965	27.509	325	623	26	4	5	4		537.003	768.704	537.003	49.92	62.4	54.08	7.20533	1.25		110795	15263.5	0.730872		29.795	59.59	651362	36649	0
49	88	49	41	394.408	627.714	27.653	1.858	0.266	1.863	394.408	627.714	27.653	393	626	26	4	4	4		537.003	537.003	537.003	49.92	49.92	49.92	0	1		95244.5	13706	0.735866		28.3303	56.6605	521090	31315.5	0
204	246	204	122	192.147	30.426	31	3.254	0.419	3.263	192.147	30.426	31	189	28	27	7	6	8		1320.26	1030.49	1636.37	74.88	99.84	87.36	12.48	1.33333		396528	38314.6	0.681244		45.5752	91.1504	2.73572e+06	95651.8	0.988945
10	30	10	10	414.2	41.5	27.6	0.996	0.254	1.025	414.2	41.5	27.6	413	41	27	3	2	2		338.172	176.226	176.226	24.96	37.44	29.12	7.20533	1.5		19437.6	4672.51	0.74822		16.6796	33.3592	97704.3	10539.1	0
45	86	45	38	167.289	59.333	28.689	1.81	0.284	1.851	167.289	59.333	28.689	166	58	27	4	4	4		537.003	537.003	537.003	49.92	49.92	49.92	0	1		87469.4	13394.5	0.711422		27.5374	55.0748	521090	31315.5	0
8	24	8	8	188.5	71.5	27.5	0.866	0	0.866	188.5	71.5	27.5	188	71	27	2	2	2		176.226	176.226	176.226	24.96	24.96	24.96	0	1		15550.1	3738.01	0.805996		15.4839	30.9679	65136.2	7828.87	0
18	42	18	18	407	74.5	28	1.219	0.321	1.118	407	74.5	28	406	74	27	3	2	3		338.172	176.226	338.172	24.96	37.44	33.28	7.20533	1.5		34987.8	6541.52	0.79083		20.2897	40.5794	146556	13867	0
8	24	8	8	311.5	76.5	27.5	0.866	0	0.866	311.5	76.5	27.5	311	76	27	2	2	2		176.226	176.226	176.226	24.96	24.96	24.96	0	1		15550.1	3738.01	0.805996		15.4839	30.9679	65136.2	7828.87	0
8	24	8	8	506.5	88.5	27.5	0.866	0	0.866	506.5	88.5	27.5	506	88	27	2	2	2		176.226	176.226	176.226	24.96	24.96	24.96	0	1		15550.1	3738.01	0.805996		15.4839	30.9679	65136.2	7828.87	0
87	134	87	61	486.034	116.828	29.034	2.352	0.237	2.341	486.034	116.828	29.034	484	115	27	5	5	5		768.704	768.704	768.704	62.4	62.4	62.4	0	1		169108	20870.6	0.708585		34.3051	68.6101	1.01775e+06	48930.4	0
8	24	8	8	290.5	118.5	27.5	0.866	0	0.866	290.5	118.5	27.5	290	118	27	2	2	2		176.226	176.226	176.226	24.96	24.96	24.96	0	1		15550.1	3738.01	0.805996		15.4839	30.9679	65136.2	7828.87	0
4	16	4	4	534.5	125.5	27	0.707	0	0.707	534.5	125.5	27	534	125	27	2	2	1		176.226	176.226	57.8316	12.48	24.96	20.8	7.20533	2		7775.06	2492.01	0.761618		12.2896	24.5792	32568.1	5410.26	0
4252	1912	4252	999	422.254	139.421	36.044	9.644	0.443	9.658	422.264	139.42	36.045	412	130	27	21	20	19		7720.27	7137.9	6572.97	237.12	262.08	249.6	12.48	1.10526		8.26489e+06	297795	0.663832		125.425	250.849	6.49733e+07	782631	0.998659
5	20	5	5	558.6	138.6	27.8	0.79	0.143	0.748	558.6	138.6	27.8	558	138	27	2	2	2		176.226	176.226	176.226	24.96	24.96	24.96	0	1		9718.82	3115.01	0.707024		13.2386	26.4772	65136.2	7828.87	0
2741	1926	2741	978	512.015	147.524	35.828	9.686	3.638	9.891	512.019	147.523	35.828	500	135	27	22	28	21		8319.73	12259.5	7720.27	262.08	349.44	295.36	47.2485	1.33333		5.32786e+06	299975	0.491776		108.348	216.696	1.05325e+08	1.09176e+06	0.987901
20	48	20	19	473.2	147.2	27.8	1.303	0.26	1.386	473.2	147.2	27.8	472	146	27	3	3	3		338.172	338.172	338.172	37.44	37.44	37.44	0	1		38875.3	7476.02	0.742329		21.015	42.0299	219835	17615	0
12	32	12	12	78.5	151.5	28	1.052	0.255	1.225	78.5	151.5	28	78	151	27	2	2	3		176.226	176.226	338.172	24.96	37.44	29.12	7.20533	1.5		23325.2	4984.01	0.792115		17.7247	35.4494	97704.3	10539.1	0
94	158	94	70	402.351	152.096	29.957	2.579	0.724	2.387	402.351	152.096	29.957	400	150	27	5	5	9		768.704	768.704	1977.47	62.4	112.32	79.04	28.8213	1.8		182714	24608.6	0.63277		35.2015	70.403	1.83196e+06	76435.3	0.947255
9	28	9	9	583.556	155.556	28.333	0.945	0.225	0.916	583.556	155.556	28.333	583	155	27	2	2	3		176.226	176.226	338.172	24.96	37.44	29.12	7.20533	1.5		17493.9	4361.01	0.747288		16.104	32.2079	97704.3	10539.1	0
12	32	12	12	553.5	177	27.5	1.052	0.255	1.225	553.5	177	27.5	553	176	27	2	3	2		176.226	338.172	176.226	24.96	37.44	29.12	7.20533	1.5		23325.2	4984.01	0.792115		17.7247	35.4494	97704.3	10539.1	0
59	106	59	43	586.864	190.576	29.119	2.053	0.255	2.113	586.864	190.576	29.119	585	189	27	5	4	5		768.704	537.003	768.704	49.92	62.4	58.24	7.20533	1.25		114682	16509.5	0.691427		30.1395	60.279	814202	42557.2	0
6	22	6	6	183.5	207	27	0.912	0.319	1.118	183.5	207	27	183	206	27	2	3	1		176.226	338.172	57.8316	12.48	37.44	24.96	12.48	3		11662.6	3426.51	0.72582		14.0681	28.1362	48852.1	7627.4	0
21	50	21	20	135.857	222.143	28.19	1.324	0.258	1.408	135.857	222.143	28.19	135	221	27	3	3	3		338.172	338.172	338.172	37.44	37.44	37.44	0	1		40819.1	7787.52	0.736196		21.3595	42.719	219835	17615	0
14	38	14	14	309.929	230.714	27.429	1.133	0.31	1.218	309.929	230.714	27.429	309	230	27	3	3	2		338.172	338.172	176.226	24.96	37.44	33.28	7.20533	1.5		27212.7	5918.52	0.739241		18.6593	37.3185	146556	13867	0
5	20	5	5	186.6	240.4	27.2	0.79	0.143	0.748	186.6	240.4	27.2	186	240	27	2	2	2		176.226	176.226	176.226	24.96	24.96	24.96	0	1		9718.82	3115.01	0.707024		13.2386	26.4772	65136.2	7828.87	0
16	40	16	16	114.125	276.5	28.125	1.174	0.311	1.237	114.125	276.5	28.125	113	276	27	3	2	3		338.172	176.226	338.172	24.96	37.44	33.28	7.20533	1.5		31100.2	6230.02	0.767663		19.5086	39.0171	146556	13867	0
32	72	32	26	203.594	282.562	28.406	1.63	0.258	1.646	203.594	282.562	28.406	202	281	27	4	4	4		537.003	537.003	537.003	49.92	49.92	49.92	0	1		62200.5	11214	0.676994		24.5792	49.1585	521090	31315.5	0
8	24	8	8	392.5	285.5	27.5	0.866	0	0.866	392.5	285.5	27.5	392	285	27	2	2	2		176.226	176.226	176.226	24.96	24.96	24.96	0	1		15550.1	3738.01	0.805996		15.4839	30.9679	65136.2	7828.87	0
301	320	301	152	233.389	286.528	30.724	3.758	0.25	3.764	233.389	286.528	30.724	230	283	27	8	8	8		1636.37	1636.37	1636.37	99.84	99.84	99.84	0	1		585073	49840.1	0.678753		51.8848	103.77	4.16872e+06	125262	1
5	20	5	5	107.6	287.6	27.2	0.79	0.143	0.748	107.6	287.6	27.2	107	287	27	2	2	2		176.226	176.226	176.226	24.96	24.96	24.96	0	1		9718.82	3115.01	0.707024		13.2386	26.4772	65136.2	7828.87	0
4	16	4	4	551.5	288.5	27	0.707	0	0.707	551.5	288.5	27	551	288	27	2	2	1		176.226	176.226	57.8316	12.48	24.96	20.8	7.20533	2		7775.06	2492.01	0.761618		12.2896	24.5792	32568.1	5410.26	0
[truncated: 62,124 more rows]

## Sheet: Histogram 10µm
Bin	Frequency	Freq. Norm	Cum. Ves.	Cum. VND
[truncated: 63 more rows]

## Sheet: Histogram 5µm
Bin	Frequency	Freq. Norm	Cum. Ves.	Cum. VND
[truncated: 124 more rows]
