# Supplementary material for: 3D X-ray tomographic analysis reveals how coesite is preserved in Muong Nong-type tektites
Source: Sci Rep. 2020 Nov 26;10:20608. doi: 10.1038/s41598-020-76727-6 (PMC7691353; doi:10.1038/s41598-020-76727-6)
Supplement: Supplementary file 1 — Supplementary Information 1. [file 41598_2020_76727_MOESM1_ESM.zip › Object Analysis/SR-┬╡CT_2.5um_vesicles.xlsm]

## Sheet: SR-µCT 2.5µm MP26b 301-920
Volume (pixel^3)	Surface (pixel^2)	Nb of obj. voxels	Nb of surf. voxels	Center_X	Center_Y	Center_Z	Mean DtS (pxl)	SD DtS (pxl)	Median DtS (pxl)	Mass_X	Mass_Y	Mass_Z	Box_X	Box_Y	Box_Z	Box_W	Box_H	Box_D		a^p (µm)	b^p (µm)	c^p (µm)	Min	Max	Average	St.Dev	A/R		Volume (µm^3)	Surface (pixel^2)	Sphericity		Eq. Sph.Rad. (µm)	Eq. Sph.Dia. (µm)	Eq. Ell.Vol (µm^2)	Eq. Ell.Surf (µm^2)	Sphericity (max>5µm)		Info Volume	pixels		Bin_diam = 5µm
12	32	12	12	512	28.5	2.5	1.052	0.255	1.225	512	28.5	2.5	511	28	2	3	2	2		25.5071	13.2921	13.2921	5	7.5	5.83333	1.44338	1.5		187.5	200	0.982773		3.55062	7.10124	785.398	422.918	0		Width	1180		5
4	18	4	4	373.75	38	2	0.765	0.368	0.89	373.75	38	2	373	37	2	2	3	1		13.2921	25.5071	4.36203	2.5	7.5	5	2.5	3		62.5	112.5	0.839943		2.46186	4.92373	392.699	306.075	0		Depth	1200		10
2189	1216	2189	627	584.983	49.499	9.556	7.641	0.292	7.635	584.989	49.499	9.556	577	42	2	16	16	16		376.107	376.107	376.107	40	40	40	0	1		34203.1	7600	0.831852		20.1369	40.2738	268083	20106.2	1		Height	620		15
235	272	235	129	762.157	58.043	5.353	3.422	0.325	3.422	762.158	58.043	5.353	759	55	2	8	8	7		123.426	123.426	99.5826	17.5	20	19.1667	1.44338	1.14286		3671.88	1700	0.840025		9.57047	19.1409	29321.5	4613.42	0.996749		scale pxl:µm	2.5		20
4	16	4	4	312.5	84.5	2	0.707	0	0.707	312.5	84.5	2	312	84	2	2	2	1		13.2921	13.2921	4.36203	2.5	5	4.16667	1.44338	2		62.5	100	0.944936		2.46186	4.92373	261.799	217.104	0		scale pxl:mm	0.0025		25
222	264	222	123	845.487	93.05	4.757	3.362	0.302	3.383	845.487	93.05	4.757	842	90	2	8	8	7		123.426	123.426	99.5826	17.5	20	19.1667	1.44338	1.14286		3468.75	1650	0.83326		9.39063	18.7813	29321.5	4613.42	0.996749		VOI (mm3)	13.7175		30
200	260	200	114	395.625	108.71	4.885	3.235	0.31	3.255	395.625	108.71	4.885	392	105	2	8	8	7		123.426	123.426	99.5826	17.5	20	19.1667	1.44338	1.14286		3125	1625	0.789216		9.06958	18.1392	29321.5	4613.42	0.996749		Vol_ves. (mm3)	0.631872		35
11	32	11	11	13.545	110.091	2.545	1.031	0.26	1.154	13.545	110.091	2.545	13	109	2	2	3	2		13.2921	25.5071	13.2921	5	7.5	5.83333	1.44338	1.5		171.875	200	0.927387		3.44912	6.89824	785.398	422.918	0		N_ves.	51253		40
4	16	4	4	679.5	165.5	2	0.707	0	0.707	679.5	165.5	2	679	165	2	2	2	1		13.2921	13.2921	4.36203	2.5	5	4.16667	1.44338	2		62.5	100	0.944936		2.46186	4.92373	261.799	217.104	0		Vol_incl. (mm3)	ND		45
219	280	219	150	263.986	172.411	3.877	3.499	0.92	3.576	263.986	172.411	3.877	260	168	2	9	10	4		149.153	176.68	40.5042	10	25	19.1667	8.03638	2.5		3421.88	1750	0.778551		9.34814	18.6963	23561.9	4594.23	0		% Vol B (fi)	4.60632		50
68	122	68	51	36.265	188.368	3.824	2.17	0.362	2.19	36.265	188.368	3.824	34	186	2	5	6	5		57.9806	77.7261	57.9806	12.5	15	13.3333	1.44338	1.2		1062.5	762.5	0.819336		6.33014	12.6603	9817.48	2230.01	0		VND (mm-3)	3736.32		55
552	474	552	235	224.77	195.522	6.103	4.681	0.282	4.695	224.771	195.522	6.103	220	191	2	10	10	9		176.68	176.68	149.153	22.5	25	24.1667	1.44338	1.11111		8625	2962.5	0.851785		12.722	25.4441	58904.9	7336.04	0.997984					60
164	206	164	98	652.5	212.256	4.47	2.989	0.259	2.994	652.501	212.256	4.47	650	209	2	6	7	6		77.7261	99.5826	77.7261	15	17.5	15.8333	1.44338	1.16667		2562.5	1287.5	0.872659		8.48904	16.9781	16493.4	3146.39	0.995888		Object size range	3-inf.		65
828	648	828	314	1009.93	214.572	7.412	5.421	0.276	5.444	1009.93	214.572	7.412	1004	209	2	12	12	12		236.849	236.849	236.849	30	30	30	0	1		12937.5	4050	0.816446		14.5631	29.1262	113097	11309.7	1					70
42	92	42	33	736.976	228.452	3.31	1.796	0.269	1.804	736.976	228.452	3.31	735	227	2	5	4	4		57.9806	40.5042	40.5042	10	12.5	10.8333	1.44338	1.25		656.25	575	0.788002		5.39089	10.7818	5235.99	1470.66	0					75
40	84	40	33	987.25	227.35	3.775	1.757	0.311	1.826	987.25	227.35	3.775	986	225	2	4	5	4		40.5042	57.9806	40.5042	10	12.5	10.8333	1.44338	1.25		625	525	0.835429		5.30392	10.6078	5235.99	1470.66	0					80
373	382	373	176	1008.32	228.491	6.155	4.068	0.289	4.087	1008.32	228.491	6.155	1004	224	2	9	10	9		149.153	176.68	149.153	22.5	25	23.3333	1.44338	1.11111		5828.12	2387.5	0.813876		11.1638	22.3277	53014.4	6837.92	0.998058					85
48	98	48	39	1025.06	252.125	3.146	1.895	0.371	1.925	1025.06	252.125	3.146	1023	250	2	5	5	4		57.9806	57.9806	40.5042	10	12.5	11.6667	1.44338	1.25		750	612.5	0.808631		5.63626	11.2725	6544.98	1707.75	0					90
22	60	22	19	125.727	252.682	3.091	1.422	0.257	1.349	125.727	252.682	3.091	124	251	2	4	4	3		40.5042	40.5042	25.5071	7.5	10	9.16667	1.44338	1.33333		343.75	375	0.785139		4.34562	8.69123	3141.59	1053.47	0					95
1597	996	1597	496	47.655	256.078	8.673	6.845	0.268	6.861	47.655	256.078	8.673	41	249	2	15	15	14		339.043	339.043	303.452	35	37.5	36.6667	1.44338	1.07143		24953.1	6225	0.82305		18.1278	36.2556	206167	16891.6	0.99914					100
583	500	583	246	61.065	265.568	6.256	4.773	0.28	4.783	61.065	265.568	6.256	56	261	2	11	10	10		205.934	176.68	176.68	25	27.5	25.8333	1.44338	1.1		9109.38	3125	0.837449		12.9559	25.9117	71994.8	8382.57	0.998407					105
93	150	93	62	1109.39	268.656	3.72	2.446	0.304	2.449	1109.39	268.656	3.72	1107	266	2	6	6	5		77.7261	77.7261	57.9806	12.5	15	14.1667	1.44338	1.2		1453.12	937.5	0.821069		7.02648	14.053	11781	2519.19	0					110
48	102	48	43	1143.67	280.354	3.292	1.997	0.646	1.89	1143.67	280.354	3.292	1142	278	2	4	7	3		40.5042	99.5826	25.5071	7.5	17.5	11.6667	5.20416	2.33333		750	637.5	0.77692		5.63626	11.2725	5497.79	1647.52	0					115
22	74	22	22	1164.23	294.409	2.318	2.194	0.977	2.204	1164.23	294.409	2.318	1160	292	2	8	5	2		123.426	57.9806	13.2921	5	20	12.5	7.5	4		343.75	462.5	0.636599		4.34562	8.69123	5235.99	1900.17	0					120
4	16	4	4	1148.5	297.5	2	0.707	0	0.707	1148.5	297.5	2	1148	297	2	2	2	1		13.2921	13.2921	4.36203	2.5	5	4.16667	1.44338	2		62.5	100	0.944936		2.46186	4.92373	261.799	217.104	0					125
171	232	171	99	357.251	298.327	5.088	3.064	0.334	3.081	357.251	298.327	5.088	354	295	2	7	8	7		99.5826	123.426	99.5826	17.5	20	18.3333	1.44338	1.14286		2671.88	1450	0.796756		8.60814	17.2163	25656.3	4219.84	0.9969					130
72	126	72	51	579.097	316.278	3.597	2.206	0.322	2.223	579.097	316.278	3.597	577	314	2	5	6	4		57.9806	77.7261	40.5042	10	15	12.5	2.5	1.5		1125	787.5	0.824138		6.45191	12.9038	7853.98	1953.55	0					135
253	286	253	135	52.237	324.387	4.715	3.523	0.329	3.545	52.237	324.387	4.715	49	321	2	8	8	7		123.426	123.426	99.5826	17.5	20	19.1667	1.44338	1.14286		3953.12	1787.5	0.839196		9.80883	19.6177	29321.5	4613.42	0.996749					140
110	162	110	74	72.882	327.709	3.909	2.583	0.311	2.556	72.882	327.709	3.909	70	325	2	6	6	5		77.7261	77.7261	57.9806	12.5	15	14.1667	1.44338	1.2		1718.75	1012.5	0.850281		7.4309	14.8618	11781	2519.19	0					145
138	196	138	85	460.601	332.101	4.246	2.823	0.286	2.82	460.601	332.101	4.246	458	329	2	6	7	6		77.7261	99.5826	77.7261	15	17.5	15.8333	1.44338	1.16667		2156.25	1225	0.817484		8.01438	16.0288	16493.4	3146.39	0.995888					150
47	94	47	36	246.574	335.021	3.617	1.877	0.249	1.904	246.574	335.021	3.617	245	333	2	4	5	4		40.5042	57.9806	40.5042	10	12.5	10.8333	1.44338	1.25		734.375	587.5	0.831291		5.59684	11.1937	5235.99	1470.66	0					155
295	322	295	151	500.739	344.237	5.176	3.726	0.295	3.739	500.74	344.237	5.176	497	340	2	8	9	8		123.426	149.153	123.426	20	22.5	20.8333	1.44338	1.125		4609.38	2012.5	0.825736		10.3241	20.6481	37699.1	5450.35	0.99758					160
18	52	18	16	169.167	347.278	3.167	1.302	0.23	1.341	169.167	347.278	3.167	168	346	2	3	4	3		25.5071	40.5042	25.5071	7.5	10	8.33333	1.44338	1.33333		281.25	325	0.792491		4.06445	8.12889	2356.19	868.326	0					165
8	28	8	8	473	423.5	2.25	0.938	0.257	1.024	473	423.5	2.25	472	423	2	3	2	2		25.5071	13.2921	13.2921	5	7.5	5.83333	1.44338	1.5		125	175	0.857139		3.10175	6.2035	785.398	422.918	0					170
276	306	276	141	259.598	451.674	5.283	3.652	0.278	3.68	259.598	451.674	5.283	256	448	2	8	8	8		123.426	123.426	123.426	20	20	20	0	1		4312.5	1912.5	0.83119		10.0975	20.195	33510.3	5026.55	1					175
361	370	361	174	497.936	470.371	5.393	4.013	0.299	4.026	497.937	470.371	5.393	494	466	2	9	10	8		149.153	176.68	123.426	20	25	22.5	2.5	1.25		5640.62	2312.5	0.822152		11.0428	22.0856	47123.9	6351.55	0.993341					180
36	78	36	28	57.583	483.583	3.472	1.727	0.178	1.688	57.583	483.583	3.472	56	482	2	4	4	4		40.5042	40.5042	40.5042	10	10	10	0	1		562.5	487.5	0.838667		5.12088	10.2418	4188.79	1256.64	0					185
11	34	11	11	1071.82	495.364	2.636	1.041	0.282	1.098	1071.82	495.364	2.636	1071	494	2	3	3	2		25.5071	25.5071	13.2921	5	7.5	6.66667	1.44338	1.5		171.875	212.5	0.872835		3.44912	6.89824	1178.1	556.46	0					190
541	490	541	233	682.542	510.68	6.558	4.657	0.268	4.656	682.543	510.68	6.558	678	506	2	10	11	10		176.68	205.934	176.68	25	27.5	25.8333	1.44338	1.1		8453.12	3062.5	0.812989		12.637	25.2739	71994.8	8382.57	0.998407					195
19	50	19	17	583.053	539.053	3.526	1.317	0.197	1.421	583.053	539.053	3.526	582	538	2	3	3	4		25.5071	25.5071	40.5042	7.5	10	8.33333	1.44338	1.33333		296.875	312.5	0.85444		4.13836	8.27672	2356.19	868.326	0					200
171	216	171	100	550.474	546.105	4.48	3.041	0.278	3.058	550.474	546.105	4.48	548	543	2	6	7	6		77.7261	99.5826	77.7261	15	17.5	15.8333	1.44338	1.16667		2671.88	1350	0.855775		8.60814	17.2163	16493.4	3146.39	0.995888					205
681	556	681	273	200.606	570.743	6.571	5.048	0.284	5.063	200.607	570.742	6.571	196	566	2	11	11	10		205.934	205.934	176.68	25	27.5	26.6667	1.44338	1.1		10640.6	3475	0.835293		13.6446	27.2891	79194.3	8932.98	0.998352					210
6	22	6	6	895.5	585.667	2.333	0.827	0.109	0.898	895.5	585.667	2.333	895	585	2	2	2	2		13.2921	13.2921	13.2921	5	5	5	0	1		93.75	137.5	0.900521		2.81813	5.63626	523.599	314.159	0					215
8	28	8	8	468.625	597.25	2.375	0.927	0.233	0.919	468.625	597.25	2.375	468	596	2	2	3	2		13.2921	25.5071	13.2921	5	7.5	5.83333	1.44338	1.5		125	175	0.857139		3.10175	6.2035	785.398	422.918	0					220
50	120	50	50	1074.18	613	2.74	2.124	0.8	2.159	1074.18	613	2.74	1071	610	2	7	7	2		99.5826	99.5826	13.2921	5	17.5	13.3333	7.21688	3.5		781.25	750	0.678601		5.71348	11.427	6414.09	2251.14	0					225
2442	1324	2442	678	1102.36	621.221	9.766	7.939	0.3	7.94	1102.38	621.225	9.766	1094	613	2	17	17	17		414.606	414.606	414.606	42.5	42.5	42.5	0	1		38156.2	8275	0.821785		20.8846	41.7692	321555	22698	1					230
1244	830	1244	457	812.098	646.613	6.044	6.27	0.663	6.326	812.094	646.616	6.044	805	640	2	15	14	11		339.043	303.452	205.934	27.5	37.5	33.3333	5.20416	1.36364		19437.5	5187.5	0.836151		16.6795	33.3591	151189	13927.7	0.985414					235
72	126	72	54	1168.51	647.014	3.403	2.19	0.338	2.159	1168.51	647.014	3.403	1166	645	2	6	5	4		77.7261	57.9806	40.5042	10	15	12.5	2.5	1.5		1125	787.5	0.824138		6.45191	12.9038	7853.98	1953.55	0					240
6	24	6	6	729.833	646.667	2.167	0.874	0.288	0.913	729.833	646.667	2.167	729	646	2	3	2	2		25.5071	13.2921	13.2921	5	7.5	5.83333	1.44338	1.5		93.75	150	0.825478		2.81813	5.63626	785.398	422.918	0					245
14	44	14	14	1163.43	654.571	2.286	1.19	0.381	1.044	1163.43	654.571	2.286	1162	653	2	4	4	2		40.5042	40.5042	13.2921	5	10	8.33333	2.88675	2		218.75	275	0.792103		3.73783	7.47566	2094.4	868.418	0					250
169	222	169	101	763.42	654.87	5.385	3.028	0.271	3.037	763.421	654.87	5.385	760	652	2	7	7	7		99.5826	99.5826	99.5826	17.5	17.5	17.5	0	1		2640.62	1387.5	0.82614		8.57445	17.1489	22449.3	3848.45	1					255
4	16	4	4	797.5	657.5	2	0.707	0	0.707	797.5	657.5	2	797	657	2	2	2	1		13.2921	13.2921	4.36203	2.5	5	4.16667	1.44338	2		62.5	100	0.944936		2.46186	4.92373	261.799	217.104	0					260
49	102	49	35	1032.14	659.857	3.633	1.945	0.243	1.977	1032.14	659.857	3.633	1030	658	2	5	5	4		57.9806	57.9806	40.5042	10	12.5	11.6667	1.44338	1.25		765.625	637.5	0.787674		5.67513	11.3503	6544.98	1707.75	0					265
41	106	41	41	794	663.268	2.171	2.05	0.798	2.025	794	663.268	2.171	791	661	2	7	6	2		99.5826	77.7261	13.2921	5	17.5	12.5	6.61438	3.5		640.625	662.5	0.673027		5.34776	10.6955	5497.79	1964.91	0					270
183	286	183	123	865.426	668.24	5.339	3.729	1.334	3.602	865.427	668.241	5.339	862	665	2	8	10	8		123.426	176.68	123.426	20	25	21.6667	2.88675	1.25		2859.38	1787.5	0.676213		8.80496	17.6099	41887.9	5882.65	0.991525					275
28	68	28	23	896.25	673.429	3.393	1.564	0.247	1.639	896.25	673.429	3.393	895	672	2	4	4	4		40.5042	40.5042	40.5042	10	10	10	0	1		437.5	425	0.813602		4.70937	9.41875	4188.79	1256.64	0					280
75	130	75	52	955.88	679.88	3.987	2.255	0.231	2.297	955.88	679.88	3.987	954	678	2	5	5	5		57.9806	57.9806	57.9806	12.5	12.5	12.5	0	1		1171.88	812.5	0.820817		6.5403	13.0806	8181.23	1963.5	0					285
130	186	130	81	873.492	686.577	4.708	2.755	0.258	2.787	873.493	686.577	4.708	871	684	2	6	6	6		77.7261	77.7261	77.7261	15	15	15	0	1		2031.25	1162.5	0.827812		7.85642	15.7128	14137.2	2827.43	1					290
1203	820	1203	412	984.931	687.567	8.262	6.185	0.277	6.204	984.928	687.566	8.262	979	681	2	13	14	13		269.372	303.452	269.372	32.5	35	33.3333	1.44338	1.07692		18796.9	5125	0.827648		16.4942	32.9885	154854	13959	0.999033					295
111	166	111	71	807.586	708.973	4.441	2.6	0.255	2.623	807.586	708.973	4.441	805	707	2	6	5	6		77.7261	57.9806	77.7261	12.5	15	14.1667	1.44338	1.2		1734.38	1037.5	0.834814		7.45335	14.9067	11781	2519.19	0.993904					300
32	72	32	28	769.312	733.531	2.969	1.598	0.28	1.688	769.312	733.531	2.969	768	732	2	4	4	3		40.5042	40.5042	25.5071	7.5	10	9.16667	1.44338	1.33333		500	450	0.839943		4.92373	9.84745	3141.59	1053.47	0					305
23	58	23	21	138.348	796.043	3.304	1.42	0.313	1.382	138.348	796.043	3.304	137	795	2	4	3	3		40.5042	25.5071	25.5071	7.5	10	8.33333	1.44338	1.33333		359.375	362.5	0.836642		4.41049	8.82097	2356.19	868.326	0					310
119	178	119	76	1042.42	841.622	4.521	2.679	0.285	2.697	1042.42	841.622	4.521	1040	839	2	6	6	6		77.7261	77.7261	77.7261	15	15	15	0	1		1859.38	1112.5	0.815506		7.62827	15.2565	14137.2	2827.43	1					315
40	82	40	32	896.55	848.225	3.5	1.758	0.206	1.762	896.55	848.225	3.5	895	847	2	4	4	4		40.5042	40.5042	40.5042	10	10	10	0	1		625	512.5	0.855806		5.30392	10.6078	4188.79	1256.64	0					320
12	38	12	12	633.5	864	2	1.307	0.477	1.309	633.5	864	2	632	863	2	4	3	1		40.5042	25.5071	4.36203	2.5	10	6.66667	3.81881	4		187.5	237.5	0.827598		3.55062	7.10124	785.398	554.475	0					325
73	122	73	55	106.986	867.767	3.562	2.196	0.313	2.199	106.986	867.767	3.562	105	866	2	5	5	4		57.9806	57.9806	40.5042	10	12.5	11.6667	1.44338	1.25		1140.62	762.5	0.859022		6.48164	12.9633	6544.98	1707.75	0					330
31	86	31	30	635.742	871	2.806	1.751	0.608	1.599	635.742	871	2.806	633	869	2	6	5	3		77.7261	57.9806	25.5071	7.5	15	11.6667	3.81881	2		484.375	537.5	0.688481		4.87189	9.74379	5890.49	1695.78	0					335
10	30	10	10	184.5	871.8	2.4	0.996	0.254	1.025	184.5	871.8	2.4	184	871	2	2	3	2		13.2921	25.5071	13.2921	5	7.5	5.83333	1.44338	1.5		156.25	187.5	0.928313		3.34126	6.68252	785.398	422.918	0					340
7	24	7	7	768.429	888.429	2.571	0.855	0.064	0.833	768.429	888.429	2.571	768	888	2	2	2	2		13.2921	13.2921	13.2921	5	5	5	0	1		109.375	150	0.914822		2.96672	5.93344	523.599	314.159	0					345
1117	778	1117	392	748.654	897.499	7.463	6.023	0.272	6.016	748.652	897.502	7.463	743	891	2	13	14	12		269.372	303.452	236.849	30	35	32.5	2.5	1.16667		17453.1	4862.5	0.830242		16.0914	32.1829	142942	13263	0.996819					350
7	26	7	7	133.857	897.714	2	1.02	0.41	1.116	133.857	897.714	2	133	897	2	3	3	1		25.5071	25.5071	4.36203	2.5	7.5	5.83333	2.88675	3		109.375	162.5	0.844451		2.96672	5.93344	589.049	428.549	0					355
6	24	6	6	124.833	901.833	2	0.912	0.368	1.014	124.833	901.833	2	124	901	2	3	3	1		25.5071	25.5071	4.36203	2.5	7.5	5.83333	2.88675	3		93.75	150	0.825478		2.81813	5.63626	589.049	428.549	0					360
18	50	18	16	759.333	902.5	3	1.297	0.243	1.302	759.333	902.5	3	758	901	2	3	4	3		25.5071	40.5042	25.5071	7.5	10	8.33333	1.44338	1.33333		281.25	312.5	0.82419		4.06445	8.12889	2356.19	868.326	0					365
6	24	6	6	599.667	927.833	2.833	0.874	0.288	0.913	599.667	927.833	2.833	599	927	2	2	3	2		13.2921	25.5071	13.2921	5	7.5	5.83333	1.44338	1.5		93.75	150	0.825478		2.81813	5.63626	785.398	422.918	0					370
150	204	150	90	237.707	931.573	4.447	2.901	0.251	2.913	237.707	931.573	4.447	235	929	2	7	7	6		99.5826	99.5826	77.7261	15	17.5	16.6667	1.44338	1.16667		2343.75	1275	0.830322		8.24026	16.4805	19242.3	3487.75	0.995656					375
8	28	8	8	348.5	938	2.25	0.938	0.257	1.024	348.5	938	2.25	348	937	2	2	3	2		13.2921	25.5071	13.2921	5	7.5	5.83333	1.44338	1.5		125	175	0.857139		3.10175	6.2035	785.398	422.918	0					380
348	356	348	168	738.491	963.555	5.934	3.959	0.278	3.988	738.492	963.555	5.934	735	960	2	8	9	9		123.426	149.153	149.153	20	22.5	21.6667	1.44338	1.125		5437.5	2225	0.833845		10.9086	21.8173	42411.5	5896.18	0.997476					385
113	166	113	76	967.593	996.814	3.929	2.592	0.292	2.625	967.593	996.814	3.929	965	994	2	6	6	5		77.7261	77.7261	57.9806	12.5	15	14.1667	1.44338	1.2		1765.62	1037.5	0.844812		7.49785	14.9957	11781	2519.19	0					390
14	38	14	14	31	1011.71	2.5	1.113	0.281	1.154	31	1011.71	2.5	30	1011	2	3	3	2		25.5071	25.5071	13.2921	5	7.5	6.66667	1.44338	1.5		218.75	237.5	0.917172		3.73783	7.47566	1178.1	556.46	0					395
172	222	172	101	830.89	1012.73	4.36	3.062	0.301	3.054	830.89	1012.73	4.36	828	1010	2	7	7	6		99.5826	99.5826	77.7261	15	17.5	16.6667	1.44338	1.16667		2687.5	1387.5	0.835889		8.62488	17.2498	19242.3	3487.75	0.995656					400
744	594	744	288	187.048	1042.02	6.892	5.224	0.24	5.207	187.049	1042.02	6.892	182	1037	2	11	11	11		205.934	205.934	205.934	27.5	27.5	27.5	0	1		11625	3712.5	0.829363		14.053	28.1059	87113.7	9503.32	1					405
10	30	10	10	467.8	1125.5	2.4	0.996	0.254	1.025	467.8	1125.5	2.4	467	1125	2	3	2	2		25.5071	13.2921	13.2921	5	7.5	5.83333	1.44338	1.5		156.25	187.5	0.928313		3.34126	6.68252	785.398	422.918	0					410
105	164	105	68	1123.89	1131.07	4.038	2.567	0.353	2.463	1123.89	1131.07	4.038	1121	1129	2	7	6	5		99.5826	77.7261	57.9806	12.5	17.5	15	2.5	1.4		1640.62	1025	0.814263		7.31656	14.6331	13744.5	2817.39	0					415
13	38	13	13	758.923	1145.77	2.462	1.092	0.283	1.194	758.923	1145.77	2.462	758	1145	2	3	3	2		25.5071	25.5071	13.2921	5	7.5	6.66667	1.44338	1.5		203.125	237.5	0.87296		3.64663	7.29326	1178.1	556.46	0					420
88	148	88	59	1027.69	1167.09	4.068	2.406	0.315	2.363	1027.69	1167.09	4.068	1025	1165	2	6	6	5		77.7261	77.7261	57.9806	12.5	15	14.1667	1.44338	1.2		1375	925	0.802064		6.89824	13.7965	11781	2519.19	0					425
105	162	105	70	12.762	1171.33	3.914	2.557	0.312	2.562	12.762	1171.33	3.914	10	1169	2	6	6	5		77.7261	77.7261	57.9806	12.5	15	14.1667	1.44338	1.2		1640.62	1012.5	0.824316		7.31656	14.6331	11781	2519.19	0					430
41	84	41	32	915.683	1186.27	3.341	1.797	0.251	1.834	915.683	1186.27	3.341	914	1185	2	5	4	4		57.9806	40.5042	40.5042	10	12.5	10.8333	1.44338	1.25		640.625	525	0.849296		5.34776	10.6955	5235.99	1470.66	0					435
32	68	32	29	1009.84	1195.88	3.094	1.581	0.37	1.577	1009.84	1195.88	3.094	1008	1195	2	5	3	3		57.9806	25.5071	25.5071	7.5	12.5	9.16667	2.88675	1.66667		500	425	0.889352		4.92373	9.84745	2945.24	1035.98	0					440
26	78	26	26	63.615	10.538	3.962	1.907	0.723	1.858	63.615	10.538	3.962	61	8	3	6	6	2		77.7261	77.7261	13.2921	5	15	11.6667	5.7735	3		406.25	487.5	0.675103		4.59446	9.18893	4712.39	1714.2	0					445
183	232	183	107	496.098	13.765	5.393	3.134	0.321	3.151	496.099	13.765	5.393	493	11	3	7	7	6		99.5826	99.5826	77.7261	15	17.5	16.6667	1.44338	1.16667		2859.38	1450	0.833608		8.80496	17.6099	19242.3	3487.75	0.995656					450
10	32	10	10	1122.7	35.7	3.4	0.999	0.263	0.97	1122.7	35.7	3.4	1122	35	3	3	3	2		25.5071	25.5071	13.2921	5	7.5	6.66667	1.44338	1.5		156.25	200	0.870294		3.34126	6.68252	1178.1	556.46	0					455
893	668	893	332	1042.4	45.803	7.816	5.567	0.307	5.565	1042.4	45.803	7.816	1037	40	3	12	12	11		236.849	236.849	205.934	27.5	30	29.1667	1.44338	1.09091		13953.1	4175	0.832927		14.9346	29.8692	103673	10687	0.998628					460
145	204	145	90	900.366	50.676	5.572	2.867	0.296	2.852	900.366	50.676	5.572	898	48	3	6	7	6		77.7261	99.5826	77.7261	15	17.5	15.8333	1.44338	1.16667		2265.62	1275	0.811766		8.14766	16.2953	16493.4	3146.39	0.995888					465
38	88	38	30	451.053	51.289	4.526	1.748	0.261	1.776	451.053	51.289	4.526	449	50	3	5	4	4		57.9806	40.5042	40.5042	10	12.5	10.8333	1.44338	1.25		593.75	550	0.770647		5.21401	10.428	5235.99	1470.66	0					470
29	68	29	25	329.345	56.414	3.793	1.552	0.274	1.615	329.345	56.414	3.793	328	55	3	4	4	3		40.5042	40.5042	25.5071	7.5	10	9.16667	1.44338	1.33333		453.125	425	0.83286		4.76478	9.52957	3141.59	1053.47	0					475
14	46	14	13	157.929	57.214	4.143	1.239	0.285	1.225	157.929	57.214	4.143	157	56	3	3	4	3		25.5071	40.5042	25.5071	7.5	10	8.33333	1.44338	1.33333		218.75	287.5	0.757664		3.73783	7.47566	2356.19	868.326	0					480
17	46	17	16	868	75	4.353	1.247	0.244	1.191	868	75	4.353	867	74	3	3	3	3		25.5071	25.5071	25.5071	7.5	7.5	7.5	0	1		265.625	287.5	0.862364		3.98774	7.97548	1767.15	706.858	0					485
16	48	16	14	360.5	123.75	3.875	1.289	0.255	1.256	360.5	123.75	3.875	359	123	3	4	3	3		40.5042	25.5071	25.5071	7.5	10	8.33333	1.44338	1.33333		250	300	0.793697		3.90796	7.81593	2356.19	868.326	0					490
119	170	119	77	38.714	163.496	5.067	2.67	0.31	2.68	38.714	163.496	5.067	36	161	3	6	6	5		77.7261	77.7261	57.9806	12.5	15	14.1667	1.44338	1.2		1859.38	1062.5	0.853883		7.62827	15.2565	11781	2519.19	0					495
8	30	8	8	958	164.5	3	1.059	0.383	1.118	958	164.5	3	957	163	3	3	4	1		25.5071	40.5042	4.36203	2.5	10	6.66667	3.81881	4		125	187.5	0.799996		3.10175	6.2035	785.398	554.475	0					500
61	112	61	44	660.885	168.164	4.41	2.078	0.256	2.118	660.885	168.164	4.41	659	166	3	5	5	4		57.9806	57.9806	40.5042	10	12.5	11.6667	1.44338	1.25		953.125	700	0.830139		6.10502	12.21	6544.98	1707.75	0					505
15	46	15	15	275.4	187.6	3	1.451	0.509	1.523	275.4	187.6	3	274	186	3	4	4	1		40.5042	40.5042	4.36203	2.5	10	7.5	4.33013	4		234.375	287.5	0.793327		3.82479	7.64958	1047.2	716.308	0					510
765	666	765	384	734.552	202.8	4.949	5.545	1.334	5.715	734.552	202.8	4.949	728	196	3	15	15	7		339.043	339.043	99.5826	17.5	37.5	30.8333	11.547	2.14286		11953.1	4162.5	0.753556		14.184	28.3679	103084	11893.6	0.893919					515
483	508	483	282	741.818	217.774	4.437	4.761	1.264	4.965	741.818	217.774	4.437	735	211	3	14	14	5		303.452	303.452	57.9806	12.5	35	27.5	12.9904	2.8		7546.88	3175	0.727082		12.1682	24.3364	64140.9	9505.43	0					520
8	24	8	8	722.5	212.5	3.5	0.866	0	0.866	722.5	212.5	3.5	722	212	3	2	2	2		13.2921	13.2921	13.2921	5	5	5	0	1		125	150	0.999995		3.10175	6.2035	523.599	314.159	0					525
162	216	162	99	41.198	222.809	5.142	2.985	0.368	3.038	41.198	222.809	5.142	38	220	3	7	7	6		99.5826	99.5826	77.7261	15	17.5	16.6667	1.44338	1.16667		2531.25	1350	0.825478		8.45439	16.9088	19242.3	3487.75	0.995656					530
87212	14324	87212	7715	142.815	229.596	29.854	27.112	0.69	27.181	142.596	229.371	29.825	116	203	3	56	54	55		2817.74	2657.73	2737.29	135	140	137.5	2.5	1.03704		1.36269e+06	89525	0.823763		68.7758	137.552	1.08856e+07	237573	0.999823					535
6	22	6	6	470.667	233.5	3.333	0.827	0.109	0.898	470.667	233.5	3.333	470	233	3	2	2	2		13.2921	13.2921	13.2921	5	5	5	0	1		93.75	137.5	0.900521		2.81813	5.63626	523.599	314.159	0					540
63	112	63	46	1129	242.825	4.413	2.107	0.283	2.107	1129	242.825	4.413	1127	241	3	5	5	4		57.9806	57.9806	40.5042	10	12.5	11.6667	1.44338	1.25		984.375	700	0.848187		6.17103	12.3421	6544.98	1707.75	0					545
37	88	37	29	122.892	261.189	4.351	1.757	0.3	1.758	122.892	261.189	4.351	121	259	3	5	5	4		57.9806	57.9806	40.5042	10	12.5	11.6667	1.44338	1.25		578.125	550	0.757067		5.16786	10.3357	6544.98	1707.75	0					550
461	434	461	210	191.44	283.275	7.028	4.389	0.289	4.405	191.441	283.276	7.028	187	279	3	10	10	9		176.68	176.68	149.153	22.5	25	24.1667	1.44338	1.11111		7203.12	2712.5	0.825011		11.9806	23.9611	58904.9	7336.04	0.997984					555
185	234	185	107	138.443	305.719	5.427	3.133	0.322	3.121	138.443	305.719	5.427	135	302	3	7	8	6		99.5826	123.426	77.7261	15	20	17.5	2.5	1.33333		2890.62	1462.5	0.832494		8.83692	17.6738	21991.1	3838.34	0.988945					560
92	154	92	61	283.63	312.467	4.826	2.438	0.285	2.466	283.63	312.467	4.826	281	310	3	6	6	5		77.7261	77.7261	57.9806	12.5	15	14.1667	1.44338	1.2		1437.5	962.5	0.794		7.00121	14.0024	11781	2519.19	0					565
24	62	24	21	471.583	314.792	4.167	1.45	0.272	1.47	471.583	314.792	4.167	470	313	3	4	4	3		40.5042	40.5042	25.5071	7.5	10	9.16667	1.44338	1.33333		375	387.5	0.80519		4.4735	8.947	3141.59	1053.47	0					570
132	186	132	84	754.455	323.485	5.341	2.768	0.278	2.806	754.455	323.485	5.341	752	321	3	6	6	6		77.7261	77.7261	77.7261	15	15	15	0	1		2062.5	1162.5	0.836281		7.89651	15.793	14137.2	2827.43	1					575
86	166	86	82	374.43	353.465	4.547	2.556	0.822	2.62	374.43	353.465	4.547	371	350	3	8	8	3		123.426	123.426	25.5071	7.5	20	15.8333	7.21688	2.66667		1343.75	1037.5	0.704217		6.84558	13.6912	12566.4	3147.19	0					580
5	20	5	5	1147.8	359.6	3	0.848	0.319	0.894	1147.8	359.6	3	1147	359	3	3	2	1		25.5071	13.2921	4.36203	2.5	7.5	5	2.5	3		78.125	125	0.877201		2.65196	5.30392	392.699	306.075	0					585
2345	1270	2345	654	823.366	367.308	10.31	7.827	0.266	7.833	823.351	367.307	10.31	816	359	3	16	17	16		376.107	414.606	376.107	40	42.5	40.8333	1.44338	1.0625		36640.6	7937.5	0.833887		20.6043	41.2086	284838	20949.1	0.999351					590
60	116	60	44	857.183	380.933	5.2	2.076	0.269	2.112	857.183	380.933	5.2	855	379	3	5	5	5		57.9806	57.9806	57.9806	12.5	12.5	12.5	0	1		937.5	725	0.79273		6.07148	12.143	8181.23	1963.5	0					595
96	156	96	62	113.719	387.323	4.885	2.475	0.265	2.506	113.719	387.323	4.885	111	385	3	6	6	5		77.7261	77.7261	57.9806	12.5	15	14.1667	1.44338	1.2		1500	975	0.806378		7.10124	14.2025	11781	2519.19	0					600
33	74	33	28	1158.88	390.03	4.03	1.613	0.308	1.576	1158.88	390.03	4.03	1157	388	3	5	5	3		57.9806	57.9806	25.5071	7.5	12.5	10.8333	2.88675	1.66667		515.625	462.5	0.83418		4.97449	9.94898	4908.74	1468.07	0					605
14	40	14	14	795.143	391.857	3.571	1.124	0.3	1.229	795.143	391.857	3.571	794	391	3	3	3	2		25.5071	25.5071	13.2921	5	7.5	6.66667	1.44338	1.5		218.75	250	0.871314		3.73783	7.47566	1178.1	556.46	0					610
81	138	81	55	395.025	419.21	4.889	2.324	0.261	2.319	395.025	419.21	4.889	393	417	3	5	6	5		57.9806	77.7261	57.9806	12.5	15	13.3333	1.44338	1.2		1265.62	862.5	0.813942		6.71025	13.4205	9817.48	2230.01	0					615
424	412	424	192	717.453	448.078	6.991	4.261	0.284	4.273	717.453	448.078	6.991	713	444	3	10	10	9		176.68	176.68	149.153	22.5	25	24.1667	1.44338	1.11111		6625	2575	0.821919		11.6511	23.3021	58904.9	7336.04	0.997984					620
88	144	88	64	1059.01	465.341	5.5	2.348	0.326	2.448	1059.01	465.341	5.5	1057	463	3	5	6	6		57.9806	77.7261	77.7261	12.5	15	14.1667	1.44338	1.2		1375	900	0.824344		6.89824	13.7965	11781	2519.19	0.993904					625
241	284	241	130	272.274	528.116	6.344	3.459	0.279	3.468	272.274	528.116	6.344	269	525	3	8	8	8		123.426	123.426	123.426	20	20	20	0	1		3765.62	1775	0.818167		9.65123	19.3025	33510.3	5026.55	1					630
106	162	106	69	493.038	553.443	5.66	2.555	0.271	2.587	493.038	553.443	5.66	491	551	3	5	6	6		57.9806	77.7261	77.7261	12.5	15	14.1667	1.44338	1.2		1656.25	1012.5	0.829541		7.33971	14.6794	11781	2519.19	0.993904					635
46	96	46	41	874.674	581.717	3.717	1.881	0.477	1.866	874.674	581.717	3.717	873	580	3	5	5	3		57.9806	57.9806	25.5071	7.5	12.5	10.8333	2.88675	1.66667		718.75	600	0.802385		5.55686	11.1137	4908.74	1468.07	0					640
207	244	207	117	233.937	601.077	5.565	3.26	0.292	3.279	233.937	601.077	5.565	231	598	3	7	7	7		99.5826	99.5826	99.5826	17.5	17.5	17.5	0	1		3234.38	1525	0.860477		9.17418	18.3484	22449.3	3848.45	1					645
8	28	8	8	828.875	608.375	3.75	0.978	0.293	1.044	828.875	608.375	3.75	828	608	3	3	2	2		25.5071	13.2921	13.2921	5	7.5	5.83333	1.44338	1.5		125	175	0.857139		3.10175	6.2035	785.398	422.918	0					650
8	24	8	8	719.5	633.5	3.5	0.866	0	0.866	719.5	633.5	3.5	719	633	3	2	2	2		13.2921	13.2921	13.2921	5	5	5	0	1		125	150	0.999995		3.10175	6.2035	523.599	314.159	0					655
40	84	40	33	1120.95	640.65	3.975	1.747	0.343	1.71	1120.95	640.65	3.975	1119	639	3	5	5	3		57.9806	57.9806	25.5071	7.5	12.5	10.8333	2.88675	1.66667		625	525	0.835429		5.30392	10.6078	4908.74	1468.07	0					660
27	78	27	27	893.704	654.741	3	2.023	0.791	2.119	893.704	654.741	3	891	652	3	6	6	1		77.7261	77.7261	4.36203	2.5	15	10.8333	7.21688	6		421.875	487.5	0.692304		4.65263	9.30526	2356.19	1525.18	0					665
312	334	312	157	1023.58	655.708	6.24	3.81	0.281	3.815	1023.58	655.708	6.24	1020	652	3	8	9	8		123.426	149.153	123.426	20	22.5	20.8333	1.44338	1.125		4875	2087.5	0.826366		10.5187	21.0374	37699.1	5450.35	0.99758					670
5	20	5	5	884.8	666.4	3	0.848	0.319	0.894	884.8	666.4	3	884	666	3	3	2	1		25.5071	13.2921	4.36203	2.5	7.5	5	2.5	3		78.125	125	0.877201		2.65196	5.30392	392.699	306.075	0					675
14	46	14	14	885.786	674.643	3	1.415	0.521	1.471	885.786	674.643	3	884	673	3	5	4	1		57.9806	40.5042	4.36203	2.5	12.5	8.33333	5.20416	5		218.75	287.5	0.757664		3.73783	7.47566	1309	880.433	0					680
139	192	139	88	223.417	676.899	5.755	2.813	0.279	2.818	223.417	676.899	5.755	221	674	3	6	7	6		77.7261	99.5826	77.7261	15	17.5	15.8333	1.44338	1.16667		2171.88	1200	0.838541		8.0337	16.0674	16493.4	3146.39	0.995888					685
9	32	9	9	169.222	702.333	3	1.152	0.449	1.267	169.222	702.333	3	168	701	3	3	4	1		25.5071	40.5042	4.36203	2.5	10	6.66667	3.81881	4		140.625	200	0.811261		3.22595	6.45191	785.398	554.475	0					690
25	62	25	22	891.32	708.48	4.16	1.474	0.291	1.482	891.32	708.48	4.16	890	707	3	4	4	3		40.5042	40.5042	25.5071	7.5	10	9.16667	1.44338	1.33333		390.625	387.5	0.827404		4.53479	9.06958	3141.59	1053.47	0					695
254	288	254	140	1137.21	723.433	5.764	3.519	0.318	3.528	1137.21	723.433	5.764	1134	720	3	8	8	7		123.426	123.426	99.5826	17.5	20	19.1667	1.44338	1.14286		3968.75	1800	0.835563		9.82174	19.6435	29321.5	4613.42	0.996749					700
8	28	8	8	199.875	735.875	3	1.037	0.405	1.132	199.875	735.875	3	199	735	3	3	3	1		25.5071	25.5071	4.36203	2.5	7.5	5.83333	2.88675	3		125	175	0.857139		3.10175	6.2035	589.049	428.549	0					705
9	32	9	9	180.111	744.667	3	1.128	0.423	1.16	180.111	744.667	3	179	743	3	3	4	1		25.5071	40.5042	4.36203	2.5	10	6.66667	3.81881	4		140.625	200	0.811261		3.22595	6.45191	785.398	554.475	0					710
204	252	204	116	781.24	791.598	5.779	3.253	0.301	3.278	781.241	791.598	5.779	778	789	3	8	7	7		123.426	99.5826	99.5826	17.5	20	18.3333	1.44338	1.14286		3187.5	1575	0.825091		9.12964	18.2593	25656.3	4219.84	0.9969					715
579	512	579	243	39.927	801.699	7.962	4.766	0.292	4.795	39.927	801.701	7.962	35	797	3	11	10	11		205.934	176.68	205.934	25	27.5	26.6667	1.44338	1.1		9046.88	3200	0.814076		12.9262	25.8523	79194.3	8932.98	0.998352					720
77	132	77	55	946.792	839.779	5.13	2.261	0.287	2.257	946.792	839.779	5.13	944	838	3	6	5	5		77.7261	57.9806	57.9806	12.5	15	13.3333	1.44338	1.2		1203.12	825	0.822689		6.59793	13.1959	9817.48	2230.01	0					725
22	64	22	22	592.227	862.727	3.818	1.627	0.665	1.572	592.227	862.727	3.818	590	861	3	6	4	2		77.7261	40.5042	13.2921	5	15	10	5	3		343.75	400	0.736067		4.34562	8.69123	3141.59	1224.3	0					730
4	16	4	4	613.5	867.5	3	0.707	0	0.707	613.5	867.5	3	613	867	3	2	2	1		13.2921	13.2921	4.36203	2.5	5	4.16667	1.44338	2		62.5	100	0.944936		2.46186	4.92373	261.799	217.104	0					735
4	18	4	4	617.5	872.75	3.25	0.774	0.187	0.774	617.5	872.75	3.25	617	872	3	2	2	2		13.2921	13.2921	13.2921	5	5	5	0	1		62.5	112.5	0.839943		2.46186	4.92373	523.599	314.159	0					740
226	266	226	120	153.934	888.283	5.832	3.394	0.271	3.413	153.934	888.283	5.832	151	885	3	7	8	7		99.5826	123.426	99.5826	17.5	20	18.3333	1.44338	1.14286		3531.25	1662.5	0.836899		9.4467	18.8934	25656.3	4219.84	0.9969					745
325	344	325	159	825.575	890	7.003	3.869	0.275	3.932	825.576	890.001	7.003	822	886	3	8	9	9		123.426	149.153	149.153	20	22.5	21.6667	1.44338	1.125		5078.12	2150	0.824479		10.6628	21.3256	42411.5	5896.18	0.997476					750
10	34	10	10	136	892.5	3	1.208	0.461	1.118	136	892.5	3	135	891	3	3	4	1		25.5071	40.5042	4.36203	2.5	10	6.66667	3.81881	4		156.25	212.5	0.8191		3.34126	6.68252	785.398	554.475	0					755
1416	918	1416	455	378.346	892.271	9.628	6.562	0.261	6.569	378.346	892.265	9.628	372	886	3	14	14	14		303.452	303.452	303.452	35	35	35	0	1		22125	5737.5	0.824167		17.4153	34.8306	179594	15393.8	1					760
10	40	10	10	124.4	897.5	3.9	1.364	0.597	1.232	124.4	897.5	3.9	123	896	3	4	4	3		40.5042	40.5042	25.5071	7.5	10	9.16667	1.44338	1.33333		156.25	250	0.696235		3.34126	6.68252	3141.59	1053.47	0					765
5	20	5	5	174.2	922.6	3.6	0.79	0.143	0.748	174.2	922.6	3.6	174	922	3	2	2	2		13.2921	13.2921	13.2921	5	5	5	0	1		78.125	125	0.877201		2.65196	5.30392	523.599	314.159	0					770
20	60	20	20	85.25	949.75	3	1.681	0.607	1.768	85.25	949.75	3	83	948	3	5	5	1		57.9806	57.9806	4.36203	2.5	12.5	9.16667	5.7735	5		312.5	375	0.736803		4.20973	8.41945	1636.25	1081.66	0					775
6943	2628	6943	1375	977.061	956.915	14.032	11.423	0.275	11.431	977.012	956.931	14.032	966	945	3	23	24	23		674.01	721.736	674.01	57.5	60	58.3333	1.44338	1.04348		108484	16425	0.830912		29.5865	59.1729	830951	42757	0.999679					780
35	84	35	35	85.114	956.343	3.314	1.744	0.608	1.773	85.114	956.343	3.314	83	954	3	5	6	2		57.9806	77.7261	13.2921	5	15	10.8333	5.20416	3		546.875	525	0.764273		5.07302	10.146	3926.99	1466.75	0					785
138	184	138	86	296.391	958.42	5.254	2.804	0.257	2.804	296.391	958.421	5.254	294	956	3	6	6	6		77.7261	77.7261	77.7261	15	15	15	0	1		2156.25	1150	0.870798		8.01438	16.0288	14137.2	2827.43	1					790
10	34	10	10	162.5	970	4	0.994	0.261	1.118	162.5	970	4	162	969	3	2	3	3		13.2921	25.5071	25.5071	5	7.5	6.66667	1.44338	1.5		156.25	212.5	0.8191		3.34126	6.68252	1178.1	556.46	0					795
17	44	17	16	157.118	989.118	3.588	1.237	0.252	1.268	157.118	989.118	3.588	156	988	3	3	3	3		25.5071	25.5071	25.5071	7.5	7.5	7.5	0	1		265.625	275	0.901562		3.98774	7.97548	1767.15	706.858	0					800
11	34	11	11	849.636	1006.18	3.364	1.041	0.282	1.098	849.636	1006.18	3.364	849	1005	3	3	3	2		25.5071	25.5071	13.2921	5	7.5	6.66667	1.44338	1.5		171.875	212.5	0.872835		3.44912	6.89824	1178.1	556.46	0					805
121	178	121	83	787.851	1017.12	5.091	2.651	0.334	2.643	787.851	1017.12	5.091	785	1015	3	7	6	6		99.5826	77.7261	77.7261	15	17.5	15.8333	1.44338	1.16667		1890.62	1112.5	0.824618		7.67077	15.3415	16493.4	3146.39	0.995888					810
33	74	33	27	8.455	1040.33	4.576	1.653	0.247	1.664	8.455	1040.33	4.576	7	1039	3	4	4	4		40.5042	40.5042	40.5042	10	10	10	0	1		515.625	462.5	0.83418		4.97449	9.94898	4188.79	1256.64	0					815
34	80	34	27	587.824	1041.85	4.706	1.679	0.271	1.721	587.824	1041.85	4.706	586	1040	3	4	5	4		40.5042	57.9806	40.5042	10	12.5	10.8333	1.44338	1.25		531.25	500	0.787127		5.02424	10.0485	5235.99	1470.66	0					820
97	160	97	62	1154.16	1058.17	4.897	2.504	0.318	2.444	1154.16	1058.18	4.897	1152	1056	3	6	6	5		77.7261	77.7261	57.9806	12.5	15	14.1667	1.44338	1.2		1515.62	1000	0.791669		7.12581	14.2516	11781	2519.19	0					825
308	334	308	156	1037.12	1067.66	6.821	3.787	0.307	3.832	1037.12	1067.66	6.821	1033	1064	3	9	9	8		149.153	149.153	123.426	20	22.5	21.6667	1.44338	1.125		4812.5	2087.5	0.819288		10.4736	20.9471	42411.5	5896.18	0.997476					830
10	30	10	10	801.5	1068.8	3.4	0.996	0.254	1.025	801.5	1068.8	3.4	801	1068	3	2	3	2		13.2921	25.5071	13.2921	5	7.5	5.83333	1.44338	1.5		156.25	187.5	0.928313		3.34126	6.68252	785.398	422.918	0					835
49	94	49	38	561.51	1071.16	4.245	1.895	0.264	1.919	561.51	1071.16	4.245	560	1069	3	4	5	4		40.5042	57.9806	40.5042	10	12.5	10.8333	1.44338	1.25		765.625	587.5	0.85471		5.67513	11.3503	5235.99	1470.66	0					840
146	198	146	90	529.794	1122.05	5.247	2.87	0.28	2.942	529.795	1122.05	5.247	527	1119	3	7	7	6		99.5826	99.5826	77.7261	15	17.5	16.6667	1.44338	1.16667		2281.25	1237.5	0.840206		8.16635	16.3327	19242.3	3487.75	0.995656					845
85	140	85	57	781.718	1127.84	5.129	2.357	0.251	2.363	781.718	1127.84	5.129	779	1126	3	6	5	5		77.7261	57.9806	57.9806	12.5	15	13.3333	1.44338	1.2		1328.12	875	0.828515		6.81894	13.6379	9817.48	2230.01	0					850
53	104	53	40	596.226	1128.79	4.736	1.973	0.291	1.956	596.226	1128.79	4.736	594	1127	3	5	5	4		57.9806	57.9806	40.5042	10	12.5	11.6667	1.44338	1.25		828.125	650	0.814016		5.82553	11.6511	6544.98	1707.75	0					855
2201	1226	2201	623	219.428	1138.67	10.295	7.661	0.255	7.679	219.429	1138.65	10.295	212	1131	3	16	16	16		376.107	376.107	376.107	40	40	40	0	1		34390.6	7662.5	0.828079		20.1736	40.3472	268083	20106.2	1					860
43	90	43	34	581.558	1137.02	4.953	1.814	0.273	1.852	581.558	1137.02	4.953	580	1135	3	4	5	5		40.5042	57.9806	57.9806	10	12.5	11.6667	1.44338	1.25		671.875	562.5	0.818249		5.43334	10.8667	6544.98	1707.75	0					865
47	94	47	38	702.66	1147.7	4.809	1.857	0.294	1.873	702.66	1147.7	4.809	701	1146	3	5	5	4		57.9806	57.9806	40.5042	10	12.5	11.6667	1.44338	1.25		734.375	587.5	0.831291		5.59684	11.1937	6544.98	1707.75	0					870
31	72	31	26	819.387	1147.45	4.71	1.597	0.262	1.637	819.387	1147.45	4.71	818	1146	3	4	4	4		40.5042	40.5042	40.5042	10	10	10	0	1		484.375	450	0.822352		4.87189	9.74379	4188.79	1256.64	0					875
10	34	10	10	1030	1152.5	3	1.208	0.461	1.118	1030	1152.5	3	1029	1151	3	3	4	1		25.5071	40.5042	4.36203	2.5	10	6.66667	3.81881	4		156.25	212.5	0.8191		3.34126	6.68252	785.398	554.475	0					880
86	156	86	73	1034.04	1158.72	3.686	2.455	0.701	2.471	1034.04	1158.72	3.686	1031	1156	3	7	7	3		99.5826	99.5826	25.5071	7.5	17.5	14.1667	5.7735	2.33333		1343.75	975	0.749359		6.84558	13.6912	9621.13	2513.18	0					885
9	32	9	9	333.778	1185.78	3.667	0.974	0.269	1.048	333.778	1185.78	3.667	333	1185	3	3	3	2		25.5071	25.5071	13.2921	5	7.5	6.66667	1.44338	1.5		140.625	200	0.811261		3.22595	6.45191	1178.1	556.46	0					890
34	74	34	29	645.794	1193.21	4.118	1.628	0.278	1.657	645.794	1193.21	4.118	644	1192	3	4	4	4		40.5042	40.5042	40.5042	10	10	10	0	1		531.25	462.5	0.850949		5.02424	10.0485	4188.79	1256.64	0					895
12	36	12	12	596.083	1195.67	3.5	1.069	0.281	1.167	596.083	1195.67	3.5	595	1195	3	3	3	2		25.5071	25.5071	13.2921	5	7.5	6.66667	1.44338	1.5		187.5	225	0.873576		3.55062	7.10124	1178.1	556.46	0					900
14	44	14	13	817	5.071	5.214	1.199	0.212	1.216	817	5.071	5.214	816	4	4	3	3	3		25.5071	25.5071	25.5071	7.5	7.5	7.5	0	1		218.75	275	0.792103		3.73783	7.47566	1767.15	706.858	0					905
160	208	160	101	253.719	17.831	6.863	2.959	0.365	2.971	253.719	17.831	6.863	251	15	4	7	7	6		99.5826	99.5826	77.7261	15	17.5	16.6667	1.44338	1.16667		2500	1300	0.850157		8.41945	16.8389	19242.3	3487.75	0.995656					910
612	520	612	257	768.623	25.67	8.627	4.857	0.285	4.874	768.624	25.67	8.627	764	21	4	10	11	10		176.68	205.934	176.68	25	27.5	25.8333	1.44338	1.1		9562.5	3250	0.831726		13.1672	26.3345	71994.8	8382.57	0.998407					915
65	116	65	50	1090.02	25.123	6.123	2.109	0.311	2.173	1090.02	25.123	6.123	1088	23	4	5	5	5		57.9806	57.9806	57.9806	12.5	12.5	12.5	0	1		1015.62	725	0.83618		6.23565	12.4713	8181.23	1963.5	0					920
81	132	81	60	344.123	80.951	5.691	2.289	0.383	2.279	344.123	80.951	5.691	342	78	4	5	7	4		57.9806	99.5826	40.5042	10	17.5	13.3333	3.81881	1.75		1265.62	825	0.850939		6.71025	13.4205	9162.98	2205.36	0					925
9	30	9	9	836.111	86.444	4.667	0.976	0.261	1.048	836.111	86.444	4.667	835	86	4	3	2	2		25.5071	13.2921	13.2921	5	7.5	5.83333	1.44338	1.5		140.625	187.5	0.865345		3.22595	6.45191	785.398	422.918	0					930
328	354	328	165	562.122	120.927	7.564	3.873	0.287	3.908	562.123	120.927	7.564	558	117	4	9	9	8		149.153	149.153	123.426	20	22.5	21.6667	1.44338	1.125		5125	2212.5	0.806111		10.6955	21.391	42411.5	5896.18	0.997476					935
38	80	38	32	1011.42	127.842	4.895	1.703	0.326	1.747	1011.42	127.842	4.895	1010	126	4	4	5	3		40.5042	57.9806	25.5071	7.5	12.5	10	2.5	1.66667		593.75	500	0.847712		5.21401	10.428	3926.99	1246.89	0					940
55	108	55	41	480.109	133.109	5.691	2.009	0.29	2.025	480.109	133.109	5.691	478	131	4	5	5	4		57.9806	57.9806	40.5042	10	12.5	11.6667	1.44338	1.25		859.375	675	0.803465		5.89791	11.7958	6544.98	1707.75	0					945
19	46	19	18	397	139	5.421	1.276	0.257	1.288	397	139	5.421	396	138	4	3	3	3		25.5071	25.5071	25.5071	7.5	7.5	7.5	0	1		296.875	287.5	0.928739		4.13836	8.27672	1767.15	706.858	0					950
99	156	99	67	912.414	168.727	5.596	2.488	0.349	2.489	912.414	168.727	5.596	910	166	4	6	6	5		77.7261	77.7261	57.9806	12.5	15	14.1667	1.44338	1.2		1546.88	975	0.823091		7.17445	14.3489	11781	2519.19	0					955
164	218	164	98	459.915	186.091	6.268	3.001	0.296	3.063	459.915	186.091	6.268	457	183	4	7	7	6		99.5826	99.5826	77.7261	15	17.5	16.6667	1.44338	1.16667		2562.5	1362.5	0.824622		8.48904	16.9781	19242.3	3487.75	0.995656					960
13	40	13	13	274.308	197.077	4.692	1.182	0.438	1.194	274.308	197.077	4.692	273	195	4	3	4	2		25.5071	40.5042	13.2921	5	10	7.5	2.5	2		203.125	250	0.829312		3.64663	7.29326	1570.8	697.525	0					965
28	64	28	24	702.286	217.393	5.25	1.544	0.292	1.574	702.286	217.393	5.25	701	216	4	4	4	3		40.5042	40.5042	25.5071	7.5	10	9.16667	1.44338	1.33333		437.5	400	0.864452		4.70937	9.41875	3141.59	1053.47	0					970
26	62	26	24	624.885	247.692	4.885	1.449	0.282	1.456	624.885	247.692	4.885	624	246	4	3	4	3		25.5071	40.5042	25.5071	7.5	10	8.33333	1.44338	1.33333		406.25	387.5	0.849323		4.59446	9.18893	2356.19	868.326	0					975
16	48	16	15	315	250.062	4.812	1.231	0.211	1.29	315	250.062	4.812	314	249	4	3	3	3		25.5071	25.5071	25.5071	7.5	7.5	7.5	0	1		250	300	0.793697		3.90796	7.81593	1767.15	706.858	0					980
5	22	5	5	524	251	4	0.8	0.447	1	524	251	4	523	250	4	3	3	1		25.5071	25.5071	4.36203	2.5	7.5	5.83333	2.88675	3		78.125	137.5	0.797455		2.65196	5.30392	589.049	428.549	0					985
89	146	89	72	601.775	262.056	5.18	2.42	0.636	2.454	601.775	262.056	5.18	599	259	4	7	7	3		99.5826	99.5826	25.5071	7.5	17.5	14.1667	5.7735	2.33333		1390.62	912.5	0.819199		6.92427	13.8485	9621.13	2513.18	0					990
117	174	117	80	301.214	297.863	6.778	2.622	0.329	2.599	301.214	297.863	6.778	299	295	4	6	7	6		77.7261	99.5826	77.7261	15	17.5	15.8333	1.44338	1.16667		1828.12	1087.5	0.824879		7.58529	15.1706	16493.4	3146.39	0.995888					995
38	88	38	30	644.237	309.026	5.5	1.749	0.265	1.804	644.237	309.026	5.5	643	307	4	4	5	4		40.5042	57.9806	40.5042	10	12.5	10.8333	1.44338	1.25		593.75	550	0.770647		5.21401	10.428	5235.99	1470.66	0					1000
27	60	27	27	404.444	315.333	4.481	1.474	0.427	1.57	404.444	315.333	4.481	403	314	4	4	4	2		40.5042	40.5042	13.2921	5	10	8.33333	2.88675	2		421.875	375	0.899996		4.65263	9.30526	2094.4	868.418	0					1005
47	92	47	39	92.298	342.426	5.021	1.84	0.383	1.878	92.298	342.426	5.021	90	340	4	5	5	3		57.9806	57.9806	25.5071	7.5	12.5	10.8333	2.88675	1.66667		734.375	575	0.849363		5.59684	11.1937	4908.74	1468.07	0					1010
42	86	42	34	755.167	364.476	5.762	1.783	0.267	1.839	755.167	364.476	5.762	753	363	4	5	4	4		57.9806	40.5042	40.5042	10	12.5	10.8333	1.44338	1.25		656.25	537.5	0.842979		5.39089	10.7818	5235.99	1470.66	0					1015
227	264	227	124	202.128	378.41	7.445	3.383	0.344	3.449	202.128	378.41	7.445	199	375	4	7	8	7		99.5826	123.426	99.5826	17.5	20	18.3333	1.44338	1.14286		3546.88	1650	0.845725		9.46061	18.9212	25656.3	4219.84	0.9969					1020
94	152	94	63	165.213	412.319	6.053	2.442	0.259	2.454	165.213	412.319	6.053	163	410	4	6	6	5		77.7261	77.7261	57.9806	12.5	15	14.1667	1.44338	1.2		1468.75	950	0.816064		7.05158	14.1032	11781	2519.19	0					1025
198	250	198	112	121.47	414.051	7.106	3.218	0.268	3.256	121.47	414.051	7.106	118	411	4	8	7	7		123.426	99.5826	99.5826	17.5	20	18.3333	1.44338	1.14286		3093.75	1562.5	0.815303		9.03925	18.0785	25656.3	4219.84	0.9969					1030
9	30	9	9	1072.44	451.889	4.333	0.976	0.261	1.048	1072.44	451.889	4.333	1072	451	4	2	3	2		13.2921	25.5071	13.2921	5	7.5	5.83333	1.44338	1.5		140.625	187.5	0.865345		3.22595	6.45191	785.398	422.918	0					1035
41	82	41	34	434.805	469.488	5.268	1.755	0.263	1.813	434.805	469.488	5.268	433	468	4	4	4	4		40.5042	40.5042	40.5042	10	10	10	0	1		640.625	512.5	0.87001		5.34776	10.6955	4188.79	1256.64	0					1040
98	158	98	63	1035.58	488.235	5.908	2.495	0.256	2.522	1035.58	488.235	5.908	1033	486	4	6	6	5		77.7261	77.7261	57.9806	12.5	15	14.1667	1.44338	1.2		1531.25	987.5	0.807191		7.15022	14.3004	11781	2519.19	0					1045
92	152	92	62	907.402	488.707	6.402	2.43	0.291	2.449	907.402	488.707	6.402	905	486	4	6	6	6		77.7261	77.7261	77.7261	15	15	15	0	1		1437.5	950	0.804447		7.00121	14.0024	14137.2	2827.43	1					1050
19	48	19	18	960.842	525.737	4.842	1.282	0.249	1.332	960.842	525.737	4.842	960	525	4	3	3	3		25.5071	25.5071	25.5071	7.5	7.5	7.5	0	1		296.875	300	0.890041		4.13836	8.27672	1767.15	706.858	0					1055
42	84	42	36	23.357	584.476	5.881	1.752	0.301	1.809	23.357	584.476	5.881	22	583	4	4	4	4		40.5042	40.5042	40.5042	10	10	10	0	1		656.25	525	0.86305		5.39089	10.7818	4188.79	1256.64	0					1060
105	158	105	69	379.876	592.543	5.943	2.539	0.281	2.582	379.876	592.543	5.943	377	590	4	6	6	5		77.7261	77.7261	57.9806	12.5	15	14.1667	1.44338	1.2		1640.62	987.5	0.845185		7.31656	14.6331	11781	2519.19	0					1065
23	64	23	23	903.087	592.87	4.391	1.473	0.522	1.4	903.087	592.87	4.391	901	591	4	5	4	3		57.9806	40.5042	25.5071	7.5	12.5	10	2.5	1.66667		359.375	400	0.758207		4.41049	8.82097	3926.99	1246.89	0					1070
15	48	15	15	826.267	597.933	4	1.486	0.582	1.573	826.267	597.933	4	825	596	4	4	5	1		40.5042	57.9806	4.36203	2.5	12.5	8.33333	5.20416	5		234.375	300	0.760271		3.82479	7.64958	1309	880.433	0					1075
29	82	29	29	820.31	605.793	4.138	1.853	0.677	1.872	820.31	605.793	4.138	818	603	4	6	6	2		77.7261	77.7261	13.2921	5	15	11.6667	5.7735	3		453.125	512.5	0.690665		4.76478	9.52957	4712.39	1714.2	0					1080
260	298	260	137	1042.22	611.315	7.092	3.565	0.286	3.576	1042.22	611.316	7.092	1039	608	4	8	8	8		123.426	123.426	123.426	20	20	20	0	1		4062.5	1862.5	0.820191		9.89847	19.7969	33510.3	5026.55	1					1085
4	16	4	4	824.5	629.5	4	0.707	0	0.707	824.5	629.5	4	824	629	4	2	2	1		13.2921	13.2921	4.36203	2.5	5	4.16667	1.44338	2		62.5	100	0.944936		2.46186	4.92373	261.799	217.104	0					1090
13	40	13	13	3.077	634.923	4.385	1.103	0.306	1.146	3.077	634.923	4.385	2	634	4	3	3	2		25.5071	25.5071	13.2921	5	7.5	6.66667	1.44338	1.5		203.125	250	0.829312		3.64663	7.29326	1178.1	556.46	0					1095
33	76	33	27	176.515	646.242	5.667	1.654	0.243	1.673	176.515	646.242	5.667	175	645	4	4	4	4		40.5042	40.5042	40.5042	10	10	10	0	1		515.625	475	0.812228		4.97449	9.94898	4188.79	1256.64	0					1100
38	82	38	31	749.763	651.605	5.237	1.717	0.239	1.793	749.763	651.605	5.237	748	650	4	4	4	4		40.5042	40.5042	40.5042	10	10	10	0	1		593.75	512.5	0.827036		5.21401	10.428	4188.79	1256.64	0					1105
10	34	10	10	856.2	656	4	1.172	0.454	1.24	856.2	656	4	855	655	4	4	3	1		40.5042	25.5071	4.36203	2.5	10	6.66667	3.81881	4		156.25	212.5	0.8191		3.34126	6.68252	785.398	554.475	0					1110
54	104	54	41	854.222	672.944	5.352	1.99	0.288	2.053	854.222	672.944	5.352	852	671	4	5	5	4		57.9806	57.9806	40.5042	10	12.5	11.6667	1.44338	1.25		843.75	650	0.824223		5.86194	11.7239	6544.98	1707.75	0					1115
123	180	123	77	1012.45	673.52	6.211	2.705	0.257	2.722	1012.45	673.52	6.211	1010	671	4	6	6	6		77.7261	77.7261	77.7261	15	15	15	0	1		1921.88	1125	0.824416		7.7128	15.4256	14137.2	2827.43	1					1120
150	204	150	90	122.933	742.167	6.673	2.911	0.27	2.945	122.933	742.167	6.673	120	739	4	7	7	6		99.5826	99.5826	77.7261	15	17.5	16.6667	1.44338	1.16667		2343.75	1275	0.830322		8.24026	16.4805	19242.3	3487.75	0.995656					1125
243	280	243	131	1107.85	743.79	7.189	3.468	0.298	3.461	1107.85	743.79	7.189	1104	740	4	8	8	7		123.426	123.426	99.5826	17.5	20	19.1667	1.44338	1.14286		3796.88	1750	0.83444		9.67786	19.3557	29321.5	4613.42	0.996749					1130
2232	1234	2232	626	109.724	774.185	11.217	7.697	0.277	7.723	109.725	774.196	11.217	102	767	4	16	16	16		376.107	376.107	376.107	40	40	40	0	1		34875	7712.5	0.830418		20.2679	40.5358	268083	20106.2	1					1135
12	40	12	11	732.917	795.583	5.083	1.13	0.226	1.164	732.917	795.583	5.083	732	795	4	3	3	3		25.5071	25.5071	25.5071	7.5	7.5	7.5	0	1		187.5	250	0.786218		3.55062	7.10124	1767.15	706.858	0					1140
7	26	7	7	791.714	807.143	4.429	0.898	0.245	0.926	791.714	807.143	4.429	791	806	4	2	3	2		13.2921	25.5071	13.2921	5	7.5	5.83333	1.44338	1.5		109.375	162.5	0.844451		2.96672	5.93344	785.398	422.918	0					1145
177	228	177	104	895.847	825.52	7.322	3.085	0.297	3.107	895.848	825.52	7.322	893	823	4	7	7	7		99.5826	99.5826	99.5826	17.5	17.5	17.5	0	1		2765.62	1425	0.829589		8.70766	17.4153	22449.3	3848.45	1					1150
44	94	44	33	194.045	827.341	5.455	1.86	0.252	1.86	194.045	827.341	5.455	192	826	4	5	4	4		57.9806	40.5042	40.5042	10	12.5	10.8333	1.44338	1.25		687.5	587.5	0.79553		5.47513	10.9503	5235.99	1470.66	0					1155
300	322	300	150	999.46	831.23	7.837	3.76	0.279	3.764	999.461	831.23	7.837	996	828	4	8	8	8		123.426	123.426	123.426	20	20	20	0	1		4687.5	2012.5	0.83504		10.3821	20.7642	33510.3	5026.55	1					1160
50	96	50	38	53.38	834.96	5.42	1.916	0.236	1.94	53.38	834.96	5.42	52	833	4	4	5	4		40.5042	57.9806	40.5042	10	12.5	10.8333	1.44338	1.25		781.25	600	0.848251		5.71348	11.427	5235.99	1470.66	0					1165
9	32	9	9	623.333	851.889	4	1.128	0.423	1.16	623.333	851.889	4	622	851	4	4	3	1		40.5042	25.5071	4.36203	2.5	10	6.66667	3.81881	4		140.625	200	0.811261		3.22595	6.45191	785.398	554.475	0					1170
12	42	12	12	623.167	865	4	1.31	0.529	1.302	623.167	865	4	622	863	4	4	5	1		40.5042	57.9806	4.36203	2.5	12.5	8.33333	5.20416	5		187.5	262.5	0.74878		3.55062	7.10124	1309	880.433	0					1175
14	46	14	14	631.214	865.643	4	1.415	0.521	1.471	631.214	865.643	4	629	864	4	5	4	1		57.9806	40.5042	4.36203	2.5	12.5	8.33333	5.20416	5		218.75	287.5	0.757664		3.73783	7.47566	1309	880.433	0					1180
9	32	9	9	130	891.667	4	1.162	0.481	1.202	130	891.667	4	129	890	4	3	4	1		25.5071	40.5042	4.36203	2.5	10	6.66667	3.81881	4		140.625	200	0.811261		3.22595	6.45191	785.398	554.475	0					1185
17	46	17	16	671	892	5.353	1.247	0.244	1.191	671	892	5.353	670	891	4	3	3	3		25.5071	25.5071	25.5071	7.5	7.5	7.5	0	1		265.625	287.5	0.862364		3.98774	7.97548	1767.15	706.858	0					1190
122	176	122	76	85.328	898.566	6.746	2.697	0.244	2.745	85.328	898.566	6.746	83	896	4	6	6	6		77.7261	77.7261	77.7261	15	15	15	0	1		1906.25	1100	0.838577		7.69184	15.3837	14137.2	2827.43	1					1195
4	16	4	4	23.5	936.5	4	0.707	0	0.707	23.5	936.5	4	23	936	4	2	2	1		13.2921	13.2921	4.36203	2.5	5	4.16667	1.44338	2		62.5	100	0.944936		2.46186	4.92373	261.799	217.104	0					1200
94	152	94	65	395.426	995.213	5.957	2.426	0.268	2.479	395.426	995.213	5.957	393	993	4	6	6	5		77.7261	77.7261	57.9806	12.5	15	14.1667	1.44338	1.2		1468.75	950	0.816064		7.05158	14.1032	11781	2519.19	0					1205
16	44	16	15	891.062	1004.62	5.062	1.228	0.247	1.234	891.062	1004.62	5.062	890	1004	4	3	3	3		25.5071	25.5071	25.5071	7.5	7.5	7.5	0	1		250	275	0.865851		3.90796	7.81593	1767.15	706.858	0					1210
56	106	56	40	381.179	1014.82	5.554	2.027	0.242	2.043	381.179	1014.82	5.554	379	1013	4	5	5	4		57.9806	57.9806	40.5042	10	12.5	11.6667	1.44338	1.25		875	662.5	0.828518		5.93344	11.8669	6544.98	1707.75	0					1215
23	54	23	22	632	1018	5.087	1.356	0.253	1.417	632	1018	5.087	631	1017	4	3	3	3		25.5071	25.5071	25.5071	7.5	7.5	7.5	0	1		359.375	337.5	0.898615		4.41049	8.82097	1767.15	706.858	0					1220
49	94	49	39	644.245	1058.49	5.224	1.883	0.268	1.864	644.245	1058.49	5.224	642	1057	4	5	4	4		57.9806	40.5042	40.5042	10	12.5	10.8333	1.44338	1.25		765.625	587.5	0.85471		5.67513	11.3503	5235.99	1470.66	0					1225
160	216	160	95	1066.76	1061.78	6.769	2.991	0.327	2.976	1066.76	1061.78	6.769	1064	1059	4	7	7	6		99.5826	99.5826	77.7261	15	17.5	16.6667	1.44338	1.16667		2500	1350	0.81867		8.41945	16.8389	19242.3	3487.75	0.995656					1230
31	70	31	30	256.613	1076.36	5.484	1.584	0.462	1.629	256.613	1076.36	5.484	255	1075	4	5	4	3		57.9806	40.5042	25.5071	7.5	12.5	10	2.5	1.66667		484.375	437.5	0.845848		4.87189	9.74379	3926.99	1246.89	0					1235
24	64	24	21	830.375	1093.79	5.5	1.454	0.287	1.478	830.375	1093.79	5.5	829	1093	4	4	3	4		40.5042	25.5071	40.5042	7.5	10	9.16667	1.44338	1.33333		375	400	0.780028		4.4735	8.947	3141.59	1053.47	0					1240
72	124	72	52	393.042	1107.11	5.722	2.199	0.255	2.241	393.042	1107.11	5.722	391	1105	4	5	5	5		57.9806	57.9806	57.9806	12.5	12.5	12.5	0	1		1125	775	0.837431		6.45191	12.9038	8181.23	1963.5	0					1245
31	68	31	28	406.968	1111.71	4.935	1.548	0.303	1.579	406.968	1111.71	4.935	405	1110	4	4	4	3		40.5042	40.5042	25.5071	7.5	10	9.16667	1.44338	1.33333		484.375	425	0.870726		4.87189	9.74379	3141.59	1053.47	0					1250
52	98	52	41	856.519	1111.62	5.865	1.927	0.298	1.935	856.519	1111.62	5.865	855	1110	4	4	5	5		40.5042	57.9806	57.9806	10	12.5	11.6667	1.44338	1.25		812.5	612.5	0.852953		5.78866	11.5773	6544.98	1707.75	0					1255
4	16	4	4	872.5	1115.5	4	0.707	0	0.707	872.5	1115.5	4	872	1115	4	2	2	1		13.2921	13.2921	4.36203	2.5	5	4.16667	1.44338	2		62.5	100	0.944936		2.46186	4.92373	261.799	217.104	0					1260
50	96	50	39	451.12	1128.34	5.6	1.903	0.258	1.942	451.12	1128.34	5.6	449	1126	4	5	5	4		57.9806	57.9806	40.5042	10	12.5	11.6667	1.44338	1.25		781.25	600	0.848251		5.71348	11.427	6544.98	1707.75	0					1265
85	142	85	61	355.918	1140.51	5.671	2.332	0.335	2.385	355.918	1140.51	5.671	353	1138	4	6	6	5		77.7261	77.7261	57.9806	12.5	15	14.1667	1.44338	1.2		1328.12	887.5	0.816846		6.81894	13.6379	11781	2519.19	0					1270
39	84	39	31	279.179	1152.51	5.436	1.764	0.243	1.775	279.179	1152.51	5.436	277	1151	4	5	4	4		57.9806	40.5042	40.5042	10	12.5	10.8333	1.44338	1.25		609.375	525	0.821447		5.25935	10.5187	5235.99	1470.66	0					1275
65	114	65	49	999.723	1158.72	5.631	2.117	0.323	2.176	999.723	1158.72	5.631	998	1157	4	5	5	4		57.9806	57.9806	40.5042	10	12.5	11.6667	1.44338	1.25		1015.62	712.5	0.85085		6.23565	12.4713	6544.98	1707.75	0					1280
16	44	16	15	832.938	1160.19	5.438	1.216	0.255	1.267	832.938	1160.19	5.438	832	1159	4	3	3	3		25.5071	25.5071	25.5071	7.5	7.5	7.5	0	1		250	275	0.865851		3.90796	7.81593	1767.15	706.858	0					1285
207	256	207	117	743.768	1164.55	6.87	3.272	0.281	3.288	743.769	1164.55	6.87	741	1161	4	7	8	7		99.5826	123.426	99.5826	17.5	20	18.3333	1.44338	1.14286		3234.38	1600	0.820143		9.17418	18.3484	25656.3	4219.84	0.9969					1290
6	22	6	6	224.667	1164.33	4.5	0.827	0.109	0.897	224.667	1164.33	4.5	224	1164	4	2	2	2		13.2921	13.2921	13.2921	5	5	5	0	1		93.75	137.5	0.900521		2.81813	5.63626	523.599	314.159	0					1295
5	22	5	5	731.2	1168	4.8	0.802	0.309	0.825	731.2	1168	4.8	731	1167	4	2	3	2		13.2921	25.5071	13.2921	5	7.5	5.83333	1.44338	1.5		78.125	137.5	0.797455		2.65196	5.30392	785.398	422.918	0					1300
201	244	201	113	853.871	22.269	7.527	3.241	0.327	3.263	853.871	22.269	7.527	851	19	5	7	8	6		99.5826	123.426	77.7261	15	20	17.5	2.5	1.33333		3140.62	1525	0.843768		9.08467	18.1693	21991.1	3838.34	0.988945					1305
98	152	98	65	809.98	23.327	7.153	2.487	0.294	2.476	809.98	23.327	7.153	808	21	5	6	6	5		77.7261	77.7261	57.9806	12.5	15	14.1667	1.44338	1.2		1531.25	950	0.839053		7.15022	14.3004	11781	2519.19	0					1310
6	22	6	6	1111.67	23.5	5.667	0.827	0.109	0.897	1111.67	23.5	5.667	1111	23	5	2	2	2		13.2921	13.2921	13.2921	5	5	5	0	1		93.75	137.5	0.900521		2.81813	5.63626	523.599	314.159	0					1315
27	66	27	23	313.63	30.63	5.778	1.523	0.268	1.524	313.63	30.63	5.778	312	29	5	4	4	3		40.5042	40.5042	25.5071	7.5	10	9.16667	1.44338	1.33333		421.875	412.5	0.818178		4.65263	9.30526	3141.59	1053.47	0					1320
81	136	81	59	1041.73	58.741	6.79	2.313	0.403	2.307	1041.73	58.741	6.79	1039	56	5	6	6	4		77.7261	77.7261	40.5042	10	15	13.3333	2.88675	1.5		1265.62	850	0.825912		6.71025	13.4205	9424.78	2225.84	0					1325
624	534	624	259	1020.87	66.779	10.072	4.897	0.336	4.925	1020.87	66.779	10.072	1016	62	5	11	11	11		205.934	205.934	205.934	27.5	27.5	27.5	0	1		9750	3337.5	0.820473		13.2527	26.5055	87113.7	9503.32	1					1330
4	16	4	4	619.5	67.5	5	0.707	0	0.707	619.5	67.5	5	619	67	5	2	2	1		13.2921	13.2921	4.36203	2.5	5	4.16667	1.44338	2		62.5	100	0.944936		2.46186	4.92373	261.799	217.104	0					1335
325	342	325	162	24.923	72.348	8.212	3.87	0.368	3.878	24.923	72.348	8.212	21	68	5	9	9	8		149.153	149.153	123.426	20	22.5	21.6667	1.44338	1.125		5078.12	2137.5	0.8293		10.6628	21.3256	42411.5	5896.18	0.997476					1340
25	62	25	25	624.04	72.08	5.4	1.479	0.505	1.459	624.04	72.08	5.4	622	71	5	5	4	2		57.9806	40.5042	13.2921	5	12.5	9.16667	3.81881	2.5		390.625	387.5	0.827404		4.53479	9.06958	2617.99	1044.73	0					1345
9	32	9	9	322.889	87.222	5.778	1.01	0.32	1.155	322.889	87.222	5.778	322	86	5	3	3	2		25.5071	25.5071	13.2921	5	7.5	6.66667	1.44338	1.5		140.625	200	0.811261		3.22595	6.45191	1178.1	556.46	0					1350
154	204	154	91	317.63	122.747	7.377	2.94	0.285	2.968	317.63	122.747	7.377	315	120	5	6	7	6		77.7261	99.5826	77.7261	15	17.5	15.8333	1.44338	1.16667		2406.25	1275	0.845018		8.31286	16.6257	16493.4	3146.39	0.995888					1355
24	60	24	21	719.292	145.542	6.208	1.443	0.276	1.502	719.292	145.542	6.208	718	144	5	4	4	3		40.5042	40.5042	25.5071	7.5	10	9.16667	1.44338	1.33333		375	375	0.832029		4.4735	8.947	3141.59	1053.47	0					1360
162	220	162	96	835.753	154.327	7.722	3	0.321	2.973	835.754	154.327	7.722	833	151	5	7	8	6		99.5826	123.426	77.7261	15	20	17.5	2.5	1.33333		2531.25	1375	0.810469		8.45439	16.9088	21991.1	3838.34	0.988945					1365
770	602	770	300	1129.18	161.013	9.782	5.278	0.276	5.281	1129.18	161.013	9.782	1124	156	5	11	11	11		205.934	205.934	205.934	27.5	27.5	27.5	0	1		12031.2	3762.5	0.837297		14.2148	28.4296	87113.7	9503.32	1					1370
10	34	10	10	257.2	181.5	5	1.199	0.438	1.3	257.2	181.5	5	256	180	5	3	4	1		25.5071	40.5042	4.36203	2.5	10	6.66667	3.81881	4		156.25	212.5	0.8191		3.34126	6.68252	785.398	554.475	0					1375
6	24	6	6	298.167	186.167	5	0.912	0.368	1.014	298.167	186.167	5	297	185	5	3	3	1		25.5071	25.5071	4.36203	2.5	7.5	5.83333	2.88675	3		93.75	150	0.825478		2.81813	5.63626	589.049	428.549	0					1380
58	106	58	42	900.897	187.224	6.5	2.045	0.253	2.051	900.897	187.224	6.5	899	185	5	5	5	4		57.9806	57.9806	40.5042	10	12.5	11.6667	1.44338	1.25		906.25	662.5	0.848129		6.00325	12.0065	6544.98	1707.75	0					1385
721	590	721	282	773.852	188.65	10.293	5.162	0.268	5.171	773.853	188.651	10.293	769	183	5	11	12	11		205.934	236.849	205.934	27.5	30	28.3333	1.44338	1.09091		11265.6	3687.5	0.817687		13.9066	27.8133	95033.2	10084.3	0.99867					1390
54	104	54	48	268.833	189.278	6.204	2.003	0.51	2.045	268.833	189.278	6.204	266	187	5	6	5	3		77.7261	57.9806	25.5071	7.5	15	11.6667	3.81881	2		843.75	650	0.824223		5.86194	11.7239	5890.49	1695.78	0					1395
54	102	54	42	458.389	216.667	6.889	1.973	0.333	1.971	458.389	216.667	6.889	456	215	5	5	5	4		57.9806	57.9806	40.5042	10	12.5	11.6667	1.44338	1.25		843.75	637.5	0.840385		5.86194	11.7239	6544.98	1707.75	0					1400
97	146	97	64	604.99	222.485	6.918	2.47	0.26	2.501	604.99	222.485	6.918	603	220	5	5	6	5		57.9806	77.7261	57.9806	12.5	15	13.3333	1.44338	1.2		1515.62	912.5	0.867582		7.12581	14.2516	9817.48	2230.01	0					1405
28	62	28	26	321	233.5	6.286	1.51	0.331	1.527	321	233.5	6.286	320	232	5	3	4	3		25.5071	40.5042	25.5071	7.5	10	8.33333	1.44338	1.33333		437.5	387.5	0.892338		4.70937	9.41875	2356.19	868.326	0					1410
13	36	13	13	522.385	236	5.462	1.088	0.276	1.199	522.385	236	5.462	521	235	5	3	3	2		25.5071	25.5071	13.2921	5	7.5	6.66667	1.44338	1.5		203.125	225	0.921458		3.64663	7.29326	1178.1	556.46	0					1415
7	26	7	7	93.143	249.571	5.714	0.898	0.245	0.926	93.143	249.571	5.714	92	249	5	3	2	2		25.5071	13.2921	13.2921	5	7.5	5.83333	1.44338	1.5		109.375	162.5	0.844451		2.96672	5.93344	785.398	422.918	0					1420
516	472	516	224	557.362	251.091	9.426	4.571	0.282	4.603	557.363	251.091	9.426	553	246	5	10	11	10		176.68	205.934	176.68	25	27.5	25.8333	1.44338	1.1		8062.5	2950	0.817787		12.4392	24.8785	71994.8	8382.57	0.998407					1425
4489	1960	4489	1026	701.776	253.715	14.53	9.819	0.271	9.83	701.771	253.713	14.53	692	244	5	20	20	20		538.387	538.387	538.387	50	50	50	0	1		70140.6	12250	0.833028		25.5835	51.167	523599	31415.9	1					1430
35	76	35	31	749.486	254.457	5.914	1.642	0.291	1.629	749.486	254.457	5.914	748	253	5	4	4	3		40.5042	40.5042	25.5071	7.5	10	9.16667	1.44338	1.33333		546.875	475	0.844723		5.07302	10.146	3141.59	1053.47	0					1435
5	22	5	5	164	256	5	0.8	0.447	1	164	256	5	163	255	5	3	3	1		25.5071	25.5071	4.36203	2.5	7.5	5.83333	2.88675	3		78.125	137.5	0.797455		2.65196	5.30392	589.049	428.549	0					1440
643	686	643	403	448.899	263.642	7.765	5.606	1.69	5.754	448.9	263.642	7.765	441	255	5	17	18	5		414.606	454.505	57.9806	12.5	45	33.3333	18.0854	3.6		10046.9	4287.5	0.651577		13.3859	26.7718	100138	14061.3	0					1445
24	60	24	21	492.292	275.542	6.208	1.443	0.276	1.502	492.292	275.542	6.208	491	274	5	4	4	3		40.5042	40.5042	25.5071	7.5	10	9.16667	1.44338	1.33333		375	375	0.832029		4.4735	8.947	3141.59	1053.47	0					1450
4	16	4	4	622.5	276.5	5	0.707	0	0.707	622.5	276.5	5	622	276	5	2	2	1		13.2921	13.2921	4.36203	2.5	5	4.16667	1.44338	2		62.5	100	0.944936		2.46186	4.92373	261.799	217.104	0					1455
157	202	157	102	718.306	294.694	6.694	2.942	0.439	2.944	718.307	294.694	6.694	715	292	5	7	7	5		99.5826	99.5826	57.9806	12.5	17.5	15.8333	2.88675	1.4		2453.12	1262.5	0.864432		8.3665	16.733	16035.2	3141.19	0					1460
7	26	7	7	853.429	298.286	5.857	0.898	0.245	0.926	853.429	298.286	5.857	853	298	5	2	2	3		13.2921	13.2921	25.5071	5	7.5	5.83333	1.44338	1.5		109.375	162.5	0.844451		2.96672	5.93344	785.398	422.918	0					1465
62	114	62	46	1087.27	301.258	7.048	2.1	0.303	2.106	1087.27	301.258	7.048	1085	299	5	5	5	5		57.9806	57.9806	57.9806	12.5	12.5	12.5	0	1		968.75	712.5	0.824465		6.1382	12.2764	8181.23	1963.5	0					1470
89	140	89	60	604.989	321.753	7.079	2.392	0.246	2.358	604.989	321.753	7.079	603	319	5	5	6	5		57.9806	77.7261	57.9806	12.5	15	13.3333	1.44338	1.2		1390.62	875	0.854308		6.92427	13.8485	9817.48	2230.01	0					1475
284	320	284	146	792.799	336.771	8.176	3.681	0.281	3.688	792.8	336.771	8.176	789	333	5	8	9	8		123.426	149.153	123.426	20	22.5	20.8333	1.44338	1.125		4437.5	2000	0.810111		10.1941	20.3882	37699.1	5450.35	0.99758					1480
202	254	202	115	502.762	359.297	7.693	3.243	0.318	3.266	502.763	359.297	7.693	500	356	5	7	8	7		99.5826	123.426	99.5826	17.5	20	18.3333	1.44338	1.14286		3156.25	1587.5	0.813235		9.09971	18.1994	25656.3	4219.84	0.9969					1485
30	68	30	26	191.233	396.4	6.1	1.558	0.269	1.61	191.233	396.4	6.1	190	395	5	4	4	3		40.5042	40.5042	25.5071	7.5	10	9.16667	1.44338	1.33333		468.75	425	0.851898		4.81893	9.63787	3141.59	1053.47	0					1490
23	58	23	21	458.043	400.13	6.391	1.399	0.26	1.414	458.043	400.13	6.391	457	399	5	3	4	4		25.5071	40.5042	40.5042	7.5	10	9.16667	1.44338	1.33333		359.375	362.5	0.836642		4.41049	8.82097	3141.59	1053.47	0					1495
28	66	28	24	933.393	402.464	6.25	1.539	0.273	1.605	933.393	402.464	6.25	932	401	5	4	4	3		40.5042	40.5042	25.5071	7.5	10	9.16667	1.44338	1.33333		437.5	412.5	0.838257		4.70937	9.41875	3141.59	1053.47	0					1500
190	242	190	110	1020.37	404.847	8.095	3.166	0.279	3.193	1020.37	404.847	8.095	1017	402	5	7	7	7		99.5826	99.5826	99.5826	17.5	17.5	17.5	0	1		2968.75	1512.5	0.819413		8.91583	17.8317	22449.3	3848.45	1					1505
74	124	74	55	82.135	423.905	6.635	2.206	0.315	2.193	82.135	423.905	6.635	80	421	5	5	6	4		57.9806	77.7261	40.5042	10	15	12.5	2.5	1.5		1156.25	775	0.852868		6.5111	13.0222	7853.98	1953.55	0					1510
83	134	83	59	406.325	428.542	7.386	2.325	0.32	2.358	406.325	428.542	7.386	404	426	5	5	6	5		57.9806	77.7261	57.9806	12.5	15	13.3333	1.44338	1.2		1296.88	837.5	0.851981		6.76503	13.5301	9817.48	2230.01	0					1515
21	54	21	19	23	447.095	6.524	1.366	0.246	1.43	23	447.095	6.524	22	446	5	3	4	4		25.5071	40.5042	40.5042	7.5	10	9.16667	1.44338	1.33333		328.125	337.5	0.845736		4.27875	8.5575	3141.59	1053.47	0					1520
10	36	10	9	1036.2	472.2	5.8	1.077	0.175	1.149	1036.2	472.2	5.8	1035	471	5	3	3	3		25.5071	25.5071	25.5071	7.5	7.5	7.5	0	1		156.25	225	0.773594		3.34126	6.68252	1767.15	706.858	0					1525
2188	1222	2188	620	287.32	490.21	12.869	7.644	0.262	7.651	287.321	490.209	12.869	280	483	5	16	16	16		376.107	376.107	376.107	40	40	40	0	1		34187.5	7637.5	0.827515		20.1338	40.2676	268083	20106.2	1					1530
6	22	6	6	860.667	499.333	5.5	0.827	0.109	0.898	860.667	499.333	5.5	860	499	5	2	2	2		13.2921	13.2921	13.2921	5	5	5	0	1		93.75	137.5	0.900521		2.81813	5.63626	523.599	314.159	0					1535
8	28	8	8	456.5	509	5.75	0.938	0.257	1.024	456.5	509	5.75	456	508	5	2	3	2		13.2921	25.5071	13.2921	5	7.5	5.83333	1.44338	1.5		125	175	0.857139		3.10175	6.2035	785.398	422.918	0					1540
32	70	32	28	586.188	519.688	5.969	1.581	0.284	1.623	586.188	519.688	5.969	585	518	5	4	4	3		40.5042	40.5042	25.5071	7.5	10	9.16667	1.44338	1.33333		500	437.5	0.863942		4.92373	9.84745	3141.59	1053.47	0					1545
9	32	9	9	977.778	519.111	5.778	1.01	0.32	1.155	977.778	519.111	5.778	977	518	5	3	3	2		25.5071	25.5071	13.2921	5	7.5	6.66667	1.44338	1.5		140.625	200	0.811261		3.22595	6.45191	1178.1	556.46	0					1550
94	150	94	63	869.032	522.489	7.106	2.44	0.263	2.47	869.032	522.489	7.106	867	520	5	5	6	5		57.9806	77.7261	57.9806	12.5	15	13.3333	1.44338	1.2		1468.75	937.5	0.826945		7.05158	14.1032	9817.48	2230.01	0					1555
4905	2092	4905	1087	1043.86	528.865	14.93	10.128	0.272	10.137	1043.91	528.877	14.93	1034	519	5	21	21	21		582.312	582.312	582.312	52.5	52.5	52.5	0	1		76640.6	13075	0.827968		26.3506	52.7012	606131	34636.1	1					1560
47	90	47	38	742.277	534.362	6.638	1.863	0.269	1.873	742.277	534.362	6.638	740	533	5	5	4	4		57.9806	40.5042	40.5042	10	12.5	10.8333	1.44338	1.25		734.375	562.5	0.868237		5.59684	11.1937	5235.99	1470.66	0					1565
23	60	23	20	281.522	537.261	5.826	1.426	0.261	1.475	281.522	537.261	5.826	280	536	5	4	4	3		40.5042	40.5042	25.5071	7.5	10	9.16667	1.44338	1.33333		359.375	375	0.808754		4.41049	8.82097	3141.59	1053.47	0					1570
25	60	25	22	400.64	559.16	5.88	1.459	0.263	1.473	400.64	559.16	5.88	399	558	5	4	4	3		40.5042	40.5042	25.5071	7.5	10	9.16667	1.44338	1.33333		390.625	375	0.854984		4.53479	9.06958	3141.59	1053.47	0					1575
29	70	29	25	861.069	577.138	6.69	1.541	0.267	1.57	861.069	577.138	6.69	860	576	5	4	4	4		40.5042	40.5042	40.5042	10	10	10	0	1		453.125	437.5	0.809064		4.76478	9.52957	4188.79	1256.64	0					1580
4	16	4	4	889.5	585.5	5	0.707	0	0.707	889.5	585.5	5	889	585	5	2	2	1		13.2921	13.2921	4.36203	2.5	5	4.16667	1.44338	2		62.5	100	0.944936		2.46186	4.92373	261.799	217.104	0					1585
9	36	9	9	897	588.333	6.111	1.178	0.548	1.111	897	588.333	6.111	896	587	5	3	4	3		25.5071	40.5042	25.5071	7.5	10	8.33333	1.44338	1.33333		140.625	225	0.721121		3.22595	6.45191	2356.19	868.326	0					1590
90	150	90	59	923.467	596.578	6.878	2.421	0.272	2.47	923.467	596.578	6.878	921	594	5	6	6	5		77.7261	77.7261	57.9806	12.5	15	14.1667	1.44338	1.2		1406.25	937.5	0.803316		6.9501	13.9002	11781	2519.19	0					1595
78	140	78	55	1138.65	607.397	7.103	2.302	0.327	2.305	1138.65	607.397	7.103	1136	605	5	6	6	5		77.7261	77.7261	57.9806	12.5	15	14.1667	1.44338	1.2		1218.75	875	0.782379		6.62636	13.2527	11781	2519.19	0					1600
21	62	21	21	914.333	624.857	5	1.734	0.637	1.874	914.333	624.857	5	912	623	5	5	5	1		57.9806	57.9806	4.36203	2.5	12.5	9.16667	5.7735	5		328.125	387.5	0.736609		4.27875	8.5575	1636.25	1081.66	0					1605
10	34	10	10	911.5	629	5	1.208	0.461	1.118	911.5	629	5	910	628	5	4	3	1		40.5042	25.5071	4.36203	2.5	10	6.66667	3.81881	4		156.25	212.5	0.8191		3.34126	6.68252	785.398	554.475	0					1610
6	24	6	6	828.167	633.333	5.167	0.874	0.288	0.913	828.167	633.333	5.167	827	633	5	3	2	2		25.5071	13.2921	13.2921	5	7.5	5.83333	1.44338	1.5		93.75	150	0.825478		2.81813	5.63626	785.398	422.918	0					1615
157	216	157	95	741.745	649.86	8.089	2.958	0.301	2.974	741.746	649.86	8.089	739	647	5	7	7	7		99.5826	99.5826	99.5826	17.5	17.5	17.5	0	1		2453.12	1350	0.808404		8.3665	16.733	22449.3	3848.45	1					1620
12	40	12	12	168.75	702.583	5	1.313	0.475	1.409	168.75	702.583	5	167	701	5	4	4	1		40.5042	40.5042	4.36203	2.5	10	7.5	4.33013	4		187.5	250	0.786218		3.55062	7.10124	1047.2	716.308	0					1625
43	84	43	35	240.465	707.605	6.279	1.799	0.234	1.8	240.465	707.605	6.279	239	706	5	4	4	4		40.5042	40.5042	40.5042	10	10	10	0	1		671.875	525	0.876695		5.43334	10.8667	4188.79	1256.64	0					1630
23	58	23	20	107.696	717.348	5.826	1.427	0.255	1.438	107.696	717.348	5.826	106	716	5	4	4	3		40.5042	40.5042	25.5071	7.5	10	9.16667	1.44338	1.33333		359.375	362.5	0.836642		4.41049	8.82097	3141.59	1053.47	0					1635
21	52	21	20	884.714	752.762	5.81	1.332	0.295	1.365	884.714	752.762	5.81	883	752	5	4	3	3		40.5042	25.5071	25.5071	7.5	10	8.33333	1.44338	1.33333		328.125	325	0.878264		4.27875	8.5575	2356.19	868.326	0					1640
86	140	86	59	154.337	762.233	7.233	2.36	0.292	2.385	154.337	762.233	7.233	152	760	5	6	5	5		77.7261	57.9806	57.9806	12.5	15	13.3333	1.44338	1.2		1343.75	875	0.835		6.84558	13.6912	9817.48	2230.01	0					1645
80	134	80	55	888.625	765.713	7.287	2.302	0.291	2.336	888.625	765.713	7.287	886	764	5	6	5	5		77.7261	57.9806	57.9806	12.5	15	13.3333	1.44338	1.2		1250	837.5	0.831325		6.68252	13.365	9817.48	2230.01	0					1650
721	586	721	283	13.27	785.06	9.699	5.159	0.275	5.179	13.27	785.06	9.699	8	780	5	11	11	11		205.934	205.934	205.934	27.5	27.5	27.5	0	1		11265.6	3662.5	0.823269		13.9066	27.8133	87113.7	9503.32	1					1655
7	28	7	7	771.286	804	5	1.167	0.562	1.229	771.286	804	5	770	803	5	4	3	1		40.5042	25.5071	4.36203	2.5	10	6.66667	3.81881	4		109.375	175	0.784133		2.96672	5.93344	785.398	554.475	0					1660
50	108	50	46	626.02	858.48	5.56	2.037	0.654	1.904	626.02	858.48	5.56	623	856	5	7	6	3		99.5826	77.7261	25.5071	7.5	17.5	13.3333	5.20416	2.33333		781.25	675	0.754001		5.71348	11.427	8246.68	2217.41	0					1665
25	74	25	25	635.24	862.36	5.92	1.784	0.665	1.809	635.24	862.36	5.92	633	860	5	5	6	2		57.9806	77.7261	13.2921	5	15	10.8333	5.20416	3		390.625	462.5	0.69323		4.53479	9.06958	3926.99	1466.75	0					1670
176	228	176	98	828.176	871.955	7.949	3.11	0.247	3.131	828.177	871.955	7.949	825	869	5	7	7	7		99.5826	99.5826	99.5826	17.5	17.5	17.5	0	1		2750	1425	0.826462		8.69123	17.3825	22449.3	3848.45	1					1675
4	16	4	4	431	887.5	5.5	0.707	0	0.707	431	887.5	5.5	431	887	5	1	2	2		4.36203	13.2921	13.2921	2.5	5	4.16667	1.44338	2		62.5	100	0.944936		2.46186	4.92373	261.799	217.104	0					1680
59	100	59	50	690.508	906.542	6.559	1.965	0.298	2.118	690.508	906.542	6.559	689	905	5	4	5	4		40.5042	57.9806	40.5042	10	12.5	10.8333	1.44338	1.25		921.875	625	0.909321		6.03756	12.0751	5235.99	1470.66	0					1685
14	42	14	14	138.643	908.857	5.5	1.158	0.356	1.182	138.643	908.857	5.5	137	908	5	4	3	2		40.5042	25.5071	13.2921	5	10	7.5	2.5	2		218.75	262.5	0.829822		3.73783	7.47566	1570.8	697.525	0					1690
73	128	73	54	1045.11	922.425	7.26	2.205	0.296	2.204	1045.11	922.425	7.26	1043	920	5	5	6	5		57.9806	77.7261	57.9806	12.5	15	13.3333	1.44338	1.2		1140.62	800	0.818756		6.48164	12.9633	9817.48	2230.01	0					1695
80	136	80	56	533.188	924.45	7.575	2.292	0.3	2.352	533.188	924.45	7.575	531	922	5	5	6	6		57.9806	77.7261	77.7261	12.5	15	14.1667	1.44338	1.2		1250	850	0.8191		6.68252	13.365	11781	2519.19	0.993904					1700
448	430	448	238	127.728	959.627	8.067	4.44	0.879	4.557	127.728	959.628	8.067	123	954	5	11	12	6		205.934	236.849	77.7261	15	30	24.1667	8.03638	2		7000	2687.5	0.816957		11.8669	23.7338	51836.3	7296.28	0.921451					1705
390	388	390	183	571.282	986.808	9.333	4.13	0.28	4.151	571.283	986.808	9.333	567	983	5	9	9	9		149.153	149.153	149.153	22.5	22.5	22.5	0	1		6093.75	2425	0.825456		11.3309	22.6618	47712.9	6361.73	1					1710
44	90	44	35	131.364	995.227	6.386	1.816	0.247	1.85	131.364	995.227	6.386	129	994	5	5	4	4		57.9806	40.5042	40.5042	10	12.5	10.8333	1.44338	1.25		687.5	562.5	0.830886		5.47513	10.9503	5235.99	1470.66	0					1715
25	62	25	21	161.28	1035.56	6.04	1.492	0.243	1.467	161.28	1035.56	6.04	160	1034	5	4	4	3		40.5042	40.5042	25.5071	7.5	10	9.16667	1.44338	1.33333		390.625	387.5	0.827404		4.53479	9.06958	3141.59	1053.47	0					1720
57	106	57	43	645.526	1042.72	7.088	2.012	0.272	2.003	645.526	1042.72	7.088	644	1041	5	4	5	5		40.5042	57.9806	57.9806	10	12.5	11.6667	1.44338	1.25		890.625	662.5	0.838352		5.96855	11.9371	6544.98	1707.75	0					1725
120	172	120	81	1074.62	1101.98	6.992	2.652	0.358	2.629	1074.62	1101.98	6.992	1072	1100	5	7	6	5		99.5826	77.7261	57.9806	12.5	17.5	15	2.5	1.4		1875	1075	0.848675		7.64958	15.2992	13744.5	2817.39	0					1730
12	36	12	12	415.167	1122.17	5.5	1.061	0.274	1.133	415.167	1122.17	5.5	414	1121	5	3	3	2		25.5071	25.5071	13.2921	5	7.5	6.66667	1.44338	1.5		187.5	225	0.873576		3.55062	7.10124	1178.1	556.46	0					1735
79	126	79	60	229.19	1129.63	7.342	2.247	0.311	2.295	229.19	1129.63	7.342	227	1128	5	5	5	5		57.9806	57.9806	57.9806	12.5	12.5	12.5	0	1		1234.38	787.5	0.876725		6.65456	13.3091	8181.23	1963.5	0					1740
2630	1374	2630	706	74.262	1135.14	13.392	8.151	0.273	8.167	74.263	1135.12	13.392	66	1127	5	17	17	17		414.606	414.606	414.606	42.5	42.5	42.5	0	1		41093.8	8587.5	0.832018		21.4073	42.8146	321555	22698	1					1745
10	34	10	10	893.7	1148.1	5.3	1.017	0.288	1.087	893.7	1148.1	5.3	893	1147	5	3	3	2		25.5071	25.5071	13.2921	5	7.5	6.66667	1.44338	1.5		156.25	212.5	0.8191		3.34126	6.68252	1178.1	556.46	0					1750
18	50	18	16	1033.61	1148.89	6.167	1.304	0.221	1.3	1033.61	1148.89	6.167	1032	1148	5	4	3	3		40.5042	25.5071	25.5071	7.5	10	8.33333	1.44338	1.33333		281.25	312.5	0.82419		4.06445	8.12889	2356.19	868.326	0					1755
284	312	284	144	324.327	1154.47	8.232	3.686	0.27	3.714	324.328	1154.47	8.232	321	1151	5	8	8	8		123.426	123.426	123.426	20	20	20	0	1		4437.5	1950	0.830883		10.1941	20.3882	33510.3	5026.55	1					1760
9	32	9	9	655.667	1155.11	5	1.128	0.423	1.16	655.667	1155.11	5	654	1154	5	4	3	1		40.5042	25.5071	4.36203	2.5	10	6.66667	3.81881	4		140.625	200	0.811261		3.22595	6.45191	785.398	554.475	0					1765
1345	916	1345	532	655.626	1167.78	7.951	6.625	1.267	6.786	655.626	1167.78	7.951	648	1160	5	16	17	9		376.107	414.606	149.153	22.5	42.5	35	10.8972	1.88889		21015.6	5725	0.79812		17.1192	34.2385	160221	15311.3	0.931717					1770
17	50	17	15	803.353	1162.82	5.882	1.286	0.219	1.303	803.353	1162.82	5.882	802	1162	5	4	3	3		40.5042	25.5071	25.5071	7.5	10	8.33333	1.44338	1.33333		265.625	312.5	0.793375		3.98774	7.97548	2356.19	868.326	0					1775
5	22	5	5	574	1171.2	5.8	0.802	0.309	0.825	574	1171.2	5.8	573	1171	5	3	2	2		25.5071	13.2921	13.2921	5	7.5	5.83333	1.44338	1.5		78.125	137.5	0.797455		2.65196	5.30392	785.398	422.918	0					1780
11	32	11	11	816.909	1175.45	5.545	1.031	0.26	1.154	816.909	1175.45	5.545	816	1175	5	3	2	2		25.5071	13.2921	13.2921	5	7.5	5.83333	1.44338	1.5		171.875	200	0.927387		3.44912	6.89824	785.398	422.918	0					1785
261	292	261	137	575.793	1180.76	8.126	3.56	0.278	3.572	575.794	1180.76	8.126	572	1177	5	8	8	7		123.426	123.426	99.5826	17.5	20	19.1667	1.44338	1.14286		4078.12	1825	0.839189		9.91115	19.8223	29321.5	4613.42	0.996749					1790
100	164	100	63	452.65	1182.33	6.91	2.521	0.26	2.561	452.65	1182.33	6.91	450	1180	5	6	6	5		77.7261	77.7261	57.9806	12.5	15	14.1667	1.44338	1.2		1562.5	1025	0.788204		7.19853	14.3971	11781	2519.19	0					1795
20	52	20	18	1066.75	1190.85	6.25	1.337	0.254	1.377	1066.75	1190.85	6.25	1065	1190	5	4	3	3		40.5042	25.5071	25.5071	7.5	10	8.33333	1.44338	1.33333		312.5	325	0.850157		4.20973	8.41945	2356.19	868.326	0					1800
45	122	45	45	63.956	11.089	6	2.611	1.031	2.799	63.956	11.089	6	60	7	6	8	8	1		123.426	123.426	4.36203	2.5	20	14.1667	10.1036	8		703.125	762.5	0.622201		5.5163	11.0326	4188.79	2647.96	0					1805
34	78	34	28	655.206	42.529	7.441	1.67	0.261	1.694	655.206	42.529	7.441	654	41	6	4	4	4		40.5042	40.5042	40.5042	10	10	10	0	1		531.25	487.5	0.80731		5.02424	10.0485	4188.79	1256.64	0					1810
23	56	23	23	99.609	61.696	6.522	1.39	0.406	1.517	99.609	61.696	6.522	98	60	6	4	4	2		40.5042	40.5042	13.2921	5	10	8.33333	2.88675	2		359.375	350	0.866522		4.41049	8.82097	2094.4	868.418	0					1815
79	130	79	59	410.253	81.063	7.494	2.254	0.352	2.252	410.253	81.063	7.494	408	79	6	5	6	4		57.9806	77.7261	40.5042	10	15	12.5	2.5	1.5		1234.38	812.5	0.849749		6.65456	13.3091	7853.98	1953.55	0					1820
19	52	19	17	736.737	86	7.263	1.321	0.245	1.29	736.737	86	7.263	735	85	6	4	3	3		40.5042	25.5071	25.5071	7.5	10	8.33333	1.44338	1.33333		296.875	325	0.821577		4.13836	8.27672	2356.19	868.326	0					1825
4	18	4	4	70.75	101.25	6.75	0.73	0.198	0.829	70.75	101.25	6.75	70	101	6	2	2	2		13.2921	13.2921	13.2921	5	5	5	0	1		62.5	112.5	0.839943		2.46186	4.92373	523.599	314.159	0					1830
8	32	8	7	738.125	108.125	7	1.043	0.133	1.016	738.125	108.125	7	737	107	6	3	3	3		25.5071	25.5071	25.5071	7.5	7.5	7.5	0	1		125	200	0.749996		3.10175	6.2035	1767.15	706.858	0					1835
17	48	17	15	424	161.412	6.706	1.272	0.22	1.291	424	161.412	6.706	423	160	6	3	4	3		25.5071	40.5042	25.5071	7.5	10	8.33333	1.44338	1.33333		265.625	300	0.826432		3.98774	7.97548	2356.19	868.326	0					1840
113	174	113	73	40.044	170.814	8.15	2.624	0.355	2.591	40.044	170.814	8.15	37	168	6	7	7	5		99.5826	99.5826	57.9806	12.5	17.5	15.8333	2.88675	1.4		1765.62	1087.5	0.80597		7.49785	14.9957	16035.2	3141.19	0					1845
252	294	252	133	1106.09	172.639	9.734	3.527	0.296	3.502	1106.09	172.639	9.734	1103	169	6	8	8	8		123.426	123.426	123.426	20	20	20	0	1		3937.5	1837.5	0.814208		9.79589	19.5918	33510.3	5026.55	1					1850
61	110	61	45	913.754	176.705	7.525	2.074	0.278	2.056	913.754	176.705	7.525	912	175	6	5	5	4		57.9806	57.9806	40.5042	10	12.5	11.6667	1.44338	1.25		953.125	687.5	0.845233		6.10502	12.21	6544.98	1707.75	0					1855
311	332	311	157	60.222	194.087	9.135	3.803	0.349	3.833	60.222	194.087	9.135	56	190	6	9	9	7		149.153	149.153	99.5826	17.5	22.5	20.8333	2.88675	1.28571		4859.38	2075	0.829567		10.5074	21.0149	37110.1	5443.85	0.988339					1860
310	332	310	152	622.532	215.616	9.477	3.813	0.253	3.81	622.533	215.616	9.477	619	212	6	8	9	8		123.426	149.153	123.426	20	22.5	20.8333	1.44338	1.125		4843.75	2075	0.827787		10.4962	20.9923	37699.1	5450.35	0.99758					1865
44	90	44	35	389.568	270.295	7.727	1.818	0.248	1.842	389.568	270.295	7.727	388	268	6	4	5	4		40.5042	57.9806	40.5042	10	12.5	10.8333	1.44338	1.25		687.5	562.5	0.830886		5.47513	10.9503	5235.99	1470.66	0					1870
789	624	789	302	988.805	286.421	10.612	5.328	0.287	5.353	988.801	286.421	10.612	983	281	6	12	12	11		236.849	236.849	205.934	27.5	30	29.1667	1.44338	1.09091		12328.1	3900	0.821011		14.3308	28.6615	103673	10687	0.998628					1875
9	34	9	8	651.778	289	7	1.079	0.166	1.024	651.778	289	7	651	288	6	3	3	3		25.5071	25.5071	25.5071	7.5	7.5	7.5	0	1		140.625	212.5	0.76354		3.22595	6.45191	1767.15	706.858	0					1880
710	578	710	283	91.344	306.68	10.717	5.125	0.299	5.128	91.344	306.68	10.717	86	301	6	11	12	11		205.934	236.849	205.934	27.5	30	28.3333	1.44338	1.09091		11093.8	3612.5	0.826152		13.8356	27.6711	95033.2	10084.3	0.99867					1885
12	38	12	11	298.833	317.667	7.25	1.124	0.22	1.17	298.833	317.667	7.25	298	317	6	3	3	3		25.5071	25.5071	25.5071	7.5	7.5	7.5	0	1		187.5	237.5	0.827598		3.55062	7.10124	1767.15	706.858	0					1890
10	30	10	10	213.5	324.8	6.6	0.996	0.254	1.025	213.5	324.8	6.6	213	324	6	2	3	2		13.2921	25.5071	13.2921	5	7.5	5.83333	1.44338	1.5		156.25	187.5	0.928313		3.34126	6.68252	785.398	422.918	0					1895
9	30	9	9	602.111	332.667	6.444	0.976	0.261	1.048	602.111	332.667	6.444	601	332	6	3	2	2		25.5071	13.2921	13.2921	5	7.5	5.83333	1.44338	1.5		140.625	187.5	0.865345		3.22595	6.45191	785.398	422.918	0					1900
4	16	4	4	224.5	333.5	6	0.707	0	0.707	224.5	333.5	6	224	333	6	2	2	1		13.2921	13.2921	4.36203	2.5	5	4.16667	1.44338	2		62.5	100	0.944936		2.46186	4.92373	261.799	217.104	0					1905
15	42	15	14	419.4	344.733	7	1.183	0.231	1.25	419.4	344.733	7	418	344	6	3	3	3		25.5071	25.5071	25.5071	7.5	7.5	7.5	0	1		234.375	262.5	0.868882		3.82479	7.64958	1767.15	706.858	0					1910
80	134	80	54	861.062	372.237	8.062	2.315	0.227	2.3	861.062	372.237	8.062	859	370	6	5	6	5		57.9806	77.7261	57.9806	12.5	15	13.3333	1.44338	1.2		1250	837.5	0.831325		6.68252	13.365	9817.48	2230.01	0					1915
123	178	123	81	868.634	389.065	8	2.677	0.314	2.723	868.635	389.065	8	866	386	6	6	7	5		77.7261	99.5826	57.9806	12.5	17.5	15	2.5	1.4		1921.88	1112.5	0.83368		7.7128	15.4256	13744.5	2817.39	0					1920
37	80	37	31	132.919	402.757	6.919	1.695	0.339	1.65	132.919	402.757	6.919	131	401	6	5	5	3		57.9806	57.9806	25.5071	7.5	12.5	10.8333	2.88675	1.66667		578.125	500	0.832774		5.16786	10.3357	4908.74	1468.07	0					1925
5769	2328	5769	1219	461.488	414.906	16.363	10.712	0.291	10.708	461.503	414.907	16.363	451	404	6	22	22	22		627.528	627.528	627.528	55	55	55	0	1		90140.6	14550	0.829023		27.8149	55.6298	696910	38013.3	1					1930
50	98	50	39	576.5	460.74	7.7	1.913	0.277	1.92	576.5	460.74	7.7	575	459	6	4	5	4		40.5042	57.9806	40.5042	10	12.5	10.8333	1.44338	1.25		781.25	612.5	0.83094		5.71348	11.427	5235.99	1470.66	0					1935
23	60	23	20	85.391	465.217	7.13	1.43	0.277	1.422	85.391	465.217	7.13	84	464	6	4	4	3		40.5042	40.5042	25.5071	7.5	10	9.16667	1.44338	1.33333		359.375	375	0.808754		4.41049	8.82097	3141.59	1053.47	0					1940
148	204	148	91	551.946	517.635	8.385	2.886	0.306	2.895	551.946	517.635	8.385	549	515	6	7	7	6		99.5826	99.5826	77.7261	15	17.5	16.6667	1.44338	1.16667		2312.5	1275	0.822925		8.20347	16.4069	19242.3	3487.75	0.995656					1945
18	48	18	17	451	528.056	6.722	1.272	0.245	1.279	451	528.056	6.722	450	527	6	3	3	3		25.5071	25.5071	25.5071	7.5	7.5	7.5	0	1		281.25	300	0.858531		4.06445	8.12889	1767.15	706.858	0					1950
6	22	6	6	542.667	529.5	6.333	0.827	0.109	0.898	542.667	529.5	6.333	542	529	6	2	2	2		13.2921	13.2921	13.2921	5	5	5	0	1		93.75	137.5	0.900521		2.81813	5.63626	523.599	314.159	0					1955
39	84	39	33	699.795	556.41	7.718	1.716	0.264	1.778	699.795	556.41	7.718	698	555	6	4	4	4		40.5042	40.5042	40.5042	10	10	10	0	1		609.375	525	0.821447		5.25935	10.5187	4188.79	1256.64	0					1960
8	24	8	8	163.5	602.5	6.5	0.866	0	0.866	163.5	602.5	6.5	163	602	6	2	2	2		13.2921	13.2921	13.2921	5	5	5	0	1		125	150	0.999995		3.10175	6.2035	523.599	314.159	0					1965
57	106	57	46	914.474	606.754	7.825	2.017	0.38	1.987	914.474	606.754	7.825	913	605	6	5	5	4		57.9806	57.9806	40.5042	10	12.5	11.6667	1.44338	1.25		890.625	662.5	0.838352		5.96855	11.9371	6544.98	1707.75	0					1970
5	22	5	5	1076.6	620.2	6.2	0.925	0.36	0.917	1076.6	620.2	6.2	1076	619	6	2	3	2		13.2921	25.5071	13.2921	5	7.5	5.83333	1.44338	1.5		78.125	137.5	0.797455		2.65196	5.30392	785.398	422.918	0					1975
8	28	8	8	832.875	636.875	6	1.037	0.405	1.132	832.875	636.875	6	832	636	6	3	3	1		25.5071	25.5071	4.36203	2.5	7.5	5.83333	2.88675	3		125	175	0.857139		3.10175	6.2035	589.049	428.549	0					1980
4	16	4	4	832.5	641.5	6	0.707	0	0.707	832.5	641.5	6	832	641	6	2	2	1		13.2921	13.2921	4.36203	2.5	5	4.16667	1.44338	2		62.5	100	0.944936		2.46186	4.92373	261.799	217.104	0					1985
32	90	32	32	884.5	667.188	6	2.195	0.855	2.298	884.5	667.188	6	881	665	6	8	5	1		123.426	57.9806	4.36203	2.5	20	11.6667	8.77971	8		500	562.5	0.671955		4.92373	9.84745	2617.99	1693.07	0					1990
116	174	116	74	1079.15	665.621	8.672	2.647	0.268	2.663	1079.15	665.621	8.672	1076	663	6	7	6	6		99.5826	77.7261	77.7261	15	17.5	15.8333	1.44338	1.16667		1812.5	1087.5	0.820172		7.56362	15.1272	16493.4	3146.39	0.995888					1995
122	178	122	76	965.377	682.369	8.779	2.696	0.233	2.741	965.378	682.369	8.779	963	680	6	6	6	6		77.7261	77.7261	77.7261	15	15	15	0	1		1906.25	1112.5	0.829155		7.69184	15.3837	14137.2	2827.43	1					2000
86	138	86	64	1011.01	689	8.465	2.33	0.3	2.294	1011.01	689	8.465	1009	687	6	5	5	6		57.9806	57.9806	77.7261	12.5	15	13.3333	1.44338	1.2		1343.75	862.5	0.847102		6.84558	13.6912	9817.48	2230.01	0.994285
19	48	19	18	741.158	729.842	6.737	1.282	0.249	1.332	741.158	729.842	6.737	740	729	6	3	3	3		25.5071	25.5071	25.5071	7.5	7.5	7.5	0	1		296.875	300	0.890041		4.13836	8.27672	1767.15	706.858	0
235	270	235	128	1033.95	732.123	9.651	3.423	0.296	3.423	1033.95	732.123	9.651	1031	729	6	7	8	8		99.5826	123.426	123.426	17.5	20	19.1667	1.44338	1.14286		3671.88	1687.5	0.846247		9.57047	19.1409	29321.5	4613.42	0.996749
55	104	55	42	166.291	746.836	7.291	1.981	0.293	1.999	166.291	746.836	7.291	164	745	6	5	5	4		57.9806	57.9806	40.5042	10	12.5	11.6667	1.44338	1.25		859.375	650	0.834368		5.89791	11.7958	6544.98	1707.75	0
20	56	20	17	1167.35	773.45	7.05	1.375	0.239	1.352	1167.35	773.45	7.05	1166	772	6	4	4	3		40.5042	40.5042	25.5071	7.5	10	9.16667	1.44338	1.33333		312.5	350	0.789431		4.20973	8.41945	3141.59	1053.47	0
272	302	272	142	837.787	783.724	9.044	3.613	0.288	3.619	837.787	783.724	9.044	834	780	6	8	8	8		123.426	123.426	123.426	20	20	20	0	1		4250	1887.5	0.834042		10.0485	20.0969	33510.3	5026.55	1
36	80	36	29	924.75	798.222	7.278	1.707	0.261	1.77	924.75	798.222	7.278	923	797	6	4	4	4		40.5042	40.5042	40.5042	10	10	10	0	1		562.5	500	0.8177		5.12088	10.2418	4188.79	1256.64	0
42	88	42	33	221.69	817.548	7.69	1.808	0.244	1.804	221.69	817.548	7.69	220	816	6	5	4	4		57.9806	40.5042	40.5042	10	12.5	10.8333	1.44338	1.25		656.25	550	0.823821		5.39089	10.7818	5235.99	1470.66	0
4	16	4	4	114.5	844.5	6	0.707	0	0.707	114.5	844.5	6	114	844	6	2	2	1		13.2921	13.2921	4.36203	2.5	5	4.16667	1.44338	2		62.5	100	0.944936		2.46186	4.92373	261.799	217.104	0
8912	3126	8912	1643	98.381	855.71	18.072	12.448	0.342	12.45	98.381	855.655	18.073	86	844	6	26	25	26		820.839	770.685	820.839	62.5	65	64.1667	1.44338	1.04		139250	19537.5	0.825044		32.154	64.3081	1.1061e+06	51737	0.999723
332	344	332	165	583.41	858.28	9.313	3.891	0.274	3.872	583.41	858.281	9.313	580	854	6	8	9	8		123.426	149.153	123.426	20	22.5	20.8333	1.44338	1.125		5187.5	2150	0.836275		10.7388	21.4776	37699.1	5450.35	0.99758
1467	940	1467	469	762.892	868.4	12.664	6.639	0.266	6.656	762.888	868.407	12.664	756	862	6	14	14	14		303.452	303.452	303.452	35	35	35	0	1		22921.9	5875	0.82409		17.6219	35.2439	179594	15393.8	1
4	18	4	4	617.25	868.25	6	0.87	0.397	0.926	617.25	868.25	6	617	867	6	2	3	1		13.2921	25.5071	4.36203	2.5	7.5	5	2.5	3		62.5	112.5	0.839943		2.46186	4.92373	392.699	306.075	0
112	172	112	74	930.527	883.786	8.723	2.607	0.293	2.628	930.527	883.786	8.723	928	881	6	6	6	6		77.7261	77.7261	77.7261	15	15	15	0	1		1750	1075	0.810524		7.47566	14.9513	14137.2	2827.43	1
8	30	8	8	318.125	890.25	6.75	0.953	0.294	1.006	318.125	890.25	6.75	317	889	6	3	3	2		25.5071	25.5071	13.2921	5	7.5	6.66667	1.44338	1.5		125	187.5	0.799996		3.10175	6.2035	1178.1	556.46	0
8935	3190	8935	1665	545.099	904.744	18.21	12.489	0.518	12.449	545.112	904.772	18.21	533	892	6	25	28	26		770.685	924.688	820.839	62.5	70	65.8333	3.81881	1.12		139609	19937.5	0.809881		32.1817	64.3634	1.19119e+06	54437.8	0.998244
12	36	12	12	146.583	908.083	6.417	1.074	0.286	1.164	146.583	908.083	6.417	146	907	6	3	3	2		25.5071	25.5071	13.2921	5	7.5	6.66667	1.44338	1.5		187.5	225	0.873576		3.55062	7.10124	1178.1	556.46	0
74	144	74	70	8.216	911.703	7.514	2.374	0.745	2.378	8.216	911.703	7.514	5	909	6	7	7	3		99.5826	99.5826	25.5071	7.5	17.5	14.1667	5.7735	2.33333		1156.25	900	0.734414		6.5111	13.0222	9621.13	2513.18	0
4	16	4	4	186	934.5	6.5	0.707	0	0.707	186	934.5	6.5	186	934	6	1	2	2		4.36203	13.2921	13.2921	2.5	5	4.16667	1.44338	2		62.5	100	0.944936		2.46186	4.92373	261.799	217.104	0
23	58	23	20	349.304	941.652	6.826	1.427	0.255	1.438	349.304	941.652	6.826	348	940	6	4	4	3		40.5042	40.5042	25.5071	7.5	10	9.16667	1.44338	1.33333		359.375	362.5	0.836642		4.41049	8.82097	3141.59	1053.47	0
83	128	83	56	698.952	952.952	8.012	2.325	0.183	2.293	698.952	952.952	8.012	697	951	6	5	5	5		57.9806	57.9806	57.9806	12.5	12.5	12.5	0	1		1296.88	800	0.891917		6.76503	13.5301	8181.23	1963.5	0
38	80	38	33	151.684	954.368	7.842	1.69	0.288	1.746	151.684	954.368	7.842	150	953	6	4	4	4		40.5042	40.5042	40.5042	10	10	10	0	1		593.75	500	0.847712		5.21401	10.428	4188.79	1256.64	0
24	58	24	22	403.167	972.583	7.167	1.419	0.276	1.465	403.167	972.583	7.167	402	971	6	3	4	3		25.5071	40.5042	25.5071	7.5	10	8.33333	1.44338	1.33333		375	362.5	0.86072		4.4735	8.947	2356.19	868.326	0
19	50	19	17	937.421	976.158	6.895	1.319	0.219	1.299	937.421	976.158	6.895	936	975	6	4	3	3		40.5042	25.5071	25.5071	7.5	10	8.33333	1.44338	1.33333		296.875	312.5	0.85444		4.13836	8.27672	2356.19	868.326	0
69	126	69	50	933.58	999.681	7.797	2.165	0.287	2.208	933.58	999.681	7.797	931	998	6	6	5	5		77.7261	57.9806	57.9806	12.5	15	13.3333	1.44338	1.2		1078.12	787.5	0.801084		6.36102	12.722	9817.48	2230.01	0
95	152	95	64	139.916	1012.07	8.126	2.45	0.275	2.386	139.916	1012.07	8.126	137	1010	6	6	6	5		77.7261	77.7261	57.9806	12.5	15	14.1667	1.44338	1.2		1484.38	950	0.821841		7.0765	14.153	11781	2519.19	0
43	86	43	36	284.628	1026.37	7.256	1.783	0.265	1.825	284.628	1026.37	7.256	283	1025	6	4	4	4		40.5042	40.5042	40.5042	10	10	10	0	1		671.875	537.5	0.856307		5.43334	10.8667	4188.79	1256.64	0
17	48	17	16	823.824	1031.18	6.824	1.239	0.222	1.203	823.824	1031.18	6.824	823	1030	6	3	3	3		25.5071	25.5071	25.5071	7.5	7.5	7.5	0	1		265.625	300	0.826432		3.98774	7.97548	1767.15	706.858	0
7	26	7	7	262	1077.29	6	0.975	0.36	1.04	262	1077.29	6	261	1076	6	3	3	1		25.5071	25.5071	4.36203	2.5	7.5	5.83333	2.88675	3		109.375	162.5	0.844451		2.96672	5.93344	589.049	428.549	0
105	162	105	70	1021.86	1094.24	8.105	2.56	0.343	2.514	1021.86	1094.24	8.105	1019	1092	6	7	6	5		99.5826	77.7261	57.9806	12.5	17.5	15	2.5	1.4		1640.62	1012.5	0.824316		7.31656	14.6331	13744.5	2817.39	0
610	508	610	250	294.295	1098.67	10.616	4.856	0.256	4.883	294.296	1098.66	10.616	290	1094	6	10	10	10		176.68	176.68	176.68	25	25	25	0	1		9531.25	3175	0.849517		13.1529	26.3057	65449.8	7853.98	1
33	76	33	28	818.939	1098.39	7.879	1.619	0.282	1.63	818.939	1098.39	7.879	817	1097	6	4	4	4		40.5042	40.5042	40.5042	10	10	10	0	1		515.625	475	0.812228		4.97449	9.94898	4188.79	1256.64	0
101	156	101	67	499.574	1101.85	7.931	2.497	0.259	2.547	499.574	1101.85	7.931	497	1099	6	6	6	5		77.7261	77.7261	57.9806	12.5	15	14.1667	1.44338	1.2		1578.12	975	0.83414		7.22245	14.4449	11781	2519.19	0
68	120	68	49	927.853	1101.47	7.912	2.171	0.291	2.159	927.853	1101.47	7.912	926	1099	6	5	6	5		57.9806	77.7261	57.9806	12.5	15	13.3333	1.44338	1.2		1062.5	750	0.832991		6.33014	12.6603	9817.48	2230.01	0
84	142	84	60	1144.05	1104	8.262	2.333	0.329	2.314	1144.05	1104	8.262	1142	1102	6	6	6	5		77.7261	77.7261	57.9806	12.5	15	14.1667	1.44338	1.2		1312.5	887.5	0.810426		6.79209	13.5842	11781	2519.19	0
93	148	93	66	802.366	1109.92	8.226	2.413	0.297	2.438	802.366	1109.92	8.226	800	1108	6	6	5	5		77.7261	57.9806	57.9806	12.5	15	13.3333	1.44338	1.2		1453.12	925	0.832165		7.02648	14.053	9817.48	2230.01	0
229	274	229	122	211.061	1115.15	9.52	3.407	0.29	3.398	211.061	1115.15	9.52	207	1112	6	8	8	8		123.426	123.426	123.426	20	20	20	0	1		3578.12	1712.5	0.819638		9.48831	18.9766	33510.3	5026.55	1
50	102	50	38	1145.96	1117.46	7.66	1.939	0.303	1.952	1145.96	1117.46	7.66	1144	1116	6	5	5	4		57.9806	57.9806	40.5042	10	12.5	11.6667	1.44338	1.25		781.25	637.5	0.798354		5.71348	11.427	6544.98	1707.75	0
27	68	27	23	509.111	1121.85	7.444	1.511	0.271	1.519	509.111	1121.85	7.444	508	1120	6	4	4	4		40.5042	40.5042	40.5042	10	10	10	0	1		421.875	425	0.794114		4.65263	9.30526	4188.79	1256.64	0
221	266	221	124	958.977	1149.17	9.054	3.349	0.275	3.328	958.978	1149.17	9.054	956	1146	6	7	8	7		99.5826	123.426	99.5826	17.5	20	18.3333	1.44338	1.14286		3453.12	1662.5	0.824509		9.37651	18.753	25656.3	4219.84	0.9969
597	502	597	248	55.613	1162.47	10.132	4.819	0.279	4.82	55.613	1162.47	10.132	51	1158	6	10	10	10		176.68	176.68	176.68	25	25	25	0	1		9328.12	3137.5	0.847413		13.0588	26.1175	65449.8	7853.98	1
127	178	127	80	909.339	9.488	9.024	2.74	0.335	2.725	909.339	9.488	9.024	907	7	7	6	7	5		77.7261	99.5826	57.9806	12.5	17.5	15	2.5	1.4		1984.38	1112.5	0.851657		7.79552	15.591	13744.5	2817.39	0
393	382	393	185	940.768	30.929	10.458	4.145	0.3	4.153	940.769	30.929	10.458	937	27	7	9	9	8		149.153	149.153	123.426	20	22.5	21.6667	1.44338	1.125		6140.62	2387.5	0.842715		11.3599	22.7198	42411.5	5896.18	0.997476
9	32	9	9	1072.33	47	7.222	0.992	0.297	1.077	1072.33	47	7.222	1071	46	7	3	3	2		25.5071	25.5071	13.2921	5	7.5	6.66667	1.44338	1.5		140.625	200	0.811261		3.22595	6.45191	1178.1	556.46	0
55	110	55	41	1164.44	63.545	8.764	2.016	0.35	1.972	1164.44	63.545	8.764	1162	61	7	6	6	4		77.7261	77.7261	40.5042	10	15	13.3333	2.88675	1.5		859.375	687.5	0.788857		5.89791	11.7958	9424.78	2225.84	0
77	126	77	57	801.727	70.468	8.494	2.245	0.353	2.32	801.727	70.468	8.494	800	68	7	5	6	4		57.9806	77.7261	40.5042	10	15	12.5	2.5	1.5		1203.12	787.5	0.861865		6.59793	13.1959	7853.98	1953.55	0
140	202	140	84	135.307	93.043	9.614	2.858	0.321	2.884	135.307	93.043	9.614	132	90	7	7	7	6		99.5826	99.5826	77.7261	15	17.5	16.6667	1.44338	1.16667		2187.5	1262.5	0.800847		8.05292	16.1058	19242.3	3487.75	0.995656
173	224	173	101	461.116	116.936	9.405	3.073	0.29	3.123	461.116	116.936	9.405	458	114	7	7	7	6		99.5826	99.5826	77.7261	15	17.5	16.6667	1.44338	1.16667		2703.12	1400	0.831633		8.64157	17.2831	19242.3	3487.75	0.995656
438	424	438	202	1026.47	128.895	11.203	4.307	0.297	4.307	1026.47	128.895	11.203	1022	124	7	10	10	9		176.68	176.68	149.153	22.5	25	24.1667	1.44338	1.11111		6843.75	2650	0.816142		11.7779	23.5558	58904.9	7336.04	0.997984
124	172	124	80	107.653	133.556	9.113	2.703	0.316	2.71	107.653	133.556	9.113	105	131	7	6	6	5		77.7261	77.7261	57.9806	12.5	15	14.1667	1.44338	1.2		1937.5	1075	0.867431		7.73365	15.4673	11781	2519.19	0
28	66	28	24	476.536	140.679	8.25	1.553	0.299	1.589	476.536	140.679	8.25	475	139	7	4	4	3		40.5042	40.5042	25.5071	7.5	10	9.16667	1.44338	1.33333		437.5	412.5	0.838257		4.70937	9.41875	3141.59	1053.47	0
9	32	9	9	340.556	141.889	8	0.974	0.269	1.1	340.556	141.889	8	340	141	7	2	3	3		13.2921	25.5071	25.5071	5	7.5	6.66667	1.44338	1.5		140.625	200	0.811261		3.22595	6.45191	1178.1	556.46	0
198	246	198	111	464.854	149.449	9.556	3.227	0.338	3.227	464.854	149.449	9.556	462	146	7	7	8	6		99.5826	123.426	77.7261	15	20	17.5	2.5	1.33333		3093.75	1537.5	0.82856		9.03925	18.0785	21991.1	3838.34	0.988945
112	162	112	74	505.062	163.411	8.884	2.59	0.295	2.637	505.062	163.411	8.884	502	161	7	7	6	5		99.5826	77.7261	57.9806	12.5	17.5	15	2.5	1.4		1750	1012.5	0.860557		7.47566	14.9513	13744.5	2817.39	0
26	62	26	25	1025.42	167.462	7.577	1.456	0.381	1.627	1025.42	167.462	7.577	1024	166	7	4	4	3		40.5042	40.5042	25.5071	7.5	10	9.16667	1.44338	1.33333		406.25	387.5	0.849323		4.59446	9.18893	3141.59	1053.47	0
211	254	211	120	290.36	168.682	9.791	3.285	0.301	3.294	290.36	168.682	9.791	287	165	7	8	8	7		123.426	123.426	99.5826	17.5	20	19.1667	1.44338	1.14286		3296.88	1587.5	0.837215		9.2329	18.4658	29321.5	4613.42	0.996749
15	46	15	14	691.333	167.333	7.933	1.208	0.268	1.248	691.333	167.333	7.933	690	166	7	3	4	3		25.5071	40.5042	25.5071	7.5	10	8.33333	1.44338	1.33333		234.375	287.5	0.793327		3.82479	7.64958	2356.19	868.326	0
145	196	145	94	302.855	184.883	9.062	2.838	0.356	2.916	302.855	184.883	9.062	300	182	7	7	7	6		99.5826	99.5826	77.7261	15	17.5	16.6667	1.44338	1.16667		2265.62	1225	0.844899		8.14766	16.2953	19242.3	3487.75	0.995656
469	482	469	230	878.495	184.588	11.495	4.718	1.166	4.467	878.495	184.589	11.495	873	179	7	11	11	11		205.934	205.934	205.934	27.5	27.5	27.5	0	1		7328.12	3012.5	0.751422		12.0495	24.0989	87113.7	9503.32	1
49	96	49	37	895.469	194.939	8.571	1.91	0.23	1.9	895.469	194.939	8.571	894	193	7	4	5	4		40.5042	57.9806	40.5042	10	12.5	10.8333	1.44338	1.25		765.625	600	0.836903		5.67513	11.3503	5235.99	1470.66	0
48	88	48	42	70.583	197.083	8.062	1.842	0.383	1.914	70.583	197.083	8.062	69	195	7	4	5	3		40.5042	57.9806	25.5071	7.5	12.5	10	2.5	1.66667		750	550	0.900521		5.63626	11.2725	3926.99	1246.89	0
33	72	33	29	1035.58	197.212	8.03	1.614	0.307	1.646	1035.58	197.212	8.03	1034	196	7	4	4	3		40.5042	40.5042	25.5071	7.5	10	9.16667	1.44338	1.33333		515.625	450	0.857352		4.97449	9.94898	3141.59	1053.47	0
1021	736	1021	362	1129.91	210.59	12.596	5.839	0.272	5.848	1129.91	210.59	12.596	1124	205	7	13	12	12		269.372	236.849	236.849	30	32.5	30.8333	1.44338	1.08333		15953.1	4600	0.826587		15.6166	31.2331	122522	11943.1	0.998873
79	138	79	56	1135.96	233.468	8.949	2.299	0.3	2.281	1135.96	233.468	8.949	1134	231	7	5	6	5		57.9806	77.7261	57.9806	12.5	15	13.3333	1.44338	1.2		1234.38	862.5	0.800488		6.65456	13.3091	9817.48	2230.01	0
147	200	147	91	1169.96	237.517	9.143	2.88	0.331	2.855	1169.96	237.517	9.143	1167	235	7	7	6	6		99.5826	77.7261	77.7261	15	17.5	15.8333	1.44338	1.16667		2296.88	1250	0.835598		8.18495	16.3699	16493.4	3146.39	0.995888
116	172	116	79	88.879	239.612	9.345	2.626	0.313	2.628	88.879	239.612	9.345	86	237	7	6	6	6		77.7261	77.7261	77.7261	15	15	15	0	1		1812.5	1075	0.829709		7.56362	15.1272	14137.2	2827.43	1
97	154	97	68	375.113	242.536	9.433	2.453	0.321	2.495	375.113	242.536	9.433	373	240	7	5	6	6		57.9806	77.7261	77.7261	12.5	15	14.1667	1.44338	1.2		1515.62	962.5	0.822513		7.12581	14.2516	11781	2519.19	0.993904
4	18	4	4	921.75	248.75	7.25	0.73	0.198	0.829	921.75	248.75	7.25	921	248	7	2	2	2		13.2921	13.2921	13.2921	5	5	5	0	1		62.5	112.5	0.839943		2.46186	4.92373	523.599	314.159	0
349	352	349	167	337.513	262.092	10.378	3.97	0.262	3.993	337.514	262.092	10.378	334	258	7	8	9	8		123.426	149.153	123.426	20	22.5	20.8333	1.44338	1.125		5453.12	2200	0.844935		10.9191	21.8381	37699.1	5450.35	0.99758
270	302	270	140	287.381	269.096	9.904	3.614	0.308	3.612	287.382	269.096	9.904	284	265	7	8	9	7		123.426	149.153	99.5826	17.5	22.5	20	2.5	1.28571		4218.75	1887.5	0.829949		10.0238	20.0476	32986.7	5016.4	0.991557
7	28	7	7	802.143	268.857	7.857	0.919	0.332	0.881	802.143	268.857	7.857	801	268	7	3	3	2		25.5071	25.5071	13.2921	5	7.5	6.66667	1.44338	1.5		109.375	175	0.784133		2.96672	5.93344	1178.1	556.46	0
16	48	16	14	331.312	274.812	7.812	1.277	0.241	1.291	331.312	274.812	7.812	330	274	7	4	3	3		40.5042	25.5071	25.5071	7.5	10	8.33333	1.44338	1.33333		250	300	0.793697		3.90796	7.81593	2356.19	868.326	0
159	214	159	96	375.189	312.308	9.648	2.967	0.278	2.961	375.189	312.308	9.648	372	309	7	7	7	6		99.5826	99.5826	77.7261	15	17.5	16.6667	1.44338	1.16667		2484.38	1337.5	0.822874		8.40187	16.8037	19242.3	3487.75	0.995656
9	28	9	9	199.556	316.333	7.556	0.945	0.225	0.916	199.556	316.333	7.556	199	315	7	2	3	2		13.2921	25.5071	13.2921	5	7.5	5.83333	1.44338	1.5		140.625	175	0.927156		3.22595	6.45191	785.398	422.918	0
56	102	56	42	157.696	336.214	8.268	2.006	0.289	1.994	157.696	336.214	8.268	156	334	7	5	5	4		57.9806	57.9806	40.5042	10	12.5	11.6667	1.44338	1.25		875	637.5	0.861009		5.93344	11.8669	6544.98	1707.75	0
493	452	493	214	39.755	338.501	11.414	4.507	0.311	4.528	39.755	338.501	11.414	35	334	7	10	10	10		176.68	176.68	176.68	25	25	25	0	1		7703.12	2825	0.828404		12.2516	24.5032	65449.8	7853.98	1
4	18	4	4	695.25	352.25	7.25	0.73	0.198	0.829	695.25	352.25	7.25	695	352	7	2	2	2		13.2921	13.2921	13.2921	5	5	5	0	1		62.5	112.5	0.839943		2.46186	4.92373	523.599	314.159	0
7	26	7	7	192	356.571	7.143	0.931	0.291	1.097	192	356.571	7.143	191	356	7	3	2	2		25.5071	13.2921	13.2921	5	7.5	5.83333	1.44338	1.5		109.375	162.5	0.844451		2.96672	5.93344	785.398	422.918	0
52	104	52	39	400.115	361.769	8.731	1.974	0.304	1.996	400.115	361.769	8.731	398	360	7	5	5	4		57.9806	57.9806	40.5042	10	12.5	11.6667	1.44338	1.25		812.5	650	0.803744		5.78866	11.5773	6544.98	1707.75	0
84	150	84	71	774.976	372.714	8.226	2.401	0.656	2.413	774.976	372.714	8.226	772	370	7	7	7	3		99.5826	99.5826	25.5071	7.5	17.5	14.1667	5.7735	2.33333		1312.5	937.5	0.767204		6.79209	13.5842	9621.13	2513.18	0
274	308	274	140	1083.02	372.971	10.007	3.628	0.296	3.709	1083.02	372.971	10.007	1079	369	7	9	9	7		149.153	149.153	99.5826	17.5	22.5	20.8333	2.88675	1.28571		4281.25	1925	0.821799		10.073	20.1461	37110.1	5443.85	0.988339
9	28	9	9	743.667	395.444	7.444	0.945	0.225	0.916	743.667	395.444	7.444	743	395	7	3	2	2		25.5071	13.2921	13.2921	5	7.5	5.83333	1.44338	1.5		140.625	175	0.927156		3.22595	6.45191	785.398	422.918	0
6	22	6	6	331.5	396.667	7.667	0.827	0.109	0.898	331.5	396.667	7.667	331	396	7	2	2	2		13.2921	13.2921	13.2921	5	5	5	0	1		93.75	137.5	0.900521		2.81813	5.63626	523.599	314.159	0
282	304	282	146	1041.46	425.592	9.897	3.669	0.285	3.667	1041.46	425.592	9.897	1038	422	7	8	8	7		123.426	123.426	99.5826	17.5	20	19.1667	1.44338	1.14286		4406.25	1900	0.84874		10.1701	20.3403	29321.5	4613.42	0.996749
203	250	203	114	396.872	464.739	9.788	3.254	0.267	3.276	396.872	464.739	9.788	394	461	7	7	8	7		99.5826	123.426	99.5826	17.5	20	18.3333	1.44338	1.14286		3171.88	1562.5	0.828972		9.1147	18.2294	25656.3	4219.84	0.9969
440	420	440	201	612.193	471.582	11.07	4.317	0.278	4.315	612.194	471.582	11.07	608	467	7	9	10	9		149.153	176.68	149.153	22.5	25	23.3333	1.44338	1.11111		6875	2625	0.826421		11.7958	23.5916	53014.4	6837.92	0.998058
51	98	51	37	759.745	476.02	8.471	1.954	0.218	1.978	759.745	476.02	8.471	758	474	7	5	5	4		57.9806	57.9806	40.5042	10	12.5	11.6667	1.44338	1.25		796.875	612.5	0.841983		5.75132	11.5026	6544.98	1707.75	0
50	96	50	38	828.56	517	8.5	1.913	0.22	1.888	828.56	517	8.5	827	515	7	4	5	4		40.5042	57.9806	40.5042	10	12.5	10.8333	1.44338	1.25		781.25	600	0.848251		5.71348	11.427	5235.99	1470.66	0
538	482	538	234	680.927	528.721	11.658	4.634	0.285	4.669	680.929	528.722	11.658	676	524	7	10	10	10		176.68	176.68	176.68	25	25	25	0	1		8406.25	3012.5	0.823424		12.6136	25.2271	65449.8	7853.98	1
133	190	133	84	206.692	545	9.105	2.77	0.316	2.772	206.692	545	9.105	204	542	7	6	7	6		77.7261	99.5826	77.7261	15	17.5	15.8333	1.44338	1.16667		2078.12	1187.5	0.822804		7.9164	15.8328	16493.4	3146.39	0.995888
12	38	12	12	488.167	546	7.417	1.068	0.287	1.133	488.167	546	7.417	487	545	7	3	3	2		25.5071	25.5071	13.2921	5	7.5	6.66667	1.44338	1.5		187.5	237.5	0.827598		3.55062	7.10124	1178.1	556.46	0
12	40	12	11	436.333	545.917	8.083	1.128	0.195	1.137	436.333	545.917	8.083	435	545	7	3	3	3		25.5071	25.5071	25.5071	7.5	7.5	7.5	0	1		187.5	250	0.786218		3.55062	7.10124	1767.15	706.858	0
18	50	18	16	1027.33	549.5	8	1.297	0.243	1.302	1027.33	549.5	8	1026	548	7	3	4	3		25.5071	40.5042	25.5071	7.5	10	8.33333	1.44338	1.33333		281.25	312.5	0.82419		4.06445	8.12889	2356.19	868.326	0
103	162	103	67	855.466	579.806	9.34	2.53	0.26	2.56	855.466	579.806	9.34	853	577	7	6	6	6		77.7261	77.7261	77.7261	15	15	15	0	1		1609.38	1012.5	0.813815		7.26981	14.5396	14137.2	2827.43	1
4	18	4	4	431.25	586.75	7.75	0.73	0.198	0.829	431.25	586.75	7.75	431	586	7	2	2	2		13.2921	13.2921	13.2921	5	5	5	0	1		62.5	112.5	0.839943		2.46186	4.92373	523.599	314.159	0
37	80	37	37	825.108	598.838	7.486	1.752	0.585	1.904	825.108	598.838	7.486	823	597	7	5	5	2		57.9806	57.9806	13.2921	5	12.5	10	4.33013	2.5		578.125	500	0.832774		5.16786	10.3357	3272.49	1253.67	0
10	36	10	10	823.1	605.3	7.9	1.115	0.404	1.145	823.1	605.3	7.9	822	604	7	3	4	2		25.5071	40.5042	13.2921	5	10	7.5	2.5	2		156.25	225	0.773594		3.34126	6.68252	1570.8	697.525	0
108	180	108	89	1073.88	613	7.722	2.692	0.777	2.838	1073.88	613	7.722	1070	609	7	8	9	3		123.426	149.153	25.5071	7.5	22.5	16.6667	8.03638	3		1687.5	1125	0.755949		7.38559	14.7712	14137.2	3484.76	0
32	76	32	32	1066.5	615.219	7.406	1.626	0.527	1.684	1066.5	615.219	7.406	1064	613	7	6	5	2		77.7261	57.9806	13.2921	5	15	10.8333	5.20416	3		500	475	0.795736		4.92373	9.84745	3926.99	1466.75	0
812	736	812	344	1067.06	623.155	12.995	5.782	1.417	5.473	1067.06	623.155	12.995	1062	618	7	12	11	16		236.849	205.934	376.107	27.5	40	32.5	6.61438	1.45455		12687.5	4600	0.709537		14.4687	28.9374	138230	13183	0.980707
50	98	50	38	210.62	623.18	8.3	1.926	0.289	1.936	210.62	623.18	8.3	209	621	7	5	5	4		57.9806	57.9806	40.5042	10	12.5	11.6667	1.44338	1.25		781.25	612.5	0.83094		5.71348	11.427	6544.98	1707.75	0
27	64	27	23	794.444	623.482	7.741	1.516	0.254	1.603	794.444	623.482	7.741	793	622	7	4	4	3		40.5042	40.5042	25.5071	7.5	10	9.16667	1.44338	1.33333		421.875	400	0.843746		4.65263	9.30526	3141.59	1053.47	0
5	20	5	5	827	626.4	7.8	0.848	0.319	0.894	827	626.4	7.8	827	626	7	1	2	3		4.36203	13.2921	25.5071	2.5	7.5	5	2.5	3		78.125	125	0.877201		2.65196	5.30392	392.699	306.075	0
126	184	126	79	759.119	633.778	9.341	2.725	0.271	2.773	759.12	633.778	9.341	756	631	7	7	6	6		99.5826	77.7261	77.7261	15	17.5	15.8333	1.44338	1.16667		1968.75	1150	0.819555		7.775	15.55	16493.4	3146.39	0.995888
404	406	404	189	910.131	652.072	11.403	4.185	0.271	4.183	910.131	652.072	11.403	906	648	7	9	9	10		149.153	149.153	176.68	22.5	25	23.3333	1.44338	1.11111		6312.5	2537.5	0.807627		11.4649	22.9298	53014.4	6837.92	0.998058
14	44	14	13	1151.93	657.286	7.929	1.18	0.206	1.174	1151.93	657.286	7.929	1151	656	7	3	3	3		25.5071	25.5071	25.5071	7.5	7.5	7.5	0	1		218.75	275	0.792103		3.73783	7.47566	1767.15	706.858	0
15	46	15	13	854.533	681.933	7.8	1.242	0.191	1.289	854.533	681.933	7.8	853	681	7	4	3	3		40.5042	25.5071	25.5071	7.5	10	8.33333	1.44338	1.33333		234.375	287.5	0.793327		3.82479	7.64958	2356.19	868.326	0
38	80	38	30	1134.58	687.658	8.579	1.748	0.199	1.716	1134.58	687.658	8.579	1133	686	7	4	4	4		40.5042	40.5042	40.5042	10	10	10	0	1		593.75	500	0.847712		5.21401	10.428	4188.79	1256.64	0
103	158	103	69	1041.68	737.864	9.087	2.513	0.275	2.511	1041.68	737.864	9.087	1039	735	7	6	6	5		77.7261	77.7261	57.9806	12.5	15	14.1667	1.44338	1.2		1609.38	987.5	0.834418		7.26981	14.5396	11781	2519.19	0
30	68	30	26	1051.83	744.3	8.033	1.555	0.282	1.566	1051.83	744.3	8.033	1050	743	7	4	4	3		40.5042	40.5042	25.5071	7.5	10	9.16667	1.44338	1.33333		468.75	425	0.851898		4.81893	9.63787	3141.59	1053.47	0
16	44	16	15	905.812	758.938	8.375	1.215	0.239	1.247	905.812	758.938	8.375	905	758	7	3	3	3		25.5071	25.5071	25.5071	7.5	7.5	7.5	0	1		250	275	0.865851		3.90796	7.81593	1767.15	706.858	0
105	158	105	70	1040.87	771.714	9.695	2.536	0.299	2.563	1040.87	771.715	9.695	1038	769	7	6	6	6		77.7261	77.7261	77.7261	15	15	15	0	1		1640.62	987.5	0.845185		7.31656	14.6331	14137.2	2827.43	1
165	216	165	99	820.836	799.485	9.533	3.008	0.296	3.013	820.837	799.485	9.533	818	797	7	7	7	6		99.5826	99.5826	77.7261	15	17.5	16.6667	1.44338	1.16667		2578.12	1350	0.835638		8.50626	17.0125	19242.3	3487.75	0.995656
409	396	409	189	181.103	808.888	11.364	4.202	0.268	4.224	181.103	808.888	11.364	177	805	7	9	9	9		149.153	149.153	149.153	22.5	22.5	22.5	0	1		6390.62	2475	0.834839		11.512	23.024	47712.9	6361.73	1
142	192	142	89	700.599	810.19	9.831	2.855	0.357	2.851	700.599	810.19	9.831	698	807	7	6	7	6		77.7261	99.5826	77.7261	15	17.5	15.8333	1.44338	1.16667		2218.75	1200	0.850564		8.09108	16.1822	16493.4	3146.39	0.995888
313	332	313	158	852.08	838.703	10.696	3.806	0.275	3.828	852.081	838.703	10.696	848	835	7	9	8	8		149.153	123.426	123.426	20	22.5	20.8333	1.44338	1.125		4890.62	2075	0.833119		10.5299	21.0598	37699.1	5450.35	0.99758
44	96	44	35	1090.82	837.045	8.977	1.837	0.357	1.856	1090.82	837.045	8.977	1089	835	7	5	5	4		57.9806	57.9806	40.5042	10	12.5	11.6667	1.44338	1.25		687.5	600	0.778956		5.47513	10.9503	6544.98	1707.75	0
8	24	8	8	798.5	838.5	7.5	0.866	0	0.866	798.5	838.5	7.5	798	838	7	2	2	2		13.2921	13.2921	13.2921	5	5	5	0	1		125	150	0.999995		3.10175	6.2035	523.599	314.159	0
4	16	4	4	622.5	874.5	7	0.707	0	0.707	622.5	874.5	7	622	874	7	2	2	1		13.2921	13.2921	4.36203	2.5	5	4.16667	1.44338	2		62.5	100	0.944936		2.46186	4.92373	261.799	217.104	0
7	24	7	7	228.429	899.429	7.571	0.855	0.064	0.833	228.429	899.429	7.571	228	899	7	2	2	2		13.2921	13.2921	13.2921	5	5	5	0	1		109.375	150	0.914822		2.96672	5.93344	523.599	314.159	0
1127	788	1127	390	780.964	904.548	13.374	6.051	0.275	6.064	780.961	904.549	13.374	775	898	7	13	13	13		269.372	269.372	269.372	32.5	32.5	32.5	0	1		17609.4	4925	0.824591		16.1393	32.2786	143793	13273.2	1
60	124	60	60	12.1	920.167	7.633	2.182	0.76	2.215	12.1	920.167	7.633	9	917	7	7	7	2		99.5826	99.5826	13.2921	5	17.5	13.3333	7.21688	3.5		937.5	775	0.741586		6.07148	12.143	6414.09	2251.14	0
19	52	19	17	293.789	922.316	8.105	1.318	0.23	1.337	293.789	922.316	8.105	293	921	7	3	4	3		25.5071	40.5042	25.5071	7.5	10	8.33333	1.44338	1.33333		296.875	325	0.821577		4.13836	8.27672	2356.19	868.326	0
91	146	91	61	53.385	938.473	8.681	2.428	0.304	2.447	53.385	938.472	8.681	51	936	7	6	6	5		77.7261	77.7261	57.9806	12.5	15	14.1667	1.44338	1.2		1421.88	912.5	0.831426		6.97575	13.9515	11781	2519.19	0
397	398	397	183	17.975	977.373	11.028	4.169	0.291	4.161	17.975	977.374	11.028	14	973	7	9	10	9		149.153	176.68	149.153	22.5	25	23.3333	1.44338	1.11111		6203.12	2487.5	0.814316		11.3983	22.7966	53014.4	6837.92	0.998058
19	54	19	17	1060.16	999.632	7.684	1.345	0.307	1.375	1060.16	999.632	7.684	1059	998	7	4	4	3		40.5042	40.5042	25.5071	7.5	10	9.16667	1.44338	1.33333		296.875	337.5	0.791148		4.13836	8.27672	3141.59	1053.47	0
263	296	263	139	1072.59	1034.3	10.057	3.582	0.303	3.592	1072.59	1034.31	10.057	1069	1031	7	8	8	7		123.426	123.426	99.5826	17.5	20	19.1667	1.44338	1.14286		4109.38	1850	0.832073		9.9364	19.8728	29321.5	4613.42	0.996749
22	60	22	19	1109.55	1068.59	8.045	1.43	0.284	1.481	1109.55	1068.59	8.045	1108	1067	7	4	4	3		40.5042	40.5042	25.5071	7.5	10	9.16667	1.44338	1.33333		343.75	375	0.785139		4.34562	8.69123	3141.59	1053.47	0
99	154	99	66	696.455	1099.96	9.313	2.482	0.257	2.53	696.455	1099.96	9.313	694	1098	7	6	5	6		77.7261	57.9806	77.7261	12.5	15	14.1667	1.44338	1.2		1546.88	962.5	0.833781		7.17445	14.3489	11781	2519.19	0.993904
6	22	6	6	889.667	1106.67	7.5	0.827	0.109	0.897	889.667	1106.67	7.5	889	1106	7	2	2	2		13.2921	13.2921	13.2921	5	5	5	0	1		93.75	137.5	0.900521		2.81813	5.63626	523.599	314.159	0
164	216	164	97	990.037	1115.68	9.768	3.015	0.353	3.038	990.037	1115.68	9.768	987	1113	7	7	7	6		99.5826	99.5826	77.7261	15	17.5	16.6667	1.44338	1.16667		2562.5	1350	0.832258		8.48904	16.9781	19242.3	3487.75	0.995656
491	448	491	216	1095.36	1117.95	11.069	4.493	0.302	4.483	1095.36	1117.95	11.069	1091	1114	7	10	10	9		176.68	176.68	149.153	22.5	25	24.1667	1.44338	1.11111		7671.88	2800	0.833538		12.235	24.47	58904.9	7336.04	0.997984
180	234	180	104	1135.88	1120.76	9.844	3.115	0.298	3.116	1135.88	1120.76	9.844	1133	1118	7	7	7	7		99.5826	99.5826	99.5826	17.5	17.5	17.5	0	1		2812.5	1462.5	0.817426		8.75658	17.5132	22449.3	3848.45	1
28	68	28	24	1019.32	1123.71	8.036	1.538	0.27	1.571	1019.32	1123.71	8.036	1018	1122	7	4	4	3		40.5042	40.5042	25.5071	7.5	10	9.16667	1.44338	1.33333		437.5	425	0.813602		4.70937	9.41875	3141.59	1053.47	0
46	90	46	38	356.326	1130.54	8.63	1.832	0.249	1.798	356.326	1130.54	8.63	355	1129	7	4	4	4		40.5042	40.5042	40.5042	10	10	10	0	1		718.75	562.5	0.855878		5.55686	11.1137	4188.79	1256.64	0
121	170	121	78	290.421	1144.76	9.017	2.671	0.288	2.699	290.421	1144.76	9.017	288	1142	7	6	7	5		77.7261	99.5826	57.9806	12.5	17.5	15	2.5	1.4		1890.62	1062.5	0.863423		7.67077	15.3415	13744.5	2817.39	0
15	46	15	13	58.467	1145.07	8.2	1.242	0.191	1.289	58.467	1145.07	8.2	57	1144	7	4	3	3		40.5042	25.5071	25.5071	7.5	10	8.33333	1.44338	1.33333		234.375	287.5	0.793327		3.82479	7.64958	2356.19	868.326	0
40	88	40	33	695.85	1150.35	8.8	1.756	0.296	1.785	695.85	1150.35	8.8	694	1149	7	5	4	4		57.9806	40.5042	40.5042	10	12.5	10.8333	1.44338	1.25		625	550	0.797455		5.30392	10.6078	5235.99	1470.66	0
8	28	8	8	77.875	1153.88	7	1.037	0.405	1.132	77.875	1153.88	7	77	1153	7	3	3	1		25.5071	25.5071	4.36203	2.5	7.5	5.83333	2.88675	3		125	175	0.857139		3.10175	6.2035	589.049	428.549	0
24	60	24	21	297.042	1154.29	8.583	1.461	0.279	1.418	297.042	1154.29	8.583	296	1153	7	3	4	4		25.5071	40.5042	40.5042	7.5	10	9.16667	1.44338	1.33333		375	375	0.832029		4.4735	8.947	3141.59	1053.47	0
7	26	7	7	76	1157.71	7	0.975	0.36	1.04	76	1157.71	7	75	1157	7	3	3	1		25.5071	25.5071	4.36203	2.5	7.5	5.83333	2.88675	3		109.375	162.5	0.844451		2.96672	5.93344	589.049	428.549	0
43	86	43	35	776.419	1172.39	8.233	1.789	0.227	1.827	776.419	1172.39	8.233	775	1171	7	4	4	4		40.5042	40.5042	40.5042	10	10	10	0	1		671.875	537.5	0.856307		5.43334	10.8667	4188.79	1256.64	0
11	32	11	11	370.909	1181.55	7.455	1.031	0.26	1.153	370.909	1181.55	7.455	370	1181	7	3	2	2		25.5071	13.2921	13.2921	5	7.5	5.83333	1.44338	1.5		171.875	200	0.927387		3.44912	6.89824	785.398	422.918	0
17	48	17	15	735.059	1190.53	7.824	1.279	0.198	1.291	735.059	1190.53	7.824	734	1189	7	3	4	3		25.5071	40.5042	25.5071	7.5	10	8.33333	1.44338	1.33333		265.625	300	0.826432		3.98774	7.97548	2356.19	868.326	0
18	50	18	16	633.944	1194.33	7.722	1.299	0.237	1.322	633.944	1194.33	7.722	633	1193	7	3	4	3		25.5071	40.5042	25.5071	7.5	10	8.33333	1.44338	1.33333		281.25	312.5	0.82419		4.06445	8.12889	2356.19	868.326	0
46	124	46	46	64.022	11.13	8	2.631	1.03	2.812	64.022	11.13	8	60	7	8	8	8	1		123.426	123.426	4.36203	2.5	20	14.1667	10.1036	8		718.75	775	0.621202		5.55686	11.1137	4188.79	2647.96	0
76	132	76	55	879.303	43.724	9.447	2.248	0.356	2.317	879.303	43.724	9.447	877	41	8	6	6	4		77.7261	77.7261	40.5042	10	15	13.3333	2.88675	1.5		1187.5	825	0.815551		6.56924	13.1385	9424.78	2225.84	0
486	448	486	218	278.516	48.243	12.405	4.47	0.319	4.499	278.517	48.243	12.405	274	44	8	10	10	10		176.68	176.68	176.68	25	25	25	0	1		7593.75	2800	0.82787		12.1933	24.3867	65449.8	7853.98	1
29	68	29	26	1152.21	78.379	9.241	1.553	0.326	1.571	1152.21	78.379	9.241	1151	77	8	4	4	3		40.5042	40.5042	25.5071	7.5	10	9.16667	1.44338	1.33333		453.125	425	0.83286		4.76478	9.52957	3141.59	1053.47	0
52	100	52	41	621.365	84.558	9.865	1.934	0.343	1.942	621.365	84.558	9.865	619	83	8	5	5	4		57.9806	57.9806	40.5042	10	12.5	11.6667	1.44338	1.25		812.5	625	0.835894		5.78866	11.5773	6544.98	1707.75	0
245	280	245	135	18.135	103.837	10.841	3.481	0.324	3.478	18.135	103.837	10.841	15	100	8	8	8	7		123.426	123.426	99.5826	17.5	20	19.1667	1.44338	1.14286		3828.12	1750	0.839013		9.70434	19.4087	29321.5	4613.42	0.996749
206	248	206	113	460.117	106.888	11.364	3.268	0.265	3.297	460.117	106.888	11.364	457	104	8	7	7	7		99.5826	99.5826	99.5826	17.5	17.5	17.5	0	1		3218.75	1550	0.84387		9.15938	18.3188	22449.3	3848.45	1
280	310	280	144	998.393	112.357	10.986	3.664	0.295	3.671	998.393	112.357	10.986	995	109	8	8	8	7		123.426	123.426	99.5826	17.5	20	19.1667	1.44338	1.14286		4375	1937.5	0.828373		10.146	20.2921	29321.5	4613.42	0.996749
541	476	541	234	931.414	138.477	12.026	4.644	0.275	4.68	931.415	138.477	12.026	927	134	8	10	10	9		176.68	176.68	149.153	22.5	25	24.1667	1.44338	1.11111		8453.12	2975	0.8369		12.637	25.2739	58904.9	7336.04	0.997984
128	182	128	83	332.336	149.016	10.086	2.73	0.363	2.746	332.336	149.016	10.086	330	146	8	6	7	5		77.7261	99.5826	57.9806	12.5	17.5	15	2.5	1.4		2000	1137.5	0.837306		7.81593	15.6319	13744.5	2817.39	0
96	154	96	67	735.219	164.417	10.312	2.448	0.322	2.476	735.219	164.417	10.312	733	162	8	6	6	5		77.7261	77.7261	57.9806	12.5	15	14.1667	1.44338	1.2		1500	962.5	0.81685		7.10124	14.2025	11781	2519.19	0
60	132	60	60	264.117	172.3	8.3	2.268	0.852	2.25	264.117	172.3	8.3	261	169	8	7	8	2		99.5826	123.426	13.2921	5	20	14.1667	8.03638	4		937.5	825	0.696641		6.07148	12.143	7330.38	2540.03	0
111	164	111	75	557.973	188.27	10.333	2.59	0.322	2.597	557.973	188.27	10.333	555	186	8	6	6	6		77.7261	77.7261	77.7261	15	15	15	0	1		1734.38	1025	0.844995		7.45335	14.9067	14137.2	2827.43	1
18	48	18	18	482.889	225.5	8.5	1.258	0.367	1.317	482.889	225.5	8.5	482	224	8	3	4	2		25.5071	40.5042	13.2921	5	10	7.5	2.5	2		281.25	300	0.858531		4.06445	8.12889	1570.8	697.525	0
75	126	75	54	314.013	260.4	9.547	2.232	0.33	2.236	314.013	260.4	9.547	312	258	8	5	6	4		57.9806	77.7261	40.5042	10	15	12.5	2.5	1.5		1171.88	787.5	0.846875		6.5403	13.0806	7853.98	1953.55	0
81	136	81	59	172.704	273.099	9.654	2.288	0.315	2.327	172.704	273.099	9.654	170	271	8	6	6	5		77.7261	77.7261	57.9806	12.5	15	14.1667	1.44338	1.2		1265.62	850	0.825912		6.71025	13.4205	11781	2519.19	0
50	96	50	38	625.62	281.96	9.52	1.919	0.237	1.928	625.62	281.96	9.52	624	280	8	4	5	4		40.5042	57.9806	40.5042	10	12.5	10.8333	1.44338	1.25		781.25	600	0.848251		5.71348	11.427	5235.99	1470.66	0
8	30	8	8	745.875	323.125	8.375	0.942	0.275	1.021	745.875	323.125	8.375	745	322	8	3	3	2		25.5071	25.5071	13.2921	5	7.5	6.66667	1.44338	1.5		125	187.5	0.799996		3.10175	6.2035	1178.1	556.46	0
57	110	57	48	121.526	333.175	9.263	2.04	0.506	2.024	121.526	333.175	9.263	119	331	8	6	6	3		77.7261	77.7261	25.5071	7.5	15	12.5	4.33013	2		890.625	687.5	0.807867		5.96855	11.9371	7068.58	1953.94	0
15	42	15	15	783.6	367.067	8.467	1.172	0.345	1.231	783.6	367.067	8.467	782	366	8	4	3	2		40.5042	25.5071	13.2921	5	10	7.5	2.5	2		234.375	262.5	0.868882		3.82479	7.64958	1570.8	697.525	0
9	32	9	9	694	452.667	8.778	0.992	0.297	1.077	694	452.667	8.778	693	452	8	3	3	2		25.5071	25.5071	13.2921	5	7.5	6.66667	1.44338	1.5		140.625	200	0.811261		3.22595	6.45191	1178.1	556.46	0
47	94	47	36	796.426	479.021	9.489	1.87	0.231	1.881	796.426	479.021	9.489	795	477	8	4	5	4		40.5042	57.9806	40.5042	10	12.5	10.8333	1.44338	1.25		734.375	587.5	0.831291		5.59684	11.1937	5235.99	1470.66	0
32	72	32	28	415.875	571.219	9.844	1.588	0.287	1.618	415.875	571.219	9.844	414	570	8	4	4	4		40.5042	40.5042	40.5042	10	10	10	0	1		500	450	0.839943		4.92373	9.84745	4188.79	1256.64	0
4	18	4	4	887.75	583	8	0.765	0.368	0.89	887.75	583	8	887	582	8	2	3	1		13.2921	25.5071	4.36203	2.5	7.5	5	2.5	3		62.5	112.5	0.839943		2.46186	4.92373	392.699	306.075	0
4	18	4	4	889.5	587	8	0.809	0.357	0.809	889.5	587	8	889	586	8	2	3	1		13.2921	25.5071	4.36203	2.5	7.5	5	2.5	3		62.5	112.5	0.839943		2.46186	4.92373	392.699	306.075	0
372	378	372	183	1105.86	592.917	11.909	4.054	0.302	4.089	1105.86	592.917	11.909	1102	589	8	9	9	9		149.153	149.153	149.153	22.5	22.5	22.5	0	1		5812.5	2362.5	0.821018		11.1538	22.3077	47712.9	6361.73	1
18	50	18	16	16.611	601	9.167	1.31	0.224	1.338	16.611	601	9.167	15	600	8	4	3	3		40.5042	25.5071	25.5071	7.5	10	8.33333	1.44338	1.33333		281.25	312.5	0.82419		4.06445	8.12889	2356.19	868.326	0
17	50	17	15	830.235	621.118	9.176	1.308	0.253	1.253	830.235	621.118	9.176	829	620	8	4	3	3		40.5042	25.5071	25.5071	7.5	10	8.33333	1.44338	1.33333		265.625	312.5	0.793375		3.98774	7.97548	2356.19	868.326	0
37	98	37	37	724.973	626.568	8.784	1.901	0.718	1.886	724.973	626.568	8.784	722	624	8	7	6	2		99.5826	77.7261	13.2921	5	17.5	12.5	6.61438	3.5		578.125	612.5	0.679815		5.16786	10.3357	5497.79	1964.91	0
8	30	8	8	892.75	648.625	8	1.118	0.443	1.187	892.75	648.625	8	892	647	8	3	4	1		25.5071	40.5042	4.36203	2.5	10	6.66667	3.81881	4		125	187.5	0.799996		3.10175	6.2035	785.398	554.475	0
4	16	4	4	832.5	648.5	8	0.707	0	0.707	832.5	648.5	8	832	648	8	2	2	1		13.2921	13.2921	4.36203	2.5	5	4.16667	1.44338	2		62.5	100	0.944936		2.46186	4.92373	261.799	217.104	0
120	172	120	78	1058.58	651.917	10.125	2.664	0.292	2.676	1058.58	651.917	10.125	1056	649	8	6	7	6		77.7261	99.5826	77.7261	15	17.5	15.8333	1.44338	1.16667		1875	1075	0.848675		7.64958	15.2992	16493.4	3146.39	0.995888
20	52	20	18	845.85	658.35	8.85	1.336	0.229	1.348	845.85	658.35	8.85	845	657	8	3	4	3		25.5071	40.5042	25.5071	7.5	10	8.33333	1.44338	1.33333		312.5	325	0.850157		4.20973	8.41945	2356.19	868.326	0
155	198	155	93	1038.61	664.368	10.523	2.926	0.244	2.933	1038.61	664.368	10.523	1036	662	8	7	6	6		99.5826	77.7261	77.7261	15	17.5	15.8333	1.44338	1.16667		2421.88	1237.5	0.87439		8.33082	16.6616	16493.4	3146.39	0.995888
14	44	14	13	875.571	668.571	9.286	1.228	0.371	1.079	875.571	668.571	9.286	874	668	8	4	3	3		40.5042	25.5071	25.5071	7.5	10	8.33333	1.44338	1.33333		218.75	275	0.792103		3.73783	7.47566	2356.19	868.326	0
35	78	35	30	891.514	698.743	9.114	1.647	0.275	1.72	891.514	698.743	9.114	890	697	8	4	4	4		40.5042	40.5042	40.5042	10	10	10	0	1		546.875	487.5	0.823063		5.07302	10.146	4188.79	1256.64	0
49	116	49	49	151.306	749.776	8.633	2.167	0.869	2.122	151.306	749.776	8.633	148	747	8	7	7	2		99.5826	99.5826	13.2921	5	17.5	13.3333	7.21688	3.5		765.625	725	0.69261		5.67513	11.3503	6414.09	2251.14	0
51	142	51	49	982.922	857.392	17.549	3.669	2.211	3.474	982.922	857.392	17.549	981	856	8	5	4	16		57.9806	40.5042	376.107	10	40	20.8333	16.6458	4		796.875	887.5	0.581087		5.75132	11.5026	20944	4582.6	0.801823
192	236	192	110	663.927	863.922	10.536	3.176	0.278	3.224	663.928	863.922	10.536	661	861	8	7	7	7		99.5826	99.5826	99.5826	17.5	17.5	17.5	0	1		3000	1475	0.846132		8.947	17.894	22449.3	3848.45	1
30	72	30	23	786.567	879.467	9.433	1.622	0.153	1.631	786.567	879.467	9.433	785	878	8	4	4	4		40.5042	40.5042	40.5042	10	10	10	0	1		468.75	450	0.80457		4.81893	9.63787	4188.79	1256.64	0
10	32	10	10	605.3	885.7	8.4	0.999	0.263	0.97	605.3	885.7	8.4	604	885	8	3	3	2		25.5071	25.5071	13.2921	5	7.5	6.66667	1.44338	1.5		156.25	200	0.870294		3.34126	6.68252	1178.1	556.46	0
8	24	8	8	803.5	915.5	8.5	0.866	0	0.866	803.5	915.5	8.5	803	915	8	2	2	2		13.2921	13.2921	13.2921	5	5	5	0	1		125	150	0.999995		3.10175	6.2035	523.599	314.159	0
61	114	61	46	481.443	940.098	10.082	2.067	0.278	2.113	481.443	940.098	10.082	479	938	8	5	5	5		57.9806	57.9806	57.9806	12.5	12.5	12.5	0	1		953.125	712.5	0.815575		6.10502	12.21	8181.23	1963.5	0
10	30	10	10	360.5	982.2	8.4	0.996	0.254	1.025	360.5	982.2	8.4	360	981	8	2	3	2		13.2921	25.5071	13.2921	5	7.5	5.83333	1.44338	1.5		156.25	187.5	0.928313		3.34126	6.68252	785.398	422.918	0
142	192	142	92	540.155	988.423	10.697	2.824	0.293	2.838	540.155	988.422	10.697	537	986	8	7	6	6		99.5826	77.7261	77.7261	15	17.5	15.8333	1.44338	1.16667		2218.75	1200	0.850564		8.09108	16.1822	16493.4	3146.39	0.995888
47	88	47	39	362.404	1001.43	9.766	1.839	0.262	1.861	362.404	1001.43	9.766	361	1000	8	4	4	4		40.5042	40.5042	40.5042	10	10	10	0	1		734.375	550	0.88797		5.59684	11.1937	4188.79	1256.64	0
46	86	46	41	363.478	1007.39	9.065	1.802	0.381	1.828	363.478	1007.39	9.065	362	1005	8	4	5	3		40.5042	57.9806	25.5071	7.5	12.5	10	2.5	1.66667		718.75	537.5	0.895686		5.55686	11.1137	3926.99	1246.89	0
897	670	897	331	514.012	1038.66	13.167	5.576	0.272	5.574	514.013	1038.65	13.167	509	1033	8	11	12	12		205.934	236.849	236.849	27.5	30	29.1667	1.44338	1.09091		14015.6	4187.5	0.832919		14.9569	29.9138	103673	10687	0.998628
30	70	30	24	292.533	1060.5	9.4	1.593	0.207	1.652	292.533	1060.5	9.4	291	1059	8	4	4	4		40.5042	40.5042	40.5042	10	10	10	0	1		468.75	437.5	0.827558		4.81893	9.63787	4188.79	1256.64	0
1360	888	1360	449	24.112	1074.39	13.917	6.461	0.274	6.454	24.112	1074.38	13.917	18	1068	8	14	14	13		303.452	303.452	269.372	32.5	35	34.1667	1.44338	1.07692		21250	5550	0.829396		17.1826	34.3653	166766	14666.3	0.999007
72	120	72	53	149.014	1078.93	9.75	2.189	0.271	2.233	149.014	1078.93	9.75	147	1077	8	5	5	5		57.9806	57.9806	57.9806	12.5	12.5	12.5	0	1		1125	750	0.865345		6.45191	12.9038	8181.23	1963.5	0
10	34	10	10	367.9	1091.8	8.6	1.01	0.278	1.053	367.9	1091.8	8.6	367	1091	8	3	3	2		25.5071	25.5071	13.2921	5	7.5	6.66667	1.44338	1.5		156.25	212.5	0.8191		3.34126	6.68252	1178.1	556.46	0
584	510	584	246	1065.11	1106.41	13.003	4.779	0.286	4.786	1065.11	1106.41	13.003	1060	1102	8	11	10	11		205.934	176.68	205.934	25	27.5	26.6667	1.44338	1.1		9125	3187.5	0.821967		12.9633	25.9266	79194.3	8932.98	0.998352
68	126	68	47	527.809	1111	10.015	2.18	0.213	2.238	527.809	1111	10.015	526	1109	8	5	5	5		57.9806	57.9806	57.9806	12.5	12.5	12.5	0	1		1062.5	787.5	0.793325		6.33014	12.6603	8181.23	1963.5	0
2068	1192	2068	597	247.597	1114.18	15.677	7.496	0.271	7.506	247.598	1114.18	15.677	240	1107	8	16	16	16		376.107	376.107	376.107	40	40	40	0	1		32312.5	7450	0.817033		19.7588	39.5176	268083	20106.2	1
23	60	23	19	735.348	1123.43	9.13	1.458	0.228	1.467	735.348	1123.43	9.13	734	1122	8	4	4	3		40.5042	40.5042	25.5071	7.5	10	9.16667	1.44338	1.33333		359.375	375	0.808754		4.41049	8.82097	3141.59	1053.47	0
52	98	52	40	368.615	1156.98	9.462	1.935	0.241	1.945	368.615	1156.98	9.462	367	1155	8	4	5	4		40.5042	57.9806	40.5042	10	12.5	10.8333	1.44338	1.25		812.5	612.5	0.852953		5.78866	11.5773	5235.99	1470.66	0
214	262	214	119	451.364	1165.78	10.85	3.307	0.27	3.336	451.365	1165.78	10.85	448	1162	8	8	8	7		123.426	123.426	99.5826	17.5	20	19.1667	1.44338	1.14286		3343.75	1637.5	0.819326		9.27645	18.5529	29321.5	4613.42	0.996749
5	20	5	5	260.4	1166.2	8	0.848	0.319	0.894	260.4	1166.2	8	260	1165	8	2	3	1		13.2921	25.5071	4.36203	2.5	7.5	5	2.5	3		78.125	125	0.877201		2.65196	5.30392	392.699	306.075	0
74	126	74	56	603.446	3.932	10.459	2.2	0.324	2.189	603.446	3.932	10.459	601	2	9	6	5	4		77.7261	57.9806	40.5042	10	15	12.5	2.5	1.5		1156.25	787.5	0.839331		6.5111	13.0222	7853.98	1953.55	0
4	18	4	4	426.25	13.25	9.25	0.73	0.198	0.829	426.25	13.25	9.25	426	13	9	2	2	2		13.2921	13.2921	13.2921	5	5	5	0	1		62.5	112.5	0.839943		2.46186	4.92373	523.599	314.159	0
438	408	438	201	162.801	23.094	12.479	4.301	0.316	4.299	162.801	23.094	12.479	158	19	9	10	9	8		176.68	149.153	123.426	20	25	22.5	2.5	1.25		6843.75	2550	0.848148		11.7779	23.5558	47123.9	6351.55	0.993341
11	32	11	11	415.455	39.091	9.455	1.031	0.26	1.154	415.455	39.091	9.455	415	38	9	2	3	2		13.2921	25.5071	13.2921	5	7.5	5.83333	1.44338	1.5		171.875	200	0.927387		3.44912	6.89824	785.398	422.918	0
5	20	5	5	230.4	40.6	9.2	0.79	0.143	0.748	230.4	40.6	9.2	230	40	9	2	2	2		13.2921	13.2921	13.2921	5	5	5	0	1		78.125	125	0.877201		2.65196	5.30392	523.599	314.159	0
43	86	43	37	849.535	65.279	10.907	1.769	0.328	1.805	849.535	65.279	10.907	848	63	9	4	5	4		40.5042	57.9806	40.5042	10	12.5	10.8333	1.44338	1.25		671.875	537.5	0.856307		5.43334	10.8667	5235.99	1470.66	0
36	80	36	31	258.556	70.667	9.861	1.68	0.34	1.714	258.556	70.667	9.861	257	69	9	4	5	3		40.5042	57.9806	25.5071	7.5	12.5	10	2.5	1.66667		562.5	500	0.8177		5.12088	10.2418	3926.99	1246.89	0
768	600	768	297	750.151	103.371	14.427	5.27	0.28	5.298	750.151	103.371	14.427	745	98	9	11	12	11		205.934	236.849	205.934	27.5	30	28.3333	1.44338	1.09091		12000	3750	0.838633		14.2025	28.405	95033.2	10084.3	0.99867
28	68	28	24	814.714	127.679	10.036	1.538	0.269	1.571	814.714	127.679	10.036	813	126	9	4	4	3		40.5042	40.5042	25.5071	7.5	10	9.16667	1.44338	1.33333		437.5	425	0.813602		4.70937	9.41875	3141.59	1053.47	0
12	32	12	12	1123	135.5	9.5	1.052	0.255	1.225	1123	135.5	9.5	1122	135	9	3	2	2		25.5071	13.2921	13.2921	5	7.5	5.83333	1.44338	1.5		187.5	200	0.982773		3.55062	7.10124	785.398	422.918	0
253	294	253	134	380.818	139.881	11.949	3.538	0.35	3.537	380.819	139.881	11.949	377	136	9	8	9	7		123.426	149.153	99.5826	17.5	22.5	20	2.5	1.28571		3953.12	1837.5	0.816361		9.80883	19.6177	32986.7	5016.4	0.991557
141	186	141	92	842.376	145.482	11.064	2.81	0.344	2.819	842.377	145.482	11.064	840	143	9	6	7	5		77.7261	99.5826	57.9806	12.5	17.5	15	2.5	1.4		2203.12	1162.5	0.873874		8.07204	16.1441	13744.5	2817.39	0
85	136	85	61	163.271	168.141	10.753	2.331	0.304	2.354	163.271	168.141	10.753	161	166	9	5	6	5		57.9806	77.7261	57.9806	12.5	15	13.3333	1.44338	1.2		1328.12	850	0.852883		6.81894	13.6379	9817.48	2230.01	0
104	164	104	66	14.404	186.115	11.077	2.558	0.29	2.581	14.404	186.115	11.077	12	183	9	6	7	5		77.7261	99.5826	57.9806	12.5	17.5	15	2.5	1.4		1625	1025	0.809085		7.29326	14.5865	13744.5	2817.39	0
10	36	10	10	268.6	188.8	9	1.252	0.507	1.303	268.6	188.8	9	267	187	9	4	4	1		40.5042	40.5042	4.36203	2.5	10	7.5	4.33013	4		156.25	225	0.773594		3.34126	6.68252	1047.2	716.308	0
7	26	7	7	249.429	189.286	9.286	0.934	0.276	0.881	249.429	189.286	9.286	249	188	9	2	3	2		13.2921	25.5071	13.2921	5	7.5	5.83333	1.44338	1.5		109.375	162.5	0.844451		2.96672	5.93344	785.398	422.918	0
70	124	70	49	639.714	199.686	11.129	2.205	0.274	2.171	639.714	199.686	11.129	638	197	9	5	6	5		57.9806	77.7261	57.9806	12.5	15	13.3333	1.44338	1.2		1093.75	775	0.82185		6.3916	12.7832	9817.48	2230.01	0
329	346	329	163	796.073	226.35	12.851	3.878	0.305	3.919	796.074	226.35	12.851	792	222	9	9	9	8		149.153	149.153	123.426	20	22.5	21.6667	1.44338	1.125		5140.62	2162.5	0.826425		10.7064	21.4127	42411.5	5896.18	0.997476
32	74	32	25	298.531	230.531	10.562	1.645	0.191	1.66	298.531	230.531	10.562	297	229	9	4	4	4		40.5042	40.5042	40.5042	10	10	10	0	1		500	462.5	0.817242		4.92373	9.84745	4188.79	1256.64	0
17	44	17	16	635.882	233.118	10.412	1.237	0.252	1.268	635.882	233.118	10.412	635	232	9	3	3	3		25.5071	25.5071	25.5071	7.5	7.5	7.5	0	1		265.625	275	0.901562		3.98774	7.97548	1767.15	706.858	0
91	150	91	60	336.692	252.89	11.132	2.427	0.281	2.435	336.692	252.89	11.132	334	250	9	6	7	5		77.7261	99.5826	57.9806	12.5	17.5	15	2.5	1.4		1421.88	937.5	0.809255		6.97575	13.9515	13744.5	2817.39	0
155	204	155	107	605.787	256.11	10.394	2.941	0.558	3.026	605.787	256.11	10.394	603	253	9	7	8	5		99.5826	123.426	57.9806	12.5	20	16.6667	3.81881	1.6		2421.88	1275	0.848672		8.33082	16.6616	18326	3472.71	0
10	34	10	10	602	262.2	9	1.172	0.454	1.24	602	262.2	9	601	261	9	3	4	1		25.5071	40.5042	4.36203	2.5	10	6.66667	3.81881	4		156.25	212.5	0.8191		3.34126	6.68252	785.398	554.475	0
248	296	248	130	654.181	264.883	12.573	3.515	0.277	3.493	654.182	264.883	12.573	651	261	9	8	9	8		123.426	149.153	123.426	20	22.5	20.8333	1.44338	1.125		3875	1850	0.800126		9.74379	19.4876	37699.1	5450.35	0.99758
4	16	4	4	448.5	275.5	9	0.707	0	0.707	448.5	275.5	9	448	275	9	2	2	1		13.2921	13.2921	4.36203	2.5	5	4.16667	1.44338	2		62.5	100	0.944936		2.46186	4.92373	261.799	217.104	0
777	608	777	300	45.046	278.048	14.104	5.299	0.258	5.302	45.046	278.048	14.104	40	273	9	11	11	11		205.934	205.934	205.934	27.5	27.5	27.5	0	1		12140.6	3800	0.834051		14.2577	28.5155	87113.7	9503.32	1
135	196	135	85	668	284.978	11.215	2.785	0.339	2.854	668	284.978	11.215	665	282	9	7	7	6		99.5826	99.5826	77.7261	15	17.5	16.6667	1.44338	1.16667		2109.38	1225	0.805593		7.95588	15.9118	19242.3	3487.75	0.995656
108	162	108	71	133.481	293.815	11.13	2.571	0.285	2.615	133.481	293.815	11.13	131	291	9	6	6	5		77.7261	77.7261	57.9806	12.5	15	14.1667	1.44338	1.2		1687.5	1012.5	0.839943		7.38559	14.7712	11781	2519.19	0
57	102	57	44	218.456	329.93	10.281	2.014	0.304	2.009	218.456	329.93	10.281	216	328	9	5	5	4		57.9806	57.9806	40.5042	10	12.5	11.6667	1.44338	1.25		890.625	637.5	0.871229		5.96855	11.9371	6544.98	1707.75	0
16	44	16	15	719.688	331.312	10	1.209	0.233	1.253	719.688	331.312	10	719	330	9	3	3	3		25.5071	25.5071	25.5071	7.5	7.5	7.5	0	1		250	275	0.865851		3.90796	7.81593	1767.15	706.858	0
138	182	138	90	208.609	334.5	11.181	2.791	0.344	2.793	208.609	334.5	11.181	206	331	9	6	7	5		77.7261	99.5826	57.9806	12.5	17.5	15	2.5	1.4		2156.25	1137.5	0.880367		8.01438	16.0288	13744.5	2817.39	0
502	458	502	221	487.817	346.97	13.779	4.522	0.286	4.497	487.818	346.97	13.779	483	342	9	10	11	10		176.68	205.934	176.68	25	27.5	25.8333	1.44338	1.1		7843.75	2862.5	0.827471		12.3257	24.6514	71994.8	8382.57	0.998407
17	44	17	16	1028.12	349.882	10.412	1.237	0.252	1.268	1028.12	349.882	10.412	1027	349	9	3	3	3		25.5071	25.5071	25.5071	7.5	7.5	7.5	0	1		265.625	275	0.901562		3.98774	7.97548	1767.15	706.858	0
2188	1226	2188	623	563.441	354.82	16.646	7.643	0.277	7.66	563.438	354.823	16.646	556	347	9	16	16	16		376.107	376.107	376.107	40	40	40	0	1		34187.5	7662.5	0.824816		20.1338	40.2676	268083	20106.2	1
333	346	333	166	387.39	381.556	12.435	3.896	0.263	3.863	387.391	381.556	12.435	384	378	9	8	9	8		123.426	149.153	123.426	20	22.5	20.8333	1.44338	1.125		5203.12	2162.5	0.83311		10.7496	21.4992	37699.1	5450.35	0.99758
63	114	63	48	1074.37	411.238	10.683	2.08	0.299	2.094	1074.37	411.238	10.683	1072	409	9	5	5	5		57.9806	57.9806	57.9806	12.5	12.5	12.5	0	1		984.375	712.5	0.833306		6.17103	12.3421	8181.23	1963.5	0
29	70	29	25	534.31	452.31	9.862	1.546	0.268	1.599	534.31	452.31	9.862	533	451	9	4	4	3		40.5042	40.5042	25.5071	7.5	10	9.16667	1.44338	1.33333		453.125	437.5	0.809064		4.76478	9.52957	3141.59	1053.47	0
57	104	57	41	338.14	484.807	10.421	2.034	0.246	2.045	338.14	484.807	10.421	336	483	9	5	5	4		57.9806	57.9806	40.5042	10	12.5	11.6667	1.44338	1.25		890.625	650	0.854474		5.96855	11.9371	6544.98	1707.75	0
46	86	46	39	1067.39	523.391	10.826	1.811	0.283	1.862	1067.39	523.391	10.826	1066	522	9	4	4	4		40.5042	40.5042	40.5042	10	10	10	0	1		718.75	537.5	0.895686		5.55686	11.1137	4188.79	1256.64	0
124	186	124	75	389.476	525.04	11.629	2.739	0.254	2.726	389.476	525.04	11.629	387	522	9	6	7	6		77.7261	99.5826	77.7261	15	17.5	15.8333	1.44338	1.16667		1937.5	1162.5	0.802141		7.73365	15.4673	16493.4	3146.39	0.995888
33	72	33	29	527.303	545.394	10	1.603	0.277	1.689	527.303	545.394	10	526	544	9	4	4	3		40.5042	40.5042	25.5071	7.5	10	9.16667	1.44338	1.33333		515.625	450	0.857352		4.97449	9.94898	3141.59	1053.47	0
4	16	4	4	847.5	582.5	9	0.707	0	0.707	847.5	582.5	9	847	582	9	2	2	1		13.2921	13.2921	4.36203	2.5	5	4.16667	1.44338	2		62.5	100	0.944936		2.46186	4.92373	261.799	217.104	0
36	86	36	35	902.889	598.917	10.611	1.768	0.603	1.93	902.889	598.917	10.611	901	597	9	5	5	3		57.9806	57.9806	25.5071	7.5	12.5	10.8333	2.88675	1.66667		562.5	537.5	0.760651		5.12088	10.2418	4908.74	1468.07	0
11	34	11	11	1091.55	614.364	9.636	1.071	0.346	0.914	1091.55	614.364	9.636	1091	613	9	2	4	2		13.2921	40.5042	13.2921	5	10	6.66667	2.88675	2		171.875	212.5	0.872835		3.44912	6.89824	1047.2	536.641	0
67	114	67	53	1051.49	619.925	10.582	2.121	0.343	2.071	1051.49	619.925	10.582	1049	618	9	5	5	4		57.9806	57.9806	40.5042	10	12.5	11.6667	1.44338	1.25		1046.88	712.5	0.868215		6.29896	12.5979	6544.98	1707.75	0
9	28	9	9	1082.33	619.556	9.444	0.945	0.225	0.916	1082.33	619.556	9.444	1081	619	9	3	2	2		25.5071	13.2921	13.2921	5	7.5	5.83333	1.44338	1.5		140.625	175	0.927156		3.22595	6.45191	785.398	422.918	0
18	56	18	18	830	630.667	9	1.665	0.689	1.667	830	630.667	9	828	629	9	5	5	1		57.9806	57.9806	4.36203	2.5	12.5	9.16667	5.7735	5		281.25	350	0.735884		4.06445	8.12889	1636.25	1081.66	0
16	52	16	16	833.875	636.062	10.938	1.361	0.516	1.378	833.875	636.062	10.938	833	635	9	3	3	4		25.5071	25.5071	40.5042	7.5	10	8.33333	1.44338	1.33333		250	325	0.732643		3.90796	7.81593	2356.19	868.326	0
58	110	58	43	1164.79	642.069	10.483	2.032	0.259	2.077	1164.79	642.069	10.483	1163	640	9	5	5	4		57.9806	57.9806	40.5042	10	12.5	11.6667	1.44338	1.25		906.25	687.5	0.817288		6.00325	12.0065	6544.98	1707.75	0
2464	1336	2464	673	235.094	661.217	17.176	7.971	0.28	7.981	235.094	661.205	17.176	227	653	9	17	17	17		414.606	414.606	414.606	42.5	42.5	42.5	0	1		38500	8350	0.819288		20.9471	41.8942	321555	22698	1
7	24	7	7	275.571	668.429	9.571	0.855	0.064	0.833	275.571	668.429	9.571	275	668	9	2	2	2		13.2921	13.2921	13.2921	5	5	5	0	1		109.375	150	0.914822		2.96672	5.93344	523.599	314.159	0
27	70	27	22	749.741	669.444	10.63	1.56	0.256	1.608	749.741	669.444	10.63	748	668	9	4	4	4		40.5042	40.5042	40.5042	10	10	10	0	1		421.875	437.5	0.771425		4.65263	9.30526	4188.79	1256.64	0
6	22	6	6	143.5	678.333	9.667	0.827	0.109	0.898	143.5	678.333	9.667	143	678	9	2	2	2		13.2921	13.2921	13.2921	5	5	5	0	1		93.75	137.5	0.900521		2.81813	5.63626	523.599	314.159	0
65	112	65	51	880.046	689.185	10.8	2.093	0.333	2.155	880.046	689.185	10.8	878	687	9	5	5	4		57.9806	57.9806	40.5042	10	12.5	11.6667	1.44338	1.25		1015.62	700	0.866044		6.23565	12.4713	6544.98	1707.75	0
404	394	404	191	232.634	770.374	12.626	4.173	0.302	4.202	232.634	770.375	12.626	228	766	9	10	9	9		176.68	149.153	149.153	22.5	25	23.3333	1.44338	1.11111		6312.5	2462.5	0.832224		11.4649	22.9298	53014.4	6837.92	0.998058
113	176	113	73	882.478	776.77	11.664	2.62	0.259	2.665	882.478	776.77	11.664	880	774	9	6	6	6		77.7261	77.7261	77.7261	15	15	15	0	1		1765.62	1100	0.796811		7.49785	14.9957	14137.2	2827.43	1
10	34	10	10	823.7	788.1	9.7	1.017	0.288	1.087	823.7	788.1	9.7	823	787	9	3	3	2		25.5071	25.5071	13.2921	5	7.5	6.66667	1.44338	1.5		156.25	212.5	0.8191		3.34126	6.68252	1178.1	556.46	0
351	362	351	171	99.182	804.003	13.137	3.977	0.296	3.995	99.182	804.003	13.137	95	800	9	9	9	9		149.153	149.153	149.153	22.5	22.5	22.5	0	1		5484.38	2262.5	0.82473		10.9399	21.8798	47712.9	6361.73	1
150	208	150	89	146.74	807.02	11.473	2.923	0.277	2.948	146.74	807.02	11.473	144	804	9	7	7	6		99.5826	99.5826	77.7261	15	17.5	16.6667	1.44338	1.16667		2343.75	1300	0.814354		8.24026	16.4805	19242.3	3487.75	0.995656
37	78	37	32	98.351	812.351	10.135	1.673	0.277	1.731	98.351	812.351	10.135	97	811	9	4	4	4		40.5042	40.5042	40.5042	10	10	10	0	1		578.125	487.5	0.854127		5.16786	10.3357	4188.79	1256.64	0
41	86	41	33	817.512	818.049	10.878	1.778	0.283	1.824	817.512	818.049	10.878	816	816	9	4	5	4		40.5042	57.9806	40.5042	10	12.5	10.8333	1.44338	1.25		640.625	537.5	0.829545		5.34776	10.6955	5235.99	1470.66	0
40	80	40	36	141.5	821.5	10	1.691	0.297	1.871	141.5	821.5	10	140	820	9	4	4	3		40.5042	40.5042	25.5071	7.5	10	9.16667	1.44338	1.33333		625	500	0.877201		5.30392	10.6078	3141.59	1053.47	0
172	220	172	100	54.36	826.953	11.616	3.058	0.284	3.086	54.36	826.954	11.616	51	824	9	7	7	6		99.5826	99.5826	77.7261	15	17.5	16.6667	1.44338	1.16667		2687.5	1375	0.843488		8.62488	17.2498	19242.3	3487.75	0.995656
66	120	66	47	528.879	857.273	10.621	2.147	0.267	2.151	528.879	857.273	10.621	527	855	9	5	6	5		57.9806	77.7261	57.9806	12.5	15	13.3333	1.44338	1.2		1031.25	750	0.816577		6.26746	12.5349	9817.48	2230.01	0
68	116	68	53	76.515	864.206	10.515	2.111	0.304	2.131	76.515	864.206	10.515	74	862	9	6	5	4		77.7261	57.9806	40.5042	10	15	12.5	2.5	1.5		1062.5	725	0.861715		6.33014	12.6603	7853.98	1953.55	0
8	30	8	8	590.25	878.125	9.25	0.953	0.294	1.006	590.25	878.125	9.25	589	877	9	3	3	2		25.5071	25.5071	13.2921	5	7.5	6.66667	1.44338	1.5		125	187.5	0.799996		3.10175	6.2035	1178.1	556.46	0
28	68	28	26	591.25	882.464	9.75	1.534	0.375	1.553	591.25	882.464	9.75	590	881	9	4	4	3		40.5042	40.5042	25.5071	7.5	10	9.16667	1.44338	1.33333		437.5	425	0.813602		4.70937	9.41875	3141.59	1053.47	0
95	144	95	69	993.2	883.547	10.705	2.432	0.411	2.478	993.2	883.547	10.705	991	881	9	6	6	4		77.7261	77.7261	40.5042	10	15	13.3333	2.88675	1.5		1484.38	900	0.867499		7.0765	14.153	9424.78	2225.84	0
13	42	13	13	117	889.385	9.692	1.175	0.398	1.214	117	889.385	9.692	116	888	9	3	4	2		25.5071	40.5042	13.2921	5	10	7.5	2.5	2		203.125	262.5	0.789821		3.64663	7.29326	1570.8	697.525	0
2714	1406	2714	721	96.908	902.696	16.618	8.242	0.274	8.258	96.909	902.712	16.618	89	895	9	17	17	17		414.606	414.606	414.606	42.5	42.5	42.5	0	1		42406.2	8787.5	0.830304		21.6329	43.2657	321555	22698	1
541	480	541	229	306.647	934.325	13.826	4.656	0.27	4.679	306.648	934.326	13.826	302	930	9	10	10	10		176.68	176.68	176.68	25	25	25	0	1		8453.12	3000	0.829926		12.637	25.2739	65449.8	7853.98	1
11	38	11	10	1058.91	981.273	10.182	1.109	0.189	1.159	1058.91	981.273	10.182	1058	980	9	3	3	3		25.5071	25.5071	25.5071	7.5	7.5	7.5	0	1		171.875	237.5	0.780957		3.44912	6.89824	1767.15	706.858	0
193	240	193	113	19.632	1038.72	11.446	3.179	0.321	3.155	19.632	1038.72	11.446	16	1036	9	8	7	6		123.426	99.5826	77.7261	15	20	17.5	2.5	1.33333		3015.62	1500	0.834916		8.96251	17.925	21991.1	3838.34	0.988945
1066	748	1066	376	445.856	1043.57	15.285	5.925	0.276	5.93	445.857	1043.58	15.285	440	1038	9	13	12	13		269.372	236.849	269.372	30	32.5	31.6667	1.44338	1.08333		16656.2	4675	0.837052		15.8427	31.6854	132732	12598.1	0.998841
457	430	457	207	846.046	1047.27	13.53	4.369	0.278	4.387	846.046	1047.27	13.53	842	1043	9	9	10	10		149.153	176.68	176.68	22.5	25	24.1667	1.44338	1.11111		7140.62	2687.5	0.827862		11.9458	23.8916	58904.9	7336.04	0.997984
36	74	36	32	246.5	1066.67	10.056	1.642	0.285	1.725	246.5	1066.67	10.056	245	1065	9	4	4	3		40.5042	40.5042	25.5071	7.5	10	9.16667	1.44338	1.33333		562.5	462.5	0.884		5.12088	10.2418	3141.59	1053.47	0
113	176	113	85	262.018	1077.58	10.027	2.655	0.59	2.675	262.018	1077.58	10.027	259	1074	9	7	8	4		99.5826	123.426	40.5042	10	20	15.8333	5.20416	2		1765.62	1100	0.796811		7.49785	14.9957	14660.8	3128.37	0
74	132	74	50	436.986	1075.31	11.149	2.258	0.249	2.268	436.986	1075.31	11.149	435	1073	9	5	6	5		57.9806	77.7261	57.9806	12.5	15	13.3333	1.44338	1.2		1156.25	825	0.801179		6.5111	13.0222	9817.48	2230.01	0
848	692	848	333	433.314	1098.16	14.566	5.662	1	5.453	433.314	1098.16	14.566	428	1093	9	11	13	14		205.934	269.372	303.452	27.5	35	31.6667	3.81881	1.27273		13250	4325	0.776796		14.6794	29.3589	131031	12580.2	0.991696
37	78	37	33	1087.38	1097.4	10.108	1.669	0.31	1.715	1087.38	1097.4	10.108	1086	1096	9	4	4	3		40.5042	40.5042	25.5071	7.5	10	9.16667	1.44338	1.33333		578.125	487.5	0.854127		5.16786	10.3357	3141.59	1053.47	0
44	90	44	35	695.636	1125.23	10.591	1.817	0.247	1.855	695.636	1125.23	10.591	694	1123	9	4	5	4		40.5042	57.9806	40.5042	10	12.5	10.8333	1.44338	1.25		687.5	562.5	0.830886		5.47513	10.9503	5235.99	1470.66	0
97	156	97	63	401.495	1130.21	11.206	2.481	0.267	2.522	401.495	1130.21	11.206	399	1128	9	6	6	5		77.7261	77.7261	57.9806	12.5	15	14.1667	1.44338	1.2		1515.62	975	0.811968		7.12581	14.2516	11781	2519.19	0
21	54	21	20	94	1131	10.095	1.319	0.232	1.383	94	1131	10.095	93	1130	9	3	3	3		25.5071	25.5071	25.5071	7.5	7.5	7.5	0	1		328.125	337.5	0.845736		4.27875	8.5575	1767.15	706.858	0
34	76	34	29	564.647	1133.97	9.971	1.628	0.307	1.648	564.647	1133.97	9.971	563	1132	9	4	5	3		40.5042	57.9806	25.5071	7.5	12.5	10	2.5	1.66667		531.25	475	0.828555		5.02424	10.0485	3926.99	1246.89	0
43	90	43	35	904.047	1134.23	10.465	1.804	0.287	1.828	904.047	1134.23	10.465	902	1133	9	5	4	4		57.9806	40.5042	40.5042	10	12.5	10.8333	1.44338	1.25		671.875	562.5	0.818249		5.43334	10.8667	5235.99	1470.66	0
770	604	770	299	864.844	1137.18	14.27	5.278	0.264	5.291	864.845	1137.18	14.27	860	1132	9	11	11	11		205.934	205.934	205.934	27.5	27.5	27.5	0	1		12031.2	3775	0.834525		14.2148	28.4296	87113.7	9503.32	1
79	134	79	58	581.886	1171.47	10.582	2.26	0.311	2.296	581.886	1171.47	10.582	580	1169	9	5	6	5		57.9806	77.7261	57.9806	12.5	15	13.3333	1.44338	1.2		1234.38	837.5	0.824383		6.65456	13.3091	9817.48	2230.01	0
22	58	22	19	605.182	1184.64	9.909	1.409	0.24	1.379	605.182	1184.64	9.909	604	1183	9	4	4	3		40.5042	40.5042	25.5071	7.5	10	9.16667	1.44338	1.33333		343.75	362.5	0.812212		4.34562	8.69123	3141.59	1053.47	0
31	86	31	31	63.742	10.677	10.129	1.882	0.739	1.839	63.742	10.677	10.129	61	8	10	6	6	2		77.7261	77.7261	13.2921	5	15	11.6667	5.7735	3		484.375	537.5	0.688481		4.87189	9.74379	4712.39	1714.2	0
4316	1918	4316	992	559.321	46.736	19.254	9.694	0.329	9.697	559.315	46.736	19.254	550	37	10	20	20	20		538.387	538.387	538.387	50	50	50	0	1		67437.5	11987.5	0.829255		25.2506	50.5011	523599	31415.9	1
18	50	18	17	221	48.778	10.667	1.277	0.279	1.31	221	48.778	10.667	220	47	10	3	4	3		25.5071	40.5042	25.5071	7.5	10	8.33333	1.44338	1.33333		281.25	312.5	0.82419		4.06445	8.12889	2356.19	868.326	0
1235	834	1235	419	508.918	48.6	16.405	6.246	0.316	6.254	508.917	48.6	16.405	503	42	10	13	14	13		269.372	303.452	269.372	32.5	35	33.3333	1.44338	1.07692		19296.9	5212.5	0.828122		16.6392	33.2784	154854	13959	0.999033
204	246	204	117	1098.89	53.515	12.338	3.252	0.343	3.257	1098.89	53.515	12.338	1096	50	10	7	8	6		99.5826	123.426	77.7261	15	20	17.5	2.5	1.33333		3187.5	1537.5	0.845215		9.12964	18.2593	21991.1	3838.34	0.988945
11	34	11	11	385.182	81.636	10.364	1.041	0.282	1.098	385.182	81.636	10.364	384	81	10	3	3	2		25.5071	25.5071	13.2921	5	7.5	6.66667	1.44338	1.5		171.875	212.5	0.872835		3.44912	6.89824	1178.1	556.46	0
153	202	153	94	230.654	99.941	12.209	2.923	0.323	2.958	230.654	99.941	12.209	228	97	10	6	7	6		77.7261	99.5826	77.7261	15	17.5	15.8333	1.44338	1.16667		2390.62	1262.5	0.849686		8.29483	16.5897	16493.4	3146.39	0.995888
42	86	42	34	430.405	108.048	11.762	1.794	0.285	1.834	430.405	108.048	11.762	429	106	10	4	5	4		40.5042	57.9806	40.5042	10	12.5	10.8333	1.44338	1.25		656.25	537.5	0.842979		5.39089	10.7818	5235.99	1470.66	0
35	78	35	29	703.543	131.971	11.029	1.665	0.311	1.752	703.543	131.971	11.029	702	130	10	4	5	3		40.5042	57.9806	25.5071	7.5	12.5	10	2.5	1.66667		546.875	487.5	0.823063		5.07302	10.146	3926.99	1246.89	0
142	200	142	89	477.887	171.176	12.951	2.836	0.348	2.905	477.887	171.176	12.951	475	168	10	7	7	6		99.5826	99.5826	77.7261	15	17.5	16.6667	1.44338	1.16667		2218.75	1250	0.816541		8.09108	16.1822	19242.3	3487.75	0.995656
405	400	405	190	741.464	177.588	14.188	4.184	0.309	4.184	741.465	177.588	14.188	737	173	10	10	10	9		176.68	176.68	149.153	22.5	25	24.1667	1.44338	1.11111		6328.12	2500	0.821093		11.4744	22.9487	58904.9	7336.04	0.997984
516	466	516	220	442.357	204.211	14.289	4.581	0.273	4.609	442.357	204.211	14.289	438	200	10	10	10	10		176.68	176.68	176.68	25	25	25	0	1		8062.5	2912.5	0.828316		12.4392	24.8785	65449.8	7853.98	1
70	124	70	52	1160.03	212.129	12.1	2.175	0.274	2.217	1160.03	212.129	12.1	1158	210	10	5	5	5		57.9806	57.9806	57.9806	12.5	12.5	12.5	0	1		1093.75	775	0.82185		6.3916	12.7832	8181.23	1963.5	0
212	254	212	117	717.123	223.873	13.297	3.301	0.26	3.323	717.123	223.873	13.297	714	221	10	7	7	7		99.5826	99.5826	99.5826	17.5	17.5	17.5	0	1		3312.5	1587.5	0.839858		9.24746	18.4949	22449.3	3848.45	1
58	106	58	43	416.121	239.017	11.534	2.031	0.26	2.074	416.121	239.017	11.534	414	237	10	5	5	4		57.9806	57.9806	40.5042	10	12.5	11.6667	1.44338	1.25		906.25	662.5	0.848129		6.00325	12.0065	6544.98	1707.75	0
4	16	4	4	1150.5	243.5	10	0.707	0	0.707	1150.5	243.5	10	1150	243	10	2	2	1		13.2921	13.2921	4.36203	2.5	5	4.16667	1.44338	2		62.5	100	0.944936		2.46186	4.92373	261.799	217.104	0
134	186	134	84	220.672	255.799	12.142	2.781	0.337	2.813	220.672	255.799	12.142	218	253	10	6	7	6		77.7261	99.5826	77.7261	15	17.5	15.8333	1.44338	1.16667		2093.75	1162.5	0.844707		7.93619	15.8724	16493.4	3146.39	0.995888
153	208	153	91	538.556	258.333	12.569	2.927	0.266	2.928	538.556	258.333	12.569	536	255	10	6	8	6		77.7261	123.426	77.7261	15	20	16.6667	2.88675	1.33333		2390.62	1300	0.825176		8.29483	16.5897	18849.6	3473.3	0.986148
364	376	364	172	955.132	258.228	13.978	4.039	0.276	4.069	955.133	258.228	13.978	951	254	10	9	9	9		149.153	149.153	149.153	22.5	22.5	22.5	0	1		5687.5	2350	0.813509		11.0733	22.1466	47712.9	6361.73	1
22	56	22	20	370.909	259.273	11.273	1.384	0.28	1.356	370.909	259.273	11.273	370	258	10	3	4	3		25.5071	40.5042	25.5071	7.5	10	8.33333	1.44338	1.33333		343.75	350	0.84122		4.34562	8.69123	2356.19	868.326	0
15	42	15	15	850.6	264	10.467	1.154	0.311	1.202	850.6	264	10.467	849	263	10	4	3	2		40.5042	25.5071	13.2921	5	10	7.5	2.5	2		234.375	262.5	0.868882		3.82479	7.64958	1570.8	697.525	0
15	44	15	14	479.133	265.867	10.667	1.195	0.223	1.23	479.133	265.867	10.667	478	265	10	3	3	3		25.5071	25.5071	25.5071	7.5	7.5	7.5	0	1		234.375	275	0.829387		3.82479	7.64958	1767.15	706.858	0
8	24	8	8	961.5	265.5	10.5	0.866	0	0.866	961.5	265.5	10.5	961	265	10	2	2	2		13.2921	13.2921	13.2921	5	5	5	0	1		125	150	0.999995		3.10175	6.2035	523.599	314.159	0
20	50	20	19	570.9	295	10.75	1.305	0.249	1.331	570.9	295	10.75	570	294	10	3	3	3		25.5071	25.5071	25.5071	7.5	7.5	7.5	0	1		312.5	312.5	0.884163		4.20973	8.41945	1767.15	706.858	0
171	218	171	99	31.819	317.795	12.596	3.054	0.264	3.093	31.819	317.795	12.596	29	315	10	7	7	6		99.5826	99.5826	77.7261	15	17.5	16.6667	1.44338	1.16667		2671.88	1362.5	0.847923		8.60814	17.2163	19242.3	3487.75	0.995656
8	28	8	8	119.125	327.875	10	1.037	0.405	1.132	119.125	327.875	10	118	327	10	3	3	1		25.5071	25.5071	4.36203	2.5	7.5	5.83333	2.88675	3		125	175	0.857139		3.10175	6.2035	589.049	428.549	0
10	36	10	9	90	342.7	10.9	1.087	0.179	1.14	90	342.7	10.9	89	342	10	3	3	3		25.5071	25.5071	25.5071	7.5	7.5	7.5	0	1		156.25	225	0.773594		3.34126	6.68252	1767.15	706.858	0
4	16	4	4	1155.5	347	10.5	0.707	0	0.707	1155.5	347	10.5	1155	347	10	2	1	2		13.2921	4.36203	13.2921	2.5	5	4.16667	1.44338	2		62.5	100	0.944936		2.46186	4.92373	261.799	217.104	0
63	138	63	63	374.397	353.413	10.317	2.304	0.857	2.357	374.397	353.413	10.317	371	350	10	7	8	2		99.5826	123.426	13.2921	5	20	14.1667	8.03638	4		984.375	862.5	0.688383		6.17103	12.3421	7330.38	2540.03	0
30	72	30	26	571.3	415.133	11.3	1.586	0.304	1.591	571.3	415.133	11.3	570	414	10	4	4	4		40.5042	40.5042	40.5042	10	10	10	0	1		468.75	450	0.80457		4.81893	9.63787	4188.79	1256.64	0
8	24	8	8	762.5	415.5	10.5	0.866	0	0.866	762.5	415.5	10.5	762	415	10	2	2	2		13.2921	13.2921	13.2921	5	5	5	0	1		125	150	0.999995		3.10175	6.2035	523.599	314.159	0
24	64	24	20	319.292	435.333	11.042	1.48	0.247	1.44	319.292	435.333	11.042	318	434	10	4	4	3		40.5042	40.5042	25.5071	7.5	10	9.16667	1.44338	1.33333		375	400	0.780028		4.4735	8.947	3141.59	1053.47	0
199	250	199	111	516.392	439.246	12.774	3.231	0.321	3.259	516.392	439.246	12.774	513	436	10	7	8	7		99.5826	123.426	99.5826	17.5	20	18.3333	1.44338	1.14286		3109.38	1562.5	0.818046		9.05444	18.1089	25656.3	4219.84	0.9969
97	156	97	65	1001.59	452.031	12.485	2.471	0.307	2.527	1001.59	452.031	12.485	999	450	10	6	6	6		77.7261	77.7261	77.7261	15	15	15	0	1		1515.62	975	0.811968		7.12581	14.2516	14137.2	2827.43	1
1592	988	1592	498	77.701	457.175	16.274	6.831	0.269	6.849	77.702	457.175	16.274	71	450	10	14	15	14		303.452	339.043	303.452	35	37.5	35.8333	1.44338	1.07143		24875	6175	0.827982		18.1089	36.2178	192423	16131.9	0.999161
16	46	16	15	170.062	480.062	11.312	1.224	0.228	1.267	170.062	480.062	11.312	169	479	10	3	3	3		25.5071	25.5071	25.5071	7.5	7.5	7.5	0	1		250	287.5	0.828205		3.90796	7.81593	1767.15	706.858	0
124	186	124	77	672.355	489.766	12.185	2.716	0.276	2.745	672.355	489.766	12.185	670	487	10	6	7	6		77.7261	99.5826	77.7261	15	17.5	15.8333	1.44338	1.16667		1937.5	1162.5	0.802141		7.73365	15.4673	16493.4	3146.39	0.995888
40	88	40	32	375.375	522.675	11.725	1.77	0.27	1.802	375.375	522.675	11.725	374	521	10	4	5	4		40.5042	57.9806	40.5042	10	12.5	10.8333	1.44338	1.25		625	550	0.797455		5.30392	10.6078	5235.99	1470.66	0
64	114	64	48	512.469	551.734	12.234	2.09	0.284	2.092	512.469	551.734	12.234	510	550	10	5	5	5		57.9806	57.9806	57.9806	12.5	12.5	12.5	0	1		1000	712.5	0.842101		6.2035	12.407	8181.23	1963.5	0
19	60	19	19	915.842	619.947	10	1.762	0.762	1.843	915.842	619.947	10	913	618	10	6	5	1		77.7261	57.9806	4.36203	2.5	15	10	6.61438	6		296.875	375	0.712033		4.13836	8.27672	1963.5	1284.53	0
23	56	23	21	1011.57	626.783	10.783	1.401	0.279	1.467	1011.57	626.783	10.783	1010	626	10	4	3	3		40.5042	25.5071	25.5071	7.5	10	8.33333	1.44338	1.33333		359.375	350	0.866522		4.41049	8.82097	2356.19	868.326	0
8	28	8	8	839.125	636.875	10	1.037	0.405	1.132	839.125	636.875	10	838	636	10	3	3	1		25.5071	25.5071	4.36203	2.5	7.5	5.83333	2.88675	3		125	175	0.857139		3.10175	6.2035	589.049	428.549	0
125	186	125	79	928.984	642.808	12.352	2.724	0.325	2.726	928.984	642.808	12.352	926	640	10	7	7	6		99.5826	99.5826	77.7261	15	17.5	16.6667	1.44338	1.16667		1953.12	1162.5	0.806448		7.75438	15.5088	19242.3	3487.75	0.995656
22	56	22	22	834.182	645.318	10.455	1.377	0.424	1.422	834.182	645.318	10.455	833	644	10	4	4	2		40.5042	40.5042	13.2921	5	10	8.33333	2.88675	2		343.75	350	0.84122		4.34562	8.69123	2094.4	868.418	0
33466	7714	33466	4087	1103.43	648.135	30.181	19.624	0.695	19.564	1103.64	648.069	30.182	1084	629	10	44	39	41		1912.22	1575.16	1707.02	97.5	110	103.333	6.29153	1.12821		522906	48212.5	0.807741		49.9779	99.9559	4.60479e+06	134114	0.998046
130	186	130	80	989.938	651.746	12.408	2.761	0.251	2.767	989.939	651.746	12.408	987	649	10	7	7	6		99.5826	99.5826	77.7261	15	17.5	16.6667	1.44338	1.16667		2031.25	1162.5	0.827812		7.85642	15.7128	19242.3	3487.75	0.995656
18	50	18	16	1012.06	652.5	10.722	1.31	0.252	1.332	1012.06	652.5	10.722	1011	651	10	3	4	3		25.5071	40.5042	25.5071	7.5	10	8.33333	1.44338	1.33333		281.25	312.5	0.82419		4.06445	8.12889	2356.19	868.326	0
388	382	388	183	338.479	654.106	13.82	4.125	0.288	4.134	338.48	654.106	13.82	334	650	10	9	9	9		149.153	149.153	149.153	22.5	22.5	22.5	0	1		6062.5	2387.5	0.835552		11.3115	22.623	47712.9	6361.73	1
33	76	33	28	162.879	662.364	11.303	1.634	0.276	1.682	162.879	662.364	11.303	161	661	10	4	4	4		40.5042	40.5042	40.5042	10	10	10	0	1		515.625	475	0.812228		4.97449	9.94898	4188.79	1256.64	0
22	68	22	22	849.864	664.136	10	1.863	0.78	1.961	849.864	664.136	10	847	662	10	7	5	1		99.5826	57.9806	4.36203	2.5	17.5	10.8333	7.63763	7		343.75	425	0.692769		4.34562	8.69123	2290.74	1488.45	0
20	56	20	19	855.9	668.4	11.5	1.371	0.427	1.349	855.9	668.4	11.5	855	667	10	3	4	4		25.5071	40.5042	40.5042	7.5	10	9.16667	1.44338	1.33333		312.5	350	0.789431		4.20973	8.41945	3141.59	1053.47	0
16	46	16	15	198.062	672.062	11.312	1.224	0.228	1.267	198.062	672.062	11.312	197	671	10	3	3	3		25.5071	25.5071	25.5071	7.5	7.5	7.5	0	1		250	287.5	0.828205		3.90796	7.81593	1767.15	706.858	0
348	354	348	169	822.158	685.661	13.603	3.962	0.28	3.955	822.159	685.66	13.603	818	682	10	9	8	9		149.153	123.426	149.153	20	22.5	21.6667	1.44338	1.125		5437.5	2212.5	0.838556		10.9086	21.8173	42411.5	5896.18	0.997476
7	30	7	6	849	714	11	1	0	1	849	714	11	848	713	10	3	3	3		25.5071	25.5071	25.5071	7.5	7.5	7.5	0	1		109.375	187.5	0.731857		2.96672	5.93344	1767.15	706.858	0
27	70	27	23	931.222	714.741	11.519	1.535	0.295	1.556	931.222	714.741	11.519	930	713	10	4	4	4		40.5042	40.5042	40.5042	10	10	10	0	1		421.875	437.5	0.771425		4.65263	9.30526	4188.79	1256.64	0
81	142	81	55	966.148	727.58	12.111	2.33	0.274	2.336	966.148	727.58	12.111	964	725	10	6	6	5		77.7261	77.7261	57.9806	12.5	15	14.1667	1.44338	1.2		1265.62	887.5	0.791014		6.71025	13.4205	11781	2519.19	0
246	368	246	246	1011.57	785.281	10.512	4.281	1.561	4.512	1011.57	785.281	10.512	1004	780	10	16	12	2		376.107	236.849	13.2921	5	40	25	18.0278	8		3843.75	2300	0.640115		9.71752	19.435	25132.7	8039.45	0
15	52	15	15	1021.27	787.533	10.667	1.458	0.542	1.528	1021.27	787.533	10.667	1020	786	10	4	4	3		40.5042	40.5042	25.5071	7.5	10	9.16667	1.44338	1.33333		234.375	325	0.701789		3.82479	7.64958	3141.59	1053.47	0
14657	4334	14657	2327	647.957	811.681	25.491	14.765	0.457	14.76	647.934	811.782	25.492	634	797	10	29	30	32		978.348	1033.14	1146.09	72.5	80	75.8333	3.81881	1.10345		229016	27087.5	0.829132		37.9541	75.9082	1.82212e+06	72240.3	0.998672
27	64	27	24	974.185	854.778	11.037	1.482	0.26	1.507	974.185	854.778	11.037	973	853	10	4	4	3		40.5042	40.5042	25.5071	7.5	10	9.16667	1.44338	1.33333		421.875	400	0.843746		4.65263	9.30526	3141.59	1053.47	0
18	46	18	17	893.167	854.889	11.333	1.263	0.252	1.306	893.167	854.889	11.333	892	854	10	3	3	3		25.5071	25.5071	25.5071	7.5	7.5	7.5	0	1		281.25	287.5	0.895859		4.06445	8.12889	1767.15	706.858	0
10	32	10	10	1135.3	858.7	10.4	0.999	0.263	0.97	1135.3	858.7	10.4	1134	858	10	3	3	2		25.5071	25.5071	13.2921	5	7.5	6.66667	1.44338	1.5		156.25	200	0.870294		3.34126	6.68252	1178.1	556.46	0
7	26	7	7	618.571	862.286	10	1.062	0.457	0.915	618.571	862.286	10	618	861	10	2	4	1		13.2921	40.5042	4.36203	2.5	10	5.83333	3.81881	4		109.375	162.5	0.844451		2.96672	5.93344	523.599	397.29	0
133	192	133	81	559.534	864.955	12.541	2.797	0.254	2.779	559.534	864.955	12.541	557	862	10	6	7	6		77.7261	99.5826	77.7261	15	17.5	15.8333	1.44338	1.16667		2078.12	1200	0.814233		7.9164	15.8328	16493.4	3146.39	0.995888
6	22	6	6	612	867.5	10	0.912	0.319	1.118	612	867.5	10	611	867	10	3	2	1		25.5071	13.2921	4.36203	2.5	7.5	5	2.5	3		93.75	137.5	0.900521		2.81813	5.63626	392.699	306.075	0
395	388	395	187	670.76	893.686	13.866	4.149	0.3	4.158	670.76	893.685	13.866	667	890	10	9	9	9		149.153	149.153	149.153	22.5	22.5	22.5	0	1		6171.88	2425	0.832496		11.3791	22.7583	47712.9	6361.73	1
131	186	131	82	854.58	894.298	12.328	2.765	0.263	2.78	854.581	894.298	12.328	852	892	10	6	6	6		77.7261	77.7261	77.7261	15	15	15	0	1		2046.88	1162.5	0.832052		7.87652	15.753	14137.2	2827.43	1
101	156	101	67	224.317	901.564	11.772	2.52	0.308	2.53	224.317	901.564	11.772	222	899	10	6	6	5		77.7261	77.7261	57.9806	12.5	15	14.1667	1.44338	1.2		1578.12	975	0.83414		7.22245	14.4449	11781	2519.19	0
253	294	253	136	28.632	911.826	13.68	3.523	0.292	3.528	28.632	911.826	13.68	25	908	10	8	8	8		123.426	123.426	123.426	20	20	20	0	1		3953.12	1837.5	0.816361		9.80883	19.6177	33510.3	5026.55	1
30	64	30	27	555.067	918.133	11.033	1.521	0.288	1.491	555.067	918.133	11.033	554	917	10	4	4	3		40.5042	40.5042	25.5071	7.5	10	9.16667	1.44338	1.33333		468.75	400	0.905142		4.81893	9.63787	3141.59	1053.47	0
87	140	87	58	26.08	944.057	12.034	2.377	0.217	2.351	26.08	944.057	12.034	24	942	10	6	6	5		77.7261	77.7261	57.9806	12.5	15	14.1667	1.44338	1.2		1359.38	875	0.841461		6.87201	13.744	11781	2519.19	0
90	144	90	66	1113.24	949.811	12.556	2.376	0.358	2.391	1113.24	949.811	12.556	1111	948	10	6	5	6		77.7261	57.9806	77.7261	12.5	15	14.1667	1.44338	1.2		1406.25	900	0.836787		6.9501	13.9002	11781	2519.19	0.993904
136	190	136	83	888.706	962.456	12.559	2.811	0.262	2.811	888.706	962.456	12.559	886	960	10	7	6	6		99.5826	77.7261	77.7261	15	17.5	15.8333	1.44338	1.16667		2125	1187.5	0.835131		7.97548	15.951	16493.4	3146.39	0.995888
161	218	161	95	42.975	969.907	12.907	2.986	0.313	3.045	42.975	969.907	12.907	40	967	10	7	7	7		99.5826	99.5826	99.5826	17.5	17.5	17.5	0	1		2515.62	1362.5	0.814535		8.43696	16.8739	22449.3	3848.45	1
569	496	569	241	121.49	991.782	14.329	4.734	0.258	4.748	121.49	991.782	14.329	117	987	10	10	10	10		176.68	176.68	176.68	25	25	25	0	1		8890.62	3100	0.830632		12.8513	25.7026	65449.8	7853.98	1
10	32	10	10	885.3	990.4	10.7	0.999	0.263	0.97	885.3	990.4	10.7	884	990	10	3	2	3		25.5071	13.2921	25.5071	5	7.5	6.66667	1.44338	1.5		156.25	200	0.870294		3.34126	6.68252	1178.1	556.46	0
86	136	86	60	688.895	998.081	11.849	2.354	0.25	2.341	688.895	998.081	11.849	687	996	10	5	5	5		57.9806	57.9806	57.9806	12.5	12.5	12.5	0	1		1343.75	850	0.859559		6.84558	13.6912	8181.23	1963.5	0
120	178	120	78	888.283	1002.66	12.1	2.669	0.336	2.664	888.284	1002.66	12.1	885	1000	10	7	7	5		99.5826	99.5826	57.9806	12.5	17.5	15.8333	2.88675	1.4		1875	1112.5	0.820068		7.64958	15.2992	16035.2	3141.19	0
11	34	11	11	75.182	1004.27	10.545	1.036	0.273	1.02	75.182	1004.27	10.545	74	1003	10	3	3	2		25.5071	25.5071	13.2921	5	7.5	6.66667	1.44338	1.5		171.875	212.5	0.872835		3.44912	6.89824	1178.1	556.46	0
16	44	16	15	920.938	1006.81	10.625	1.215	0.239	1.247	920.938	1006.81	10.625	920	1006	10	3	3	3		25.5071	25.5071	25.5071	7.5	7.5	7.5	0	1		250	275	0.865851		3.90796	7.81593	1767.15	706.858	0
47	86	47	39	320.596	1018.4	11.213	1.834	0.259	1.876	320.596	1018.4	11.213	319	1017	10	4	4	4		40.5042	40.5042	40.5042	10	10	10	0	1		734.375	537.5	0.908621		5.59684	11.1937	4188.79	1256.64	0
18	48	18	17	784	1024.17	10.667	1.267	0.257	1.344	784	1024.17	10.667	783	1023	10	3	3	3		25.5071	25.5071	25.5071	7.5	7.5	7.5	0	1		281.25	300	0.858531		4.06445	8.12889	1767.15	706.858	0
34	74	34	26	329.588	1027.59	11.5	1.692	0.129	1.663	329.588	1027.59	11.5	328	1026	10	4	4	4		40.5042	40.5042	40.5042	10	10	10	0	1		531.25	462.5	0.850949		5.02424	10.0485	4188.79	1256.64	0
54	100	54	45	143.574	1043.48	11.444	1.919	0.281	1.748	143.574	1043.48	11.444	142	1042	10	4	5	4		40.5042	57.9806	40.5042	10	12.5	10.8333	1.44338	1.25		843.75	625	0.857192		5.86194	11.7239	5235.99	1470.66	0
28	62	28	26	1122.79	1043.96	11.143	1.492	0.32	1.511	1122.79	1043.96	11.143	1121	1043	10	4	3	3		40.5042	25.5071	25.5071	7.5	10	8.33333	1.44338	1.33333		437.5	387.5	0.892338		4.70937	9.41875	2356.19	868.326	0
52	102	52	40	1043.96	1046.52	11.712	1.955	0.302	1.968	1043.96	1046.52	11.712	1042	1045	10	5	5	4		57.9806	57.9806	40.5042	10	12.5	11.6667	1.44338	1.25		812.5	637.5	0.819504		5.78866	11.5773	6544.98	1707.75	0
128	184	128	80	437.516	1052.22	12.93	2.74	0.283	2.754	437.516	1052.22	12.93	435	1049	10	6	7	6		77.7261	99.5826	77.7261	15	17.5	15.8333	1.44338	1.16667		2000	1150	0.828205		7.81593	15.6319	16493.4	3146.39	0.995888
117	178	117	74	630.359	1053.54	12.368	2.66	0.26	2.709	630.359	1053.54	12.368	628	1051	10	6	6	6		77.7261	77.7261	77.7261	15	15	15	0	1		1828.12	1112.5	0.806343		7.58529	15.1706	14137.2	2827.43	1
77	128	77	56	115.364	1086.49	11.442	2.245	0.348	2.255	115.364	1086.49	11.442	113	1084	10	6	6	4		77.7261	77.7261	40.5042	10	15	13.3333	2.88675	1.5		1203.12	800	0.848398		6.59793	13.1959	9424.78	2225.84	0
75	124	75	54	550.787	1115.79	12.36	2.225	0.265	2.253	550.787	1115.79	12.36	549	1114	10	5	5	5		57.9806	57.9806	57.9806	12.5	12.5	12.5	0	1		1171.88	775	0.860534		6.5403	13.0806	8181.23	1963.5	0
77	134	77	54	442.195	1141.4	11.935	2.264	0.257	2.268	442.195	1141.4	11.935	440	1139	10	5	6	5		57.9806	77.7261	57.9806	12.5	15	13.3333	1.44338	1.2		1203.12	837.5	0.81041		6.59793	13.1959	9817.48	2230.01	0
43	84	43	36	1020.3	1146.42	11.744	1.791	0.281	1.816	1020.3	1146.42	11.744	1019	1145	10	4	4	4		40.5042	40.5042	40.5042	10	10	10	0	1		671.875	525	0.876695		5.43334	10.8667	4188.79	1256.64	0
7	28	7	7	629.143	1152	10.286	0.906	0.299	1.05	629.143	1152	10.286	628	1151	10	3	3	2		25.5071	25.5071	13.2921	5	7.5	6.66667	1.44338	1.5		109.375	175	0.784133		2.96672	5.93344	1178.1	556.46	0
9	30	9	9	1001.11	1151.44	10.667	0.976	0.261	1.048	1001.11	1151.44	10.667	1000	1151	10	3	2	2		25.5071	13.2921	13.2921	5	7.5	5.83333	1.44338	1.5		140.625	187.5	0.865345		3.22595	6.45191	785.398	422.918	0
152	210	152	88	33.164	1158.57	12.73	2.945	0.309	2.937	33.164	1158.57	12.73	30	1156	10	7	7	6		99.5826	99.5826	77.7261	15	17.5	16.6667	1.44338	1.16667		2375	1312.5	0.813752		8.27672	16.5534	19242.3	3487.75	0.995656
34	72	34	30	481.324	1163.56	11.294	1.644	0.34	1.628	481.324	1163.56	11.294	480	1162	10	4	4	3		40.5042	40.5042	25.5071	7.5	10	9.16667	1.44338	1.33333		531.25	450	0.874586		5.02424	10.0485	3141.59	1053.47	0
146	202	146	90	1126.82	1190.24	12.562	2.893	0.334	2.871	1126.82	1190.24	12.562	1124	1188	10	7	6	6		99.5826	77.7261	77.7261	15	17.5	15.8333	1.44338	1.16667		2281.25	1262.5	0.823568		8.16635	16.3327	16493.4	3146.39	0.995888
29	70	29	29	952.207	1190.79	10.621	1.566	0.509	1.572	952.207	1190.79	10.621	950	1189	10	5	5	2		57.9806	57.9806	13.2921	5	12.5	10	4.33013	2.5		453.125	437.5	0.809064		4.76478	9.52957	3272.49	1253.67	0
8	28	8	8	720.375	1194.25	10.625	0.927	0.233	0.919	720.375	1194.25	10.625	720	1193	10	2	3	2		13.2921	25.5071	13.2921	5	7.5	5.83333	1.44338	1.5		125	175	0.857139		3.10175	6.2035	785.398	422.918	0
568	488	568	246	103.928	27.548	15.074	4.722	0.321	4.723	103.928	27.548	15.074	99	23	11	11	10	9		205.934	176.68	149.153	22.5	27.5	25	2.5	1.22222		8875	3050	0.84326		12.8438	25.6876	64795.3	7843.79	0.994613
45	94	45	34	312.178	47.333	12.333	1.868	0.28	1.888	312.178	47.333	12.333	310	45	11	5	5	4		57.9806	57.9806	40.5042	10	12.5	11.6667	1.44338	1.25		703.125	587.5	0.807538		5.5163	11.0326	6544.98	1707.75	0
138	196	138	85	363.688	118.884	13.377	2.826	0.294	2.845	363.688	118.884	13.377	361	116	11	6	7	6		77.7261	99.5826	77.7261	15	17.5	15.8333	1.44338	1.16667		2156.25	1225	0.817484		8.01438	16.0288	16493.4	3146.39	0.995888
323	342	323	162	198.876	126.923	14.796	3.857	0.311	3.88	198.876	126.923	14.796	195	123	11	9	9	8		149.153	149.153	123.426	20	22.5	21.6667	1.44338	1.125		5046.88	2137.5	0.825895		10.6409	21.2818	42411.5	5896.18	0.997476
9	30	9	9	986.556	127.889	11.667	0.976	0.261	1.048	986.556	127.889	11.667	986	127	11	2	3	2		13.2921	25.5071	13.2921	5	7.5	5.83333	1.44338	1.5		140.625	187.5	0.865345		3.22595	6.45191	785.398	422.918	0
2400	1382	2400	689	286.689	176.732	20.387	7.954	0.742	7.901	286.688	176.732	20.387	278	169	11	18	17	18		454.505	414.606	454.505	42.5	45	44.1667	1.44338	1.05882		37500	8637.5	0.778243		20.7642	41.5283	360498	24509.9	0.999411
28	66	28	25	40.107	199.571	12.107	1.506	0.285	1.533	40.107	199.571	12.107	39	198	11	4	4	3		40.5042	40.5042	25.5071	7.5	10	9.16667	1.44338	1.33333		437.5	412.5	0.838257		4.70937	9.41875	3141.59	1053.47	0
62	114	62	47	938.113	206.677	12.452	2.081	0.301	2.055	938.113	206.677	12.452	936	205	11	5	5	4		57.9806	57.9806	40.5042	10	12.5	11.6667	1.44338	1.25		968.75	712.5	0.824465		6.1382	12.2764	6544.98	1707.75	0
1244	840	1244	415	920.883	210.359	16.828	6.269	0.264	6.274	920.881	210.359	16.828	915	204	11	13	14	13		269.372	303.452	269.372	32.5	35	33.3333	1.44338	1.07692		19437.5	5250	0.826197		16.6795	33.3591	154854	13959	0.999033
60	110	60	43	371.15	223.7	12.383	2.078	0.288	2.08	371.15	223.7	12.383	369	221	11	5	6	4		57.9806	77.7261	40.5042	10	15	12.5	2.5	1.5		937.5	687.5	0.83597		6.07148	12.143	7853.98	1953.55	0
228	274	228	128	510.728	233.101	14.408	3.387	0.344	3.402	510.729	233.101	14.408	507	230	11	8	8	8		123.426	123.426	123.426	20	20	20	0	1		3562.5	1712.5	0.81725		9.47448	18.949	33510.3	5026.55	1
8	24	8	8	582.5	234.5	11.5	0.866	0	0.866	582.5	234.5	11.5	582	234	11	2	2	2		13.2921	13.2921	13.2921	5	5	5	0	1		125	150	0.999995		3.10175	6.2035	523.599	314.159	0
284	310	284	145	1019.07	236.085	14.035	3.679	0.314	3.688	1019.08	236.085	14.035	1015	232	11	9	9	7		149.153	149.153	99.5826	17.5	22.5	20.8333	2.88675	1.28571		4437.5	1937.5	0.836244		10.1941	20.3882	37110.1	5443.85	0.988339
63	112	63	47	470.698	250.73	12.317	2.091	0.312	2.144	470.698	250.73	12.317	469	248	11	5	6	4		57.9806	77.7261	40.5042	10	15	12.5	2.5	1.5		984.375	700	0.848187		6.17103	12.3421	7853.98	1953.55	0
12	36	12	12	787.667	250.917	11.417	1.066	0.278	1.172	787.667	250.917	11.417	787	250	11	3	3	2		25.5071	25.5071	13.2921	5	7.5	6.66667	1.44338	1.5		187.5	225	0.873576		3.55062	7.10124	1178.1	556.46	0
96	148	96	64	234.021	261.667	13.052	2.471	0.289	2.434	234.021	261.667	13.052	232	259	11	5	6	5		57.9806	77.7261	57.9806	12.5	15	13.3333	1.44338	1.2		1500	925	0.849966		7.10124	14.2025	9817.48	2230.01	0
161	210	161	97	587.497	281.18	13.547	2.973	0.274	2.989	587.497	281.18	13.547	585	278	11	6	7	6		77.7261	99.5826	77.7261	15	17.5	15.8333	1.44338	1.16667		2515.62	1312.5	0.845565		8.43696	16.8739	16493.4	3146.39	0.995888
86	140	86	57	651.105	323.302	13.058	2.379	0.262	2.35	651.105	323.302	13.058	649	321	11	5	6	5		57.9806	77.7261	57.9806	12.5	15	13.3333	1.44338	1.2		1343.75	875	0.835		6.84558	13.6912	9817.48	2230.01	0
5	20	5	5	648.6	335.4	11.8	0.79	0.143	0.748	648.6	335.4	11.8	648	335	11	2	2	2		13.2921	13.2921	13.2921	5	5	5	0	1		78.125	125	0.877201		2.65196	5.30392	523.599	314.159	0
314	338	314	157	405.191	347.917	14.869	3.817	0.308	3.823	405.192	347.917	14.869	401	344	11	9	9	8		149.153	149.153	123.426	20	22.5	21.6667	1.44338	1.125		4906.25	2112.5	0.820072		10.5411	21.0823	42411.5	5896.18	0.997476
16	48	16	15	1007.88	370.688	12.312	1.225	0.329	1.308	1007.88	370.688	12.312	1007	369	11	3	4	3		25.5071	40.5042	25.5071	7.5	10	8.33333	1.44338	1.33333		250	300	0.793697		3.90796	7.81593	2356.19	868.326	0
13	38	13	13	779.077	382.231	11.462	1.092	0.283	1.194	779.077	382.231	11.462	778	381	11	3	3	2		25.5071	25.5071	13.2921	5	7.5	6.66667	1.44338	1.5		203.125	237.5	0.87296		3.64663	7.29326	1178.1	556.46	0
115	164	115	73	310.722	387.426	13.017	2.627	0.27	2.659	310.722	387.426	13.017	308	385	11	6	6	5		77.7261	77.7261	57.9806	12.5	15	14.1667	1.44338	1.2		1796.88	1025	0.865175		7.54182	15.0836	11781	2519.19	0
26	58	26	24	958	419.154	12	1.43	0.259	1.423	958	419.154	12	957	418	11	3	4	3		25.5071	40.5042	25.5071	7.5	10	8.33333	1.44338	1.33333		406.25	362.5	0.907897		4.59446	9.18893	2356.19	868.326	0
48	100	48	36	454.229	466.75	12.625	1.904	0.277	1.883	454.229	466.75	12.625	452	465	11	5	5	4		57.9806	57.9806	40.5042	10	12.5	11.6667	1.44338	1.25		750	625	0.792459		5.63626	11.2725	6544.98	1707.75	0
57	108	57	43	1176.21	480.14	12.737	2.02	0.301	2.088	1176.21	480.14	12.737	1174	478	11	5	5	4		57.9806	57.9806	40.5042	10	12.5	11.6667	1.44338	1.25		890.625	675	0.822827		5.96855	11.9371	6544.98	1707.75	0
49	90	49	41	193.306	496.592	12.469	1.858	0.255	1.816	193.306	496.592	12.469	192	495	11	4	4	4		40.5042	40.5042	40.5042	10	10	10	0	1		765.625	562.5	0.892697		5.67513	11.3503	4188.79	1256.64	0
120	172	120	76	824.65	528.65	13.917	2.673	0.275	2.677	824.65	528.65	13.917	822	526	11	6	6	6		77.7261	77.7261	77.7261	15	15	15	0	1		1875	1075	0.848675		7.64958	15.2992	14137.2	2827.43	1
112	166	112	77	332.054	561.812	13.018	2.581	0.334	2.539	332.054	561.812	13.018	330	559	11	5	7	5		57.9806	99.5826	57.9806	12.5	17.5	14.1667	2.88675	1.4		1750	1037.5	0.83982		7.47566	14.9513	11453.7	2504.06	0
87	146	87	60	777.379	581.54	13.253	2.374	0.313	2.39	777.379	581.54	13.253	775	579	11	6	6	5		77.7261	77.7261	57.9806	12.5	15	14.1667	1.44338	1.2		1359.38	912.5	0.80688		6.87201	13.744	11781	2519.19	0
14	44	14	13	874.786	582.929	12	1.199	0.214	1.216	874.786	582.929	12	874	582	11	3	3	3		25.5071	25.5071	25.5071	7.5	7.5	7.5	0	1		218.75	275	0.792103		3.73783	7.47566	1767.15	706.858	0
34	82	34	26	1162.29	587.824	12.412	1.703	0.24	1.755	1162.29	587.824	12.412	1161	586	11	4	5	4		40.5042	57.9806	40.5042	10	12.5	10.8333	1.44338	1.25		531.25	512.5	0.767929		5.02424	10.0485	5235.99	1470.66	0
10	36	10	9	947.8	593.2	12.2	1.077	0.175	1.149	947.8	593.2	12.2	947	592	11	3	3	3		25.5071	25.5071	25.5071	7.5	7.5	7.5	0	1		156.25	225	0.773594		3.34126	6.68252	1767.15	706.858	0
249	286	249	134	27.345	603.237	13.799	3.501	0.285	3.513	27.345	603.237	13.799	24	600	11	8	8	7		123.426	123.426	99.5826	17.5	20	19.1667	1.44338	1.14286		3890.62	1787.5	0.830327		9.75686	19.5137	29321.5	4613.42	0.996749
24	60	24	24	914.083	606.917	11.542	1.445	0.488	1.448	914.083	606.917	11.542	912	605	11	5	4	2		57.9806	40.5042	13.2921	5	12.5	9.16667	3.81881	2.5		375	375	0.832029		4.4735	8.947	2617.99	1044.73	0
14	46	14	14	904.571	609.786	11.857	1.454	0.549	1.522	904.571	609.786	11.857	903	608	11	4	4	2		40.5042	40.5042	13.2921	5	10	8.33333	2.88675	2		218.75	287.5	0.757664		3.73783	7.47566	2094.4	868.418	0
160	218	160	94	1144.56	618.85	13.663	2.987	0.298	2.975	1144.56	618.85	13.663	1141	616	11	8	7	6		123.426	99.5826	77.7261	15	20	17.5	2.5	1.33333		2500	1362.5	0.811159		8.41945	16.8389	21991.1	3838.34	0.988945
6	22	6	6	754	623.5	11	0.912	0.319	1.118	754	623.5	11	753	623	11	3	2	1		25.5071	13.2921	4.36203	2.5	7.5	5	2.5	3		93.75	137.5	0.900521		2.81813	5.63626	392.699	306.075	0
921	688	921	341	752.491	640.207	17.034	5.635	0.342	5.628	752.492	640.208	17.034	747	635	11	12	12	13		236.849	236.849	269.372	30	32.5	30.8333	1.44338	1.08333		14390.6	4300	0.825532		15.0891	30.1782	122522	11943.1	0.998873
552	486	552	234	1050.67	642.79	15.263	4.689	0.262	4.694	1050.66	642.791	15.263	1046	638	11	10	10	10		176.68	176.68	176.68	25	25	25	0	1		8625	3037.5	0.830754		12.722	25.4441	65449.8	7853.98	1
22	68	22	22	894.545	646.364	12.682	1.612	0.542	1.792	894.545	646.364	12.682	893	645	11	4	4	4		40.5042	40.5042	40.5042	10	10	10	0	1		343.75	425	0.692769		4.34562	8.69123	4188.79	1256.64	0
197	238	197	112	193.096	657.898	13.487	3.206	0.294	3.26	193.096	657.899	13.487	190	655	11	7	7	6		99.5826	99.5826	77.7261	15	17.5	16.6667	1.44338	1.16667		3078.12	1487.5	0.853525		9.024	18.048	19242.3	3487.75	0.995656
256	292	256	135	838.77	662.605	14.492	3.548	0.281	3.597	838.77	662.605	14.492	835	659	11	8	8	8		123.426	123.426	123.426	20	20	20	0	1		4000	1825	0.828437		9.84745	19.6949	33510.3	5026.55	1
50	96	50	41	743.74	663.46	12.54	1.891	0.283	1.879	743.74	663.46	12.54	742	662	11	5	4	4		57.9806	40.5042	40.5042	10	12.5	10.8333	1.44338	1.25		781.25	600	0.848251		5.71348	11.427	5235.99	1470.66	0
9	28	9	9	939.333	668.556	11.556	0.945	0.225	0.916	939.333	668.556	11.556	938	668	11	3	2	2		25.5071	13.2921	13.2921	5	7.5	5.83333	1.44338	1.5		140.625	175	0.927156		3.22595	6.45191	785.398	422.918	0
30	86	30	30	217.1	725.567	11	2.088	0.773	2.16	217.1	725.567	11	214	723	11	7	6	1		99.5826	77.7261	4.36203	2.5	17.5	11.6667	8.03638	7		468.75	537.5	0.673594		4.81893	9.63787	2748.89	1767.1	0
9	34	9	8	862.111	726.222	12.111	1.065	0.161	1.139	862.111	726.222	12.111	861	725	11	3	3	3		25.5071	25.5071	25.5071	7.5	7.5	7.5	0	1		140.625	212.5	0.76354		3.22595	6.45191	1767.15	706.858	0
40	82	40	34	913.425	735.3	12.15	1.73	0.291	1.794	913.425	735.3	12.15	912	734	11	4	4	4		40.5042	40.5042	40.5042	10	10	10	0	1		625	512.5	0.855806		5.30392	10.6078	4188.79	1256.64	0
14	38	14	14	1130	747.714	11.5	1.113	0.281	1.154	1130	747.714	11.5	1129	747	11	3	3	2		25.5071	25.5071	13.2921	5	7.5	6.66667	1.44338	1.5		218.75	237.5	0.917172		3.73783	7.47566	1178.1	556.46	0
7	26	7	7	1000	783.286	11	0.975	0.36	1.04	1000	783.286	11	999	782	11	3	3	1		25.5071	25.5071	4.36203	2.5	7.5	5.83333	2.88675	3		109.375	162.5	0.844451		2.96672	5.93344	589.049	428.549	0
9	30	9	9	1147.11	792.556	11.333	0.976	0.261	1.048	1147.11	792.556	11.333	1146	792	11	3	2	2		25.5071	13.2921	13.2921	5	7.5	5.83333	1.44338	1.5		140.625	187.5	0.865345		3.22595	6.45191	785.398	422.918	0
71	126	71	50	1123.22	813.887	13.127	2.204	0.259	2.237	1123.22	813.887	13.127	1121	812	11	5	5	5		57.9806	57.9806	57.9806	12.5	12.5	12.5	0	1		1109.38	787.5	0.81649		6.4219	12.8438	8181.23	1963.5	0
316	334	316	159	591.82	850.453	14.623	3.82	0.265	3.838	591.82	850.453	14.623	588	847	11	9	8	8		149.153	123.426	123.426	20	22.5	20.8333	1.44338	1.125		4937.5	2087.5	0.833414		10.5635	21.1269	37699.1	5450.35	0.99758
234	280	234	128	958.38	860.077	14.491	3.423	0.283	3.448	958.381	860.077	14.491	955	857	11	8	8	8		123.426	123.426	123.426	20	20	20	0	1		3656.25	1750	0.813707		9.55687	19.1137	33510.3	5026.55	1
50	118	50	50	618.06	873.72	11.54	2.144	0.803	2.134	618.06	873.72	11.54	615	871	11	7	6	2		99.5826	77.7261	13.2921	5	17.5	12.5	6.61438	3.5		781.25	737.5	0.690103		5.71348	11.427	5497.79	1964.91	0
70	128	70	49	313.743	884.714	12.857	2.2	0.27	2.203	313.743	884.714	12.857	312	882	11	5	6	5		57.9806	77.7261	57.9806	12.5	15	13.3333	1.44338	1.2		1093.75	800	0.796168		6.3916	12.7832	9817.48	2230.01	0
274	310	274	145	1020.22	902.81	14.496	3.628	0.309	3.641	1020.22	902.81	14.496	1017	899	11	8	9	8		123.426	149.153	123.426	20	22.5	20.8333	1.44338	1.125		4281.25	1937.5	0.816497		10.073	20.1461	37699.1	5450.35	0.99758
78	148	78	73	8.295	911.808	11.526	2.413	0.738	2.479	8.295	911.808	11.526	5	909	11	7	7	3		99.5826	99.5826	25.5071	7.5	17.5	14.1667	5.7735	2.33333		1218.75	925	0.740089		6.62636	13.2527	9621.13	2513.18	0
170	224	170	95	671.076	910.041	14.065	3.072	0.247	3.081	671.077	910.041	14.065	668	907	11	7	7	7		99.5826	99.5826	99.5826	17.5	17.5	17.5	0	1		2656.25	1400	0.821991		8.59132	17.1826	22449.3	3848.45	1
2507	1326	2507	681	346.417	914.164	18.531	8.016	0.27	8.023	346.416	914.166	18.531	339	906	11	16	17	16		376.107	414.606	376.107	40	42.5	40.8333	1.44338	1.0625		39171.9	8287.5	0.835042		21.0683	42.1365	284838	20949.1	0.999351
118	220	118	90	1075.22	914.144	15.059	3.295	1.322	3.155	1075.22	914.144	15.059	1071	912	11	9	6	9		149.153	77.7261	149.153	15	22.5	20	4.33013	1.5		1843.75	1375	0.656117		7.60684	15.2137	31808.6	5008.14	0.969403
82	156	82	74	11.963	920.317	11.549	2.472	0.75	2.477	11.963	920.317	11.549	9	917	11	7	8	3		99.5826	123.426	25.5071	7.5	20	15	6.61438	2.66667		1281.25	975	0.725939		6.73775	13.4755	10995.6	2813.37	0
157	214	157	94	576.115	918.694	14.268	2.961	0.302	2.98	576.115	918.695	14.268	573	916	11	7	7	7		99.5826	99.5826	99.5826	17.5	17.5	17.5	0	1		2453.12	1337.5	0.815959		8.3665	16.733	22449.3	3848.45	1
77	130	77	53	218.909	946.805	12.987	2.274	0.221	2.298	218.909	946.805	12.987	217	945	11	5	5	5		57.9806	57.9806	57.9806	12.5	12.5	12.5	0	1		1203.12	812.5	0.835346		6.59793	13.1959	8181.23	1963.5	0
27	60	27	25	108.556	955.889	11.852	1.471	0.293	1.506	108.556	955.889	11.852	107	955	11	4	3	3		40.5042	25.5071	25.5071	7.5	10	8.33333	1.44338	1.33333		421.875	375	0.899996		4.65263	9.30526	2356.19	868.326	0
50	100	50	39	1072.76	959.72	12.84	1.924	0.317	1.929	1072.76	959.72	12.84	1071	958	11	5	5	4		57.9806	57.9806	40.5042	10	12.5	11.6667	1.44338	1.25		781.25	625	0.814321		5.71348	11.427	6544.98	1707.75	0
22	56	22	20	194.636	962.864	12.136	1.385	0.261	1.377	194.636	962.864	12.136	193	962	11	4	3	3		40.5042	25.5071	25.5071	7.5	10	8.33333	1.44338	1.33333		343.75	350	0.84122		4.34562	8.69123	2356.19	868.326	0
26	60	26	24	198.077	989.615	11.962	1.452	0.28	1.481	198.077	989.615	11.962	197	988	11	3	4	3		25.5071	40.5042	25.5071	7.5	10	8.33333	1.44338	1.33333		406.25	375	0.877634		4.59446	9.18893	2356.19	868.326	0
36	78	36	31	61.472	1011.67	11.917	1.669	0.324	1.734	61.472	1011.67	11.917	60	1010	11	4	5	3		40.5042	57.9806	25.5071	7.5	12.5	10	2.5	1.66667		562.5	487.5	0.838667		5.12088	10.2418	3926.99	1246.89	0
18	50	18	16	256.667	1017.94	12.278	1.299	0.237	1.322	256.667	1017.94	12.278	255	1017	11	4	3	3		40.5042	25.5071	25.5071	7.5	10	8.33333	1.44338	1.33333		281.25	312.5	0.82419		4.06445	8.12889	2356.19	868.326	0
6	22	6	6	153.5	1047.33	11.667	0.827	0.109	0.897	153.5	1047.33	11.667	153	1047	11	2	2	2		13.2921	13.2921	13.2921	5	5	5	0	1		93.75	137.5	0.900521		2.81813	5.63626	523.599	314.159	0
292	316	292	149	474.339	1070.24	14.151	3.715	0.278	3.738	474.34	1070.24	14.151	471	1066	11	8	9	8		123.426	149.153	123.426	20	22.5	20.8333	1.44338	1.125		4562.5	1975	0.8357		10.289	20.5779	37699.1	5450.35	0.99758
25	58	25	23	625.96	1077.12	12.12	1.413	0.259	1.425	625.96	1077.12	12.12	625	1076	11	3	4	3		25.5071	40.5042	25.5071	7.5	10	8.33333	1.44338	1.33333		390.625	362.5	0.884466		4.53479	9.06958	2356.19	868.326	0
23	54	23	22	376	1129	12.174	1.349	0.246	1.425	376	1129	12.174	375	1128	11	3	3	3		25.5071	25.5071	25.5071	7.5	7.5	7.5	0	1		359.375	337.5	0.898615		4.41049	8.82097	1767.15	706.858	0
62	110	62	48	114.403	1145.82	12.742	2.066	0.323	2.048	114.403	1145.82	12.742	112	1144	11	5	5	4		57.9806	57.9806	40.5042	10	12.5	11.6667	1.44338	1.25		968.75	687.5	0.854445		6.1382	12.2764	6544.98	1707.75	0
4	16	4	4	1003.5	1147.5	11	0.707	0	0.707	1003.5	1147.5	11	1003	1147	11	2	2	1		13.2921	13.2921	4.36203	2.5	5	4.16667	1.44338	2		62.5	100	0.944936		2.46186	4.92373	261.799	217.104	0
228	268	228	124	469.127	1169.73	14.64	3.391	0.274	3.403	469.128	1169.73	14.64	466	1166	11	7	8	8		99.5826	123.426	123.426	17.5	20	19.1667	1.44338	1.14286		3562.5	1675	0.835547		9.47448	18.949	29321.5	4613.42	0.996749
16	44	16	15	155.062	1182.69	11.75	1.222	0.243	1.29	155.062	1182.69	11.75	154	1182	11	3	3	3		25.5071	25.5071	25.5071	7.5	7.5	7.5	0	1		250	275	0.865851		3.90796	7.81593	1767.15	706.858	0
157	214	157	93	312.025	13.102	14.561	2.983	0.301	2.97	312.025	13.102	14.561	309	10	12	7	7	6		99.5826	99.5826	77.7261	15	17.5	16.6667	1.44338	1.16667		2453.12	1337.5	0.815959		8.3665	16.733	19242.3	3487.75	0.995656
12	38	12	12	1119.17	15.917	12.667	1.086	0.314	1.146	1119.17	15.917	12.667	1118	15	12	3	3	2		25.5071	25.5071	13.2921	5	7.5	6.66667	1.44338	1.5		187.5	237.5	0.827598		3.55062	7.10124	1178.1	556.46	0
22	60	22	19	544.773	22.409	13	1.425	0.26	1.395	544.773	22.409	13	543	21	12	4	4	3		40.5042	40.5042	25.5071	7.5	10	9.16667	1.44338	1.33333		343.75	375	0.785139		4.34562	8.69123	3141.59	1053.47	0
162	212	162	101	371.537	28.84	14.938	2.972	0.404	3.026	371.537	28.84	14.938	368	26	12	7	7	6		99.5826	99.5826	77.7261	15	17.5	16.6667	1.44338	1.16667		2531.25	1325	0.841053		8.45439	16.9088	19242.3	3487.75	0.995656
26	62	26	24	527.5	31.462	13.385	1.462	0.335	1.628	527.5	31.462	13.385	526	30	12	4	4	3		40.5042	40.5042	25.5071	7.5	10	9.16667	1.44338	1.33333		406.25	387.5	0.849323		4.59446	9.18893	3141.59	1053.47	0
6	22	6	6	373.5	36.667	12.667	0.827	0.109	0.898	373.5	36.667	12.667	373	36	12	2	2	2		13.2921	13.2921	13.2921	5	5	5	0	1		93.75	137.5	0.900521		2.81813	5.63626	523.599	314.159	0
166	218	166	97	928.934	38.976	14.916	3.026	0.331	3.064	928.934	38.976	14.916	926	36	12	7	7	7		99.5826	99.5826	99.5826	17.5	17.5	17.5	0	1		2593.75	1362.5	0.831313		8.52341	17.0468	22449.3	3848.45	1
7	24	7	7	703.429	81.571	12.429	0.855	0.064	0.833	703.429	81.571	12.429	703	81	12	2	2	2		13.2921	13.2921	13.2921	5	5	5	0	1		109.375	150	0.914822		2.96672	5.93344	523.599	314.159	0
46	100	46	46	191.543	95.391	12.63	1.932	0.657	1.799	191.543	95.391	12.63	189	93	12	6	6	2		77.7261	77.7261	13.2921	5	15	11.6667	5.7735	3		718.75	625	0.77029		5.55686	11.1137	4712.39	1714.2	0
547	490	547	235	1036.77	102.015	16.662	4.669	0.293	4.692	1036.77	102.015	16.662	1032	97	12	10	11	10		176.68	205.934	176.68	25	27.5	25.8333	1.44338	1.1		8546.88	3062.5	0.818989		12.6835	25.367	71994.8	8382.57	0.998407
184	236	184	106	126.69	116.217	14.511	3.145	0.33	3.147	126.69	116.217	14.511	123	113	12	8	8	6		123.426	123.426	77.7261	15	20	18.3333	2.88675	1.33333		2875	1475	0.822462		8.82097	17.6419	25132.7	4213.89	0.984678
15	44	15	14	381.867	132.933	13.267	1.219	0.234	1.235	381.867	132.933	13.267	381	132	12	3	3	3		25.5071	25.5071	25.5071	7.5	7.5	7.5	0	1		234.375	275	0.829387		3.82479	7.64958	1767.15	706.858	0
116	174	116	76	1087.51	146.595	14.526	2.643	0.295	2.633	1087.51	146.595	14.526	1085	144	12	6	6	6		77.7261	77.7261	77.7261	15	15	15	0	1		1812.5	1087.5	0.820172		7.56362	15.1272	14137.2	2827.43	1
166	218	166	99	23.163	154.223	14.096	3.013	0.349	3.044	23.163	154.223	14.096	20	151	12	7	7	6		99.5826	99.5826	77.7261	15	17.5	16.6667	1.44338	1.16667		2593.75	1362.5	0.831313		8.52341	17.0468	19242.3	3487.75	0.995656
50	96	50	40	429.58	152.5	13.84	1.896	0.309	1.921	429.58	152.5	13.84	428	150	12	4	6	4		40.5042	77.7261	40.5042	10	15	11.6667	2.88675	1.5		781.25	600	0.848251		5.71348	11.427	6283.19	1691.67	0
4	18	4	4	1098.75	154.25	12.75	0.73	0.198	0.829	1098.75	154.25	12.75	1098	154	12	2	2	2		13.2921	13.2921	13.2921	5	5	5	0	1		62.5	112.5	0.839943		2.46186	4.92373	523.599	314.159	0
7	28	7	7	719.143	163.857	12.857	0.919	0.332	0.881	719.143	163.857	12.857	718	163	12	3	3	2		25.5071	25.5071	13.2921	5	7.5	6.66667	1.44338	1.5		109.375	175	0.784133		2.96672	5.93344	1178.1	556.46	0
273	304	273	145	1155.76	181.974	14.879	3.617	0.318	3.604	1155.76	181.974	14.879	1152	178	12	9	9	7		149.153	149.153	99.5826	17.5	22.5	20.8333	2.88675	1.28571		4265.62	1900	0.830585		10.0608	20.1215	37110.1	5443.85	0.988339
35	72	35	31	888.314	198.457	12.943	1.639	0.299	1.706	888.314	198.457	12.943	887	197	12	4	4	3		40.5042	40.5042	25.5071	7.5	10	9.16667	1.44338	1.33333		546.875	450	0.891652		5.07302	10.146	3141.59	1053.47	0
629	532	629	258	553.7	210.983	16.246	4.912	0.308	4.917	553.701	210.983	16.246	549	206	12	10	11	10		176.68	205.934	176.68	25	27.5	25.8333	1.44338	1.1		9828.12	3325	0.827951		13.288	26.5761	71994.8	8382.57	0.998407
97	152	97	65	274.567	231.299	13.629	2.479	0.327	2.479	274.567	231.299	13.629	272	229	12	6	6	5		77.7261	77.7261	57.9806	12.5	15	14.1667	1.44338	1.2		1515.62	950	0.833336		7.12581	14.2516	11781	2519.19	0
70	120	70	52	491.214	237.071	14.329	2.169	0.287	2.188	491.214	237.071	14.329	489	235	12	5	5	5		57.9806	57.9806	57.9806	12.5	12.5	12.5	0	1		1093.75	750	0.849245		6.3916	12.7832	8181.23	1963.5	0
66	120	66	49	669.242	248.485	13.561	2.12	0.309	2.104	669.242	248.485	13.561	667	246	12	5	6	4		57.9806	77.7261	40.5042	10	15	12.5	2.5	1.5		1031.25	750	0.816577		6.26746	12.5349	7853.98	1953.55	0
4	16	4	4	915.5	251.5	12	0.707	0	0.707	915.5	251.5	12	915	251	12	2	2	1		13.2921	13.2921	4.36203	2.5	5	4.16667	1.44338	2		62.5	100	0.944936		2.46186	4.92373	261.799	217.104	0
74	122	74	55	682.338	287.622	13.554	2.204	0.343	2.229	682.338	287.622	13.554	680	285	12	5	6	4		57.9806	77.7261	40.5042	10	15	12.5	2.5	1.5		1156.25	762.5	0.86685		6.5111	13.0222	7853.98	1953.55	0
49	100	49	38	589.408	293.796	13.633	1.905	0.267	1.9	589.408	293.796	13.633	588	292	12	4	5	4		40.5042	57.9806	40.5042	10	12.5	10.8333	1.44338	1.25		765.625	625	0.803427		5.67513	11.3503	5235.99	1470.66	0
83	134	83	58	207.53	304.47	13.494	2.327	0.359	2.216	207.53	304.47	13.494	205	302	12	6	6	4		77.7261	77.7261	40.5042	10	15	13.3333	2.88675	1.5		1296.88	837.5	0.851981		6.76503	13.5301	9424.78	2225.84	0
769	608	769	299	1093.77	315.59	17.25	5.278	0.299	5.288	1093.77	315.59	17.25	1089	310	12	11	12	11		205.934	236.849	205.934	27.5	30	28.3333	1.44338	1.09091		12015.6	3800	0.828317		14.2086	28.4173	95033.2	10084.3	0.99867
16	52	16	16	119.375	328.062	12.062	1.443	0.537	1.503	119.375	328.062	12.062	118	326	12	4	5	2		40.5042	57.9806	13.2921	5	12.5	9.16667	3.81881	2.5		250	325	0.732643		3.90796	7.81593	2617.99	1044.73	0
6	22	6	6	121.5	333	12	0.912	0.319	1.118	121.5	333	12	121	332	12	2	3	1		13.2921	25.5071	4.36203	2.5	7.5	5	2.5	3		93.75	137.5	0.900521		2.81813	5.63626	392.699	306.075	0
51	94	51	41	493.529	333.314	13.176	1.904	0.288	1.925	493.529	333.314	13.176	492	331	12	4	5	4		40.5042	57.9806	40.5042	10	12.5	10.8333	1.44338	1.25		796.875	587.5	0.877812		5.75132	11.5026	5235.99	1470.66	0
7	28	7	7	247.857	345.857	12.857	0.919	0.332	0.881	247.857	345.857	12.857	247	345	12	3	3	2		25.5071	25.5071	13.2921	5	7.5	6.66667	1.44338	1.5		109.375	175	0.784133		2.96672	5.93344	1178.1	556.46	0
45	88	45	38	20.578	383.489	13.178	1.795	0.27	1.83	20.578	383.489	13.178	19	382	12	4	4	4		40.5042	40.5042	40.5042	10	10	10	0	1		703.125	550	0.862597		5.5163	11.0326	4188.79	1256.64	0
37	80	37	29	123.324	399.405	13.568	1.73	0.182	1.708	123.324	399.405	13.568	122	398	12	4	4	4		40.5042	40.5042	40.5042	10	10	10	0	1		578.125	500	0.832774		5.16786	10.3357	4188.79	1256.64	0
13	40	13	12	1172.23	404.231	12.769	1.161	0.23	1.193	1172.23	404.231	12.769	1171	403	12	3	3	3		25.5071	25.5071	25.5071	7.5	7.5	7.5	0	1		203.125	250	0.829312		3.64663	7.29326	1767.15	706.858	0
56	104	56	44	426.75	413.589	13.286	1.979	0.297	1.948	426.75	413.589	13.286	425	412	12	5	5	4		57.9806	57.9806	40.5042	10	12.5	11.6667	1.44338	1.25		875	650	0.844451		5.93344	11.8669	6544.98	1707.75	0
37	78	37	31	42.432	421.703	13.676	1.704	0.283	1.733	42.432	421.703	13.676	41	420	12	4	4	4		40.5042	40.5042	40.5042	10	10	10	0	1		578.125	487.5	0.854127		5.16786	10.3357	4188.79	1256.64	0
241	278	241	130	111.892	439.158	15.668	3.46	0.295	3.446	111.892	439.158	15.668	108	436	12	8	8	8		123.426	123.426	123.426	20	20	20	0	1		3765.62	1737.5	0.835826		9.65123	19.3025	33510.3	5026.55	1
17	46	17	17	71.412	447.059	12.471	1.222	0.347	1.23	71.412	447.059	12.471	70	446	12	4	3	2		40.5042	25.5071	13.2921	5	10	7.5	2.5	2		265.625	287.5	0.862364		3.98774	7.97548	1570.8	697.525	0
9	28	9	9	964.444	455.333	12.444	0.945	0.225	0.916	964.444	455.333	12.444	964	454	12	2	3	2		13.2921	25.5071	13.2921	5	7.5	5.83333	1.44338	1.5		140.625	175	0.927156		3.22595	6.45191	785.398	422.918	0
154	210	154	95	710.76	481.409	15.201	2.927	0.278	2.906	710.76	481.409	15.201	708	478	12	7	7	7		99.5826	99.5826	99.5826	17.5	17.5	17.5	0	1		2406.25	1312.5	0.820875		8.31286	16.6257	22449.3	3848.45	1
44	90	44	35	760.545	508.864	13.841	1.82	0.276	1.889	760.545	508.864	13.841	759	507	12	4	5	4		40.5042	57.9806	40.5042	10	12.5	10.8333	1.44338	1.25		687.5	562.5	0.830886		5.47513	10.9503	5235.99	1470.66	0
29	66	29	25	462.897	516.103	13.897	1.524	0.249	1.553	462.897	516.103	13.897	461	515	12	4	4	4		40.5042	40.5042	40.5042	10	10	10	0	1		453.125	412.5	0.858099		4.76478	9.52957	4188.79	1256.64	0
83	140	83	57	980.458	547.458	14.47	2.334	0.32	2.239	980.458	547.458	14.47	978	545	12	6	6	6		77.7261	77.7261	77.7261	15	15	15	0	1		1296.88	875	0.815467		6.76503	13.5301	14137.2	2827.43	1
36	84	36	34	866.694	582.556	12.778	1.707	0.505	1.742	866.694	582.556	12.778	865	581	12	5	4	3		57.9806	40.5042	25.5071	7.5	12.5	10	2.5	1.66667		562.5	525	0.778762		5.12088	10.2418	3926.99	1246.89	0
60	104	60	48	882.333	585.5	13.5	2.001	0.283	2.068	882.333	585.5	13.5	880	584	12	5	4	4		57.9806	40.5042	40.5042	10	12.5	10.8333	1.44338	1.25		937.5	650	0.884199		6.07148	12.143	5235.99	1470.66	0
69	146	69	64	894.246	590.928	13.594	2.415	0.801	2.466	894.246	590.928	13.594	892	588	12	6	7	5		77.7261	99.5826	57.9806	12.5	17.5	15	2.5	1.4		1078.12	912.5	0.691346		6.36102	12.722	13744.5	2817.39	0
28	72	28	28	841.607	640	12.429	1.62	0.609	1.584	841.607	640	12.429	840	638	12	4	6	2		40.5042	77.7261	13.2921	5	15	10	5	3		437.5	450	0.768402		4.70937	9.41875	3141.59	1224.3	0
78	136	78	54	1062.53	643.5	13.731	2.279	0.286	2.339	1062.53	643.5	13.731	1060	641	12	6	6	5		77.7261	77.7261	57.9806	12.5	15	14.1667	1.44338	1.2		1218.75	850	0.805391		6.62636	13.2527	11781	2519.19	0
15	48	15	15	883.333	653.067	12	1.551	0.665	1.628	883.333	653.067	12	881	652	12	6	3	1		77.7261	25.5071	4.36203	2.5	15	8.33333	6.29153	6		234.375	300	0.760271		3.82479	7.64958	1178.1	810.683	0
65	114	65	51	1034.08	656.6	13.723	2.106	0.34	2.093	1034.08	656.6	13.723	1032	655	12	5	5	4		57.9806	57.9806	40.5042	10	12.5	11.6667	1.44338	1.25		1015.62	712.5	0.85085		6.23565	12.4713	6544.98	1707.75	0
8	28	8	8	844.5	658.5	12	1.144	0.467	1.144	844.5	658.5	12	844	657	12	2	4	1		13.2921	40.5042	4.36203	2.5	10	5.83333	3.81881	4		125	175	0.857139		3.10175	6.2035	523.599	397.29	0
10	36	10	10	891.6	658.2	12.1	1.161	0.397	1.307	891.6	658.2	12.1	890	657	12	4	3	2		40.5042	25.5071	13.2921	5	10	7.5	2.5	2		156.25	225	0.773594		3.34126	6.68252	1570.8	697.525	0
400	394	400	189	334.193	665.085	16.042	4.171	0.325	4.203	334.193	665.086	16.042	330	661	12	9	9	9		149.153	149.153	149.153	22.5	22.5	22.5	0	1		6250	2462.5	0.826722		11.427	22.8539	47712.9	6361.73	1
29	82	29	29	877.414	681.552	12	2.03	0.723	2.148	877.414	681.552	12	875	679	12	6	6	1		77.7261	77.7261	4.36203	2.5	15	10.8333	7.21688	6		453.125	512.5	0.690665		4.76478	9.52957	2356.19	1525.18	0
69	130	69	53	182.493	710.188	13.058	2.272	0.567	2.244	182.493	710.188	13.058	180	708	12	7	6	4		99.5826	77.7261	40.5042	10	17.5	14.1667	3.81881	1.75		1078.12	812.5	0.776435		6.36102	12.722	10995.6	2505.36	0
79	134	79	56	114.456	790	13.633	2.284	0.319	2.292	114.456	790	13.633	112	788	12	6	5	5		77.7261	57.9806	57.9806	12.5	15	13.3333	1.44338	1.2		1234.38	837.5	0.824383		6.65456	13.3091	9817.48	2230.01	0
48	90	48	40	1059.6	812.229	13.604	1.855	0.282	1.879	1059.6	812.229	13.604	1058	811	12	4	4	4		40.5042	40.5042	40.5042	10	10	10	0	1		750	562.5	0.88051		5.63626	11.2725	4188.79	1256.64	0
39	82	39	32	215.282	827.487	13.744	1.73	0.237	1.808	215.282	827.487	13.744	214	826	12	4	4	4		40.5042	40.5042	40.5042	10	10	10	0	1		609.375	512.5	0.841482		5.25935	10.5187	4188.79	1256.64	0
547	512	547	287	1048.69	851.463	15.126	4.842	1.072	4.944	1048.69	851.463	15.126	1043	845	12	13	13	6		269.372	269.372	77.7261	15	32.5	26.6667	10.1036	2.16667		8546.88	3200	0.783798		12.6835	25.367	66366.1	8897.14	0.890973
8	30	8	8	990.5	876.875	12	1.094	0.432	1.119	990.5	876.875	12	989	876	12	4	3	1		40.5042	25.5071	4.36203	2.5	10	6.66667	3.81881	4		125	187.5	0.799996		3.10175	6.2035	785.398	554.475	0
18	50	18	16	519.222	890.556	13.056	1.302	0.224	1.323	519.222	890.556	13.056	518	889	12	3	4	3		25.5071	40.5042	25.5071	7.5	10	8.33333	1.44338	1.33333		281.25	312.5	0.82419		4.06445	8.12889	2356.19	868.326	0
47	96	47	37	478.66	920.787	13.383	1.864	0.254	1.876	478.66	920.787	13.383	477	919	12	4	5	4		40.5042	57.9806	40.5042	10	12.5	10.8333	1.44338	1.25		734.375	600	0.813973		5.59684	11.1937	5235.99	1470.66	0
4	16	4	4	150.5	923.5	12	0.707	0	0.707	150.5	923.5	12	150	923	12	2	2	1		13.2921	13.2921	4.36203	2.5	5	4.16667	1.44338	2		62.5	100	0.944936		2.46186	4.92373	261.799	217.104	0
42	82	42	34	525.214	923.571	13.571	1.777	0.22	1.808	525.214	923.571	13.571	524	922	12	4	4	4		40.5042	40.5042	40.5042	10	10	10	0	1		656.25	512.5	0.8841		5.39089	10.7818	4188.79	1256.64	0
335	352	335	165	210.101	938.203	15.257	3.906	0.281	3.919	210.102	938.203	15.257	206	934	12	9	9	8		149.153	149.153	123.426	20	22.5	21.6667	1.44338	1.125		5234.38	2200	0.822185		10.7711	21.5421	42411.5	5896.18	0.997476
116	168	116	74	536.5	940.397	14.06	2.645	0.284	2.652	536.5	940.397	14.06	534	938	12	6	6	5		77.7261	77.7261	57.9806	12.5	15	14.1667	1.44338	1.2		1812.5	1050	0.849464		7.56362	15.1272	11781	2519.19	0
15	46	15	14	190	973	12.733	1.204	0.209	1.24	190	973	12.733	189	972	12	3	3	3		25.5071	25.5071	25.5071	7.5	7.5	7.5	0	1		234.375	287.5	0.793327		3.82479	7.64958	1767.15	706.858	0
35	82	35	27	636.686	972.771	13.571	1.716	0.24	1.754	636.686	972.771	13.571	635	971	12	4	5	4		40.5042	57.9806	40.5042	10	12.5	10.8333	1.44338	1.25		546.875	512.5	0.782914		5.07302	10.146	5235.99	1470.66	0
340	354	340	169	324.097	976.876	15.624	3.921	0.276	3.949	324.098	976.878	15.624	320	973	12	9	9	8		149.153	149.153	123.426	20	22.5	21.6667	1.44338	1.125		5312.5	2212.5	0.825655		10.8244	21.6488	42411.5	5896.18	0.997476
626	532	626	256	872.497	979.35	16.824	4.905	0.277	4.892	872.498	979.352	16.824	868	974	12	10	11	11		176.68	205.934	205.934	25	27.5	26.6667	1.44338	1.1		9781.25	3325	0.825316		13.2669	26.5337	79194.3	8932.98	0.998352
13	38	13	13	191.231	987.077	12.462	1.092	0.283	1.194	191.231	987.077	12.462	190	986	12	3	3	2		25.5071	25.5071	13.2921	5	7.5	6.66667	1.44338	1.5		203.125	237.5	0.87296		3.64663	7.29326	1178.1	556.46	0
155	210	155	93	946.4	1005.74	14.406	2.942	0.283	2.947	946.401	1005.74	14.406	943	1003	12	7	7	6		99.5826	99.5826	77.7261	15	17.5	16.6667	1.44338	1.16667		2421.88	1312.5	0.824425		8.33082	16.6616	19242.3	3487.75	0.995656
129	184	129	87	34.806	1031.98	14.101	2.715	0.364	2.771	34.806	1031.98	14.101	32	1029	12	7	7	5		99.5826	99.5826	57.9806	12.5	17.5	15.8333	2.88675	1.4		2015.62	1150	0.832513		7.83623	15.6725	16035.2	3141.19	0
4	18	4	4	707.75	1036.75	12.25	0.73	0.198	0.829	707.75	1036.75	12.25	707	1036	12	2	2	2		13.2921	13.2921	13.2921	5	5	5	0	1		62.5	112.5	0.839943		2.46186	4.92373	523.599	314.159	0
15	44	15	14	999.867	1045.87	13.333	1.195	0.223	1.23	999.867	1045.87	13.333	999	1045	12	3	3	3		25.5071	25.5071	25.5071	7.5	7.5	7.5	0	1		234.375	275	0.829387		3.82479	7.64958	1767.15	706.858	0
436	422	436	199	281.732	1056.5	16.484	4.298	0.3	4.349	281.732	1056.5	16.484	277	1052	12	10	10	10		176.68	176.68	176.68	25	25	25	0	1		6812.5	2637.5	0.817512		11.76	23.5199	65449.8	7853.98	1
5	20	5	5	66.8	1065.6	12.6	0.79	0.143	0.748	66.8	1065.6	12.6	66	1065	12	2	2	2		13.2921	13.2921	13.2921	5	5	5	0	1		78.125	125	0.877201		2.65196	5.30392	523.599	314.159	0
12	40	12	11	767.583	1079.92	13.083	1.13	0.226	1.164	767.583	1079.92	13.083	767	1079	12	3	3	3		25.5071	25.5071	25.5071	7.5	7.5	7.5	0	1		187.5	250	0.786218		3.55062	7.10124	1767.15	706.858	0
73	118	73	57	1136.89	1101.63	13.425	2.18	0.34	2.183	1136.89	1101.63	13.425	1135	1100	12	5	5	4		57.9806	57.9806	40.5042	10	12.5	11.6667	1.44338	1.25		1140.62	737.5	0.888142		6.48164	12.9633	6544.98	1707.75	0
9993	3388	9993	1775	1104.96	1133.8	25.152	12.951	0.338	12.961	1104.97	1133.88	25.152	1092	1121	12	27	26	27		872.179	820.839	872.179	65	67.5	66.6667	1.44338	1.03846		156141	21175	0.821617		33.4048	66.8096	1.24054e+06	55847.2	0.999744
34	78	34	27	735.706	1142.32	13.353	1.675	0.206	1.704	735.706	1142.32	13.353	734	1141	12	4	4	4		40.5042	40.5042	40.5042	10	10	10	0	1		531.25	487.5	0.80731		5.02424	10.0485	4188.79	1256.64	0
55	104	55	41	876.327	1143.85	13.455	2	0.279	1.97	876.327	1143.85	13.455	874	1142	12	5	5	4		57.9806	57.9806	40.5042	10	12.5	11.6667	1.44338	1.25		859.375	650	0.834368		5.89791	11.7958	6544.98	1707.75	0
66	118	66	48	903.924	1152.14	14.288	2.141	0.268	2.185	903.924	1152.14	14.288	902	1150	12	5	5	5		57.9806	57.9806	57.9806	12.5	12.5	12.5	0	1		1031.25	737.5	0.830417		6.26746	12.5349	8181.23	1963.5	0
6	24	6	6	779.333	1164	12.667	0.853	0.247	0.844	779.333	1164	12.667	779	1163	12	2	3	2		13.2921	25.5071	13.2921	5	7.5	5.83333	1.44338	1.5		93.75	150	0.825478		2.81813	5.63626	785.398	422.918	0
98	156	98	64	973.378	1165.1	13.765	2.497	0.314	2.512	973.378	1165.1	13.765	971	1163	12	6	6	5		77.7261	77.7261	57.9806	12.5	15	14.1667	1.44338	1.2		1531.25	975	0.817539		7.15022	14.3004	11781	2519.19	0
225	262	225	124	525.084	1171.35	14.733	3.372	0.275	3.387	525.085	1171.35	14.733	522	1168	12	7	8	7		99.5826	123.426	99.5826	17.5	20	18.3333	1.44338	1.14286		3515.62	1637.5	0.847168		9.43274	18.8655	25656.3	4219.84	0.9969
210	252	210	117	433.329	1181.2	15.048	3.293	0.263	3.327	433.329	1181.2	15.048	430	1178	12	7	8	7		99.5826	123.426	99.5826	17.5	20	18.3333	1.44338	1.14286		3281.25	1575	0.841191		9.21829	18.4366	25656.3	4219.84	0.9969
85	142	85	61	799.024	1183.91	14.706	2.339	0.271	2.319	799.024	1183.91	14.706	797	1182	12	5	5	6		57.9806	57.9806	77.7261	12.5	15	13.3333	1.44338	1.2		1328.12	887.5	0.816846		6.81894	13.6379	9817.48	2230.01	0.994285
30	68	30	27	860.333	1188.07	12.967	1.536	0.296	1.544	860.333	1188.07	12.967	859	1187	12	4	4	3		40.5042	40.5042	25.5071	7.5	10	9.16667	1.44338	1.33333		468.75	425	0.851898		4.81893	9.63787	3141.59	1053.47	0
5	20	5	5	237.2	1191.4	12	0.848	0.319	0.894	237.2	1191.4	12	236	1191	12	3	2	1		25.5071	13.2921	4.36203	2.5	7.5	5	2.5	3		78.125	125	0.877201		2.65196	5.30392	392.699	306.075	0
502	454	502	220	440.177	19.357	17.38	4.524	0.318	4.542	440.178	19.357	17.38	436	15	13	10	10	10		176.68	176.68	176.68	25	25	25	0	1		7843.75	2837.5	0.834761		12.3257	24.6514	65449.8	7853.98	1
17	48	17	16	822.059	34.118	13.765	1.248	0.228	1.277	822.059	34.118	13.765	821	33	13	3	3	3		25.5071	25.5071	25.5071	7.5	7.5	7.5	0	1		265.625	300	0.826432		3.98774	7.97548	1767.15	706.858	0
20	56	20	16	440.5	45.5	14	1.403	0.184	1.403	440.5	45.5	14	439	44	13	4	4	3		40.5042	40.5042	25.5071	7.5	10	9.16667	1.44338	1.33333		312.5	350	0.789431		4.20973	8.41945	3141.59	1053.47	0
538	470	538	231	219.948	62.37	17.054	4.64	0.298	4.646	219.949	62.37	17.054	215	58	13	11	10	9		205.934	176.68	149.153	22.5	27.5	25	2.5	1.22222		8406.25	2937.5	0.844448		12.6136	25.2271	64795.3	7843.79	0.994613
16	48	16	14	463.875	60.438	14.188	1.277	0.228	1.272	463.875	60.438	14.188	463	59	13	3	4	3		25.5071	40.5042	25.5071	7.5	10	8.33333	1.44338	1.33333		250	300	0.793697		3.90796	7.81593	2356.19	868.326	0
399	396	399	187	727.679	103.431	16.762	4.165	0.294	4.155	727.68	103.431	16.762	724	99	13	9	10	9		149.153	176.68	149.153	22.5	25	23.3333	1.44338	1.11111		6234.38	2475	0.821175		11.4174	22.8348	53014.4	6837.92	0.998058
56	110	56	42	385	107.107	14.714	2.022	0.296	2.032	385	107.107	14.714	383	105	13	5	5	4		57.9806	57.9806	40.5042	10	12.5	11.6667	1.44338	1.25		875	687.5	0.79839		5.93344	11.8669	6544.98	1707.75	0
10	30	10	10	508.2	135.5	13.6	0.996	0.254	1.025	508.2	135.5	13.6	507	135	13	3	2	2		25.5071	13.2921	13.2921	5	7.5	5.83333	1.44338	1.5		156.25	187.5	0.928313		3.34126	6.68252	785.398	422.918	0
3900	1804	3900	927	496.881	184.739	21.946	9.352	0.285	9.354	496.879	184.738	21.946	488	175	13	19	20	19		495.775	538.387	495.775	47.5	50	48.3333	1.44338	1.05263		60937.5	11275	0.824054		24.4117	48.8235	472548	29352.8	0.999535
203	252	203	117	122.443	190.079	16.064	3.244	0.292	3.266	122.443	190.079	16.064	119	187	13	8	7	7		123.426	99.5826	99.5826	17.5	20	18.3333	1.44338	1.14286		3171.88	1575	0.822393		9.1147	18.2294	25656.3	4219.84	0.9969
160	206	160	96	815.438	198.25	15.431	2.973	0.27	2.97	815.438	198.25	15.431	813	195	13	6	7	6		77.7261	99.5826	77.7261	15	17.5	15.8333	1.44338	1.16667		2500	1287.5	0.858411		8.41945	16.8389	16493.4	3146.39	0.995888
268	298	268	141	956.004	220.201	15.899	3.595	0.297	3.609	956.005	220.201	15.899	952	217	13	9	8	7		149.153	123.426	99.5826	17.5	22.5	20	2.5	1.28571		4187.5	1862.5	0.83693		9.99897	19.9979	32986.7	5016.4	0.991557
12	38	12	12	846.167	252	13.5	1.071	0.288	1.13	846.167	252	13.5	845	251	13	3	3	2		25.5071	25.5071	13.2921	5	7.5	6.66667	1.44338	1.5		187.5	237.5	0.827598		3.55062	7.10124	1178.1	556.46	0
119	178	119	75	634.765	252.966	15.42	2.677	0.298	2.691	634.765	252.966	15.42	632	250	13	6	7	6		77.7261	99.5826	77.7261	15	17.5	15.8333	1.44338	1.16667		1859.38	1112.5	0.815506		7.62827	15.2565	16493.4	3146.39	0.995888
162	216	162	100	756.333	265.204	15.877	2.975	0.309	2.992	756.334	265.204	15.877	753	262	13	7	7	7		99.5826	99.5826	99.5826	17.5	17.5	17.5	0	1		2531.25	1350	0.825478		8.45439	16.9088	22449.3	3848.45	1
72	128	72	52	833.014	290.639	15.278	2.206	0.286	2.182	833.014	290.639	15.278	831	288	13	5	6	5		57.9806	77.7261	57.9806	12.5	15	13.3333	1.44338	1.2		1125	800	0.811261		6.45191	12.9038	9817.48	2230.01	0
62	112	62	46	346.823	295.161	14.371	2.079	0.271	2.106	346.823	295.161	14.371	345	293	13	5	5	4		57.9806	57.9806	40.5042	10	12.5	11.6667	1.44338	1.25		968.75	700	0.839187		6.1382	12.2764	6544.98	1707.75	0
598	512	598	252	45.657	299.51	17.336	4.815	0.272	4.828	45.657	299.51	17.336	41	295	13	10	10	10		176.68	176.68	176.68	25	25	25	0	1		9343.75	3200	0.831789		13.066	26.1321	65449.8	7853.98	1
328	344	328	161	318.335	307.003	16.805	3.879	0.287	3.892	318.336	307.003	16.805	315	303	13	8	9	8		123.426	149.153	123.426	20	22.5	20.8333	1.44338	1.125		5125	2150	0.829545		10.6955	21.391	37699.1	5450.35	0.99758
361	364	361	176	106.285	314.679	16.321	4.011	0.294	4.018	106.285	314.679	16.321	102	310	13	9	10	8		149.153	176.68	123.426	20	25	22.5	2.5	1.25		5640.62	2275	0.835704		11.0428	22.0856	47123.9	6351.55	0.993341
6	24	6	6	176	324.667	13.333	0.853	0.247	0.844	176	324.667	13.333	175	324	13	3	2	2		25.5071	13.2921	13.2921	5	7.5	5.83333	1.44338	1.5		93.75	150	0.825478		2.81813	5.63626	785.398	422.918	0
189	234	189	109	583.45	329.936	15.82	3.157	0.286	3.208	583.45	329.936	15.82	580	327	13	7	7	7		99.5826	99.5826	99.5826	17.5	17.5	17.5	0	1		2953.12	1462.5	0.844451		8.90016	17.8003	22449.3	3848.45	1
52	102	52	40	539.5	329.615	15	1.942	0.286	1.935	539.5	329.615	15	538	328	13	4	5	5		40.5042	57.9806	57.9806	10	12.5	11.6667	1.44338	1.25		812.5	637.5	0.819504		5.78866	11.5773	6544.98	1707.75	0
1525	950	1525	483	957.789	345.597	19.093	6.726	0.269	6.739	957.785	345.596	19.093	951	339	13	14	14	14		303.452	303.452	303.452	35	35	35	0	1		23828.1	5937.5	0.836769		17.8512	35.7024	179594	15393.8	1
22	54	22	20	214.182	344.5	14.364	1.4	0.311	1.448	214.182	344.5	14.364	213	343	13	3	4	3		25.5071	40.5042	25.5071	7.5	10	8.33333	1.44338	1.33333		343.75	337.5	0.872376		4.34562	8.69123	2356.19	868.326	0
17	48	17	15	102.412	355.059	14.235	1.285	0.226	1.303	102.412	355.059	14.235	101	354	13	4	3	3		40.5042	25.5071	25.5071	7.5	10	8.33333	1.44338	1.33333		265.625	300	0.826432		3.98774	7.97548	2356.19	868.326	0
465	440	465	210	801.267	361.865	17.335	4.398	0.286	4.405	801.268	361.865	17.335	797	357	13	10	10	9		176.68	176.68	149.153	22.5	25	24.1667	1.44338	1.11111		7265.62	2750	0.818462		12.0151	24.0302	58904.9	7336.04	0.997984
215	256	215	119	402.288	370.898	15.679	3.313	0.299	3.361	402.289	370.898	15.679	399	367	13	7	8	7		99.5826	123.426	99.5826	17.5	20	18.3333	1.44338	1.14286		3359.38	1600	0.84114		9.29088	18.5818	25656.3	4219.84	0.9969
38	90	38	38	779.395	372.895	13.342	1.798	0.624	1.841	779.395	372.895	13.342	777	370	13	6	6	2		77.7261	77.7261	13.2921	5	15	11.6667	5.7735	3		593.75	562.5	0.753521		5.21401	10.428	4712.39	1714.2	0
85	166	85	74	761.247	373.482	14.353	2.561	0.904	2.594	761.247	373.482	14.353	757	370	13	8	9	3		123.426	149.153	25.5071	7.5	22.5	16.6667	8.03638	3		1328.12	1037.5	0.698748		6.81894	13.6379	14137.2	3484.76	0
143	210	143	116	770.902	375.056	13.979	3.002	0.909	3.107	770.903	375.056	13.979	767	371	13	8	10	3		123.426	176.68	25.5071	7.5	25	17.5	9.01388	3.33333		2234.38	1312.5	0.781305		8.11003	16.2201	15708	3825.2	0
81	126	81	62	295.309	458	14.568	2.259	0.323	2.274	295.309	458	14.568	293	456	13	5	5	5		57.9806	57.9806	57.9806	12.5	12.5	12.5	0	1		1265.62	787.5	0.89146		6.71025	13.4205	8181.23	1963.5	0
51	102	51	40	389.824	474.843	14.294	1.937	0.309	1.952	389.824	474.843	14.294	388	473	13	5	5	4		57.9806	57.9806	40.5042	10	12.5	11.6667	1.44338	1.25		796.875	637.5	0.808964		5.75132	11.5026	6544.98	1707.75	0
77	128	77	56	1000.92	479.727	15.338	2.242	0.285	2.293	1000.92	479.727	15.338	999	478	13	5	5	5		57.9806	57.9806	57.9806	12.5	12.5	12.5	0	1		1203.12	800	0.848398		6.59793	13.1959	8181.23	1963.5	0
382	388	382	182	1092.53	506.877	16.754	4.102	0.277	4.127	1092.53	506.877	16.754	1088	503	13	10	9	9		176.68	149.153	149.153	22.5	25	23.3333	1.44338	1.11111		5968.75	2425	0.814128		11.2529	22.5058	53014.4	6837.92	0.998058
204	248	204	112	916.902	516.696	15.98	3.269	0.244	3.265	916.903	516.696	15.98	914	513	13	7	8	7		99.5826	123.426	99.5826	17.5	20	18.3333	1.44338	1.14286		3187.5	1550	0.838399		9.12964	18.2593	25656.3	4219.84	0.9969
5	22	5	5	90.2	546	13.2	0.802	0.309	0.825	90.2	546	13.2	90	545	13	2	3	2		13.2921	25.5071	13.2921	5	7.5	5.83333	1.44338	1.5		78.125	137.5	0.797455		2.65196	5.30392	785.398	422.918	0
254	296	254	136	141.413	611.717	16.417	3.525	0.29	3.603	141.413	611.717	16.417	138	608	13	8	8	8		123.426	123.426	123.426	20	20	20	0	1		3968.75	1850	0.81298		9.82174	19.6435	33510.3	5026.55	1
10	32	10	10	1128.5	618.2	13.5	1	0.26	1.068	1128.5	618.2	13.5	1128	617	13	2	3	2		13.2921	25.5071	13.2921	5	7.5	5.83333	1.44338	1.5		156.25	200	0.870294		3.34126	6.68252	785.398	422.918	0
44	90	44	44	831.818	629	13.523	1.865	0.618	2.07	831.818	629	13.523	829	627	13	6	5	2		77.7261	57.9806	13.2921	5	15	10.8333	5.20416	3		687.5	562.5	0.830886		5.47513	10.9503	3926.99	1466.75	0
327	344	327	162	1128.64	654.141	16.578	3.872	0.26	3.884	1128.64	654.141	16.578	1125	650	13	8	9	8		123.426	149.153	123.426	20	22.5	20.8333	1.44338	1.125		5109.38	2150	0.827858		10.6846	21.3693	37699.1	5450.35	0.99758
18	50	18	16	1152	656.556	13.833	1.313	0.23	1.334	1152	656.556	13.833	1151	655	13	3	4	3		25.5071	40.5042	25.5071	7.5	10	8.33333	1.44338	1.33333		281.25	312.5	0.82419		4.06445	8.12889	2356.19	868.326	0
38	86	38	38	849.632	661.474	13.421	1.791	0.651	1.728	849.632	661.474	13.421	848	659	13	5	7	2		57.9806	99.5826	13.2921	5	17.5	11.6667	6.29153	3.5		593.75	537.5	0.788569		5.21401	10.428	4581.49	1682.53	0
31	70	31	26	186.935	662	14.065	1.572	0.261	1.484	186.935	662	14.065	185	660	13	4	5	4		40.5042	57.9806	40.5042	10	12.5	10.8333	1.44338	1.25		484.375	437.5	0.845848		4.87189	9.74379	5235.99	1470.66	0
56	104	56	42	768.268	669.036	14.5	2.011	0.259	2.045	768.268	669.036	14.5	766	667	13	5	5	4		57.9806	57.9806	40.5042	10	12.5	11.6667	1.44338	1.25		875	650	0.844451		5.93344	11.8669	6544.98	1707.75	0
274363	31632	274363	17176	916.173	678.062	53.093	40.038	1.742	40.27	913.921	676.18	53.071	876	640	13	90	77	82		6041.34	4701.35	5201.69	192.5	225	207.5	16.3936	1.16883		4.28692e+06	197700	0.80089		100.775	201.55	3.71925e+07	540599	0.996735
12	36	12	12	779.833	672.5	13.833	1.061	0.274	1.133	779.833	672.5	13.833	779	672	13	3	2	3		25.5071	13.2921	25.5071	5	7.5	6.66667	1.44338	1.5		187.5	225	0.873576		3.55062	7.10124	1178.1	556.46	0
6	22	6	6	936.333	697.5	13.333	0.827	0.109	0.898	936.333	697.5	13.333	936	697	13	2	2	2		13.2921	13.2921	13.2921	5	5	5	0	1		93.75	137.5	0.900521		2.81813	5.63626	523.599	314.159	0
51	102	51	37	823.412	700.235	15.02	1.959	0.234	2.017	823.412	700.235	15.02	821	698	13	5	5	5		57.9806	57.9806	57.9806	12.5	12.5	12.5	0	1		796.875	637.5	0.808964		5.75132	11.5026	8181.23	1963.5	0
82	136	82	58	67.463	701.976	15.317	2.306	0.299	2.371	67.463	701.976	15.317	65	700	13	6	5	5		77.7261	57.9806	57.9806	12.5	15	13.3333	1.44338	1.2		1281.25	850	0.832695		6.73775	13.4755	9817.48	2230.01	0
26	62	26	23	128.808	710.885	13.962	1.456	0.245	1.485	128.808	710.885	13.962	127	709	13	4	4	3		40.5042	40.5042	25.5071	7.5	10	9.16667	1.44338	1.33333		406.25	387.5	0.849323		4.59446	9.18893	3141.59	1053.47	0
49	96	49	37	1038.04	715.408	14.551	1.915	0.239	1.912	1038.04	715.408	14.551	1036	714	13	5	4	4		57.9806	40.5042	40.5042	10	12.5	10.8333	1.44338	1.25		765.625	600	0.836903		5.67513	11.3503	5235.99	1470.66	0
17	48	17	16	765.824	747.176	13.824	1.239	0.222	1.203	765.824	747.176	13.824	765	746	13	3	3	3		25.5071	25.5071	25.5071	7.5	7.5	7.5	0	1		265.625	300	0.826432		3.98774	7.97548	1767.15	706.858	0
265	302	265	138	891.453	769.208	16.532	3.593	0.283	3.6	891.454	769.208	16.532	888	766	13	8	8	8		123.426	123.426	123.426	20	20	20	0	1		4140.62	1887.5	0.819671		9.96152	19.923	33510.3	5026.55	1
18	48	18	17	1142.22	789.833	14.389	1.285	0.314	1.293	1142.22	789.833	14.389	1141	789	13	4	3	3		40.5042	25.5071	25.5071	7.5	10	8.33333	1.44338	1.33333		281.25	300	0.858531		4.06445	8.12889	2356.19	868.326	0
107	168	107	69	71.364	793.579	15.841	2.574	0.278	2.61	71.364	793.579	15.841	69	791	13	6	6	6		77.7261	77.7261	77.7261	15	15	15	0	1		1671.88	1050	0.804938		7.36272	14.7254	14137.2	2827.43	1
11	32	11	11	945.545	801.091	13.545	1.031	0.26	1.154	945.545	801.091	13.545	945	800	13	2	3	2		13.2921	25.5071	13.2921	5	7.5	5.83333	1.44338	1.5		171.875	200	0.927387		3.44912	6.89824	785.398	422.918	0
667	544	667	270	1144.42	802.405	17.451	5.006	0.267	5.027	1144.42	802.406	17.451	1139	797	13	11	11	10		205.934	205.934	176.68	25	27.5	26.6667	1.44338	1.1		10421.9	3400	0.841978		13.5504	27.1008	79194.3	8932.98	0.998352
47	92	47	37	795.043	807.532	14.298	1.86	0.261	1.888	795.043	807.532	14.298	793	806	13	5	4	4		57.9806	40.5042	40.5042	10	12.5	10.8333	1.44338	1.25		734.375	575	0.849363		5.59684	11.1937	5235.99	1470.66	0
140	192	140	87	134.7	832.479	15.229	2.824	0.273	2.844	134.7	832.479	15.229	132	830	13	7	6	6		99.5826	77.7261	77.7261	15	17.5	15.8333	1.44338	1.16667		2187.5	1200	0.842558		8.05292	16.1058	16493.4	3146.39	0.995888
19523	5428	19523	3073	633.82	855.162	25.336	16.434	1.63	16.221	633.876	855.295	25.336	616	840	13	39	33	30		1575.16	1204.2	1033.14	75	97.5	85	11.4564	1.3		305047	33925	0.801445		41.7599	83.5198	2.52702e+06	90553.1	0.990801
14	42	14	13	770.357	856.214	14.071	1.168	0.219	1.268	770.357	856.214	14.071	769	855	13	3	3	3		25.5071	25.5071	25.5071	7.5	7.5	7.5	0	1		218.75	262.5	0.829822		3.73783	7.47566	1767.15	706.858	0
30	68	30	27	329	909.333	14.833	1.532	0.281	1.572	329	909.333	14.833	328	908	13	3	4	4		25.5071	40.5042	40.5042	7.5	10	9.16667	1.44338	1.33333		468.75	425	0.851898		4.81893	9.63787	3141.59	1053.47	0
16	50	16	16	131.625	952.562	13.188	1.309	0.426	1.476	131.625	952.562	13.188	130	951	13	4	4	2		40.5042	40.5042	13.2921	5	10	8.33333	2.88675	2		250	312.5	0.761949		3.90796	7.81593	2094.4	868.418	0
32	72	32	28	1068.78	955.625	14.125	1.599	0.302	1.635	1068.78	955.625	14.125	1067	954	13	4	4	3		40.5042	40.5042	25.5071	7.5	10	9.16667	1.44338	1.33333		500	450	0.839943		4.92373	9.84745	3141.59	1053.47	0
115	210	115	105	127.922	959.6	13.522	2.903	0.941	2.988	127.922	959.6	13.522	124	956	13	9	9	3		149.153	149.153	25.5071	7.5	22.5	17.5	8.66025	3		1796.88	1312.5	0.67566		7.54182	15.0836	15904.3	3856.94	0
4	18	4	4	78.75	996.75	13.75	0.73	0.198	0.829	78.75	996.75	13.75	78	996	13	2	2	2		13.2921	13.2921	13.2921	5	5	5	0	1		62.5	112.5	0.839943		2.46186	4.92373	523.599	314.159	0
26	64	26	23	164.846	1016.73	14	1.468	0.258	1.5	164.846	1016.73	14	163	1015	13	4	4	3		40.5042	40.5042	25.5071	7.5	10	9.16667	1.44338	1.33333		406.25	400	0.822782		4.59446	9.18893	3141.59	1053.47	0
350	356	350	170	278.92	1022.33	16.531	3.966	0.26	3.989	278.92	1022.33	16.531	275	1018	13	9	9	8		149.153	149.153	123.426	20	22.5	21.6667	1.44338	1.125		5468.75	2225	0.837037		10.9295	21.859	42411.5	5896.18	0.997476
138	188	138	83	710.58	1025.5	15.645	2.823	0.233	2.869	710.58	1025.5	15.645	708	1023	13	6	6	6		77.7261	77.7261	77.7261	15	15	15	0	1		2156.25	1175	0.85227		8.01438	16.0288	14137.2	2827.43	1
13	42	13	13	51.385	1035.62	13	1.347	0.464	1.515	51.385	1035.62	13	50	1034	13	4	4	1		40.5042	40.5042	4.36203	2.5	10	7.5	4.33013	4		203.125	262.5	0.789821		3.64663	7.29326	1047.2	716.308	0
10	34	10	10	56.8	1038	13	1.172	0.454	1.24	56.8	1038	13	55	1037	13	4	3	1		40.5042	25.5071	4.36203	2.5	10	6.66667	3.81881	4		156.25	212.5	0.8191		3.34126	6.68252	785.398	554.475	0
83	132	83	61	255.181	1046.08	15.253	2.299	0.277	2.299	255.181	1046.08	15.253	253	1044	13	5	5	5		57.9806	57.9806	57.9806	12.5	12.5	12.5	0	1		1296.88	825	0.864889		6.76503	13.5301	8181.23	1963.5	0
5	20	5	5	957.4	1070.2	13.6	0.79	0.143	0.748	957.4	1070.2	13.6	957	1070	13	2	2	2		13.2921	13.2921	13.2921	5	5	5	0	1		78.125	125	0.877201		2.65196	5.30392	523.599	314.159	0
260	282	260	139	1056.46	1071.75	16.035	3.557	0.342	3.543	1056.46	1071.75	16.035	1053	1069	13	8	7	7		123.426	99.5826	99.5826	17.5	20	18.3333	1.44338	1.14286		4062.5	1762.5	0.866727		9.89847	19.7969	25656.3	4219.84	0.9969
351	364	351	168	690.792	1076.04	16.618	3.978	0.28	4	690.793	1076.04	16.618	687	1072	13	9	9	9		149.153	149.153	149.153	22.5	22.5	22.5	0	1		5484.38	2275	0.820199		10.9399	21.8798	47712.9	6361.73	1
33	72	33	29	353.848	1108.36	13.97	1.596	0.292	1.634	353.848	1108.36	13.97	352	1107	13	4	4	3		40.5042	40.5042	25.5071	7.5	10	9.16667	1.44338	1.33333		515.625	450	0.857352		4.97449	9.94898	3141.59	1053.47	0
172	224	172	100	281.884	1112.71	15.564	3.058	0.273	3.078	281.884	1112.71	15.564	279	1110	13	7	7	6		99.5826	99.5826	77.7261	15	17.5	16.6667	1.44338	1.16667		2687.5	1400	0.828425		8.62488	17.2498	19242.3	3487.75	0.995656
4	16	4	4	946.5	1125.5	13	0.707	0	0.707	946.5	1125.5	13	946	1125	13	2	2	1		13.2921	13.2921	4.36203	2.5	5	4.16667	1.44338	2		62.5	100	0.944936		2.46186	4.92373	261.799	217.104	0
137	192	137	85	427.526	1149.03	15.54	2.811	0.256	2.781	427.526	1149.03	15.54	425	1146	13	6	7	6		77.7261	99.5826	77.7261	15	17.5	15.8333	1.44338	1.16667		2140.62	1200	0.830478		7.99498	15.99	16493.4	3146.39	0.995888
8	28	8	8	942.375	1150.25	13.625	0.927	0.233	0.919	942.375	1150.25	13.625	942	1149	13	2	3	2		13.2921	25.5071	13.2921	5	7.5	5.83333	1.44338	1.5		125	175	0.857139		3.10175	6.2035	785.398	422.918	0
189	236	189	108	249.011	1153.46	15.529	3.164	0.297	3.13	249.011	1153.46	15.529	246	1150	13	7	8	6		99.5826	123.426	77.7261	15	20	17.5	2.5	1.33333		2953.12	1475	0.837295		8.90016	17.8003	21991.1	3838.34	0.988945
49	96	49	37	394.939	1194.41	14.571	1.907	0.229	1.924	394.939	1194.41	14.571	393	1193	13	5	4	4		57.9806	40.5042	40.5042	10	12.5	10.8333	1.44338	1.25		765.625	600	0.836903		5.67513	11.3503	5235.99	1470.66	0
78	132	78	56	86.449	6.692	15.615	2.274	0.39	2.294	86.449	6.692	15.615	84	4	14	6	6	4		77.7261	77.7261	40.5042	10	15	13.3333	2.88675	1.5		1218.75	825	0.829796		6.62636	13.2527	9424.78	2225.84	0
88	142	88	63	366.386	6.352	15.58	2.369	0.385	2.402	366.386	6.352	15.58	364	4	14	6	6	4		77.7261	77.7261	40.5042	10	15	13.3333	2.88675	1.5		1375	887.5	0.835954		6.89824	13.7965	9424.78	2225.84	0
75	126	75	55	154.053	12.267	15.667	2.229	0.343	2.206	154.053	12.267	15.667	152	10	14	5	6	4		57.9806	77.7261	40.5042	10	15	12.5	2.5	1.5		1171.88	787.5	0.846875		6.5403	13.0806	7853.98	1953.55	0
32	78	32	26	1068.84	53	14.875	1.648	0.355	1.574	1068.84	53	14.875	1067	51	14	5	5	3		57.9806	57.9806	25.5071	7.5	12.5	10.8333	2.88675	1.66667		500	487.5	0.775332		4.92373	9.84745	4908.74	1468.07	0
162	218	162	96	58.512	66.593	16.377	2.999	0.358	2.979	58.512	66.593	16.377	55	63	14	7	8	6		99.5826	123.426	77.7261	15	20	17.5	2.5	1.33333		2531.25	1362.5	0.817905		8.45439	16.9088	21991.1	3838.34	0.988945
505	464	505	223	997.786	131.958	18.479	4.531	0.306	4.565	997.787	131.958	18.479	993	127	14	10	11	10		176.68	205.934	176.68	25	27.5	25.8333	1.44338	1.1		7890.62	2900	0.820022		12.3502	24.7004	71994.8	8382.57	0.998407
71	118	71	53	791.014	152.056	15.606	2.175	0.288	2.215	791.014	152.056	15.606	789	150	14	5	5	4		57.9806	57.9806	40.5042	10	12.5	11.6667	1.44338	1.25		1109.38	737.5	0.871845		6.4219	12.8438	6544.98	1707.75	0
79	134	79	55	1064.91	152.81	16	2.292	0.257	2.304	1064.91	152.81	16	1063	150	14	5	6	5		57.9806	77.7261	57.9806	12.5	15	13.3333	1.44338	1.2		1234.38	837.5	0.824383		6.65456	13.3091	9817.48	2230.01	0
23	56	23	21	252.304	156.826	15.174	1.402	0.277	1.376	252.304	156.826	15.174	251	156	14	4	3	3		40.5042	25.5071	25.5071	7.5	10	8.33333	1.44338	1.33333		359.375	350	0.866522		4.41049	8.82097	2356.19	868.326	0
20	64	20	20	966.75	155.6	14.95	1.774	0.812	1.694	966.75	155.6	14.95	965	153	14	5	6	2		57.9806	77.7261	13.2921	5	15	10.8333	5.20416	3		312.5	400	0.690752		4.20973	8.41945	3926.99	1466.75	0
13	36	13	13	998.615	159	14.462	1.088	0.276	1.199	998.615	159	14.462	998	158	14	3	3	2		25.5071	25.5071	13.2921	5	7.5	6.66667	1.44338	1.5		203.125	225	0.921458		3.64663	7.29326	1178.1	556.46	0
77	126	77	57	312.26	167.805	15.558	2.239	0.343	2.271	312.26	167.805	15.558	310	165	14	5	6	4		57.9806	77.7261	40.5042	10	15	12.5	2.5	1.5		1203.12	787.5	0.861865		6.59793	13.1959	7853.98	1953.55	0
20	50	20	19	412	178.9	14.6	1.315	0.295	1.404	412	178.9	14.6	411	177	14	3	4	3		25.5071	40.5042	25.5071	7.5	10	8.33333	1.44338	1.33333		312.5	312.5	0.884163		4.20973	8.41945	2356.19	868.326	0
60	110	60	43	599.083	231.833	15.433	2.072	0.254	2.127	599.083	231.833	15.433	597	230	14	5	5	4		57.9806	57.9806	40.5042	10	12.5	11.6667	1.44338	1.25		937.5	687.5	0.83597		6.07148	12.143	6544.98	1707.75	0
580	504	580	245	305.147	242.405	18.69	4.766	0.268	4.78	305.147	242.405	18.69	300	238	14	11	10	10		205.934	176.68	176.68	25	27.5	25.8333	1.44338	1.1		9062.5	3150	0.82795		12.9336	25.8672	71994.8	8382.57	0.998407
13	38	13	13	788.769	249.154	14.615	1.108	0.306	1.206	788.769	249.154	14.615	788	248	14	3	3	2		25.5071	25.5071	13.2921	5	7.5	6.66667	1.44338	1.5		203.125	237.5	0.87296		3.64663	7.29326	1178.1	556.46	0
2284	1300	2284	776	449.038	263.215	17.592	8.007	1.523	8.163	449.04	263.216	17.592	440	254	14	19	20	11		495.775	538.387	205.934	27.5	50	41.6667	12.3322	1.81818		35687.5	8125	0.800454		20.4241	40.8482	273580	21704.3	0.93899
21	50	21	20	663.048	258.048	14.714	1.32	0.255	1.332	663.048	258.048	14.714	662	257	14	3	3	3		25.5071	25.5071	25.5071	7.5	7.5	7.5	0	1		328.125	312.5	0.913395		4.27875	8.5575	1767.15	706.858	0
16	42	16	16	1106	278.125	14.5	1.179	0.318	1.178	1106	278.125	14.5	1105	277	14	3	3	2		25.5071	25.5071	13.2921	5	7.5	6.66667	1.44338	1.5		250	262.5	0.907082		3.90796	7.81593	1178.1	556.46	0
4	16	4	4	199.5	289.5	14	0.707	0	0.707	199.5	289.5	14	199	289	14	2	2	1		13.2921	13.2921	4.36203	2.5	5	4.16667	1.44338	2		62.5	100	0.944936		2.46186	4.92373	261.799	217.104	0
18	50	18	16	841.778	292.389	14.944	1.299	0.219	1.326	841.778	292.389	14.944	841	291	14	3	4	3		25.5071	40.5042	25.5071	7.5	10	8.33333	1.44338	1.33333		281.25	312.5	0.82419		4.06445	8.12889	2356.19	868.326	0
25	68	25	21	767.52	302.08	15.52	1.524	0.277	1.571	767.52	302.08	15.52	766	301	14	4	4	4		40.5042	40.5042	40.5042	10	10	10	0	1		390.625	425	0.754397		4.53479	9.06958	4188.79	1256.64	0
117	170	117	78	529.906	306.291	15.906	2.636	0.325	2.658	529.906	306.291	15.906	527	303	14	6	7	5		77.7261	99.5826	57.9806	12.5	17.5	15	2.5	1.4		1828.12	1062.5	0.844288		7.58529	15.1706	13744.5	2817.39	0
10	30	10	10	562.8	310.5	14.6	0.996	0.254	1.025	562.8	310.5	14.6	562	310	14	3	2	2		25.5071	13.2921	13.2921	5	7.5	5.83333	1.44338	1.5		156.25	187.5	0.928313		3.34126	6.68252	785.398	422.918	0
102	156	102	66	1123.77	323.549	16.088	2.527	0.264	2.55	1123.77	323.549	16.088	1121	321	14	6	6	5		77.7261	77.7261	57.9806	12.5	15	14.1667	1.44338	1.2		1593.75	975	0.839636		7.2462	14.4924	11781	2519.19	0
37	78	37	31	28.757	335.432	15.297	1.692	0.272	1.766	28.757	335.432	15.297	27	334	14	4	4	4		40.5042	40.5042	40.5042	10	10	10	0	1		578.125	487.5	0.854127		5.16786	10.3357	4188.79	1256.64	0
103	164	103	67	842.699	337.718	16.476	2.54	0.27	2.59	842.699	337.718	16.476	840	335	14	6	6	6		77.7261	77.7261	77.7261	15	15	15	0	1		1609.38	1025	0.80389		7.26981	14.5396	14137.2	2827.43	1
147	204	147	89	771.81	354.082	16.714	2.89	0.284	2.929	771.81	354.082	16.714	769	351	14	7	7	6		99.5826	99.5826	77.7261	15	17.5	16.6667	1.44338	1.16667		2296.88	1275	0.819214		8.18495	16.3699	19242.3	3487.75	0.995656
5	20	5	5	853.6	358.4	14.8	0.79	0.143	0.748	853.6	358.4	14.8	853	358	14	2	2	2		13.2921	13.2921	13.2921	5	5	5	0	1		78.125	125	0.877201		2.65196	5.30392	523.599	314.159	0
39	80	39	34	797.282	386.564	15.897	1.704	0.301	1.761	797.282	386.564	15.897	796	385	14	4	4	4		40.5042	40.5042	40.5042	10	10	10	0	1		609.375	500	0.862519		5.25935	10.5187	4188.79	1256.64	0
46	90	46	34	699.435	393.978	15.565	1.879	0.208	1.896	699.435	393.978	15.565	698	392	14	4	5	4		40.5042	57.9806	40.5042	10	12.5	10.8333	1.44338	1.25		718.75	562.5	0.855878		5.55686	11.1137	5235.99	1470.66	0
53	104	53	39	488.075	399.208	15.415	1.974	0.247	1.999	488.075	399.208	15.415	486	397	14	5	5	4		57.9806	57.9806	40.5042	10	12.5	11.6667	1.44338	1.25		828.125	650	0.814016		5.82553	11.6511	6544.98	1707.75	0
366	366	366	176	343.757	497.104	17.448	4.034	0.274	4.051	343.758	497.104	17.448	340	493	14	9	9	8		149.153	149.153	123.426	20	22.5	21.6667	1.44338	1.125		5718.75	2287.5	0.838794		11.0936	22.1871	42411.5	5896.18	0.997476
70	124	70	51	42.229	497.986	16	2.189	0.279	2.241	42.229	497.986	16	40	496	14	5	5	5		57.9806	57.9806	57.9806	12.5	12.5	12.5	0	1		1093.75	775	0.82185		6.3916	12.7832	8181.23	1963.5	0
266	300	266	140	682.786	498.88	16.974	3.589	0.31	3.586	682.786	498.88	16.974	679	495	14	8	9	7		123.426	149.153	99.5826	17.5	22.5	20	2.5	1.28571		4156.25	1875	0.82721		9.97404	19.9481	32986.7	5016.4	0.991557
61	112	61	47	648.639	502.721	15.23	2.057	0.337	2.02	648.639	502.721	15.23	647	500	14	5	6	4		57.9806	77.7261	40.5042	10	15	12.5	2.5	1.5		953.125	700	0.830139		6.10502	12.21	7853.98	1953.55	0
4	16	4	4	357.5	518.5	14	0.707	0	0.707	357.5	518.5	14	357	518	14	2	2	1		13.2921	13.2921	4.36203	2.5	5	4.16667	1.44338	2		62.5	100	0.944936		2.46186	4.92373	261.799	217.104	0
175	226	175	100	58.886	534.749	16.971	3.087	0.281	3.121	58.886	534.749	16.971	56	532	14	7	7	7		99.5826	99.5826	99.5826	17.5	17.5	17.5	0	1		2734.38	1412.5	0.830614		8.67474	17.3495	22449.3	3848.45	1
31	70	31	27	1043.42	548.29	15.129	1.577	0.275	1.612	1043.42	548.29	15.129	1042	547	14	4	4	3		40.5042	40.5042	25.5071	7.5	10	9.16667	1.44338	1.33333		484.375	437.5	0.845848		4.87189	9.74379	3141.59	1053.47	0
15	52	15	15	826.067	604.333	14.8	1.346	0.501	1.274	826.067	604.333	14.8	825	602	14	3	5	3		25.5071	57.9806	25.5071	7.5	12.5	9.16667	2.88675	1.66667		234.375	325	0.701789		3.82479	7.64958	2945.24	1035.98	0
17	48	17	15	1144.59	610.294	15	1.272	0.22	1.291	1144.59	610.294	15	1143	609	14	4	3	3		40.5042	25.5071	25.5071	7.5	10	8.33333	1.44338	1.33333		265.625	300	0.826432		3.98774	7.97548	2356.19	868.326	0
37	80	37	30	1151.73	610.487	15.676	1.71	0.225	1.738	1151.73	610.487	15.676	1150	609	14	4	4	4		40.5042	40.5042	40.5042	10	10	10	0	1		578.125	500	0.832774		5.16786	10.3357	4188.79	1256.64	0
57	118	57	57	910.14	625.544	14.544	2.186	0.831	2.235	910.14	625.544	14.544	906	623	14	8	6	2		123.426	77.7261	13.2921	5	20	13.3333	7.63763	4		890.625	737.5	0.753096		5.96855	11.9371	6283.19	2217.9	0
26	76	26	26	724.808	626.269	14.038	1.863	0.689	1.93	724.808	626.269	14.038	723	624	14	5	6	2		57.9806	77.7261	13.2921	5	15	10.8333	5.20416	3		406.25	475	0.692869		4.59446	9.18893	3926.99	1466.75	0
72	122	72	54	1023.03	658.944	15.583	2.192	0.307	2.22	1023.03	658.944	15.583	1021	657	14	5	5	4		57.9806	57.9806	40.5042	10	12.5	11.6667	1.44338	1.25		1125	762.5	0.851159		6.45191	12.9038	6544.98	1707.75	0
24	58	24	24	886.958	663.167	14.417	1.451	0.493	1.398	886.958	663.167	14.417	886	661	14	3	5	2		25.5071	57.9806	13.2921	5	12.5	8.33333	3.81881	2.5		375	362.5	0.86072		4.4735	8.947	1963.5	842.594	0
36	76	36	32	263.556	677.444	14.944	1.649	0.29	1.717	263.556	677.444	14.944	262	676	14	4	4	3		40.5042	40.5042	25.5071	7.5	10	9.16667	1.44338	1.33333		562.5	475	0.860737		5.12088	10.2418	3141.59	1053.47	0
1692	1004	1692	545	877.924	681.439	19.336	6.973	0.535	6.997	877.927	681.441	19.336	870	675	14	16	14	13		376.107	303.452	269.372	32.5	40	35.8333	3.81881	1.23077		26437.5	6275	0.848559		18.4804	36.9607	190590	16109.5	0.994188
8	24	8	8	936.5	759.5	14.5	0.866	0	0.866	936.5	759.5	14.5	936	759	14	2	2	2		13.2921	13.2921	13.2921	5	5	5	0	1		125	150	0.999995		3.10175	6.2035	523.599	314.159	0
142	200	142	87	1097.56	767.676	16.556	2.859	0.284	2.851	1097.56	767.676	16.556	1095	765	14	6	7	6		77.7261	99.5826	77.7261	15	17.5	15.8333	1.44338	1.16667		2218.75	1250	0.816541		8.09108	16.1822	16493.4	3146.39	0.995888
35	80	35	28	1071.71	789.571	15.657	1.7	0.227	1.727	1071.71	789.571	15.657	1070	788	14	4	4	4		40.5042	40.5042	40.5042	10	10	10	0	1		546.875	500	0.802487		5.07302	10.146	4188.79	1256.64	0
30	72	30	25	846.167	791.3	15.6	1.582	0.259	1.636	846.167	791.3	15.6	845	790	14	4	4	4		40.5042	40.5042	40.5042	10	10	10	0	1		468.75	450	0.80457		4.81893	9.63787	4188.79	1256.64	0
26	64	26	22	65.692	836.731	14.885	1.501	0.254	1.502	65.692	836.731	14.885	64	835	14	4	4	3		40.5042	40.5042	25.5071	7.5	10	9.16667	1.44338	1.33333		406.25	400	0.822782		4.59446	9.18893	3141.59	1053.47	0
166	220	166	101	48.898	844.512	16.892	3.003	0.295	3.067	48.898	844.512	16.892	46	842	14	7	7	7		99.5826	99.5826	99.5826	17.5	17.5	17.5	0	1		2593.75	1375	0.823756		8.52341	17.0468	22449.3	3848.45	1
8	24	8	8	711.5	845.5	14.5	0.866	0	0.866	711.5	845.5	14.5	711	845	14	2	2	2		13.2921	13.2921	13.2921	5	5	5	0	1		125	150	0.999995		3.10175	6.2035	523.599	314.159	0
6	22	6	6	903.667	848.333	14.5	0.827	0.109	0.898	903.667	848.333	14.5	903	848	14	2	2	2		13.2921	13.2921	13.2921	5	5	5	0	1		93.75	137.5	0.900521		2.81813	5.63626	523.599	314.159	0
8	28	8	8	49.25	856.5	14.375	0.934	0.239	0.907	49.25	856.5	14.375	48	856	14	3	2	2		25.5071	13.2921	13.2921	5	7.5	5.83333	1.44338	1.5		125	175	0.857139		3.10175	6.2035	785.398	422.918	0
10	34	10	10	614	874.5	14	1.208	0.461	1.118	614	874.5	14	613	873	14	3	4	1		25.5071	40.5042	4.36203	2.5	10	6.66667	3.81881	4		156.25	212.5	0.8191		3.34126	6.68252	785.398	554.475	0
10	30	10	10	898.5	873.2	14.6	0.996	0.254	1.025	898.5	873.2	14.6	898	872	14	2	3	2		13.2921	25.5071	13.2921	5	7.5	5.83333	1.44338	1.5		156.25	187.5	0.928313		3.34126	6.68252	785.398	422.918	0
77	134	77	56	738.364	879.026	15.623	2.259	0.337	2.259	738.364	879.026	15.623	736	877	14	6	5	5		77.7261	57.9806	57.9806	12.5	15	13.3333	1.44338	1.2		1203.12	837.5	0.81041		6.59793	13.1959	9817.48	2230.01	0
200	250	200	114	611.8	910.485	17.29	3.233	0.295	3.252	611.801	910.485	17.29	609	907	14	7	8	7		99.5826	123.426	99.5826	17.5	20	18.3333	1.44338	1.14286		3125	1562.5	0.820784		9.06958	18.1392	25656.3	4219.84	0.9969
9	32	9	9	521.889	917	14.444	0.974	0.269	1.1	521.889	917	14.444	521	916	14	3	3	2		25.5071	25.5071	13.2921	5	7.5	6.66667	1.44338	1.5		140.625	200	0.811261		3.22595	6.45191	1178.1	556.46	0
33	74	33	28	854	919.939	15	1.617	0.315	1.578	854	919.939	15	852	918	14	5	5	3		57.9806	57.9806	25.5071	7.5	12.5	10.8333	2.88675	1.66667		515.625	462.5	0.83418		4.97449	9.94898	4908.74	1468.07	0
52	102	52	38	34.231	933.923	15.481	1.962	0.252	1.991	34.231	933.923	15.481	32	932	14	5	5	4		57.9806	57.9806	40.5042	10	12.5	11.6667	1.44338	1.25		812.5	637.5	0.819504		5.78866	11.5773	6544.98	1707.75	0
9	30	9	9	161.444	946.889	14.556	0.987	0.267	1.089	161.444	946.889	14.556	161	946	14	2	3	2		13.2921	25.5071	13.2921	5	7.5	5.83333	1.44338	1.5		140.625	187.5	0.865345		3.22595	6.45191	785.398	422.918	0
61	108	61	43	732	956.033	15.525	2.082	0.227	2.068	732	956.033	15.525	730	954	14	5	5	4		57.9806	57.9806	40.5042	10	12.5	11.6667	1.44338	1.25		953.125	675	0.860885		6.10502	12.21	6544.98	1707.75	0
34	80	34	27	809.324	956.618	15.353	1.686	0.218	1.687	809.324	956.618	15.353	808	955	14	4	4	4		40.5042	40.5042	40.5042	10	10	10	0	1		531.25	500	0.787127		5.02424	10.0485	4188.79	1256.64	0
56	106	56	43	898.607	967.518	15.839	1.99	0.312	1.978	898.607	967.518	15.839	897	966	14	5	5	5		57.9806	57.9806	57.9806	12.5	12.5	12.5	0	1		875	662.5	0.828518		5.93344	11.8669	8181.23	1963.5	0
381	382	381	184	1081.52	972.533	17.596	4.088	0.314	4.072	1081.52	972.531	17.596	1077	969	14	10	9	8		176.68	149.153	123.426	20	25	22.5	2.5	1.25		5953.12	2387.5	0.825472		11.2431	22.4862	47123.9	6351.55	0.993341
13	36	13	13	226.385	974	14.462	1.088	0.276	1.199	226.385	974	14.462	225	973	14	3	3	2		25.5071	25.5071	13.2921	5	7.5	6.66667	1.44338	1.5		203.125	225	0.921458		3.64663	7.29326	1178.1	556.46	0
360	436	360	198	1038.67	1000.22	20.953	4.412	1.293	4.27	1038.67	1000.22	20.953	1035	997	14	8	8	13		123.426	123.426	269.372	20	32.5	24.1667	7.21688	1.625		5625	2725	0.696409		11.0326	22.0652	54454.3	7216.23	0.962783
4	16	4	4	984.5	1031.5	14	0.707	0	0.707	984.5	1031.5	14	984	1031	14	2	2	1		13.2921	13.2921	4.36203	2.5	5	4.16667	1.44338	2		62.5	100	0.944936		2.46186	4.92373	261.799	217.104	0
18	46	18	17	556.944	1036.06	15.389	1.26	0.251	1.221	556.944	1036.06	15.389	556	1035	14	3	3	3		25.5071	25.5071	25.5071	7.5	7.5	7.5	0	1		281.25	287.5	0.895859		4.06445	8.12889	1767.15	706.858	0
22	54	22	20	152.773	1065	15.364	1.385	0.299	1.382	152.773	1065	15.364	151	1064	14	4	3	3		40.5042	25.5071	25.5071	7.5	10	8.33333	1.44338	1.33333		343.75	337.5	0.872376		4.34562	8.69123	2356.19	868.326	0
10	30	10	10	936.8	1074.5	14.4	0.996	0.254	1.025	936.8	1074.5	14.4	936	1074	14	3	2	2		25.5071	13.2921	13.2921	5	7.5	5.83333	1.44338	1.5		156.25	187.5	0.928313		3.34126	6.68252	785.398	422.918	0
20	56	20	17	200.65	1076.45	14.95	1.375	0.239	1.352	200.65	1076.45	14.95	199	1075	14	4	4	3		40.5042	40.5042	25.5071	7.5	10	9.16667	1.44338	1.33333		312.5	350	0.789431		4.20973	8.41945	3141.59	1053.47	0
17	44	17	16	243.118	1098.88	15.412	1.237	0.252	1.268	243.118	1098.88	15.412	242	1098	14	3	3	3		25.5071	25.5071	25.5071	7.5	7.5	7.5	0	1		265.625	275	0.901562		3.98774	7.97548	1767.15	706.858	0
11	36	11	11	313	1131.27	14.364	1.042	0.282	1.098	313	1131.27	14.364	312	1130	14	3	3	2		25.5071	25.5071	13.2921	5	7.5	6.66667	1.44338	1.5		171.875	225	0.824344		3.44912	6.89824	1178.1	556.46	0
57	104	57	46	583.439	1132.37	15.684	1.979	0.306	1.982	583.439	1132.37	15.684	581	1130	14	5	5	4		57.9806	57.9806	40.5042	10	12.5	11.6667	1.44338	1.25		890.625	650	0.854474		5.96855	11.9371	6544.98	1707.75	0
70	124	70	50	773.729	1141.87	16.043	2.191	0.251	2.231	773.729	1141.87	16.043	772	1140	14	5	5	5		57.9806	57.9806	57.9806	12.5	12.5	12.5	0	1		1093.75	775	0.82185		6.3916	12.7832	8181.23	1963.5	0
93	152	93	67	733.021	1162.21	16.559	2.4	0.31	2.457	733.022	1162.21	16.559	731	1160	14	6	6	6		77.7261	77.7261	77.7261	15	15	15	0	1		1453.12	950	0.810266		7.02648	14.053	14137.2	2827.43	1
50	98	50	39	415.38	1167.24	15.22	1.906	0.272	1.9	415.38	1167.24	15.22	413	1165	14	5	5	4		57.9806	57.9806	40.5042	10	12.5	11.6667	1.44338	1.25		781.25	612.5	0.83094		5.71348	11.427	6544.98	1707.75	0
24	62	24	20	1103.29	1181.62	15.125	1.479	0.25	1.455	1103.29	1181.62	15.125	1102	1180	14	4	4	3		40.5042	40.5042	25.5071	7.5	10	9.16667	1.44338	1.33333		375	387.5	0.80519		4.4735	8.947	3141.59	1053.47	0
21	54	21	19	917.19	1192.1	14.762	1.354	0.257	1.383	917.19	1192.1	14.762	916	1191	14	4	3	3		40.5042	25.5071	25.5071	7.5	10	8.33333	1.44338	1.33333		328.125	337.5	0.845736		4.27875	8.5575	2356.19	868.326	0
102	158	102	67	429.176	15.941	16.833	2.524	0.319	2.47	429.176	15.941	16.833	427	13	15	6	7	5		77.7261	99.5826	57.9806	12.5	17.5	15	2.5	1.4		1593.75	987.5	0.829008		7.2462	14.4924	13744.5	2817.39	0
7939	2882	7939	1524	712.834	22.276	26.551	11.957	0.324	11.961	712.799	22.276	26.551	701	10	15	25	25	24		770.685	770.685	721.736	60	62.5	61.6667	1.44338	1.04167		124047	18012.5	0.828512		30.9385	61.877	981748	47783.8	0.9997
174	230	174	98	510.069	36.856	18.017	3.092	0.272	3.107	510.069	36.856	18.017	507	34	15	7	7	7		99.5826	99.5826	99.5826	17.5	17.5	17.5	0	1		2718.75	1437.5	0.813057		8.65819	17.3164	22449.3	3848.45	1
380	376	380	181	987.611	38.174	18.297	4.09	0.3	4.099	987.611	38.174	18.297	984	34	15	9	9	8		149.153	149.153	123.426	20	22.5	21.6667	1.44338	1.125		5937.5	2350	0.837176		11.2332	22.4665	42411.5	5896.18	0.997476
52	100	52	42	1077.54	40.231	16.846	1.931	0.359	1.927	1077.54	40.231	16.846	1076	38	15	5	5	4		57.9806	57.9806	40.5042	10	12.5	11.6667	1.44338	1.25		812.5	625	0.835894		5.78866	11.5773	6544.98	1707.75	0
44	90	44	37	620.886	54.75	16	1.815	0.383	1.83	620.886	54.75	16	619	53	15	5	5	3		57.9806	57.9806	25.5071	7.5	12.5	10.8333	2.88675	1.66667		687.5	562.5	0.830886		5.47513	10.9503	4908.74	1468.07	0
14	40	14	14	515.143	119	15.429	1.131	0.31	1.161	515.143	119	15.429	514	118	15	3	3	2		25.5071	25.5071	13.2921	5	7.5	6.66667	1.44338	1.5		218.75	250	0.871314		3.73783	7.47566	1178.1	556.46	0
201	256	201	112	204.502	183.478	17.473	3.251	0.358	3.274	204.502	183.478	17.473	201	180	15	8	8	6		123.426	123.426	77.7261	15	20	18.3333	2.88675	1.33333		3140.62	1600	0.804217		9.08467	18.1693	25132.7	4213.89	0.984678
20	54	20	19	915.6	199.95	16.45	1.339	0.354	1.29	915.6	199.95	16.45	914	199	15	4	3	3		40.5042	25.5071	25.5071	7.5	10	8.33333	1.44338	1.33333		312.5	337.5	0.81867		4.20973	8.41945	2356.19	868.326	0
90	146	90	62	773.078	224.456	17.467	2.397	0.297	2.474	773.078	224.456	17.467	771	222	15	5	6	6		57.9806	77.7261	77.7261	12.5	15	14.1667	1.44338	1.2		1406.25	912.5	0.825324		6.9501	13.9002	11781	2519.19	0.993904
382	378	382	179	650.094	235.725	18.513	4.102	0.276	4.132	650.095	235.725	18.513	646	232	15	9	9	8		149.153	149.153	123.426	20	22.5	21.6667	1.44338	1.125		5968.75	2362.5	0.835666		11.2529	22.5058	42411.5	5896.18	0.997476
8	28	8	8	1174.5	255.5	15	1.144	0.467	1.144	1174.5	255.5	15	1173	255	15	4	2	1		40.5042	13.2921	4.36203	2.5	10	5.83333	3.81881	4		125	175	0.857139		3.10175	6.2035	523.599	397.29	0
140	190	140	87	742.464	261.771	17.179	2.828	0.285	2.838	742.465	261.771	17.179	740	259	15	6	7	6		77.7261	99.5826	77.7261	15	17.5	15.8333	1.44338	1.16667		2187.5	1187.5	0.851427		8.05292	16.1058	16493.4	3146.39	0.995888
432	402	432	203	70.773	275.988	18.398	4.271	0.321	4.293	70.773	275.988	18.398	67	271	15	9	10	8		149.153	176.68	123.426	20	25	22.5	2.5	1.25		6750	2512.5	0.852928		11.7239	23.4478	47123.9	6351.55	0.993341
436	428	436	198	598.628	296.067	19.202	4.304	0.281	4.325	598.629	296.066	19.202	594	292	15	10	10	9		176.68	176.68	149.153	22.5	25	24.1667	1.44338	1.11111		6812.5	2675	0.806052		11.76	23.5199	58904.9	7336.04	0.997984
74	128	74	54	195.068	304.676	16.527	2.226	0.344	2.229	195.068	304.676	16.527	193	302	15	5	6	4		57.9806	77.7261	40.5042	10	15	12.5	2.5	1.5		1156.25	800	0.826216		6.5111	13.0222	7853.98	1953.55	0
28	68	28	24	392.464	309.464	16.393	1.528	0.283	1.652	392.464	309.464	16.393	391	308	15	4	4	4		40.5042	40.5042	40.5042	10	10	10	0	1		437.5	425	0.813602		4.70937	9.41875	4188.79	1256.64	0
444	426	444	197	226.5	319.457	19.302	4.339	0.292	4.39	226.501	319.457	19.302	222	315	15	10	10	9		176.68	176.68	149.153	22.5	25	24.1667	1.44338	1.11111		6937.5	2662.5	0.819712		11.8315	23.6629	58904.9	7336.04	0.997984
163	222	163	95	254.975	329.074	18.098	3.01	0.29	3.059	254.975	329.074	18.098	252	326	15	7	7	7		99.5826	99.5826	99.5826	17.5	17.5	17.5	0	1		2546.88	1387.5	0.806469		8.47175	16.9435	22449.3	3848.45	1
113	172	113	75	388.752	342.549	17.584	2.618	0.283	2.653	388.752	342.549	17.584	386	340	15	6	6	6		77.7261	77.7261	77.7261	15	15	15	0	1		1765.62	1075	0.815342		7.49785	14.9957	14137.2	2827.43	1
251	286	251	132	1054.8	346.789	18.187	3.516	0.279	3.525	1054.8	346.789	18.187	1051	343	15	8	8	7		123.426	123.426	99.5826	17.5	20	19.1667	1.44338	1.14286		3921.88	1787.5	0.834767		9.78292	19.5658	29321.5	4613.42	0.996749
10	36	10	9	213	358.3	16.1	1.087	0.179	1.14	213	358.3	16.1	212	357	15	3	3	3		25.5071	25.5071	25.5071	7.5	7.5	7.5	0	1		156.25	225	0.773594		3.34126	6.68252	1767.15	706.858	0
34	76	34	28	403.765	361.265	16.794	1.647	0.25	1.712	403.765	361.265	16.794	402	360	15	4	4	4		40.5042	40.5042	40.5042	10	10	10	0	1		531.25	475	0.828555		5.02424	10.0485	4188.79	1256.64	0
113	174	113	73	1082.49	362.743	17.584	2.623	0.265	2.66	1082.49	362.743	17.584	1080	360	15	6	6	6		77.7261	77.7261	77.7261	15	15	15	0	1		1765.62	1087.5	0.80597		7.49785	14.9957	14137.2	2827.43	1
17	42	17	17	331.059	377.941	15.471	1.2	0.32	1.185	331.059	377.941	15.471	330	377	15	3	3	2		25.5071	25.5071	13.2921	5	7.5	6.66667	1.44338	1.5		265.625	262.5	0.944494		3.98774	7.97548	1178.1	556.46	0
15	40	15	15	124.067	382.8	15.533	1.148	0.304	1.209	124.067	382.8	15.533	123	382	15	3	3	2		25.5071	25.5071	13.2921	5	7.5	6.66667	1.44338	1.5		234.375	250	0.912326		3.82479	7.64958	1178.1	556.46	0
8	24	8	8	834.5	402.5	15.5	0.866	0	0.866	834.5	402.5	15.5	834	402	15	2	2	2		13.2921	13.2921	13.2921	5	5	5	0	1		125	150	0.999995		3.10175	6.2035	523.599	314.159	0
4	18	4	4	1165.5	403	15	0.809	0.357	0.809	1165.5	403	15	1165	402	15	2	3	1		13.2921	25.5071	4.36203	2.5	7.5	5	2.5	3		62.5	112.5	0.839943		2.46186	4.92373	392.699	306.075	0
19	52	19	18	52.053	411.105	16	1.288	0.224	1.362	52.053	411.105	16	51	410	15	3	3	3		25.5071	25.5071	25.5071	7.5	7.5	7.5	0	1		296.875	325	0.821577		4.13836	8.27672	1767.15	706.858	0
9	32	9	9	1164.89	418.556	15	1.21	0.493	1.197	1164.89	418.556	15	1164	417	15	3	4	1		25.5071	40.5042	4.36203	2.5	10	6.66667	3.81881	4		140.625	200	0.811261		3.22595	6.45191	785.398	554.475	0
252	282	252	135	354.04	439.635	18.175	3.52	0.285	3.504	354.04	439.635	18.175	351	436	15	7	8	8		99.5826	123.426	123.426	17.5	20	19.1667	1.44338	1.14286		3937.5	1762.5	0.848855		9.79589	19.5918	29321.5	4613.42	0.996749
16	44	16	15	982.312	461.688	16	1.209	0.233	1.253	982.312	461.688	16	981	461	15	3	3	3		25.5071	25.5071	25.5071	7.5	7.5	7.5	0	1		250	275	0.865851		3.90796	7.81593	1767.15	706.858	0
58	106	58	44	799.534	477.586	17.103	2.021	0.271	2.001	799.534	477.586	17.103	798	476	15	5	5	5		57.9806	57.9806	57.9806	12.5	12.5	12.5	0	1		906.25	662.5	0.848129		6.00325	12.0065	8181.23	1963.5	0
132	188	132	83	638.75	488.72	17.242	2.767	0.293	2.832	638.75	488.72	17.242	636	486	15	6	7	6		77.7261	99.5826	77.7261	15	17.5	15.8333	1.44338	1.16667		2062.5	1175	0.827384		7.89651	15.793	16493.4	3146.39	0.995888
33	72	33	29	305.667	507.758	16.061	1.603	0.292	1.667	305.667	507.758	16.061	304	506	15	4	4	3		40.5042	40.5042	25.5071	7.5	10	9.16667	1.44338	1.33333		515.625	450	0.857352		4.97449	9.94898	3141.59	1053.47	0
63	110	63	45	1020.06	509.016	16.429	2.102	0.245	2.108	1020.06	509.016	16.429	1018	507	15	5	5	4		57.9806	57.9806	40.5042	10	12.5	11.6667	1.44338	1.25		984.375	687.5	0.863608		6.17103	12.3421	6544.98	1707.75	0
172	218	172	101	31.256	521.233	17.669	3.051	0.279	3.057	31.256	521.233	17.669	28	518	15	7	7	6		99.5826	99.5826	77.7261	15	17.5	16.6667	1.44338	1.16667		2687.5	1362.5	0.851226		8.62488	17.2498	19242.3	3487.75	0.995656
277	308	277	143	1080.76	540.18	18.166	3.643	0.286	3.636	1080.76	540.181	18.166	1077	537	15	8	8	8		123.426	123.426	123.426	20	20	20	0	1		4328.12	1925	0.827786		10.1097	20.2193	33510.3	5026.55	1
264	298	264	139	32.481	541.087	18.152	3.585	0.303	3.602	32.481	541.087	18.152	29	537	15	8	9	7		123.426	149.153	99.5826	17.5	22.5	20	2.5	1.28571		4125	1862.5	0.828582		9.94898	19.898	32986.7	5016.4	0.991557
55	106	55	49	848.691	589.564	15.927	2	0.551	1.945	848.691	589.564	15.927	846	587	15	6	5	3		77.7261	57.9806	25.5071	7.5	15	11.6667	3.81881	2		859.375	662.5	0.818625		5.89791	11.7958	5890.49	1695.78	0
1834	1088	1834	553	814.162	601.208	22.045	7.187	0.329	7.196	814.167	601.203	22.045	807	594	15	16	15	15		376.107	339.043	339.043	37.5	40	38.3333	1.44338	1.06667		28656.2	6800	0.826266		18.9835	37.9671	235619	18461.9	0.999265
113	160	113	77	1173.48	608.894	16.938	2.589	0.317	2.626	1173.48	608.894	16.938	1171	607	15	6	6	5		77.7261	77.7261	57.9806	12.5	15	14.1667	1.44338	1.2		1765.62	1000	0.876492		7.49785	14.9957	11781	2519.19	0
23	60	23	21	918.478	614.913	15.87	1.445	0.299	1.487	918.478	614.913	15.87	917	614	15	4	3	3		40.5042	25.5071	25.5071	7.5	10	8.33333	1.44338	1.33333		359.375	375	0.808754		4.41049	8.82097	2356.19	868.326	0
149	202	149	90	438.336	615.819	17.832	2.904	0.288	2.912	438.336	615.819	17.832	436	613	15	6	7	7		77.7261	99.5826	99.5826	15	17.5	16.6667	1.44338	1.16667		2328.12	1262.5	0.834812		8.22191	16.4438	19242.3	3487.75	0.995656
17	54	17	17	849.235	632.765	15.941	1.593	0.609	1.748	849.235	632.765	15.941	848	631	15	4	5	2		40.5042	57.9806	13.2921	5	12.5	9.16667	3.81881	2.5		265.625	337.5	0.734606		3.98774	7.97548	2617.99	1044.73	0
8	28	8	8	1133.38	643.75	15.375	0.927	0.233	0.919	1133.38	643.75	15.375	1133	643	15	2	3	2		13.2921	25.5071	13.2921	5	7.5	5.83333	1.44338	1.5		125	175	0.857139		3.10175	6.2035	785.398	422.918	0
141	190	141	86	326.688	652.518	17.496	2.841	0.246	2.857	326.688	652.518	17.496	324	650	15	6	6	6		77.7261	77.7261	77.7261	15	15	15	0	1		2203.12	1187.5	0.855477		8.07204	16.1441	14137.2	2827.43	1
9	32	9	9	883.556	653.333	15	1.182	0.455	1.405	883.556	653.333	15	882	652	15	4	3	1		40.5042	25.5071	4.36203	2.5	10	6.66667	3.81881	4		140.625	200	0.811261		3.22595	6.45191	785.398	554.475	0
71	120	71	52	46.634	689.535	16.408	2.169	0.327	2.2	46.634	689.535	16.408	45	687	15	5	6	4		57.9806	77.7261	40.5042	10	15	12.5	2.5	1.5		1109.38	750	0.857314		6.4219	12.8438	7853.98	1953.55	0
851	658	851	318	222.819	701.62	19.986	5.482	0.293	5.483	222.82	701.619	19.986	217	696	15	12	12	11		236.849	236.849	205.934	27.5	30	29.1667	1.44338	1.09091		13296.9	4112.5	0.81886		14.6967	29.3934	103673	10687	0.998628
29	70	29	24	134.31	702.31	16.69	1.578	0.259	1.573	134.31	702.31	16.69	133	701	15	4	4	4		40.5042	40.5042	40.5042	10	10	10	0	1		453.125	437.5	0.809064		4.76478	9.52957	4188.79	1256.64	0
93	178	93	72	168.742	707.323	17.86	2.627	0.771	2.63	168.742	707.323	17.86	166	705	15	6	6	7		77.7261	77.7261	99.5826	15	17.5	15.8333	1.44338	1.16667		1453.12	1112.5	0.691912		7.02648	14.053	16493.4	3146.39	0.995888
251	360	251	158	1026.88	711.769	21.076	4.295	1.435	4.463	1026.88	711.769	21.076	1023	707	15	9	10	12		149.153	176.68	236.849	22.5	30	25.8333	3.81881	1.33333		3921.88	2250	0.663176		9.78292	19.5658	70685.8	8359.54	0.988985
54	102	54	43	144.815	710.704	16.611	1.953	0.291	1.938	144.815	710.704	16.611	143	709	15	5	5	4		57.9806	57.9806	40.5042	10	12.5	11.6667	1.44338	1.25		843.75	637.5	0.840385		5.86194	11.7239	6544.98	1707.75	0
367	374	367	176	1154.81	731.768	19.313	4.04	0.289	4.041	1154.81	731.768	19.313	1151	728	15	9	9	9		149.153	149.153	149.153	22.5	22.5	22.5	0	1		5734.38	2337.5	0.822347		11.1037	22.2073	47712.9	6361.73	1
8	28	8	8	758	772.5	15.75	0.938	0.257	1.024	758	772.5	15.75	757	772	15	3	2	2		25.5071	13.2921	13.2921	5	7.5	5.83333	1.44338	1.5		125	175	0.857139		3.10175	6.2035	785.398	422.918	0
28	66	28	25	808.964	799.429	15.893	1.507	0.293	1.529	808.964	799.429	15.893	807	798	15	4	4	3		40.5042	40.5042	25.5071	7.5	10	9.16667	1.44338	1.33333		437.5	412.5	0.838257		4.70937	9.41875	3141.59	1053.47	0
164	214	164	103	193.439	804.226	17.963	2.976	0.3	3.012	193.439	804.226	17.963	191	801	15	6	7	7		77.7261	99.5826	99.5826	15	17.5	16.6667	1.44338	1.16667		2562.5	1337.5	0.840036		8.48904	16.9781	19242.3	3487.75	0.995656
65	114	65	48	7.938	824.831	16.354	2.125	0.298	2.142	7.938	824.831	16.354	6	823	15	5	5	4		57.9806	57.9806	40.5042	10	12.5	11.6667	1.44338	1.25		1015.62	712.5	0.85085		6.23565	12.4713	6544.98	1707.75	0
156	204	156	92	107.699	839.545	17.397	2.948	0.247	2.946	107.699	839.545	17.397	105	837	15	7	6	6		99.5826	77.7261	77.7261	15	17.5	15.8333	1.44338	1.16667		2437.5	1275	0.852319		8.3487	16.6974	16493.4	3146.39	0.995888
105	166	105	68	922.676	840.143	17.495	2.56	0.274	2.568	922.677	840.143	17.495	920	838	15	6	6	6		77.7261	77.7261	77.7261	15	15	15	0	1		1640.62	1037.5	0.804453		7.31656	14.6331	14137.2	2827.43	1
190	238	190	112	978.411	876.49	18.316	3.165	0.318	3.127	978.411	876.489	18.316	975	874	15	8	7	7		123.426	99.5826	99.5826	17.5	20	18.3333	1.44338	1.14286		2968.75	1487.5	0.833185		8.91583	17.8317	25656.3	4219.84	0.9969
29	68	29	29	993.172	879.31	15.414	1.557	0.504	1.604	993.172	879.31	15.414	991	878	15	5	4	2		57.9806	40.5042	13.2921	5	12.5	9.16667	3.81881	2.5		453.125	425	0.83286		4.76478	9.52957	2617.99	1044.73	0
84	138	84	58	763.893	879.75	17.19	2.332	0.237	2.366	763.893	879.75	17.19	762	877	15	5	6	5		57.9806	77.7261	57.9806	12.5	15	13.3333	1.44338	1.2		1312.5	862.5	0.833917		6.79209	13.5842	9817.48	2230.01	0
65	126	65	51	152.477	904.462	16.385	2.19	0.637	2.128	152.477	904.462	16.385	151	900	15	5	8	4		57.9806	123.426	40.5042	10	20	14.1667	5.20416	2		1015.62	787.5	0.769817		6.23565	12.4713	10472	2461.48	0
21	60	21	21	138.905	909.143	15.333	1.492	0.561	1.43	138.905	909.143	15.333	137	907	15	4	5	2		40.5042	57.9806	13.2921	5	12.5	9.16667	3.81881	2.5		328.125	375	0.761162		4.27875	8.5575	2617.99	1044.73	0
97	150	97	68	663.887	921.021	17.175	2.445	0.269	2.411	663.887	921.021	17.175	662	919	15	5	6	6		57.9806	77.7261	77.7261	12.5	15	14.1667	1.44338	1.2		1515.62	937.5	0.844447		7.12581	14.2516	11781	2519.19	0.993904
71	124	71	51	544.718	927.986	16.859	2.193	0.25	2.224	544.718	927.986	16.859	543	926	15	5	5	5		57.9806	57.9806	57.9806	12.5	12.5	12.5	0	1		1109.38	775	0.829659		6.4219	12.8438	8181.23	1963.5	0
171	228	171	101	448.947	929.69	17.772	3.047	0.28	3.062	448.948	929.69	17.772	446	927	15	7	7	7		99.5826	99.5826	99.5826	17.5	17.5	17.5	0	1		2671.88	1425	0.810734		8.60814	17.2163	22449.3	3848.45	1
10	34	10	10	92.7	946.1	15.7	1.017	0.288	1.087	92.7	946.1	15.7	92	945	15	3	3	2		25.5071	25.5071	13.2921	5	7.5	6.66667	1.44338	1.5		156.25	212.5	0.8191		3.34126	6.68252	1178.1	556.46	0
5	20	5	5	79.6	959.4	15.8	0.79	0.143	0.748	79.6	959.4	15.8	79	959	15	2	2	2		13.2921	13.2921	13.2921	5	5	5	0	1		78.125	125	0.877201		2.65196	5.30392	523.599	314.159	0
88	166	88	78	238.545	968.602	16.398	2.615	0.879	2.578	238.545	968.602	16.398	235	965	15	8	8	3		123.426	123.426	25.5071	7.5	20	15.8333	7.21688	2.66667		1375	1037.5	0.715093		6.89824	13.7965	12566.4	3147.19	0
1157	806	1157	395	472.157	988.027	21.52	6.107	0.27	6.128	472.159	988.021	21.52	466	982	15	13	13	14		269.372	269.372	303.452	32.5	35	33.3333	1.44338	1.07692		18078.1	5037.5	0.82042		16.2813	32.5625	154854	13959	0.999033
488	446	488	220	1114.95	998.527	19.201	4.476	0.305	4.502	1114.95	998.527	19.201	1110	994	15	11	10	9		205.934	176.68	149.153	22.5	27.5	25	2.5	1.22222		7625	2787.5	0.833862		12.21	24.4201	64795.3	7843.79	0.994613
58	106	58	44	536.259	1007.14	16.638	2.02	0.266	2.041	536.259	1007.14	16.638	534	1005	15	5	5	4		57.9806	57.9806	40.5042	10	12.5	11.6667	1.44338	1.25		906.25	662.5	0.848129		6.00325	12.0065	6544.98	1707.75	0
48	92	48	40	829.688	1010.56	16.5	1.852	0.256	1.796	829.688	1010.56	16.5	828	1009	15	4	4	4		40.5042	40.5042	40.5042	10	10	10	0	1		750	575	0.861368		5.63626	11.2725	4188.79	1256.64	0
45	92	45	36	325.933	1013.58	16.822	1.837	0.299	1.881	325.933	1013.58	16.822	324	1012	15	5	5	4		57.9806	57.9806	40.5042	10	12.5	11.6667	1.44338	1.25		703.125	575	0.825093		5.5163	11.0326	6544.98	1707.75	0
10	34	10	10	169	1035	15.5	0.994	0.261	1.118	169	1035	15.5	168	1034	15	3	3	2		25.5071	25.5071	13.2921	5	7.5	6.66667	1.44338	1.5		156.25	212.5	0.8191		3.34126	6.68252	1178.1	556.46	0
14	42	14	13	630.643	1061.21	15.929	1.168	0.219	1.268	630.643	1061.21	15.929	630	1060	15	3	3	3		25.5071	25.5071	25.5071	7.5	7.5	7.5	0	1		218.75	262.5	0.829822		3.73783	7.47566	1767.15	706.858	0
136	192	136	85	438.596	1084.87	17.191	2.799	0.275	2.825	438.596	1084.87	17.191	436	1082	15	6	7	6		77.7261	99.5826	77.7261	15	17.5	15.8333	1.44338	1.16667		2125	1200	0.826432		7.97548	15.951	16493.4	3146.39	0.995888
73	128	73	49	357.192	1089.97	17.055	2.243	0.194	2.281	357.192	1089.97	17.055	355	1088	15	5	5	5		57.9806	57.9806	57.9806	12.5	12.5	12.5	0	1		1140.62	800	0.818756		6.48164	12.9633	8181.23	1963.5	0
33	74	33	28	581.121	1115.91	16.091	1.615	0.288	1.567	581.121	1115.91	16.091	580	1114	15	4	5	4		40.5042	57.9806	40.5042	10	12.5	10.8333	1.44338	1.25		515.625	462.5	0.83418		4.97449	9.94898	5235.99	1470.66	0
27	66	27	24	1114.82	1122.56	15.889	1.498	0.292	1.516	1114.82	1122.56	15.889	1113	1121	15	4	4	3		40.5042	40.5042	25.5071	7.5	10	9.16667	1.44338	1.33333		421.875	412.5	0.818178		4.65263	9.30526	3141.59	1053.47	0
17	46	17	17	831.588	1124.94	15.471	1.222	0.347	1.23	831.588	1124.94	15.471	830	1124	15	4	3	2		40.5042	25.5071	13.2921	5	10	7.5	2.5	2		265.625	287.5	0.862364		3.98774	7.97548	1570.8	697.525	0
126	184	126	80	300.675	1151.73	17.833	2.722	0.29	2.756	300.675	1151.73	17.833	298	1149	15	6	7	6		77.7261	99.5826	77.7261	15	17.5	15.8333	1.44338	1.16667		1968.75	1150	0.819555		7.775	15.55	16493.4	3146.39	0.995888
30	70	30	26	519.267	1163.67	16.1	1.557	0.269	1.61	519.267	1163.67	16.1	518	1162	15	4	4	3		40.5042	40.5042	25.5071	7.5	10	9.16667	1.44338	1.33333		468.75	437.5	0.827558		4.81893	9.63787	3141.59	1053.47	0
6	22	6	6	1174.33	1172.33	15.5	0.827	0.109	0.898	1174.33	1172.33	15.5	1174	1172	15	2	2	2		13.2921	13.2921	13.2921	5	5	5	0	1		93.75	137.5	0.900521		2.81813	5.63626	523.599	314.159	0
163	212	163	94	204.448	1175.23	17.534	3.005	0.269	3.017	204.448	1175.23	17.534	201	1172	15	7	7	6		99.5826	99.5826	77.7261	15	17.5	16.6667	1.44338	1.16667		2546.88	1325	0.84451		8.47175	16.9435	19242.3	3487.75	0.995656
96	150	96	64	565.573	1189.87	17.177	2.456	0.27	2.49	565.573	1189.87	17.177	563	1188	15	6	5	5		77.7261	57.9806	57.9806	12.5	15	13.3333	1.44338	1.2		1500	937.5	0.838633		7.10124	14.2025	9817.48	2230.01	0
61	114	61	44	805.148	1195.72	17.23	2.081	0.24	2.117	805.148	1195.72	17.23	803	1194	15	5	5	5		57.9806	57.9806	57.9806	12.5	12.5	12.5	0	1		953.125	712.5	0.815575		6.10502	12.21	8181.23	1963.5	0
74	126	74	54	264.243	11.892	18.081	2.229	0.284	2.247	264.243	11.892	18.081	262	10	16	5	5	5		57.9806	57.9806	57.9806	12.5	12.5	12.5	0	1		1156.25	787.5	0.839331		6.5111	13.0222	8181.23	1963.5	0
64	118	64	48	676.141	23.656	17.344	2.108	0.315	2.101	676.141	23.656	17.344	674	21	16	5	6	4		57.9806	77.7261	40.5042	10	15	12.5	2.5	1.5		1000	737.5	0.813555		6.2035	12.407	7853.98	1953.55	0
1531	968	1531	488	804.82	30.616	22.391	6.741	0.312	6.748	804.825	30.616	22.391	798	24	16	15	14	14		339.043	303.452	303.452	35	37.5	35.8333	1.44338	1.07143		23921.9	6050	0.823361		17.8746	35.7491	192423	16131.9	0.999161
5	22	5	5	926.2	32	16.8	0.802	0.309	0.825	926.2	32	16.8	926	31	16	2	3	2		13.2921	25.5071	13.2921	5	7.5	5.83333	1.44338	1.5		78.125	137.5	0.797455		2.65196	5.30392	785.398	422.918	0
2261	1220	2261	696	736.125	49.313	23.198	7.754	0.873	7.926	736.125	49.313	23.198	728	41	16	17	17	13		414.606	414.606	269.372	32.5	42.5	39.1667	5.7735	1.30769		35328.1	7625	0.847207		20.3553	40.7106	245895	19236.9	0.986695
98	156	98	69	163.112	74.388	18.296	2.467	0.353	2.5	163.112	74.388	18.296	160	72	16	6	6	5		77.7261	77.7261	57.9806	12.5	15	14.1667	1.44338	1.2		1531.25	975	0.817539		7.15022	14.3004	11781	2519.19	0
5	20	5	5	187.2	92.4	16	0.848	0.319	0.894	187.2	92.4	16	186	92	16	3	2	1		25.5071	13.2921	4.36203	2.5	7.5	5	2.5	3		78.125	125	0.877201		2.65196	5.30392	392.699	306.075	0
107	162	107	74	1048.98	119.935	18.15	2.541	0.33	2.463	1048.98	119.935	18.15	1047	117	16	6	7	5		77.7261	99.5826	57.9806	12.5	17.5	15	2.5	1.4		1671.88	1012.5	0.83475		7.36272	14.7254	13744.5	2817.39	0
26	64	26	22	414.692	155.615	16.808	1.507	0.262	1.535	414.692	155.615	16.808	413	154	16	4	4	3		40.5042	40.5042	25.5071	7.5	10	9.16667	1.44338	1.33333		406.25	400	0.822782		4.59446	9.18893	3141.59	1053.47	0
94	154	94	61	707.521	162.319	18.202	2.466	0.275	2.507	707.521	162.319	18.202	705	160	16	6	6	5		77.7261	77.7261	57.9806	12.5	15	14.1667	1.44338	1.2		1468.75	962.5	0.805465		7.05158	14.1032	11781	2519.19	0
131	180	131	83	208.466	163.649	17.939	2.749	0.311	2.77	208.466	163.649	17.939	206	161	16	6	7	5		77.7261	99.5826	57.9806	12.5	17.5	15	2.5	1.4		2046.88	1125	0.859787		7.87652	15.753	13744.5	2817.39	0
85	138	85	58	1041.95	165.188	17.941	2.358	0.251	2.331	1041.95	165.188	17.941	1040	163	16	5	6	5		57.9806	77.7261	57.9806	12.5	15	13.3333	1.44338	1.2		1328.12	862.5	0.840522		6.81894	13.6379	9817.48	2230.01	0
21	64	21	21	965.381	168	16	1.858	0.79	1.903	965.381	168	16	963	166	16	6	5	1		77.7261	57.9806	4.36203	2.5	15	10	6.61438	6		328.125	400	0.71359		4.27875	8.5575	1963.5	1284.53	0
14	46	14	14	954.643	169.643	16	1.467	0.576	1.502	954.643	169.643	16	953	168	16	5	4	1		57.9806	40.5042	4.36203	2.5	12.5	8.33333	5.20416	5		218.75	287.5	0.757664		3.73783	7.47566	1309	880.433	0
115	174	115	73	220.409	172.765	18.122	2.642	0.311	2.653	220.409	172.765	18.122	218	170	16	6	7	5		77.7261	99.5826	57.9806	12.5	17.5	15	2.5	1.4		1796.88	1087.5	0.815452		7.54182	15.0836	13744.5	2817.39	0
10	34	10	10	506.9	172.3	16.3	1.017	0.288	1.087	506.9	172.3	16.3	506	171	16	3	3	2		25.5071	25.5071	13.2921	5	7.5	6.66667	1.44338	1.5		156.25	212.5	0.8191		3.34126	6.68252	1178.1	556.46	0
292	320	292	154	892.801	179.079	19.517	3.704	0.298	3.718	892.802	179.079	19.517	889	175	16	8	9	8		123.426	149.153	123.426	20	22.5	20.8333	1.44338	1.125		4562.5	2000	0.825254		10.289	20.5779	37699.1	5450.35	0.99758
84	132	84	60	949	181.464	17.464	2.318	0.352	2.368	949	181.464	17.464	947	179	16	5	6	4		57.9806	77.7261	40.5042	10	15	12.5	2.5	1.5		1312.5	825	0.871822		6.79209	13.5842	7853.98	1953.55	0
5	20	5	5	253.2	196.4	16	0.848	0.319	0.894	253.2	196.4	16	252	196	16	3	2	1		25.5071	13.2921	4.36203	2.5	7.5	5	2.5	3		78.125	125	0.877201		2.65196	5.30392	392.699	306.075	0
40	82	40	33	663.8	208.675	17.775	1.749	0.295	1.816	663.8	208.675	17.775	662	207	16	4	5	4		40.5042	57.9806	40.5042	10	12.5	10.8333	1.44338	1.25		625	512.5	0.855806		5.30392	10.6078	5235.99	1470.66	0
704	572	704	279	475.812	211.041	21.037	5.116	0.266	5.136	475.813	211.041	21.037	471	206	16	11	11	11		205.934	205.934	205.934	27.5	27.5	27.5	0	1		11000	3575	0.830108		13.7965	27.5929	87113.7	9503.32	1
422	408	422	198	338.943	216.445	19.983	4.25	0.307	4.234	338.944	216.445	19.983	335	212	16	9	10	9		149.153	176.68	149.153	22.5	25	23.3333	1.44338	1.11111		6593.75	2550	0.827365		11.6327	23.2654	53014.4	6837.92	0.998058
49	96	49	40	886.429	232.959	17.857	1.886	0.321	1.933	886.429	232.959	17.857	885	231	16	4	5	4		40.5042	57.9806	40.5042	10	12.5	10.8333	1.44338	1.25		765.625	600	0.836903		5.67513	11.3503	5235.99	1470.66	0
69	118	69	54	459.623	235.87	18.319	2.134	0.319	2.108	459.623	235.87	18.319	458	234	16	5	5	5		57.9806	57.9806	57.9806	12.5	12.5	12.5	0	1		1078.12	737.5	0.855395		6.36102	12.722	8181.23	1963.5	0
209	256	209	115	92.722	254.402	18.598	3.296	0.343	3.334	92.722	254.402	18.598	89	251	16	8	8	6		123.426	123.426	77.7261	15	20	18.3333	2.88675	1.33333		3265.62	1600	0.825417		9.20363	18.4073	25132.7	4213.89	0.984678
70	118	70	51	80.357	258.114	17.971	2.189	0.278	2.21	80.357	258.114	17.971	78	256	16	5	5	5		57.9806	57.9806	57.9806	12.5	12.5	12.5	0	1		1093.75	737.5	0.863639		6.3916	12.7832	8181.23	1963.5	0
870	654	870	324	225.984	290.701	21.379	5.515	0.264	5.525	225.985	290.701	21.379	221	285	16	11	12	12		205.934	236.849	236.849	27.5	30	29.1667	1.44338	1.09091		13593.8	4087.5	0.836086		14.8053	29.6106	103673	10687	0.998628
26	64	26	22	377.692	291.615	16.808	1.507	0.262	1.535	377.692	291.615	16.808	376	290	16	4	4	3		40.5042	40.5042	25.5071	7.5	10	9.16667	1.44338	1.33333		406.25	400	0.822782		4.59446	9.18893	3141.59	1053.47	0
135	192	135	83	587.4	301.081	18.733	2.809	0.276	2.801	587.4	301.081	18.733	585	298	16	6	7	6		77.7261	99.5826	77.7261	15	17.5	15.8333	1.44338	1.16667		2109.38	1200	0.822376		7.95588	15.9118	16493.4	3146.39	0.995888
177	228	177	103	307.932	301.989	19.282	3.096	0.299	3.143	307.932	301.989	19.282	305	299	16	7	7	7		99.5826	99.5826	99.5826	17.5	17.5	17.5	0	1		2765.62	1425	0.829589		8.70766	17.4153	22449.3	3848.45	1
47	96	47	38	607.383	303.021	18.043	1.865	0.323	1.935	607.383	303.021	18.043	606	301	16	4	5	5		40.5042	57.9806	57.9806	10	12.5	11.6667	1.44338	1.25		734.375	600	0.813973		5.59684	11.1937	6544.98	1707.75	0
140	192	140	89	168.757	312.536	18.586	2.824	0.291	2.821	168.757	312.536	18.586	166	310	16	7	6	6		99.5826	77.7261	77.7261	15	17.5	15.8333	1.44338	1.16667		2187.5	1200	0.842558		8.05292	16.1058	16493.4	3146.39	0.995888
25	62	25	22	44.44	328.88	17	1.471	0.283	1.445	44.44	328.88	17	43	327	16	4	4	3		40.5042	40.5042	25.5071	7.5	10	9.16667	1.44338	1.33333		390.625	387.5	0.827404		4.53479	9.06958	3141.59	1053.47	0
28	66	28	24	416.5	329.786	17.107	1.533	0.266	1.554	416.5	329.786	17.107	415	328	16	4	4	3		40.5042	40.5042	25.5071	7.5	10	9.16667	1.44338	1.33333		437.5	412.5	0.838257		4.70937	9.41875	3141.59	1053.47	0
59315	11090	59315	5986	615.185	350.09	40.181	23.789	0.497	23.758	615.468	350.19	40.18	592	327	16	48	47	49		2199.3	2126.11	2273.42	117.5	122.5	120	2.5	1.04255		926797	69312.5	0.822862		60.4828	120.966	7.23509e+06	180945	0.999767
95	156	95	62	270.832	357.389	18.063	2.474	0.274	2.487	270.832	357.389	18.063	268	355	16	6	6	5		77.7261	77.7261	57.9806	12.5	15	14.1667	1.44338	1.2		1484.38	975	0.800768		7.0765	14.153	11781	2519.19	0
126	188	126	78	231.413	358.786	18.635	2.745	0.29	2.757	231.413	358.786	18.635	229	356	16	6	7	6		77.7261	99.5826	77.7261	15	17.5	15.8333	1.44338	1.16667		1968.75	1175	0.802118		7.775	15.55	16493.4	3146.39	0.995888
113	166	113	81	247.212	362.434	18.602	2.599	0.44	2.666	247.212	362.434	18.602	244	360	16	7	6	5		99.5826	77.7261	57.9806	12.5	17.5	15	2.5	1.4		1765.62	1037.5	0.844812		7.49785	14.9957	13744.5	2817.39	0
64	114	64	50	1006.61	367.172	17.453	2.082	0.305	2.038	1006.61	367.172	17.453	1005	365	16	5	5	4		57.9806	57.9806	40.5042	10	12.5	11.6667	1.44338	1.25		1000	712.5	0.842101		6.2035	12.407	6544.98	1707.75	0
135	192	135	84	64.481	369.215	18.148	2.793	0.29	2.809	64.481	369.215	18.148	62	366	16	6	7	6		77.7261	99.5826	77.7261	15	17.5	15.8333	1.44338	1.16667		2109.38	1200	0.822376		7.95588	15.9118	16493.4	3146.39	0.995888
198	242	198	113	664.086	373.843	18.586	3.218	0.293	3.238	664.087	373.844	18.586	661	371	16	7	7	7		99.5826	99.5826	99.5826	17.5	17.5	17.5	0	1		3093.75	1512.5	0.842255		9.03925	18.0785	22449.3	3848.45	1
69	128	69	49	592.087	381.435	18.203	2.199	0.296	2.172	592.087	381.435	18.203	590	379	16	5	6	5		57.9806	77.7261	57.9806	12.5	15	13.3333	1.44338	1.2		1078.12	800	0.788567		6.36102	12.722	9817.48	2230.01	0
198	244	198	110	521.323	386.157	18.591	3.231	0.32	3.247	521.324	386.157	18.591	518	383	16	7	8	7		99.5826	123.426	99.5826	17.5	20	18.3333	1.44338	1.14286		3093.75	1525	0.835352		9.03925	18.0785	25656.3	4219.84	0.9969
35	76	35	30	138.371	393.886	17.114	1.651	0.33	1.637	138.371	393.886	17.114	137	392	16	4	5	3		40.5042	57.9806	25.5071	7.5	12.5	10	2.5	1.66667		546.875	475	0.844723		5.07302	10.146	3926.99	1246.89	0
343	352	343	170	761.327	394.601	20.032	3.93	0.272	3.958	761.328	394.601	20.032	758	391	16	8	9	9		123.426	149.153	149.153	20	22.5	21.6667	1.44338	1.125		5359.38	2200	0.835223		10.8561	21.7123	42411.5	5896.18	0.997476
244	302	244	167	11.758	398.406	17.857	3.642	0.947	3.78	11.758	398.406	17.857	7	394	16	10	10	4		176.68	176.68	40.5042	10	25	20	8.66025	2.5		3812.5	1887.5	0.775774		9.69112	19.3822	26179.9	5014.69	0
181	234	181	106	856.022	509.387	18.956	3.109	0.271	3.169	856.023	509.387	18.956	853	506	16	7	8	7		99.5826	123.426	99.5826	17.5	20	18.3333	1.44338	1.14286		2828.12	1462.5	0.82045		8.77277	17.5455	25656.3	4219.84	0.9969
52	98	52	41	622.192	526.288	17.596	1.925	0.265	1.925	622.192	526.288	17.596	620	524	16	5	5	4		57.9806	57.9806	40.5042	10	12.5	11.6667	1.44338	1.25		812.5	612.5	0.852953		5.78866	11.5773	6544.98	1707.75	0
14	42	14	13	657.714	548.143	16.786	1.182	0.228	1.197	657.714	548.143	16.786	657	547	16	3	3	3		25.5071	25.5071	25.5071	7.5	7.5	7.5	0	1		218.75	262.5	0.829822		3.73783	7.47566	1767.15	706.858	0
31	74	31	25	401.71	578.419	17.484	1.626	0.235	1.659	401.71	578.419	17.484	400	577	16	4	4	4		40.5042	40.5042	40.5042	10	10	10	0	1		484.375	462.5	0.800126		4.87189	9.74379	4188.79	1256.64	0
30	68	30	26	415.067	579.433	17.633	1.572	0.27	1.651	415.067	579.433	17.633	414	578	16	3	4	4		25.5071	40.5042	40.5042	7.5	10	9.16667	1.44338	1.33333		468.75	425	0.851898		4.81893	9.63787	3141.59	1053.47	0
48	98	48	48	855.188	587.833	16.562	1.939	0.641	2.063	855.188	587.833	16.562	853	585	16	6	6	2		77.7261	77.7261	13.2921	5	15	11.6667	5.7735	3		750	612.5	0.808631		5.63626	11.2725	4712.39	1714.2	0
149	200	149	89	712.302	591.221	18.53	2.905	0.268	2.895	712.302	591.221	18.53	710	588	16	6	7	6		77.7261	99.5826	77.7261	15	17.5	15.8333	1.44338	1.16667		2328.12	1250	0.84316		8.22191	16.4438	16493.4	3146.39	0.995888
220	268	220	122	420.759	592.327	19.655	3.347	0.312	3.362	420.759	592.327	19.655	418	589	16	7	8	8		99.5826	123.426	123.426	17.5	20	19.1667	1.44338	1.14286		3437.5	1675	0.815886		9.36235	18.7247	29321.5	4613.42	0.996749
4	16	4	4	897.5	594.5	16	0.707	0	0.707	897.5	594.5	16	897	594	16	2	2	1		13.2921	13.2921	4.36203	2.5	5	4.16667	1.44338	2		62.5	100	0.944936		2.46186	4.92373	261.799	217.104	0
23	76	23	23	834.739	600.565	16.391	2.17	0.983	2.005	834.739	600.565	16.391	832	598	16	7	6	2		99.5826	77.7261	13.2921	5	17.5	12.5	6.61438	3.5		359.375	475	0.63849		4.41049	8.82097	5497.79	1964.91	0
174	224	174	102	411.356	602.989	18.402	3.069	0.299	3.086	411.356	602.989	18.402	408	600	16	7	7	6		99.5826	99.5826	77.7261	15	17.5	16.6667	1.44338	1.16667		2718.75	1400	0.834835		8.65819	17.3164	19242.3	3487.75	0.995656
216	306	216	139	936	609.366	20.736	3.666	1.185	3.787	936	609.366	20.736	932	606	16	9	8	10		149.153	123.426	176.68	20	25	22.5	2.5	1.25		3375	1912.5	0.705879		9.30526	18.6105	47123.9	6351.55	0.993341
461	424	461	205	1122.8	612.95	20.046	4.39	0.25	4.407	1122.8	612.95	20.046	1118	609	16	10	9	9		176.68	149.153	149.153	22.5	25	23.3333	1.44338	1.11111		7203.12	2650	0.844469		11.9806	23.9611	53014.4	6837.92	0.998058
754	602	754	293	1161.7	618.032	21.187	5.243	0.272	5.253	1161.7	618.031	21.187	1156	613	16	12	11	11		236.849	205.934	205.934	27.5	30	28.3333	1.44338	1.09091		11781.2	3762.5	0.825658		14.1157	28.2313	95033.2	10084.3	0.99867
43	120	43	43	847.163	625	16	2.539	0.984	2.716	847.163	625	16	844	622	16	8	8	1		123.426	123.426	4.36203	2.5	20	14.1667	10.1036	8		671.875	750	0.613687		5.43334	10.8667	4188.79	2647.96	0
478	450	478	211	1172.51	630.033	20.684	4.453	0.316	4.476	1172.51	630.033	20.684	1168	626	16	10	10	10		176.68	176.68	176.68	25	25	25	0	1		7468.75	2812.5	0.815121		12.1261	24.2521	65449.8	7853.98	1
49	92	49	41	766.571	632.49	17.694	1.859	0.256	1.815	766.571	632.49	17.694	765	631	16	4	4	4		40.5042	40.5042	40.5042	10	10	10	0	1		765.625	575	0.87329		5.67513	11.3503	4188.79	1256.64	0
8	24	8	8	204.5	632.5	16.5	0.866	0	0.866	204.5	632.5	16.5	204	632	16	2	2	2		13.2921	13.2921	13.2921	5	5	5	0	1		125	150	0.999995		3.10175	6.2035	523.599	314.159	0
96	158	96	66	332.302	633.74	18.292	2.454	0.29	2.463	332.302	633.74	18.292	330	631	16	6	6	6		77.7261	77.7261	77.7261	15	15	15	0	1		1500	987.5	0.796171		7.10124	14.2025	14137.2	2827.43	1
314	338	314	155	1027.92	640.796	19.85	3.826	0.301	3.845	1027.92	640.796	19.85	1024	637	16	9	9	8		149.153	149.153	123.426	20	22.5	21.6667	1.44338	1.125		4906.25	2112.5	0.820072		10.5411	21.0823	42411.5	5896.18	0.997476
25	58	25	23	1004.8	644.96	16.96	1.413	0.246	1.429	1004.8	644.96	16.96	1003	644	16	4	3	3		40.5042	25.5071	25.5071	7.5	10	8.33333	1.44338	1.33333		390.625	362.5	0.884466		4.53479	9.06958	2356.19	868.326	0
19	60	19	19	845.368	651.105	16	1.757	0.728	1.861	845.368	651.105	16	843	649	16	5	6	1		57.9806	77.7261	4.36203	2.5	15	10	6.61438	6		296.875	375	0.712033		4.13836	8.27672	1963.5	1284.53	0
4	16	4	4	850.5	653.5	16	0.707	0	0.707	850.5	653.5	16	850	653	16	2	2	1		13.2921	13.2921	4.36203	2.5	5	4.16667	1.44338	2		62.5	100	0.944936		2.46186	4.92373	261.799	217.104	0
84	140	84	62	971.381	653.976	18.548	2.301	0.315	2.394	971.381	653.976	18.548	969	652	16	6	5	6		77.7261	57.9806	77.7261	12.5	15	14.1667	1.44338	1.2		1312.5	875	0.822004		6.79209	13.5842	11781	2519.19	0.993904
6	22	6	6	848.5	657	16	0.912	0.319	1.118	848.5	657	16	848	656	16	2	3	1		13.2921	25.5071	4.36203	2.5	7.5	5	2.5	3		93.75	137.5	0.900521		2.81813	5.63626	392.699	306.075	0
4	16	4	4	1015.5	656.5	16	0.707	0	0.707	1015.5	656.5	16	1015	656	16	2	2	1		13.2921	13.2921	4.36203	2.5	5	4.16667	1.44338	2		62.5	100	0.944936		2.46186	4.92373	261.799	217.104	0
32	70	32	28	56.656	657.656	17.219	1.595	0.293	1.64	56.656	657.656	17.219	55	656	16	4	4	3		40.5042	40.5042	25.5071	7.5	10	9.16667	1.44338	1.33333		500	437.5	0.863942		4.92373	9.84745	3141.59	1053.47	0
18	48	18	17	1042.11	657.778	17.111	1.275	0.245	1.277	1042.11	657.778	17.111	1041	657	16	3	3	3		25.5071	25.5071	25.5071	7.5	7.5	7.5	0	1		281.25	300	0.858531		4.06445	8.12889	1767.15	706.858	0
36	76	36	31	893.556	667.083	17.139	1.661	0.3	1.684	893.556	667.083	17.139	892	666	16	4	4	4		40.5042	40.5042	40.5042	10	10	10	0	1		562.5	475	0.860737		5.12088	10.2418	4188.79	1256.64	0
10	40	10	10	878.3	669	16.7	1.801	0.645	1.889	878.3	669	16.7	876	668	16	5	3	3		57.9806	25.5071	25.5071	7.5	12.5	9.16667	2.88675	1.66667		156.25	250	0.696235		3.34126	6.68252	2945.24	1035.98	0
8	28	8	8	160.875	744.125	16	1.037	0.405	1.132	160.875	744.125	16	160	743	16	3	3	1		25.5071	25.5071	4.36203	2.5	7.5	5.83333	2.88675	3		125	175	0.857139		3.10175	6.2035	589.049	428.549	0
637	536	637	261	881.485	846.655	21.028	4.934	0.264	4.928	881.486	846.654	21.028	877	842	16	10	11	11		176.68	205.934	205.934	25	27.5	26.6667	1.44338	1.1		9953.12	3350	0.828725		13.3441	26.6883	79194.3	8932.98	0.998352
5	20	5	5	661.6	859.2	16	0.848	0.319	0.894	661.6	859.2	16	661	858	16	2	3	1		13.2921	25.5071	4.36203	2.5	7.5	5	2.5	3		78.125	125	0.877201		2.65196	5.30392	392.699	306.075	0
5	20	5	5	658.4	860.8	16	0.848	0.319	0.894	658.4	860.8	16	658	860	16	2	3	1		13.2921	25.5071	4.36203	2.5	7.5	5	2.5	3		78.125	125	0.877201		2.65196	5.30392	392.699	306.075	0
54	108	54	42	591.259	869.944	17.815	2.021	0.424	2.044	591.259	869.944	17.815	589	868	16	6	5	4		77.7261	57.9806	40.5042	10	15	12.5	2.5	1.5		843.75	675	0.793697		5.86194	11.7239	7853.98	1953.55	0
5	20	5	5	912.8	881.4	16.6	0.79	0.143	0.748	912.8	881.4	16.6	912	881	16	2	2	2		13.2921	13.2921	13.2921	5	5	5	0	1		78.125	125	0.877201		2.65196	5.30392	523.599	314.159	0
21	52	21	19	164	907.952	17.429	1.353	0.214	1.446	164	907.952	17.429	163	907	16	3	3	4		25.5071	25.5071	40.5042	7.5	10	8.33333	1.44338	1.33333		328.125	325	0.878264		4.27875	8.5575	2356.19	868.326	0
613	536	613	251	51.207	910.046	21.1	4.872	0.297	4.907	51.207	910.045	21.1	46	905	16	11	11	11		205.934	205.934	205.934	27.5	27.5	27.5	0	1		9578.12	3350	0.807777		13.1744	26.3488	87113.7	9503.32	1
4	16	4	4	238.5	913.5	16	0.707	0	0.707	238.5	913.5	16	238	913	16	2	2	1		13.2921	13.2921	4.36203	2.5	5	4.16667	1.44338	2		62.5	100	0.944936		2.46186	4.92373	261.799	217.104	0
22	52	22	21	399.773	947	16.955	1.336	0.251	1.401	399.773	947	16.955	399	946	16	3	3	3		25.5071	25.5071	25.5071	7.5	7.5	7.5	0	1		343.75	325	0.905929		4.34562	8.69123	1767.15	706.858	0
64	120	64	46	943.734	977.672	18	2.129	0.272	2.112	943.734	977.672	18	942	976	16	5	5	5		57.9806	57.9806	57.9806	12.5	12.5	12.5	0	1		1000	750	0.799996		6.2035	12.407	8181.23	1963.5	0
193	244	193	108	1026.24	978.891	18.933	3.212	0.305	3.202	1026.24	978.892	18.933	1023	976	16	8	7	7		123.426	99.5826	99.5826	17.5	20	18.3333	1.44338	1.14286		3015.62	1525	0.821229		8.96251	17.925	25656.3	4219.84	0.9969
4	16	4	4	51.5	1035.5	16	0.707	0	0.707	51.5	1035.5	16	51	1035	16	2	2	1		13.2921	13.2921	4.36203	2.5	5	4.16667	1.44338	2		62.5	100	0.944936		2.46186	4.92373	261.799	217.104	0
44	94	44	44	56.591	1038.02	16.386	1.893	0.654	1.948	56.591	1038.02	16.386	54	1036	16	6	5	2		77.7261	57.9806	13.2921	5	15	10.8333	5.20416	3		687.5	587.5	0.79553		5.47513	10.9503	3926.99	1466.75	0
17	46	17	16	625.765	1057.94	17.294	1.238	0.238	1.283	625.765	1057.94	17.294	625	1057	16	3	3	3		25.5071	25.5071	25.5071	7.5	7.5	7.5	0	1		265.625	287.5	0.862364		3.98774	7.97548	1767.15	706.858	0
95	152	95	63	545.295	1060.56	18.242	2.464	0.297	2.472	545.295	1060.56	18.242	543	1058	16	6	6	5		77.7261	77.7261	57.9806	12.5	15	14.1667	1.44338	1.2		1484.38	950	0.821841		7.0765	14.153	11781	2519.19	0
13	42	13	12	478.692	1063	17	1.162	0.207	1.216	478.692	1063	17	478	1062	16	3	3	3		25.5071	25.5071	25.5071	7.5	7.5	7.5	0	1		203.125	262.5	0.789821		3.64663	7.29326	1767.15	706.858	0
16	40	16	16	330.125	1069.12	16.5	1.174	0.311	1.237	330.125	1069.12	16.5	329	1068	16	3	3	2		25.5071	25.5071	13.2921	5	7.5	6.66667	1.44338	1.5		250	250	0.952436		3.90796	7.81593	1178.1	556.46	0
106	160	106	69	72.377	1093.1	18.075	2.558	0.287	2.579	72.377	1093.1	18.075	70	1091	16	6	6	5		77.7261	77.7261	57.9806	12.5	15	14.1667	1.44338	1.2		1656.25	1000	0.83991		7.33971	14.6794	11781	2519.19	0
73	130	73	50	377.959	1099.32	18.096	2.239	0.225	2.259	377.959	1099.32	18.096	376	1097	16	5	6	5		57.9806	77.7261	57.9806	12.5	15	13.3333	1.44338	1.2		1140.62	812.5	0.806159		6.48164	12.9633	9817.48	2230.01	0
312	328	312	156	490.744	1135.61	19.324	3.807	0.253	3.81	490.744	1135.61	19.324	487	1132	16	9	8	8		149.153	123.426	123.426	20	22.5	20.8333	1.44338	1.125		4875	2050	0.841482		10.5187	21.0374	37699.1	5450.35	0.99758
50	102	50	38	943.62	1138.68	17.24	1.939	0.305	1.914	943.62	1138.68	17.24	942	1137	16	5	5	4		57.9806	57.9806	40.5042	10	12.5	11.6667	1.44338	1.25		781.25	637.5	0.798354		5.71348	11.427	6544.98	1707.75	0
15	48	15	15	583.467	1138.27	16.933	1.377	0.474	1.492	583.467	1138.27	16.933	582	1137	16	4	4	2		40.5042	40.5042	13.2921	5	10	8.33333	2.88675	2		234.375	300	0.760271		3.82479	7.64958	2094.4	868.418	0
17	50	17	17	381.529	1161.18	16.529	1.25	0.384	1.352	381.529	1161.18	16.529	380	1160	16	4	4	2		40.5042	40.5042	13.2921	5	10	8.33333	2.88675	2		265.625	312.5	0.793375		3.98774	7.97548	2094.4	868.418	0
5	20	5	5	545.4	1162.4	16.2	0.79	0.143	0.748	545.4	1162.4	16.2	545	1162	16	2	2	2		13.2921	13.2921	13.2921	5	5	5	0	1		78.125	125	0.877201		2.65196	5.30392	523.599	314.159	0
33	74	33	29	936.182	1174.39	16.97	1.606	0.299	1.617	936.182	1174.39	16.97	935	1173	16	4	4	3		40.5042	40.5042	25.5071	7.5	10	9.16667	1.44338	1.33333		515.625	462.5	0.83418		4.97449	9.94898	3141.59	1053.47	0
101	158	101	69	281.248	1184.13	18.366	2.496	0.308	2.534	281.248	1184.13	18.366	279	1182	16	6	6	6		77.7261	77.7261	77.7261	15	15	15	0	1		1578.12	987.5	0.823581		7.22245	14.4449	14137.2	2827.43	1
77	134	77	53	627.727	1195.83	17.909	2.274	0.236	2.275	627.727	1195.83	17.909	625	1194	16	6	5	5		77.7261	57.9806	57.9806	12.5	15	13.3333	1.44338	1.2		1203.12	837.5	0.81041		6.59793	13.1959	9817.48	2230.01	0
112	170	112	73	692.25	3.643	19.634	2.613	0.285	2.67	692.25	3.643	19.634	690	1	17	6	6	6		77.7261	77.7261	77.7261	15	15	15	0	1		1750	1062.5	0.82006		7.47566	14.9513	14137.2	2827.43	1
191	240	191	109	411.832	34.555	20.288	3.181	0.317	3.2	411.833	34.555	20.288	409	31	17	7	8	7		99.5826	123.426	99.5826	17.5	20	18.3333	1.44338	1.14286		2984.38	1500	0.829138		8.93144	17.8629	25656.3	4219.84	0.9969
286	316	286	150	321.308	70.871	20.213	3.679	0.319	3.695	321.308	70.871	20.213	318	67	17	8	9	8		123.426	149.153	123.426	20	22.5	20.8333	1.44338	1.125		4468.75	1975	0.824213		10.218	20.436	37699.1	5450.35	0.99758
14	40	14	14	464.143	100.857	17.571	1.124	0.3	1.229	464.143	100.857	17.571	463	100	17	3	3	2		25.5071	25.5071	13.2921	5	7.5	6.66667	1.44338	1.5		218.75	250	0.871314		3.73783	7.47566	1178.1	556.46	0
5	20	5	5	964.4	152.2	17	0.848	0.319	0.894	964.4	152.2	17	964	151	17	2	3	1		13.2921	25.5071	4.36203	2.5	7.5	5	2.5	3		78.125	125	0.877201		2.65196	5.30392	392.699	306.075	0
132	184	132	84	421.682	158.667	19.03	2.762	0.34	2.758	421.682	158.667	19.03	419	156	17	6	7	5		77.7261	99.5826	57.9806	12.5	17.5	15	2.5	1.4		2062.5	1150	0.845371		7.89651	15.793	13744.5	2817.39	0
19	58	19	19	946.737	159.632	17	1.712	0.684	1.775	946.737	159.632	17	945	157	17	4	6	1		40.5042	77.7261	4.36203	2.5	15	9.16667	6.29153	6		296.875	362.5	0.736586		4.13836	8.27672	1570.8	1045.87	0
37	82	37	30	224.568	165.892	18.73	1.712	0.261	1.759	224.568	165.892	18.73	223	164	17	4	5	4		40.5042	57.9806	40.5042	10	12.5	10.8333	1.44338	1.25		578.125	512.5	0.812462		5.16786	10.3357	5235.99	1470.66	0
56	100	56	44	242.589	171	18.25	1.985	0.298	2.039	242.589	171	18.25	241	169	17	4	5	4		40.5042	57.9806	40.5042	10	12.5	10.8333	1.44338	1.25		875	625	0.878229		5.93344	11.8669	5235.99	1470.66	0
422	406	422	192	213.289	200.495	20.678	4.255	0.305	4.3	213.289	200.495	20.678	209	196	17	9	10	9		149.153	176.68	149.153	22.5	25	23.3333	1.44338	1.11111		6593.75	2537.5	0.831441		11.6327	23.2654	53014.4	6837.92	0.998058
121	176	121	78	525.471	234.769	19.041	2.68	0.315	2.691	525.471	234.769	19.041	523	232	17	6	7	5		77.7261	99.5826	57.9806	12.5	17.5	15	2.5	1.4		1890.62	1100	0.833988		7.67077	15.3415	13744.5	2817.39	0
74	124	74	55	925.541	249.189	18.446	2.205	0.334	2.281	925.541	249.189	18.446	923	247	17	6	5	4		77.7261	57.9806	40.5042	10	15	12.5	2.5	1.5		1156.25	775	0.852868		6.5111	13.0222	7853.98	1953.55	0
34	104	34	34	1166.32	276.647	17.471	2.572	1.191	2.421	1166.32	276.647	17.471	1162	273	17	8	8	2		123.426	123.426	13.2921	5	20	15	8.66025	4		531.25	650	0.605483		5.02424	10.0485	8377.58	2865.23	0
146	204	146	87	240.144	277.171	19.486	2.908	0.304	2.879	240.144	277.171	19.486	237	274	17	7	7	6		99.5826	99.5826	77.7261	15	17.5	16.6667	1.44338	1.16667		2281.25	1275	0.815494		8.16635	16.3327	19242.3	3487.75	0.995656
1093	760	1093	381	153.627	286.873	22.616	5.982	0.267	5.986	153.628	286.873	22.616	148	281	17	13	13	12		269.372	269.372	236.849	30	32.5	31.6667	1.44338	1.08333		17078.1	4750	0.837688		15.9754	31.9507	132732	12598.1	0.998841
28	64	28	25	409.964	289.214	18.071	1.496	0.283	1.529	409.964	289.214	18.071	408	288	17	4	4	3		40.5042	40.5042	25.5071	7.5	10	9.16667	1.44338	1.33333		437.5	400	0.864452		4.70937	9.41875	3141.59	1053.47	0
215	264	215	119	184.437	314.865	20.153	3.328	0.302	3.349	184.437	314.865	20.153	181	311	17	8	8	7		123.426	123.426	99.5826	17.5	20	19.1667	1.44338	1.14286		3359.38	1650	0.815651		9.29088	18.5818	29321.5	4613.42	0.996749
43	88	43	35	177	330.698	17.953	1.804	0.379	1.899	177	330.698	17.953	175	329	17	5	5	3		57.9806	57.9806	25.5071	7.5	12.5	10.8333	2.88675	1.66667		671.875	550	0.836846		5.43334	10.8667	4908.74	1468.07	0
9	32	9	9	216.778	336.222	17.333	0.974	0.269	1.048	216.778	336.222	17.333	216	335	17	3	3	2		25.5071	25.5071	13.2921	5	7.5	6.66667	1.44338	1.5		140.625	200	0.811261		3.22595	6.45191	1178.1	556.46	0
1780	1066	1780	536	128.266	403.876	23.572	7.11	0.26	7.115	128.267	403.879	23.572	121	397	17	15	15	15		339.043	339.043	339.043	37.5	37.5	37.5	0	1		27812.5	6662.5	0.826682		18.7954	37.5907	220893	17671.5	1
13	38	13	13	82.769	404.154	17.385	1.108	0.306	1.206	82.769	404.154	17.385	82	403	17	3	3	2		25.5071	25.5071	13.2921	5	7.5	6.66667	1.44338	1.5		203.125	237.5	0.87296		3.64663	7.29326	1178.1	556.46	0
538	486	538	234	547.53	410.217	21.115	4.637	0.303	4.638	547.531	410.218	21.115	543	405	17	10	11	10		176.68	205.934	176.68	25	27.5	25.8333	1.44338	1.1		8406.25	3037.5	0.816647		12.6136	25.2271	71994.8	8382.57	0.998407
74	132	74	53	324.635	427.324	19.459	2.225	0.324	2.252	324.635	427.324	19.459	322	425	17	6	6	5		77.7261	77.7261	57.9806	12.5	15	14.1667	1.44338	1.2		1156.25	825	0.801179		6.5111	13.0222	11781	2519.19	0
343	348	343	168	596.732	433.327	20.388	3.935	0.274	3.934	596.733	433.327	20.388	593	429	17	8	9	8		123.426	149.153	123.426	20	22.5	20.8333	1.44338	1.125		5359.38	2175	0.844823		10.8561	21.7123	37699.1	5450.35	0.99758
11	32	11	11	136.909	444.455	17.545	1.031	0.26	1.153	136.909	444.455	17.545	136	444	17	3	2	2		25.5071	13.2921	13.2921	5	7.5	5.83333	1.44338	1.5		171.875	200	0.927387		3.44912	6.89824	785.398	422.918	0
24	70	24	24	215.292	453.583	17	1.884	0.711	1.861	215.292	453.583	17	213	451	17	5	6	1		57.9806	77.7261	4.36203	2.5	15	10	6.61438	6		375	437.5	0.713168		4.4735	8.947	1963.5	1284.53	0
19	50	19	18	1158.84	462.053	18.368	1.298	0.289	1.32	1158.84	462.053	18.368	1157	461	17	4	3	3		40.5042	25.5071	25.5071	7.5	10	8.33333	1.44338	1.33333		296.875	312.5	0.85444		4.13836	8.27672	2356.19	868.326	0
103	162	103	66	826.165	494.553	19.699	2.539	0.257	2.571	826.165	494.553	19.699	824	492	17	6	6	6		77.7261	77.7261	77.7261	15	15	15	0	1		1609.38	1012.5	0.813815		7.26981	14.5396	14137.2	2827.43	1
197	246	197	114	792.355	515.716	20.371	3.205	0.298	3.21	792.356	515.716	20.371	789	513	17	8	7	7		123.426	99.5826	99.5826	17.5	20	18.3333	1.44338	1.14286		3078.12	1537.5	0.825768		9.024	18.048	25656.3	4219.84	0.9969
70	116	70	53	1141.26	539.257	18.471	2.146	0.298	2.2	1141.26	539.257	18.471	1139	537	17	5	5	4		57.9806	57.9806	40.5042	10	12.5	11.6667	1.44338	1.25		1093.75	725	0.87853		6.3916	12.7832	6544.98	1707.75	0
5	20	5	5	667.4	598.4	17.2	0.79	0.143	0.748	667.4	598.4	17.2	667	598	17	2	2	2		13.2921	13.2921	13.2921	5	5	5	0	1		78.125	125	0.877201		2.65196	5.30392	523.599	314.159	0
8	24	8	8	1156.5	607.5	17.5	0.866	0	0.866	1156.5	607.5	17.5	1156	607	17	2	2	2		13.2921	13.2921	13.2921	5	5	5	0	1		125	150	0.999995		3.10175	6.2035	523.599	314.159	0
75	126	75	57	1045.29	635.027	18.707	2.223	0.351	2.166	1045.29	635.027	18.707	1043	633	17	6	5	4		77.7261	57.9806	40.5042	10	15	12.5	2.5	1.5		1171.88	787.5	0.846875		6.5403	13.0806	7853.98	1953.55	0
11	38	11	11	848.182	644.273	17	1.306	0.554	1.286	848.182	644.273	17	847	642	17	3	5	1		25.5071	57.9806	4.36203	2.5	12.5	7.5	5	5		171.875	237.5	0.780957		3.44912	6.89824	981.748	682.095	0
72	170	72	72	889.028	651.486	17.569	3.574	1.518	3.592	889.028	651.486	17.569	885	647	17	8	12	2		123.426	236.849	13.2921	5	30	18.3333	12.5831	6		1125	1062.5	0.610832		6.45191	12.9038	12566.4	4183.47	0
5658	2304	5658	1201	1159.62	647.133	28.348	10.645	0.327	10.647	1159.64	647.153	28.348	1149	637	17	22	21	23		627.528	582.312	674.01	52.5	57.5	55	2.5	1.09524		88406.2	14400	0.826879		27.6353	55.2707	695470	38003	0.998892
5	22	5	5	879	648.6	17.2	0.854	0.297	1	879	648.6	17.2	878	648	17	3	2	2		25.5071	13.2921	13.2921	5	7.5	5.83333	1.44338	1.5		78.125	137.5	0.797455		2.65196	5.30392	785.398	422.918	0
13	42	13	12	95.154	653.692	18	1.151	0.198	1.21	95.154	653.692	18	94	653	17	3	3	3		25.5071	25.5071	25.5071	7.5	7.5	7.5	0	1		203.125	262.5	0.789821		3.64663	7.29326	1767.15	706.858	0
292	304	292	158	1033.64	661.281	19.668	3.705	0.358	3.729	1033.64	661.28	19.668	1030	658	17	8	8	7		123.426	123.426	99.5826	17.5	20	19.1667	1.44338	1.14286		4562.5	1900	0.868688		10.289	20.5779	29321.5	4613.42	0.996749
18	50	18	18	886.5	665.222	17.778	1.315	0.459	1.339	886.5	665.222	17.778	886	663	17	2	5	3		13.2921	57.9806	25.5071	5	12.5	8.33333	3.81881	2.5		281.25	312.5	0.82419		4.06445	8.12889	1963.5	842.594	0
85	144	85	56	864.518	679.988	18.871	2.376	0.258	2.392	864.518	679.988	18.871	862	678	17	6	5	5		77.7261	57.9806	57.9806	12.5	15	13.3333	1.44338	1.2		1328.12	900	0.805501		6.81894	13.6379	9817.48	2230.01	0
17	46	17	16	43.706	702.765	18.059	1.238	0.238	1.283	43.706	702.765	18.059	43	702	17	3	3	3		25.5071	25.5071	25.5071	7.5	7.5	7.5	0	1		265.625	287.5	0.862364		3.98774	7.97548	1767.15	706.858	0
217	258	217	123	823.009	734.18	19.959	3.324	0.272	3.321	823.01	734.18	19.959	820	731	17	7	7	7		99.5826	99.5826	99.5826	17.5	17.5	17.5	0	1		3390.62	1612.5	0.839787		9.3196	18.6392	22449.3	3848.45	1
71	126	71	51	80.986	736.183	19.268	2.23	0.364	2.206	80.986	736.183	19.268	79	734	17	5	6	5		57.9806	77.7261	57.9806	12.5	15	13.3333	1.44338	1.2		1109.38	787.5	0.81649		6.4219	12.8438	9817.48	2230.01	0
369	380	369	178	722.068	751.274	21.203	4.047	0.292	4.06	722.069	751.274	21.203	718	747	17	9	9	9		149.153	149.153	149.153	22.5	22.5	22.5	0	1		5765.62	2375	0.8123		11.1238	22.2476	47712.9	6361.73	1
106	164	106	70	86.774	798.283	19.425	2.55	0.303	2.603	86.774	798.283	19.425	84	796	17	6	6	6		77.7261	77.7261	77.7261	15	15	15	0	1		1656.25	1025	0.819425		7.33971	14.6794	14137.2	2827.43	1
13	38	13	13	712.923	800.769	17.462	1.092	0.283	1.194	712.923	800.769	17.462	712	800	17	3	3	2		25.5071	25.5071	13.2921	5	7.5	6.66667	1.44338	1.5		203.125	237.5	0.87296		3.64663	7.29326	1178.1	556.46	0
192	242	192	113	238.854	809.385	20.219	3.167	0.309	3.213	238.854	809.386	20.219	235	806	17	8	7	7		123.426	99.5826	99.5826	17.5	20	18.3333	1.44338	1.14286		3000	1512.5	0.825153		8.947	17.894	25656.3	4219.84	0.9969
53	96	53	41	154.472	810.528	19.019	1.945	0.24	1.896	154.472	810.528	19.019	153	809	17	4	4	5		40.5042	40.5042	57.9806	10	12.5	10.8333	1.44338	1.25		828.125	600	0.881851		5.82553	11.6511	5235.99	1470.66	0
588	504	588	244	997.429	812.143	21.291	4.798	0.254	4.811	997.431	812.142	21.291	993	807	17	10	11	10		176.68	205.934	176.68	25	27.5	25.8333	1.44338	1.1		9187.5	3150	0.835545		12.9928	25.9856	71994.8	8382.57	0.998407
139	212	139	99	599.209	860.381	19.317	2.979	0.78	2.865	599.209	860.382	19.317	596	858	17	8	6	7		123.426	77.7261	99.5826	15	20	17.5	2.5	1.33333		2171.88	1325	0.759434		8.0337	16.0674	21991.1	3838.34	0.988945
275	302	275	145	1121.27	875.538	19.931	3.633	0.304	3.654	1121.27	875.538	19.931	1118	872	17	8	8	7		123.426	123.426	99.5826	17.5	20	19.1667	1.44338	1.14286		4296.88	1887.5	0.840164		10.0853	20.1706	29321.5	4613.42	0.996749
50	98	50	39	701.88	890.78	18.58	1.91	0.276	1.949	701.88	890.78	18.58	700	889	17	5	5	4		57.9806	57.9806	40.5042	10	12.5	11.6667	1.44338	1.25		781.25	612.5	0.83094		5.71348	11.427	6544.98	1707.75	0
44	92	44	33	1005.16	927.727	18.682	1.853	0.254	1.864	1005.16	927.727	18.682	1003	926	17	5	5	4		57.9806	57.9806	40.5042	10	12.5	11.6667	1.44338	1.25		687.5	575	0.812824		5.47513	10.9503	6544.98	1707.75	0
29	70	29	23	652.448	929.31	18.655	1.598	0.215	1.62	652.448	929.31	18.655	651	928	17	4	4	4		40.5042	40.5042	40.5042	10	10	10	0	1		453.125	437.5	0.809064		4.76478	9.52957	4188.79	1256.64	0
80	132	80	55	35.275	955.412	18.688	2.301	0.283	2.333	35.275	955.413	18.688	33	953	17	5	6	5		57.9806	77.7261	57.9806	12.5	15	13.3333	1.44338	1.2		1250	825	0.843921		6.68252	13.365	9817.48	2230.01	0
123	172	123	82	841.496	971.033	18.959	2.677	0.33	2.693	841.496	971.033	18.959	839	969	17	6	6	5		77.7261	77.7261	57.9806	12.5	15	14.1667	1.44338	1.2		1921.88	1075	0.862761		7.7128	15.4256	11781	2519.19	0
121	180	121	78	1005.1	980.066	19.636	2.678	0.306	2.693	1005.1	980.066	19.636	1002	978	17	7	6	6		99.5826	77.7261	77.7261	15	17.5	15.8333	1.44338	1.16667		1890.62	1125	0.815455		7.67077	15.3415	16493.4	3146.39	0.995888
72	130	72	51	896.014	998.778	19.014	2.234	0.272	2.253	896.014	998.778	19.014	894	997	17	5	5	5		57.9806	57.9806	57.9806	12.5	12.5	12.5	0	1		1125	812.5	0.79878		6.45191	12.9038	8181.23	1963.5	0
2062	1200	2062	595	817.579	1004.44	24.481	7.495	0.277	7.488	817.574	1004.45	24.481	810	997	17	16	16	16		376.107	376.107	376.107	40	40	40	0	1		32218.8	7500	0.810016		19.7397	39.4794	268083	20106.2	1
208	250	208	117	913.793	1019.87	20.221	3.278	0.285	3.305	913.794	1019.87	20.221	911	1017	17	7	7	7		99.5826	99.5826	99.5826	17.5	17.5	17.5	0	1		3250	1562.5	0.842529		9.18893	18.3779	22449.3	3848.45	1
29	62	29	27	195.069	1036.35	18.138	1.501	0.306	1.522	195.069	1036.35	18.138	194	1035	17	3	4	3		25.5071	40.5042	25.5071	7.5	10	8.33333	1.44338	1.33333		453.125	387.5	0.91346		4.76478	9.52957	2356.19	868.326	0
137	194	137	88	1082.44	1050.9	19.701	2.801	0.329	2.777	1082.45	1050.9	19.701	1080	1048	17	6	7	6		77.7261	99.5826	77.7261	15	17.5	15.8333	1.44338	1.16667		2140.62	1212.5	0.821917		7.99498	15.99	16493.4	3146.39	0.995888
595	514	595	247	1141.8	1054.61	21.573	4.822	0.272	4.823	1141.8	1054.61	21.573	1137	1050	17	11	10	10		205.934	176.68	176.68	25	27.5	25.8333	1.44338	1.1		9296.88	3212.5	0.825779		13.0442	26.0883	71994.8	8382.57	0.998407
17	46	17	16	834.706	1092.77	18.059	1.238	0.238	1.283	834.706	1092.77	18.059	834	1092	17	3	3	3		25.5071	25.5071	25.5071	7.5	7.5	7.5	0	1		265.625	287.5	0.862364		3.98774	7.97548	1767.15	706.858	0
105	166	105	68	241	1094.59	19.714	2.551	0.281	2.564	241	1094.59	19.714	238	1092	17	6	6	6		77.7261	77.7261	77.7261	15	15	15	0	1		1640.62	1037.5	0.804453		7.31656	14.6331	14137.2	2827.43	1
17	48	17	16	959.176	1106	17.882	1.259	0.232	1.301	959.176	1106	17.882	958	1105	17	3	3	3		25.5071	25.5071	25.5071	7.5	7.5	7.5	0	1		265.625	300	0.826432		3.98774	7.97548	1767.15	706.858	0
29	68	29	26	449.621	1109.1	18.069	1.517	0.283	1.549	449.621	1109.1	18.069	448	1108	17	4	4	3		40.5042	40.5042	25.5071	7.5	10	9.16667	1.44338	1.33333		453.125	425	0.83286		4.76478	9.52957	3141.59	1053.47	0
7	24	7	7	377.429	1114.57	17.429	0.855	0.064	0.833	377.429	1114.57	17.429	377	1114	17	2	2	2		13.2921	13.2921	13.2921	5	5	5	0	1		109.375	150	0.914822		2.96672	5.93344	523.599	314.159	0
66	112	66	50	403.303	1124.3	18.5	2.098	0.278	2.106	403.303	1124.3	18.5	401	1122	17	5	5	4		57.9806	57.9806	40.5042	10	12.5	11.6667	1.44338	1.25		1031.25	700	0.874904		6.26746	12.5349	6544.98	1707.75	0
22	54	22	20	746.682	1128.14	17.864	1.38	0.254	1.366	746.682	1128.14	17.864	745	1127	17	4	3	3		40.5042	25.5071	25.5071	7.5	10	8.33333	1.44338	1.33333		343.75	337.5	0.872376		4.34562	8.69123	2356.19	868.326	0
66	114	66	50	1116.86	1147.11	18.606	2.127	0.322	2.15	1116.86	1147.11	18.606	1115	1145	17	5	5	4		57.9806	57.9806	40.5042	10	12.5	11.6667	1.44338	1.25		1031.25	712.5	0.859555		6.26746	12.5349	6544.98	1707.75	0
99	158	99	65	491.293	1151.49	19.03	2.491	0.254	2.538	491.293	1151.49	19.03	489	1149	17	6	6	5		77.7261	77.7261	57.9806	12.5	15	14.1667	1.44338	1.2		1546.88	987.5	0.812672		7.17445	14.3489	11781	2519.19	0
16	42	16	16	240.875	7	18.5	1.179	0.318	1.178	240.875	7	18.5	240	6	18	3	3	2		25.5071	25.5071	13.2921	5	7.5	6.66667	1.44338	1.5		250	262.5	0.907082		3.90796	7.81593	1178.1	556.46	0
23	58	23	20	947.348	33.696	19.174	1.427	0.255	1.438	947.348	33.696	19.174	946	32	18	4	4	3		40.5042	40.5042	25.5071	7.5	10	9.16667	1.44338	1.33333		359.375	362.5	0.836642		4.41049	8.82097	3141.59	1053.47	0
6	22	6	6	152.667	80.333	18.5	0.827	0.109	0.898	152.667	80.333	18.5	152	80	18	2	2	2		13.2921	13.2921	13.2921	5	5	5	0	1		93.75	137.5	0.900521		2.81813	5.63626	523.599	314.159	0
6	22	6	6	26.5	93.667	18.333	0.827	0.109	0.898	26.5	93.667	18.333	26	93	18	2	2	2		13.2921	13.2921	13.2921	5	5	5	0	1		93.75	137.5	0.900521		2.81813	5.63626	523.599	314.159	0
90	142	90	62	608.967	109.589	19.744	2.393	0.289	2.439	608.967	109.589	19.744	607	107	18	5	6	5		57.9806	77.7261	57.9806	12.5	15	13.3333	1.44338	1.2		1406.25	887.5	0.848573		6.9501	13.9002	9817.48	2230.01	0
21834	5696	21834	3015	285.534	139.183	34.832	16.926	0.3	16.928	285.576	139.198	34.829	269	122	18	35	35	35		1323.66	1323.66	1323.66	87.5	87.5	87.5	0	1		341156	35600	0.822876		43.3466	86.6932	2.80616e+06	96211.3	1
65	114	65	47	534.954	149.938	19.462	2.128	0.269	2.117	534.954	149.938	19.462	533	148	18	5	5	4		57.9806	57.9806	40.5042	10	12.5	11.6667	1.44338	1.25		1015.62	712.5	0.85085		6.23565	12.4713	6544.98	1707.75	0
162	216	162	97	1102.86	150.062	20.988	2.988	0.349	3.033	1102.86	150.062	20.988	1100	147	18	7	7	7		99.5826	99.5826	99.5826	17.5	17.5	17.5	0	1		2531.25	1350	0.825478		8.45439	16.9088	22449.3	3848.45	1
167	216	167	100	864.449	155.383	20.485	3.012	0.303	2.985	864.45	155.383	20.485	862	152	18	7	8	6		99.5826	123.426	77.7261	15	20	17.5	2.5	1.33333		2609.38	1350	0.842377		8.54049	17.081	21991.1	3838.34	0.988945
67	130	67	55	960.164	174.881	21.104	2.398	0.783	2.316	960.164	174.881	21.104	959	173	18	4	4	8		40.5042	40.5042	123.426	10	20	13.3333	5.7735	2		1046.88	812.5	0.761358		6.29896	12.5979	8377.58	2146.56	0.929293
12	38	12	11	655.667	181.167	19.25	1.124	0.22	1.17	655.667	181.167	19.25	655	180	18	3	3	3		25.5071	25.5071	25.5071	7.5	7.5	7.5	0	1		187.5	237.5	0.827598		3.55062	7.10124	1767.15	706.858	0
8	30	8	8	885.875	188.25	18.25	0.953	0.294	1.006	885.875	188.25	18.25	885	187	18	3	3	2		25.5071	25.5071	13.2921	5	7.5	6.66667	1.44338	1.5		125	187.5	0.799996		3.10175	6.2035	1178.1	556.46	0
1058	808	1058	466	979.081	190.079	22.599	6.177	1.364	6.388	979.083	190.08	22.599	971	182	18	17	16	8		414.606	376.107	123.426	20	42.5	34.1667	12.3322	2.125		16531.2	5050	0.771013		15.803	31.606	142419	14593.5	0.903722
28	66	28	24	1148.68	195.786	18.821	1.534	0.283	1.559	1148.68	195.786	18.821	1147	194	18	4	4	3		40.5042	40.5042	25.5071	7.5	10	9.16667	1.44338	1.33333		437.5	412.5	0.838257		4.70937	9.41875	3141.59	1053.47	0
87	136	87	60	1006.02	227.816	19.931	2.362	0.231	2.338	1006.02	227.816	19.931	1004	225	18	5	6	5		57.9806	77.7261	57.9806	12.5	15	13.3333	1.44338	1.2		1359.38	850	0.86621		6.87201	13.744	9817.48	2230.01	0
139	194	139	85	750.554	232.683	20.777	2.834	0.296	2.839	750.555	232.683	20.777	748	230	18	6	7	6		77.7261	99.5826	77.7261	15	17.5	15.8333	1.44338	1.16667		2171.88	1212.5	0.829896		8.0337	16.0674	16493.4	3146.39	0.995888
37	80	37	31	543.513	234.054	19.027	1.698	0.326	1.777	543.513	234.054	19.027	542	232	18	4	5	3		40.5042	57.9806	25.5071	7.5	12.5	10	2.5	1.66667		578.125	500	0.832774		5.16786	10.3357	3926.99	1246.89	0
17	42	17	17	950.059	238.059	18.529	1.2	0.32	1.185	950.059	238.059	18.529	949	237	18	3	3	2		25.5071	25.5071	13.2921	5	7.5	6.66667	1.44338	1.5		265.625	262.5	0.944494		3.98774	7.97548	1178.1	556.46	0
52	96	52	40	826.942	242.404	19.327	1.946	0.27	1.967	826.942	242.404	19.327	825	241	18	5	4	4		57.9806	40.5042	40.5042	10	12.5	10.8333	1.44338	1.25		812.5	600	0.870723		5.78866	11.5773	5235.99	1470.66	0
48	96	48	37	666.646	249.146	19.583	1.888	0.25	1.911	666.646	249.146	19.583	665	247	18	4	5	4		40.5042	57.9806	40.5042	10	12.5	10.8333	1.44338	1.25		750	600	0.825478		5.63626	11.2725	5235.99	1470.66	0
8	24	8	8	729.5	259.5	18.5	0.866	0	0.866	729.5	259.5	18.5	729	259	18	2	2	2		13.2921	13.2921	13.2921	5	5	5	0	1		125	150	0.999995		3.10175	6.2035	523.599	314.159	0
48	94	48	37	414.667	262.979	19.417	1.903	0.278	1.913	414.667	262.979	19.417	413	261	18	4	5	4		40.5042	57.9806	40.5042	10	12.5	10.8333	1.44338	1.25		750	587.5	0.843041		5.63626	11.2725	5235.99	1470.66	0
164	222	164	98	427.604	271.409	20.811	3.005	0.377	3.014	427.604	271.409	20.811	425	268	18	6	8	6		77.7261	123.426	77.7261	15	20	16.6667	2.88675	1.33333		2562.5	1387.5	0.809764		8.48904	16.9781	18849.6	3473.3	0.986148
11	36	11	11	1154.36	279.091	18	1.253	0.468	1.263	1154.36	279.091	18	1153	278	18	4	3	1		40.5042	25.5071	4.36203	2.5	10	6.66667	3.81881	4		171.875	225	0.824344		3.44912	6.89824	785.398	554.475	0
11	38	11	11	1138.64	291.818	18	1.317	0.558	1.342	1138.64	291.818	18	1137	290	18	4	4	1		40.5042	40.5042	4.36203	2.5	10	7.5	4.33013	4		171.875	237.5	0.780957		3.44912	6.89824	1047.2	716.308	0
201	256	201	110	286.06	315.627	21.005	3.259	0.298	3.247	286.06	315.627	21.005	283	312	18	7	8	7		99.5826	123.426	99.5826	17.5	20	18.3333	1.44338	1.14286		3140.62	1600	0.804217		9.08467	18.1693	25656.3	4219.84	0.9969
4	16	4	4	469.5	314.5	18	0.707	0	0.707	469.5	314.5	18	469	314	18	2	2	1		13.2921	13.2921	4.36203	2.5	5	4.16667	1.44338	2		62.5	100	0.944936		2.46186	4.92373	261.799	217.104	0
25	60	25	24	132.88	318.4	18.6	1.456	0.387	1.461	132.88	318.4	18.6	131	317	18	4	4	3		40.5042	40.5042	25.5071	7.5	10	9.16667	1.44338	1.33333		390.625	375	0.854984		4.53479	9.06958	3141.59	1053.47	0
41	88	41	32	894	359.39	19.293	1.793	0.263	1.786	894	359.39	19.293	892	358	18	5	4	4		57.9806	40.5042	40.5042	10	12.5	10.8333	1.44338	1.25		640.625	550	0.810692		5.34776	10.6955	5235.99	1470.66	0
818	634	818	311	73.163	392.488	22.839	5.396	0.267	5.435	73.163	392.488	22.839	68	387	18	11	12	11		205.934	236.849	205.934	27.5	30	28.3333	1.44338	1.09091		12781.2	3962.5	0.827743		14.5042	29.0085	95033.2	10084.3	0.99867
25	62	25	22	96.92	395.92	19.16	1.442	0.266	1.455	96.92	395.92	19.16	95	394	18	4	4	3		40.5042	40.5042	25.5071	7.5	10	9.16667	1.44338	1.33333		390.625	387.5	0.827404		4.53479	9.06958	3141.59	1053.47	0
288	310	288	149	1087.9	462.681	20.931	3.686	0.291	3.688	1087.9	462.681	20.931	1084	459	18	9	8	7		149.153	123.426	99.5826	17.5	22.5	20	2.5	1.28571		4500	1937.5	0.844078		10.2418	20.4835	32986.7	5016.4	0.991557
60	110	60	44	804.9	522	19.6	2.059	0.268	2.09	804.9	522	19.6	803	520	18	5	5	4		57.9806	57.9806	40.5042	10	12.5	11.6667	1.44338	1.25		937.5	687.5	0.83597		6.07148	12.143	6544.98	1707.75	0
30	66	30	27	538.2	533.133	19.033	1.533	0.295	1.547	538.2	533.133	19.033	537	532	18	4	4	3		40.5042	40.5042	25.5071	7.5	10	9.16667	1.44338	1.33333		468.75	412.5	0.877713		4.81893	9.63787	3141.59	1053.47	0
4133	1884	4133	971	649.396	539.711	27.219	9.544	0.283	9.554	649.414	539.707	27.219	640	530	18	20	20	20		538.387	538.387	538.387	50	50	50	0	1		64578.1	11775	0.820185		24.8885	49.777	523599	31415.9	1
411	384	411	195	457.533	541.954	21.837	4.195	0.361	4.201	457.534	541.954	21.837	453	538	18	10	9	8		176.68	149.153	123.426	20	25	22.5	2.5	1.25		6421.88	2400	0.863732		11.5308	23.0615	47123.9	6351.55	0.993341
7	26	7	7	597	548.714	18	0.975	0.36	1.04	597	548.714	18	596	548	18	3	3	1		25.5071	25.5071	4.36203	2.5	7.5	5.83333	2.88675	3		109.375	162.5	0.844451		2.96672	5.93344	589.049	428.549	0
25	72	25	25	601.92	554.8	18	1.88	0.691	2.08	601.92	554.8	18	600	552	18	5	6	1		57.9806	77.7261	4.36203	2.5	15	10	6.61438	6		390.625	450	0.712486		4.53479	9.06958	1963.5	1284.53	0
5	20	5	5	836.6	592.8	18	0.848	0.319	0.894	836.6	592.8	18	836	592	18	2	3	1		13.2921	25.5071	4.36203	2.5	7.5	5	2.5	3		78.125	125	0.877201		2.65196	5.30392	392.699	306.075	0
187	236	187	106	919.273	596.856	20.957	3.161	0.254	3.171	919.273	596.856	20.957	916	594	18	7	7	7		99.5826	99.5826	99.5826	17.5	17.5	17.5	0	1		2921.88	1475	0.831377		8.86865	17.7373	22449.3	3848.45	1
31	70	31	28	781.935	617.419	19	1.549	0.307	1.546	781.935	617.419	19	780	616	18	4	4	3		40.5042	40.5042	25.5071	7.5	10	9.16667	1.44338	1.33333		484.375	437.5	0.845848		4.87189	9.74379	3141.59	1053.47	0
151	208	151	93	452.026	623.536	20.702	2.908	0.298	2.927	452.027	623.536	20.702	449	621	18	7	7	6		99.5826	99.5826	77.7261	15	17.5	16.6667	1.44338	1.16667		2359.38	1300	0.817969		8.25853	16.5171	19242.3	3487.75	0.995656
400	392	400	193	1081.61	626.657	21.708	4.152	0.29	4.142	1081.61	626.658	21.708	1077	623	18	10	9	9		176.68	149.153	149.153	22.5	25	23.3333	1.44338	1.11111		6250	2450	0.83094		11.427	22.8539	53014.4	6837.92	0.998058
114	164	114	71	1175.63	639.368	20.07	2.63	0.263	2.658	1175.63	639.368	20.07	1173	637	18	6	6	5		77.7261	77.7261	57.9806	12.5	15	14.1667	1.44338	1.2		1781.25	1025	0.860152		7.5199	15.0398	11781	2519.19	0
4	20	4	4	851	641.5	18.75	0.902	0.405	0.852	851	641.5	18.75	850	641	18	3	2	2		25.5071	13.2921	13.2921	5	7.5	5.83333	1.44338	1.5		62.5	125	0.755949		2.46186	4.92373	785.398	422.918	0
107	164	107	68	273.636	644.785	20.402	2.578	0.241	2.632	273.636	644.785	20.402	271	642	18	6	6	6		77.7261	77.7261	77.7261	15	15	15	0	1		1671.88	1025	0.82457		7.36272	14.7254	14137.2	2827.43	1
31	74	31	25	221.194	647.806	19.355	1.612	0.233	1.589	221.194	647.806	19.355	220	646	18	4	4	4		40.5042	40.5042	40.5042	10	10	10	0	1		484.375	462.5	0.800126		4.87189	9.74379	4188.79	1256.64	0
30	68	30	26	894.367	653.333	19	1.565	0.267	1.687	894.367	653.333	19	893	652	18	4	4	3		40.5042	40.5042	25.5071	7.5	10	9.16667	1.44338	1.33333		468.75	425	0.851898		4.81893	9.63787	3141.59	1053.47	0
4044	1836	4044	962	1060.35	656.837	27.836	9.468	0.384	9.486	1060.33	656.853	27.836	1051	648	18	20	19	20		538.387	495.775	538.387	47.5	50	49.1667	1.44338	1.05263		63187.5	11475	0.829501		24.7086	49.4171	497419	30374.2	0.999526
9	32	9	9	1152.78	714.222	18.333	0.974	0.269	1.048	1152.78	714.222	18.333	1152	713	18	3	3	2		25.5071	25.5071	13.2921	5	7.5	6.66667	1.44338	1.5		140.625	200	0.811261		3.22595	6.45191	1178.1	556.46	0
139	192	139	86	1065.5	724.899	20.532	2.831	0.269	2.818	1065.5	724.899	20.532	1063	722	18	6	7	6		77.7261	99.5826	77.7261	15	17.5	15.8333	1.44338	1.16667		2171.88	1200	0.838541		8.0337	16.0674	16493.4	3146.39	0.995888
20	56	20	17	1039.6	737.4	18.95	1.377	0.241	1.35	1039.6	737.4	18.95	1038	736	18	4	4	3		40.5042	40.5042	25.5071	7.5	10	9.16667	1.44338	1.33333		312.5	350	0.789431		4.20973	8.41945	3141.59	1053.47	0
60	116	60	43	823.65	765.583	19.95	2.084	0.286	2.065	823.65	765.583	19.95	821	764	18	6	5	5		77.7261	57.9806	57.9806	12.5	15	13.3333	1.44338	1.2		937.5	725	0.79273		6.07148	12.143	9817.48	2230.01	0
46	88	46	38	59.5	817.5	19.217	1.821	0.242	1.764	59.5	817.5	19.217	58	816	18	4	4	4		40.5042	40.5042	40.5042	10	10	10	0	1		718.75	550	0.87533		5.55686	11.1137	4188.79	1256.64	0
13	38	13	13	920.231	824.077	18.462	1.092	0.283	1.194	920.231	824.077	18.462	919	823	18	3	3	2		25.5071	25.5071	13.2921	5	7.5	6.66667	1.44338	1.5		203.125	237.5	0.87296		3.64663	7.29326	1178.1	556.46	0
26	66	26	23	1089.77	849.731	18.846	1.497	0.311	1.492	1089.77	849.731	18.846	1088	848	18	4	4	3		40.5042	40.5042	25.5071	7.5	10	9.16667	1.44338	1.33333		406.25	412.5	0.797849		4.59446	9.18893	3141.59	1053.47	0
28	66	28	24	62.786	849.786	19.107	1.523	0.275	1.522	62.786	849.786	19.107	61	848	18	4	4	3		40.5042	40.5042	25.5071	7.5	10	9.16667	1.44338	1.33333		437.5	412.5	0.838257		4.70937	9.41875	3141.59	1053.47	0
84	140	84	58	843.869	855.179	20.25	2.344	0.27	2.346	843.869	855.179	20.25	842	853	18	5	6	5		57.9806	77.7261	57.9806	12.5	15	13.3333	1.44338	1.2		1312.5	875	0.822004		6.79209	13.5842	9817.48	2230.01	0
36	76	36	32	936.444	925.472	18.944	1.65	0.29	1.716	936.444	925.472	18.944	935	924	18	4	4	3		40.5042	40.5042	25.5071	7.5	10	9.16667	1.44338	1.33333		562.5	475	0.860737		5.12088	10.2418	3141.59	1053.47	0
19	52	19	17	902.895	961.316	18.789	1.318	0.23	1.337	902.895	961.316	18.789	902	960	18	3	4	3		25.5071	40.5042	25.5071	7.5	10	8.33333	1.44338	1.33333		296.875	325	0.821577		4.13836	8.27672	2356.19	868.326	0
111	168	111	76	839.964	962.108	20.73	2.568	0.312	2.562	839.964	962.108	20.73	837	960	18	7	6	6		99.5826	77.7261	77.7261	15	17.5	15.8333	1.44338	1.16667		1734.38	1050	0.824876		7.45335	14.9067	16493.4	3146.39	0.995888
85	142	85	59	230.624	966.588	20.4	2.352	0.331	2.354	230.624	966.588	20.4	228	964	18	6	6	5		77.7261	77.7261	57.9806	12.5	15	14.1667	1.44338	1.2		1328.12	887.5	0.816846		6.81894	13.6379	11781	2519.19	0
14	40	14	14	381.143	1025.14	18.429	1.124	0.3	1.229	381.143	1025.14	18.429	380	1024	18	3	3	2		25.5071	25.5071	13.2921	5	7.5	6.66667	1.44338	1.5		218.75	250	0.871314		3.73783	7.47566	1178.1	556.46	0
45	92	45	37	154.689	1029.16	19.044	1.834	0.348	1.877	154.689	1029.16	19.044	153	1027	18	5	5	4		57.9806	57.9806	40.5042	10	12.5	11.6667	1.44338	1.25		703.125	575	0.825093		5.5163	11.0326	6544.98	1707.75	0
118	172	118	76	742.72	1043.42	20.771	2.663	0.272	2.69	742.721	1043.42	20.771	740	1041	18	6	6	6		77.7261	77.7261	77.7261	15	15	15	0	1		1843.75	1075	0.839219		7.60684	15.2137	14137.2	2827.43	1
138	192	138	85	1116.77	1062.41	20.739	2.826	0.313	2.841	1116.77	1062.41	20.739	1114	1060	18	7	6	6		99.5826	77.7261	77.7261	15	17.5	15.8333	1.44338	1.16667		2156.25	1200	0.834515		8.01438	16.0288	16493.4	3146.39	0.995888
33	78	33	28	1000.12	1067.09	19.212	1.639	0.321	1.621	1000.12	1067.09	19.212	998	1066	18	5	4	4		57.9806	40.5042	40.5042	10	12.5	10.8333	1.44338	1.25		515.625	487.5	0.791402		4.97449	9.94898	5235.99	1470.66	0
64	114	64	47	643.094	1088.84	19.391	2.101	0.265	2.136	643.094	1088.84	19.391	641	1087	18	5	5	4		57.9806	57.9806	40.5042	10	12.5	11.6667	1.44338	1.25		1000	712.5	0.842101		6.2035	12.407	6544.98	1707.75	0
167	216	167	98	498.503	1095.8	20.778	3.023	0.266	3.049	498.503	1095.8	20.778	496	1093	18	6	7	7		77.7261	99.5826	99.5826	15	17.5	16.6667	1.44338	1.16667		2609.38	1350	0.842377		8.54049	17.081	19242.3	3487.75	0.995656
84	140	84	57	334.155	1128.33	19.917	2.35	0.25	2.34	334.155	1128.33	19.917	332	1126	18	5	6	5		57.9806	77.7261	57.9806	12.5	15	13.3333	1.44338	1.2		1312.5	875	0.822004		6.79209	13.5842	9817.48	2230.01	0
1071	756	1071	379	1157.42	1148.52	23.32	5.936	0.282	5.91	1157.43	1148.51	23.32	1151	1142	18	13	14	12		269.372	303.452	236.849	30	35	32.5	2.5	1.16667		16734.4	4725	0.830782		15.8674	31.7349	142942	13263	0.996819
130	186	130	80	901.946	1147.67	20.577	2.766	0.251	2.759	901.947	1147.67	20.577	899	1145	18	7	6	6		99.5826	77.7261	77.7261	15	17.5	15.8333	1.44338	1.16667		2031.25	1162.5	0.827812		7.85642	15.7128	16493.4	3146.39	0.995888
146	198	146	91	848.781	1167.52	20.233	2.87	0.303	2.877	848.781	1167.52	20.233	846	1165	18	7	6	6		99.5826	77.7261	77.7261	15	17.5	15.8333	1.44338	1.16667		2281.25	1237.5	0.840206		8.16635	16.3327	16493.4	3146.39	0.995888
29	70	29	25	718.862	1170.31	19.138	1.538	0.258	1.575	718.862	1170.31	19.138	717	1169	18	4	4	4		40.5042	40.5042	40.5042	10	10	10	0	1		453.125	437.5	0.809064		4.76478	9.52957	4188.79	1256.64	0
21	56	21	19	806.429	1186.05	19.381	1.385	0.317	1.344	806.429	1186.05	19.381	805	1185	18	4	3	3		40.5042	25.5071	25.5071	7.5	10	8.33333	1.44338	1.33333		328.125	350	0.815531		4.27875	8.5575	2356.19	868.326	0
256	292	256	138	110.352	15.801	22.398	3.54	0.38	3.567	110.352	15.801	22.398	107	12	19	8	9	7		123.426	149.153	99.5826	17.5	22.5	20	2.5	1.28571		4000	1825	0.828437		9.84745	19.6949	32986.7	5016.4	0.991557
432	416	432	198	257.664	25.072	23.146	4.287	0.295	4.3	257.665	25.072	23.146	253	21	19	10	10	9		176.68	176.68	149.153	22.5	25	24.1667	1.44338	1.11111		6750	2600	0.824223		11.7239	23.4478	58904.9	7336.04	0.997984
13	38	13	13	476.154	33.769	19.615	1.108	0.306	1.206	476.154	33.769	19.615	475	33	19	3	3	2		25.5071	25.5071	13.2921	5	7.5	6.66667	1.44338	1.5		203.125	237.5	0.87296		3.64663	7.29326	1178.1	556.46	0
14	42	14	13	276.786	42.143	19.714	1.182	0.228	1.197	276.786	42.143	19.714	276	41	19	3	3	3		25.5071	25.5071	25.5071	7.5	7.5	7.5	0	1		218.75	262.5	0.829822		3.73783	7.47566	1767.15	706.858	0
183	238	183	122	104.612	52.705	21.645	3.162	0.66	3.22	104.612	52.705	21.645	101	49	19	8	9	5		123.426	149.153	57.9806	12.5	22.5	18.3333	5.20416	1.8		2859.38	1487.5	0.812593		8.80496	17.6099	23561.9	4198.11	0
190	238	190	108	1173.94	60.384	21.479	3.186	0.332	3.174	1173.94	60.384	21.479	1171	57	19	7	8	6		99.5826	123.426	77.7261	15	20	17.5	2.5	1.33333		2968.75	1487.5	0.833185		8.91583	17.8317	21991.1	3838.34	0.988945
33	72	33	29	301.394	65.364	20.242	1.623	0.317	1.664	301.394	65.364	20.242	300	64	19	4	4	3		40.5042	40.5042	25.5071	7.5	10	9.16667	1.44338	1.33333		515.625	450	0.857352		4.97449	9.94898	3141.59	1053.47	0
13	38	13	13	329.769	101.077	19.538	1.092	0.283	1.194	329.769	101.077	19.538	329	100	19	3	3	2		25.5071	25.5071	13.2921	5	7.5	6.66667	1.44338	1.5		203.125	237.5	0.87296		3.64663	7.29326	1178.1	556.46	0
28	62	28	25	896.036	109.107	19.964	1.485	0.27	1.469	896.036	109.107	19.964	895	108	19	4	4	3		40.5042	40.5042	25.5071	7.5	10	9.16667	1.44338	1.33333		437.5	387.5	0.892338		4.70937	9.41875	3141.59	1053.47	0
860	666	860	327	981.286	123.598	24.692	5.499	0.327	5.502	981.291	123.598	24.692	976	118	19	12	12	12		236.849	236.849	236.849	30	30	30	0	1		13437.5	4162.5	0.814718		14.7483	29.4967	113097	11309.7	1
157	208	157	94	654.618	134.076	21.758	2.961	0.305	2.97	654.619	134.076	21.758	652	131	19	7	7	6		99.5826	99.5826	77.7261	15	17.5	16.6667	1.44338	1.16667		2453.12	1300	0.839496		8.3665	16.733	19242.3	3487.75	0.995656
67	122	67	49	145.97	141.597	20.657	2.154	0.324	2.143	145.97	141.597	20.657	144	139	19	5	6	4		57.9806	77.7261	40.5042	10	15	12.5	2.5	1.5		1046.88	762.5	0.811283		6.29896	12.5979	7853.98	1953.55	0
21	56	21	21	948.571	170.19	19.619	1.373	0.433	1.409	948.571	170.19	19.619	947	169	19	4	4	2		40.5042	40.5042	13.2921	5	10	8.33333	2.88675	2		328.125	350	0.815531		4.27875	8.5575	2094.4	868.418	0
117	166	117	76	984.735	178.342	21.171	2.637	0.299	2.647	984.736	178.342	21.171	982	176	19	6	6	5		77.7261	77.7261	57.9806	12.5	15	14.1667	1.44338	1.2		1828.12	1037.5	0.864633		7.58529	15.1706	11781	2519.19	0
578	506	578	241	743.021	183.936	23.393	4.769	0.279	4.793	743.021	183.936	23.393	738	179	19	11	11	10		205.934	205.934	176.68	25	27.5	26.6667	1.44338	1.1		9031.25	3162.5	0.82278		12.9187	25.8375	79194.3	8932.98	0.998352
6	24	6	6	250	202.833	19	0.978	0.469	1.014	250	202.833	19	249	202	19	3	3	1		25.5071	25.5071	4.36203	2.5	7.5	5.83333	2.88675	3		93.75	150	0.825478		2.81813	5.63626	589.049	428.549	0
39	84	39	32	643.205	216.051	20.077	1.745	0.361	1.746	643.205	216.051	20.077	641	214	19	5	5	3		57.9806	57.9806	25.5071	7.5	12.5	10.8333	2.88675	1.66667		609.375	525	0.821447		5.25935	10.5187	4908.74	1468.07	0
18	52	18	16	603.111	218.611	19.944	1.316	0.222	1.312	603.111	218.611	19.944	602	217	19	3	4	3		25.5071	40.5042	25.5071	7.5	10	8.33333	1.44338	1.33333		281.25	325	0.792491		4.06445	8.12889	2356.19	868.326	0
994	728	994	358	1057.11	221.173	24.796	5.782	0.297	5.795	1057.11	221.173	24.796	1051	215	19	13	13	12		269.372	269.372	236.849	30	32.5	31.6667	1.44338	1.08333		15531.2	4550	0.820872		15.4777	30.9554	132732	12598.1	0.998841
74	124	74	56	642.122	224.676	20.608	2.208	0.338	2.228	642.122	224.676	20.608	640	222	19	5	6	4		57.9806	77.7261	40.5042	10	15	12.5	2.5	1.5		1156.25	775	0.852868		6.5111	13.0222	7853.98	1953.55	0
118	174	118	80	650.966	225.186	21.042	2.636	0.333	2.59	650.966	225.186	21.042	648	222	19	7	7	5		99.5826	99.5826	57.9806	12.5	17.5	15.8333	2.88675	1.4		1843.75	1087.5	0.829573		7.60684	15.2137	16035.2	3141.19	0
13	40	13	12	289.231	229.231	19.769	1.161	0.23	1.193	289.231	229.231	19.769	288	228	19	3	3	3		25.5071	25.5071	25.5071	7.5	7.5	7.5	0	1		203.125	250	0.829312		3.64663	7.29326	1767.15	706.858	0
14	42	14	13	931.857	242.714	19.714	1.192	0.253	1.212	931.857	242.714	19.714	931	242	19	3	3	3		25.5071	25.5071	25.5071	7.5	7.5	7.5	0	1		218.75	262.5	0.829822		3.73783	7.47566	1767.15	706.858	0
89	144	89	63	808.483	253	21.393	2.369	0.331	2.448	808.483	253	21.393	806	251	19	6	6	5		77.7261	77.7261	57.9806	12.5	15	14.1667	1.44338	1.2		1390.62	900	0.830577		6.92427	13.8485	11781	2519.19	0
122	174	122	80	548.869	258.377	21.828	2.678	0.31	2.686	548.869	258.377	21.828	546	256	19	6	6	6		77.7261	77.7261	77.7261	15	15	15	0	1		1906.25	1087.5	0.848216		7.69184	15.3837	14137.2	2827.43	1
17	48	17	15	639.529	261.941	20.176	1.279	0.198	1.291	639.529	261.941	20.176	638	261	19	4	3	3		40.5042	25.5071	25.5071	7.5	10	8.33333	1.44338	1.33333		265.625	300	0.826432		3.98774	7.97548	2356.19	868.326	0
17	46	17	17	906.412	272.941	19.529	1.222	0.347	1.23	906.412	272.941	19.529	905	272	19	4	3	2		40.5042	25.5071	13.2921	5	10	7.5	2.5	2		265.625	287.5	0.862364		3.98774	7.97548	1570.8	697.525	0
8	24	8	8	298.5	273.5	19.5	0.866	0	0.866	298.5	273.5	19.5	298	273	19	2	2	2		13.2921	13.2921	13.2921	5	5	5	0	1		125	150	0.999995		3.10175	6.2035	523.599	314.159	0
202	254	202	113	610.302	274.223	22.129	3.253	0.297	3.258	610.303	274.223	22.129	607	271	19	7	8	7		99.5826	123.426	99.5826	17.5	20	18.3333	1.44338	1.14286		3156.25	1587.5	0.813235		9.09971	18.1994	25656.3	4219.84	0.9969
54	106	54	41	631.944	278.481	20.222	1.978	0.298	2.006	631.944	278.481	20.222	630	276	19	5	6	4		57.9806	77.7261	40.5042	10	15	12.5	2.5	1.5		843.75	662.5	0.808672		5.86194	11.7239	7853.98	1953.55	0
10	34	10	10	1172	287.5	19	1.208	0.461	1.118	1172	287.5	19	1171	286	19	3	4	1		25.5071	40.5042	4.36203	2.5	10	6.66667	3.81881	4		156.25	212.5	0.8191		3.34126	6.68252	785.398	554.475	0
277	302	277	143	336.686	298.44	22.253	3.646	0.283	3.672	336.686	298.44	22.253	333	295	19	8	8	8		123.426	123.426	123.426	20	20	20	0	1		4328.12	1887.5	0.844232		10.1097	20.2193	33510.3	5026.55	1
109	168	109	72	842.734	299.064	21.376	2.573	0.287	2.595	842.734	299.064	21.376	840	297	19	6	6	6		77.7261	77.7261	77.7261	15	15	15	0	1		1703.12	1050	0.814937		7.40831	14.8166	14137.2	2827.43	1
91	142	91	67	130.132	301.747	21.396	2.375	0.345	2.399	130.132	301.747	21.396	128	299	19	5	6	5		57.9806	77.7261	57.9806	12.5	15	13.3333	1.44338	1.2		1421.88	887.5	0.854847		6.97575	13.9515	9817.48	2230.01	0
12	40	12	11	551.667	311.083	20.083	1.128	0.195	1.137	551.667	311.083	20.083	551	310	19	3	3	3		25.5071	25.5071	25.5071	7.5	7.5	7.5	0	1		187.5	250	0.786218		3.55062	7.10124	1767.15	706.858	0
844	642	844	317	704.866	313.719	24.218	5.454	0.268	5.453	704.867	313.719	24.218	700	308	19	11	12	12		205.934	236.849	236.849	27.5	30	29.1667	1.44338	1.09091		13187.5	4012.5	0.834659		14.6563	29.3126	103673	10687	0.998628
135	194	135	85	603.518	322.533	21.593	2.795	0.299	2.884	603.519	322.533	21.593	601	320	19	6	7	6		77.7261	99.5826	77.7261	15	17.5	15.8333	1.44338	1.16667		2109.38	1212.5	0.813898		7.95588	15.9118	16493.4	3146.39	0.995888
568	498	568	241	114.415	357.775	23.87	4.73	0.294	4.75	114.415	357.775	23.87	110	353	19	10	11	10		176.68	205.934	176.68	25	27.5	25.8333	1.44338	1.1		8875	3112.5	0.826327		12.8438	25.6876	71994.8	8382.57	0.998407
105	160	105	71	793.352	370.019	21.057	2.529	0.285	2.564	793.353	370.019	21.057	791	368	19	6	6	5		77.7261	77.7261	57.9806	12.5	15	14.1667	1.44338	1.2		1640.62	1000	0.83462		7.31656	14.6331	11781	2519.19	0
29	82	29	29	768.897	376.517	19	2.038	0.744	2.158	768.897	376.517	19	766	374	19	6	6	1		77.7261	77.7261	4.36203	2.5	15	10.8333	7.21688	6		453.125	512.5	0.690665		4.76478	9.52957	2356.19	1525.18	0
169	218	169	102	211.544	388.047	21.331	3.029	0.309	3.042	211.544	388.047	21.331	209	385	19	6	7	6		77.7261	99.5826	77.7261	15	17.5	15.8333	1.44338	1.16667		2640.62	1362.5	0.841299		8.57445	17.1489	16493.4	3146.39	0.995888
912	670	912	341	620.232	419.115	24.034	5.597	0.273	5.611	620.232	419.116	24.034	615	414	19	12	12	11		236.849	236.849	205.934	27.5	30	29.1667	1.44338	1.09091		14250	4187.5	0.842179		15.0398	30.0796	103673	10687	0.998628
85	138	85	58	1054.81	419.988	21.035	2.349	0.237	2.341	1054.81	419.988	21.035	1052	418	19	6	5	5		77.7261	57.9806	57.9806	12.5	15	13.3333	1.44338	1.2		1328.12	862.5	0.840522		6.81894	13.6379	9817.48	2230.01	0
26	64	26	22	85.692	421.5	20.192	1.512	0.267	1.543	85.692	421.5	20.192	84	420	19	4	4	3		40.5042	40.5042	25.5071	7.5	10	9.16667	1.44338	1.33333		406.25	400	0.822782		4.59446	9.18893	3141.59	1053.47	0
34	76	34	28	229.118	434.147	20.029	1.65	0.324	1.602	229.118	434.147	20.029	227	432	19	5	5	3		57.9806	57.9806	25.5071	7.5	12.5	10.8333	2.88675	1.66667		531.25	475	0.828555		5.02424	10.0485	4908.74	1468.07	0
38	86	38	31	830.079	468.816	20.974	1.736	0.332	1.698	830.079	468.816	20.974	828	467	19	5	5	4		57.9806	57.9806	40.5042	10	12.5	11.6667	1.44338	1.25		593.75	537.5	0.788569		5.21401	10.428	6544.98	1707.75	0
4372	1936	4372	1005	1068.37	477.249	28.534	9.731	0.266	9.743	1068.35	477.244	28.534	1059	468	19	20	20	20		538.387	538.387	538.387	50	50	50	0	1		68312.5	12100	0.828636		25.3593	50.7186	523599	31415.9	1
89	144	89	63	1144.78	527.719	20.674	2.378	0.313	2.41	1144.78	527.719	20.674	1142	525	19	6	6	5		77.7261	77.7261	57.9806	12.5	15	14.1667	1.44338	1.2		1390.62	900	0.830577		6.92427	13.8485	11781	2519.19	0
105	162	105	72	941.724	536.029	20.971	2.527	0.29	2.52	941.724	536.029	20.971	939	534	19	6	6	5		77.7261	77.7261	57.9806	12.5	15	14.1667	1.44338	1.2		1640.62	1012.5	0.824316		7.31656	14.6331	11781	2519.19	0
8	24	8	8	719.5	551.5	19.5	0.866	0	0.866	719.5	551.5	19.5	719	551	19	2	2	2		13.2921	13.2921	13.2921	5	5	5	0	1		125	150	0.999995		3.10175	6.2035	523.599	314.159	0
23	58	23	21	378.913	557.652	20	1.401	0.254	1.398	378.913	557.652	20	378	556	19	3	4	3		25.5071	40.5042	25.5071	7.5	10	8.33333	1.44338	1.33333		359.375	362.5	0.836642		4.41049	8.82097	2356.19	868.326	0
87	158	87	74	874.793	588.448	20.333	2.569	0.827	2.627	874.793	588.448	20.333	871	586	19	8	6	3		123.426	77.7261	25.5071	7.5	20	14.1667	6.29153	2.66667		1359.38	987.5	0.745598		6.87201	13.744	9424.78	2484.65	0
136	204	136	86	887.25	593.713	21.985	2.875	0.507	2.888	887.251	593.713	21.985	884	591	19	7	6	7		99.5826	77.7261	99.5826	15	17.5	16.6667	1.44338	1.16667		2125	1275	0.777818		7.97548	15.951	19242.3	3487.75	0.995656
25	74	25	25	898.8	596.04	19	2.039	0.89	2.05	898.8	596.04	19	896	594	19	7	5	1		99.5826	57.9806	4.36203	2.5	17.5	10.8333	7.63763	7		390.625	462.5	0.69323		4.53479	9.06958	2290.74	1488.45	0
21	58	21	18	910.571	597.333	20.143	1.409	0.269	1.424	910.571	597.333	20.143	909	596	19	4	4	3		40.5042	40.5042	25.5071	7.5	10	9.16667	1.44338	1.33333		328.125	362.5	0.787409		4.27875	8.5575	3141.59	1053.47	0
253166	29428	253166	15978	1025.61	603.356	58.558	38.927	1.924	38.916	1023.1	601.515	58.511	985	566	19	87	75	80		5720.92	4506.61	4999.26	187.5	217.5	201.667	15.0693	1.16		3.95572e+06	183925	0.815941		98.1098	196.22	3.41648e+07	510682	0.997055
19	54	19	19	741.737	605.526	19.421	1.364	0.452	1.432	741.737	605.526	19.421	740	604	19	4	4	2		40.5042	40.5042	13.2921	5	10	8.33333	2.88675	2		296.875	337.5	0.791148		4.13836	8.27672	2094.4	868.418	0
9	32	9	9	909.444	607.667	19	1.182	0.455	1.405	909.444	607.667	19	908	607	19	4	3	1		40.5042	25.5071	4.36203	2.5	10	6.66667	3.81881	4		140.625	200	0.811261		3.22595	6.45191	785.398	554.475	0
8	30	8	8	915	608.5	19	1.059	0.383	1.118	915	608.5	19	914	607	19	3	4	1		25.5071	40.5042	4.36203	2.5	10	6.66667	3.81881	4		125	187.5	0.799996		3.10175	6.2035	785.398	554.475	0
4	16	4	4	1092.5	614.5	19	0.707	0	0.707	1092.5	614.5	19	1092	614	19	2	2	1		13.2921	13.2921	4.36203	2.5	5	4.16667	1.44338	2		62.5	100	0.944936		2.46186	4.92373	261.799	217.104	0
7	26	7	7	745.286	618	19	0.975	0.36	1.04	745.286	618	19	744	617	19	3	3	1		25.5071	25.5071	4.36203	2.5	7.5	5.83333	2.88675	3		109.375	162.5	0.844451		2.96672	5.93344	589.049	428.549	0
454	422	454	203	790.104	621.861	22.837	4.369	0.269	4.369	790.104	621.861	22.837	785	618	19	10	9	9		176.68	149.153	149.153	22.5	25	23.3333	1.44338	1.11111		7093.75	2637.5	0.839861		11.9196	23.8392	53014.4	6837.92	0.998058
18	46	18	17	283.889	624.167	19.667	1.263	0.252	1.306	283.889	624.167	19.667	283	623	19	3	3	3		25.5071	25.5071	25.5071	7.5	7.5	7.5	0	1		281.25	287.5	0.895859		4.06445	8.12889	1767.15	706.858	0
15	48	15	15	847.8	624.267	19	1.481	0.562	1.498	847.8	624.267	19	846	623	19	5	4	1		57.9806	40.5042	4.36203	2.5	12.5	8.33333	5.20416	5		234.375	300	0.760271		3.82479	7.64958	1309	880.433	0
9	34	9	9	912.444	635.222	19	1.162	0.452	1.301	912.444	635.222	19	911	634	19	4	4	1		40.5042	40.5042	4.36203	2.5	10	7.5	4.33013	4		140.625	212.5	0.76354		3.22595	6.45191	1047.2	716.308	0
6	22	6	6	917.5	638	19	0.912	0.319	1.118	917.5	638	19	917	637	19	2	3	1		13.2921	25.5071	4.36203	2.5	7.5	5	2.5	3		93.75	137.5	0.900521		2.81813	5.63626	392.699	306.075	0
672	554	672	272	100.92	661.781	23.439	5.026	0.265	5.027	100.92	661.782	23.439	96	657	19	11	11	10		205.934	205.934	176.68	25	27.5	26.6667	1.44338	1.1		10500	3462.5	0.830907		13.5842	27.1684	79194.3	8932.98	0.998352
33	84	33	33	856.061	669.727	19.758	1.768	0.644	1.754	856.061	669.727	19.758	854	667	19	5	6	2		57.9806	77.7261	13.2921	5	15	10.8333	5.20416	3		515.625	525	0.734873		4.97449	9.94898	3926.99	1466.75	0
9	34	9	8	842.778	673.889	20.111	1.065	0.161	1.139	842.778	673.889	20.111	842	673	19	3	3	3		25.5071	25.5071	25.5071	7.5	7.5	7.5	0	1		140.625	212.5	0.76354		3.22595	6.45191	1767.15	706.858	0
516	466	516	224	857.641	686.033	23.178	4.587	0.337	4.593	857.642	686.032	23.178	853	682	19	10	9	10		176.68	149.153	176.68	22.5	25	24.1667	1.44338	1.11111		8062.5	2912.5	0.828316		12.4392	24.8785	58904.9	7336.04	0.997984
106	162	106	67	983.462	689.132	21.491	2.58	0.253	2.631	983.463	689.132	21.491	981	687	19	6	6	6		77.7261	77.7261	77.7261	15	15	15	0	1		1656.25	1012.5	0.829541		7.33971	14.6794	14137.2	2827.43	1
392	396	392	184	1085	714.477	23.316	4.141	0.295	4.138	1085	714.477	23.316	1081	710	19	9	10	9		149.153	176.68	149.153	22.5	25	23.3333	1.44338	1.11111		6125	2475	0.811543		11.3503	22.7005	53014.4	6837.92	0.998058
32	72	32	26	1014.38	732.406	20.406	1.633	0.234	1.649	1014.38	732.406	20.406	1013	731	19	4	4	4		40.5042	40.5042	40.5042	10	10	10	0	1		500	450	0.839943		4.92373	9.84745	4188.79	1256.64	0
1444	932	1444	464	1167.72	763.807	25.318	6.607	0.269	6.611	1167.72	763.802	25.318	1161	757	19	14	14	14		303.452	303.452	303.452	35	35	35	0	1		22562.5	5825	0.822453		17.5294	35.0587	179594	15393.8	1
95	150	95	64	128.611	785.811	21.242	2.447	0.283	2.487	128.611	785.81	21.242	126	783	19	6	6	5		77.7261	77.7261	57.9806	12.5	15	14.1667	1.44338	1.2		1484.38	937.5	0.832799		7.0765	14.153	11781	2519.19	0
24	58	24	22	777.417	785.833	20.167	1.419	0.276	1.465	777.417	785.833	20.167	776	785	19	4	3	3		40.5042	25.5071	25.5071	7.5	10	8.33333	1.44338	1.33333		375	362.5	0.86072		4.4735	8.947	2356.19	868.326	0
14	46	14	14	1002	788	19.071	1.368	0.603	1.416	1002	788	19.071	1000	787	19	5	3	2		57.9806	25.5071	13.2921	5	12.5	8.33333	3.81881	2.5		218.75	287.5	0.757664		3.73783	7.47566	1963.5	842.594	0
89	140	89	60	694.135	796.225	21.056	2.391	0.254	2.384	694.135	796.225	21.056	692	794	19	5	6	5		57.9806	77.7261	57.9806	12.5	15	13.3333	1.44338	1.2		1390.62	875	0.854308		6.92427	13.8485	9817.48	2230.01	0
34	78	34	28	47.559	817.088	20.235	1.664	0.304	1.713	47.559	817.088	20.235	46	815	19	4	5	4		40.5042	57.9806	40.5042	10	12.5	10.8333	1.44338	1.25		531.25	487.5	0.80731		5.02424	10.0485	5235.99	1470.66	0
31	66	31	28	669.806	829.032	19.968	1.543	0.302	1.558	669.806	829.032	19.968	668	828	19	4	4	3		40.5042	40.5042	25.5071	7.5	10	9.16667	1.44338	1.33333		484.375	412.5	0.897111		4.87189	9.74379	3141.59	1053.47	0
23	62	23	23	689.609	846.783	19.739	1.518	0.557	1.59	689.609	846.783	19.739	688	845	19	4	5	2		40.5042	57.9806	13.2921	5	12.5	9.16667	3.81881	2.5		359.375	387.5	0.782665		4.41049	8.82097	2617.99	1044.73	0
18	48	18	17	256.833	853	20.278	1.262	0.239	1.289	256.833	853	20.278	256	852	19	3	3	3		25.5071	25.5071	25.5071	7.5	7.5	7.5	0	1		281.25	300	0.858531		4.06445	8.12889	1767.15	706.858	0
112	172	112	75	24.991	881.893	21.277	2.593	0.328	2.612	24.991	881.893	21.277	22	879	19	7	7	6		99.5826	99.5826	77.7261	15	17.5	16.6667	1.44338	1.16667		1750	1075	0.810524		7.47566	14.9513	19242.3	3487.75	0.995656
8	28	8	8	131.375	887.375	20	0.951	0.27	1.008	131.375	887.375	20	131	887	19	2	2	3		13.2921	13.2921	25.5071	5	7.5	5.83333	1.44338	1.5		125	175	0.857139		3.10175	6.2035	785.398	422.918	0
14	42	14	14	116.857	891.786	19.643	1.177	0.38	1.216	116.857	891.786	19.643	115	891	19	4	3	2		40.5042	25.5071	13.2921	5	10	7.5	2.5	2		218.75	262.5	0.829822		3.73783	7.47566	1570.8	697.525	0
185	236	185	108	445.005	891.081	22.395	3.131	0.279	3.195	445.006	891.081	22.395	442	888	19	7	7	7		99.5826	99.5826	99.5826	17.5	17.5	17.5	0	1		2890.62	1475	0.825439		8.83692	17.6738	22449.3	3848.45	1
26	78	26	26	88.5	921.269	19	2.114	0.926	1.965	88.5	921.269	19	85	919	19	8	5	1		123.426	57.9806	4.36203	2.5	20	11.6667	8.77971	8		406.25	487.5	0.675103		4.59446	9.18893	2617.99	1693.07	0
7	24	7	7	195.571	919.429	19.429	0.855	0.064	0.833	195.571	919.429	19.429	195	919	19	2	2	2		13.2921	13.2921	13.2921	5	5	5	0	1		109.375	150	0.914822		2.96672	5.93344	523.599	314.159	0
6	22	6	6	358.333	925.667	19.5	0.827	0.109	0.898	358.333	925.667	19.5	358	925	19	2	2	2		13.2921	13.2921	13.2921	5	5	5	0	1		93.75	137.5	0.900521		2.81813	5.63626	523.599	314.159	0
21	54	21	20	240	931	20.095	1.319	0.232	1.383	240	931	20.095	239	930	19	3	3	3		25.5071	25.5071	25.5071	7.5	7.5	7.5	0	1		328.125	337.5	0.845736		4.27875	8.5575	1767.15	706.858	0
43	84	43	37	56.791	935.488	20	1.769	0.346	1.825	56.791	935.488	20	55	934	19	5	4	3		57.9806	40.5042	25.5071	7.5	12.5	10	2.5	1.66667		671.875	525	0.876695		5.43334	10.8667	3926.99	1246.89	0
308	368	308	189	241.39	964.782	22.731	3.945	0.894	3.891	241.39	964.783	22.731	238	960	19	8	11	8		123.426	205.934	123.426	20	27.5	22.5	4.33013	1.375		4812.5	2300	0.743593		10.4736	20.9471	46076.7	6321.84	0.983169
43	88	43	35	321.465	965.512	20.791	1.79	0.226	1.788	321.465	965.512	20.791	320	964	19	4	4	4		40.5042	40.5042	40.5042	10	10	10	0	1		671.875	550	0.836846		5.43334	10.8667	4188.79	1256.64	0
27	66	27	23	647.37	974.37	19.778	1.523	0.268	1.524	647.37	974.37	19.778	646	973	19	4	4	3		40.5042	40.5042	25.5071	7.5	10	9.16667	1.44338	1.33333		421.875	412.5	0.818178		4.65263	9.30526	3141.59	1053.47	0
75	130	75	54	677.293	975.08	21.24	2.232	0.278	2.247	677.293	975.08	21.24	675	973	19	6	5	5		77.7261	57.9806	57.9806	12.5	15	13.3333	1.44338	1.2		1171.88	812.5	0.820817		6.5403	13.0806	9817.48	2230.01	0
34	72	34	30	849.588	1015.18	19.941	1.613	0.295	1.635	849.588	1015.18	19.941	848	1014	19	4	4	3		40.5042	40.5042	25.5071	7.5	10	9.16667	1.44338	1.33333		531.25	450	0.874586		5.02424	10.0485	3141.59	1053.47	0
62	116	62	44	769.919	1020.13	21.323	2.102	0.238	2.144	769.919	1020.13	21.323	768	1018	19	5	5	5		57.9806	57.9806	57.9806	12.5	12.5	12.5	0	1		968.75	725	0.81025		6.1382	12.2764	8181.23	1963.5	0
4	18	4	4	332.25	1023.75	19.75	0.73	0.198	0.829	332.25	1023.75	19.75	332	1023	19	2	2	2		13.2921	13.2921	13.2921	5	5	5	0	1		62.5	112.5	0.839943		2.46186	4.92373	523.599	314.159	0
25	60	25	23	791.88	1046.36	20.16	1.436	0.28	1.446	791.88	1046.36	20.16	791	1045	19	3	4	3		25.5071	40.5042	25.5071	7.5	10	8.33333	1.44338	1.33333		390.625	375	0.854984		4.53479	9.06958	2356.19	868.326	0
8242	2968	8242	1560	517.895	1053.25	30.804	12.116	0.281	12.128	517.911	1053.31	30.804	506	1041	19	25	25	25		770.685	770.685	770.685	62.5	62.5	62.5	0	1		128781	18550	0.824847		31.3272	62.6544	1.02265e+06	49087.4	1
9	32	9	9	620.778	1052.78	19.667	0.974	0.269	1.048	620.778	1052.78	19.667	620	1052	19	3	3	2		25.5071	25.5071	13.2921	5	7.5	6.66667	1.44338	1.5		140.625	200	0.811261		3.22595	6.45191	1178.1	556.46	0
5	20	5	5	610.6	1060.6	19.2	0.79	0.143	0.748	610.6	1060.6	19.2	610	1060	19	2	2	2		13.2921	13.2921	13.2921	5	5	5	0	1		78.125	125	0.877201		2.65196	5.30392	523.599	314.159	0
31	74	31	26	582.742	1074.32	20.161	1.593	0.251	1.622	582.742	1074.32	20.161	581	1073	19	4	4	4		40.5042	40.5042	40.5042	10	10	10	0	1		484.375	462.5	0.800126		4.87189	9.74379	4188.79	1256.64	0
83	136	83	59	328.422	1087.94	20.916	2.316	0.274	2.325	328.422	1087.94	20.916	326	1086	19	6	5	5		77.7261	57.9806	57.9806	12.5	15	13.3333	1.44338	1.2		1296.88	850	0.839451		6.76503	13.5301	9817.48	2230.01	0
759	598	759	299	979.872	1112.2	24.478	5.244	0.278	5.261	979.876	1112.2	24.478	975	1107	19	11	11	12		205.934	205.934	236.849	27.5	30	28.3333	1.44338	1.09091		11859.4	3737.5	0.834851		14.1468	28.2936	95033.2	10084.3	0.99867
60	110	60	45	57.8	1116.17	20.733	2.053	0.293	2.099	57.8	1116.17	20.733	56	1114	19	5	5	4		57.9806	57.9806	40.5042	10	12.5	11.6667	1.44338	1.25		937.5	687.5	0.83597		6.07148	12.143	6544.98	1707.75	0
1099	764	1099	385	155.966	1122.59	24.42	5.992	0.265	6.004	155.967	1122.6	24.42	150	1117	19	13	13	12		269.372	269.372	236.849	30	32.5	31.6667	1.44338	1.08333		17171.9	4775	0.836349		16.0045	32.0091	132732	12598.1	0.998841
8	28	8	8	318.5	1132.75	19.5	0.941	0.244	0.89	318.5	1132.75	19.5	318	1132	19	2	3	2		13.2921	25.5071	13.2921	5	7.5	5.83333	1.44338	1.5		125	175	0.857139		3.10175	6.2035	785.398	422.918	0
33	70	33	29	664.636	1152.79	20.061	1.6	0.289	1.651	664.636	1152.79	20.061	663	1151	19	4	4	3		40.5042	40.5042	25.5071	7.5	10	9.16667	1.44338	1.33333		515.625	437.5	0.881848		4.97449	9.94898	3141.59	1053.47	0
6	22	6	6	925.333	1153.33	19.5	0.827	0.109	0.897	925.333	1153.33	19.5	925	1153	19	2	2	2		13.2921	13.2921	13.2921	5	5	5	0	1		93.75	137.5	0.900521		2.81813	5.63626	523.599	314.159	0
630	542	630	257	481.968	1170.31	23.8	4.914	0.272	4.929	481.969	1170.31	23.8	477	1165	19	11	11	11		205.934	205.934	205.934	27.5	27.5	27.5	0	1		9843.75	3387.5	0.813536		13.2951	26.5901	87113.7	9503.32	1
9	30	9	9	128.444	1178.89	19.333	0.976	0.261	1.048	128.444	1178.89	19.333	128	1178	19	2	3	2		13.2921	25.5071	13.2921	5	7.5	5.83333	1.44338	1.5		140.625	187.5	0.865345		3.22595	6.45191	785.398	422.918	0
13	42	13	12	266.154	1183.77	20.077	1.168	0.208	1.195	266.154	1183.77	20.077	265	1183	19	3	3	3		25.5071	25.5071	25.5071	7.5	7.5	7.5	0	1		203.125	262.5	0.789821		3.64663	7.29326	1767.15	706.858	0
4	16	4	4	825.5	35.5	20	0.707	0	0.707	825.5	35.5	20	825	35	20	2	2	1		13.2921	13.2921	4.36203	2.5	5	4.16667	1.44338	2		62.5	100	0.944936		2.46186	4.92373	261.799	217.104	0
12	42	12	10	353	41.5	21	1.194	0.161	1.118	353	41.5	21	352	40	20	3	4	3		25.5071	40.5042	25.5071	7.5	10	8.33333	1.44338	1.33333		187.5	262.5	0.74878		3.55062	7.10124	2356.19	868.326	0
361	368	361	172	945.789	78.922	23.338	4.025	0.298	4.034	945.791	78.922	23.338	942	75	20	9	9	8		149.153	149.153	123.426	20	22.5	21.6667	1.44338	1.125		5640.62	2300	0.82662		11.0428	22.0856	42411.5	5896.18	0.997476
33	72	33	29	900.576	113.727	21.091	1.606	0.286	1.667	900.576	113.727	21.091	899	112	20	4	4	3		40.5042	40.5042	25.5071	7.5	10	9.16667	1.44338	1.33333		515.625	450	0.857352		4.97449	9.94898	3141.59	1053.47	0
457	432	457	208	1090.38	128.952	24.048	4.372	0.276	4.383	1090.38	128.952	24.048	1086	125	20	10	9	9		176.68	149.153	149.153	22.5	25	23.3333	1.44338	1.11111		7140.62	2700	0.82403		11.9458	23.8916	53014.4	6837.92	0.998058
13905	4222	13905	2222	1140.7	143.034	34.527	14.506	0.319	14.519	1140.88	143.036	34.526	1126	129	20	30	29	30		1033.14	978.348	1033.14	72.5	75	74.1667	1.44338	1.03448		217266	26387.5	0.82176		37.2936	74.5872	1.70824e+06	69120.5	0.999794
150	202	150	90	465.72	149.94	22.693	2.912	0.296	2.95	465.72	149.94	22.693	463	147	20	6	7	6		77.7261	99.5826	77.7261	15	17.5	15.8333	1.44338	1.16667		2343.75	1262.5	0.838543		8.24026	16.4805	16493.4	3146.39	0.995888
191	244	191	110	33.084	154.885	22.963	3.187	0.312	3.171	33.084	154.885	22.963	30	151	20	7	8	7		99.5826	123.426	99.5826	17.5	20	18.3333	1.44338	1.14286		2984.38	1525	0.815545		8.93144	17.8629	25656.3	4219.84	0.9969
6	24	6	6	1105.17	156.833	20.333	0.874	0.288	0.913	1105.17	156.833	20.333	1104	156	20	3	2	2		25.5071	13.2921	13.2921	5	7.5	5.83333	1.44338	1.5		93.75	150	0.825478		2.81813	5.63626	785.398	422.918	0
217	260	217	121	158.535	163.783	22.406	3.331	0.353	3.352	158.535	163.783	22.406	155	160	20	8	8	6		123.426	123.426	77.7261	15	20	18.3333	2.88675	1.33333		3390.62	1625	0.833327		9.3196	18.6392	25132.7	4213.89	0.984678
33	74	33	28	116.727	164.515	21.455	1.643	0.282	1.647	116.727	164.515	21.455	115	163	20	4	4	4		40.5042	40.5042	40.5042	10	10	10	0	1		515.625	462.5	0.83418		4.97449	9.94898	4188.79	1256.64	0
6	26	6	6	522	185	20.167	0.843	0.339	1.014	522	185	20.167	521	184	20	3	3	2		25.5071	25.5071	13.2921	5	7.5	6.66667	1.44338	1.5		93.75	162.5	0.761979		2.81813	5.63626	1178.1	556.46	0
32	86	32	32	283.312	190.906	20.219	1.847	0.76	1.825	283.312	190.906	20.219	281	188	20	5	7	2		57.9806	99.5826	13.2921	5	17.5	11.6667	6.29153	3.5		500	537.5	0.703208		4.92373	9.84745	4581.49	1682.53	0
121	180	121	76	799.24	196.686	22.231	2.688	0.285	2.719	799.24	196.686	22.231	797	194	20	6	7	6		77.7261	99.5826	77.7261	15	17.5	15.8333	1.44338	1.16667		1890.62	1125	0.815455		7.67077	15.3415	16493.4	3146.39	0.995888
106	168	106	70	404.368	196.962	22.764	2.559	0.305	2.569	404.368	196.962	22.764	402	194	20	6	7	6		77.7261	99.5826	77.7261	15	17.5	15.8333	1.44338	1.16667		1656.25	1050	0.799915		7.33971	14.6794	16493.4	3146.39	0.995888
35	76	35	27	974.371	211.457	21.486	1.709	0.155	1.668	974.371	211.457	21.486	973	210	20	4	4	4		40.5042	40.5042	40.5042	10	10	10	0	1		546.875	475	0.844723		5.07302	10.146	4188.79	1256.64	0
53	102	53	41	684.585	226.264	21.245	1.951	0.29	1.938	684.585	226.264	21.245	683	224	20	5	5	4		57.9806	57.9806	40.5042	10	12.5	11.6667	1.44338	1.25		828.125	637.5	0.829977		5.82553	11.6511	6544.98	1707.75	0
697	570	697	273	826.121	227.908	25.027	5.103	0.256	5.114	826.119	227.908	25.027	821	223	20	11	11	11		205.934	205.934	205.934	27.5	27.5	27.5	0	1		10890.6	3562.5	0.82749		13.7506	27.5012	87113.7	9503.32	1
23	60	23	20	595.783	236.783	21.087	1.432	0.251	1.442	595.783	236.783	21.087	594	235	20	4	4	3		40.5042	40.5042	25.5071	7.5	10	9.16667	1.44338	1.33333		359.375	375	0.808754		4.41049	8.82097	3141.59	1053.47	0
25	72	25	25	1163.4	256.24	20.16	1.808	0.768	1.779	1163.4	256.24	20.16	1161	255	20	7	4	2		99.5826	40.5042	13.2921	5	17.5	10.8333	6.29153	3.5		390.625	450	0.712486		4.53479	9.06958	3665.19	1406	0
4	16	4	4	986.5	263.5	20	0.707	0	0.707	986.5	263.5	20	986	263	20	2	2	1		13.2921	13.2921	4.36203	2.5	5	4.16667	1.44338	2		62.5	100	0.944936		2.46186	4.92373	261.799	217.104	0
91	148	91	63	499.527	296.066	21.593	2.4	0.349	2.465	499.527	296.066	21.593	497	294	20	6	6	5		77.7261	77.7261	57.9806	12.5	15	14.1667	1.44338	1.2		1421.88	925	0.820191		6.97575	13.9515	11781	2519.19	0
10	34	10	10	1041.8	309.9	20.4	1.01	0.278	1.053	1041.8	309.9	20.4	1041	309	20	3	3	2		25.5071	25.5071	13.2921	5	7.5	6.66667	1.44338	1.5		156.25	212.5	0.8191		3.34126	6.68252	1178.1	556.46	0
8	24	8	8	1053.5	314.5	20.5	0.866	0	0.866	1053.5	314.5	20.5	1053	314	20	2	2	2		13.2921	13.2921	13.2921	5	5	5	0	1		125	150	0.999995		3.10175	6.2035	523.599	314.159	0
89	142	89	62	211.382	353.034	22.258	2.375	0.269	2.42	211.382	353.034	22.258	209	351	20	6	5	5		77.7261	57.9806	57.9806	12.5	15	13.3333	1.44338	1.2		1390.62	887.5	0.842275		6.92427	13.8485	9817.48	2230.01	0
9	30	9	9	169.889	355.667	20.556	0.976	0.261	1.048	169.889	355.667	20.556	169	355	20	3	2	2		25.5071	13.2921	13.2921	5	7.5	5.83333	1.44338	1.5		140.625	187.5	0.865345		3.22595	6.45191	785.398	422.918	0
79	134	79	54	307.152	364.342	22.215	2.305	0.296	2.312	307.152	364.342	22.215	305	362	20	5	6	5		57.9806	77.7261	57.9806	12.5	15	13.3333	1.44338	1.2		1234.38	837.5	0.824383		6.65456	13.3091	9817.48	2230.01	0
135	196	135	83	899.274	384.585	22.585	2.802	0.278	2.803	899.275	384.585	22.585	896	382	20	7	6	6		99.5826	77.7261	77.7261	15	17.5	15.8333	1.44338	1.16667		2109.38	1225	0.805593		7.95588	15.9118	16493.4	3146.39	0.995888
167	222	167	99	210.952	400.671	22.395	3.02	0.284	3.053	210.952	400.671	22.395	208	398	20	7	7	6		99.5826	99.5826	77.7261	15	17.5	16.6667	1.44338	1.16667		2609.38	1387.5	0.81961		8.54049	17.081	19242.3	3487.75	0.995656
464	436	464	210	117.209	419.881	24.14	4.393	0.275	4.387	117.209	419.882	24.14	113	415	20	10	10	9		176.68	176.68	149.153	22.5	25	24.1667	1.44338	1.11111		7250	2725	0.824786		12.0065	24.013	58904.9	7336.04	0.997984
9	28	9	9	847.556	445.333	20.444	0.945	0.225	0.916	847.556	445.333	20.444	847	444	20	2	3	2		13.2921	25.5071	13.2921	5	7.5	5.83333	1.44338	1.5		140.625	175	0.927156		3.22595	6.45191	785.398	422.918	0
76	132	76	53	377.368	457.618	21.724	2.259	0.287	2.298	377.368	457.618	21.724	375	455	20	5	6	5		57.9806	77.7261	57.9806	12.5	15	13.3333	1.44338	1.2		1187.5	825	0.815551		6.56924	13.1385	9817.48	2230.01	0
648	540	648	268	179.327	474.427	24.819	4.953	0.286	4.959	179.328	474.427	24.819	174	469	20	11	11	11		205.934	205.934	205.934	27.5	27.5	27.5	0	1		10125	3375	0.832029		13.4205	26.841	87113.7	9503.32	1
186	238	186	109	1017.48	481.968	23.274	3.132	0.278	3.161	1017.48	481.968	23.274	1014	479	20	8	7	7		123.426	99.5826	99.5826	17.5	20	18.3333	1.44338	1.14286		2906.25	1487.5	0.821449		8.85282	17.7056	25656.3	4219.84	0.9969
65	120	65	47	686.569	514.892	22.092	2.138	0.285	2.15	686.569	514.892	22.092	685	513	20	5	5	5		57.9806	57.9806	57.9806	12.5	12.5	12.5	0	1		1015.62	750	0.808308		6.23565	12.4713	8181.23	1963.5	0
34	76	34	30	848	583.735	21.824	1.624	0.341	1.622	848	583.735	21.824	846	582	20	4	5	4		40.5042	57.9806	40.5042	10	12.5	10.8333	1.44338	1.25		531.25	475	0.828555		5.02424	10.0485	5235.99	1470.66	0
158	216	158	92	1147.01	587.924	22.405	2.987	0.284	3.003	1147.01	587.924	22.405	1144	585	20	7	7	6		99.5826	99.5826	77.7261	15	17.5	16.6667	1.44338	1.16667		2468.75	1350	0.811833		8.38422	16.7684	19242.3	3487.75	0.995656
23	68	23	23	675.13	598.348	21.13	1.664	0.63	1.636	675.13	598.348	21.13	673	597	20	5	4	3		57.9806	40.5042	25.5071	7.5	12.5	10	2.5	1.66667		359.375	425	0.713606		4.41049	8.82097	3926.99	1246.89	0
13	42	13	13	904	602	20	1.395	0.627	1.414	904	602	20	903	600	20	3	5	1		25.5071	57.9806	4.36203	2.5	12.5	7.5	5	5		203.125	262.5	0.789821		3.64663	7.29326	981.748	682.095	0
30	84	30	30	741.1	612.033	20	2.08	0.786	2.163	741.1	612.033	20	738	610	20	7	5	1		99.5826	57.9806	4.36203	2.5	17.5	10.8333	7.63763	7		468.75	525	0.689632		4.81893	9.63787	2290.74	1488.45	0
79	142	79	55	1085.7	614.418	21.797	2.307	0.338	2.328	1085.7	614.418	21.797	1083	612	20	6	6	5		77.7261	77.7261	57.9806	12.5	15	14.1667	1.44338	1.2		1234.38	887.5	0.777939		6.65456	13.3091	11781	2519.19	0
75	168	75	61	915.947	612.013	23.613	2.825	1.386	2.37	915.947	612.013	23.613	913	608	20	7	10	7		99.5826	176.68	99.5826	17.5	25	20	4.33013	1.42857		1171.88	1050	0.635156		6.5403	13.0806	32070.4	4985.64	0.979113
115	206	115	82	911.739	619.983	23.243	2.89	0.896	2.674	911.74	619.983	23.243	909	615	20	6	9	7		77.7261	149.153	99.5826	15	22.5	18.3333	3.81881	1.5		1796.88	1287.5	0.68878		7.54182	15.0836	24740	4196.02	0.978543
115	168	115	73	844.904	631.678	22.6	2.638	0.26	2.653	844.904	631.678	22.6	842	629	20	6	6	6		77.7261	77.7261	77.7261	15	15	15	0	1		1796.88	1050	0.844575		7.54182	15.0836	14137.2	2827.43	1
53	106	53	39	929.906	644.792	21.321	1.992	0.28	2.034	929.906	644.792	21.321	928	643	20	5	5	4		57.9806	57.9806	40.5042	10	12.5	11.6667	1.44338	1.25		828.125	662.5	0.798657		5.82553	11.6511	6544.98	1707.75	0
6	22	6	6	851.5	647	20	0.912	0.319	1.118	851.5	647	20	851	646	20	2	3	1		13.2921	25.5071	4.36203	2.5	7.5	5	2.5	3		93.75	137.5	0.900521		2.81813	5.63626	392.699	306.075	0
6	24	6	6	849.167	650.167	20	0.912	0.368	1.014	849.167	650.167	20	848	649	20	3	3	1		25.5071	25.5071	4.36203	2.5	7.5	5.83333	2.88675	3		93.75	150	0.825478		2.81813	5.63626	589.049	428.549	0
5	20	5	5	851.4	654.2	20	0.848	0.319	0.894	851.4	654.2	20	851	653	20	2	3	1		13.2921	25.5071	4.36203	2.5	7.5	5	2.5	3		78.125	125	0.877201		2.65196	5.30392	392.699	306.075	0
233	306	233	136	1013.88	658.433	24.3	3.583	0.838	3.507	1013.88	658.434	24.3	1011	655	20	7	8	11		99.5826	123.426	205.934	17.5	27.5	21.6667	5.20416	1.57143		3640.62	1912.5	0.742446		9.54324	19.0865	40317.1	5843.28	0.973091
16	52	16	16	872.75	667.812	20	1.597	0.665	1.607	872.75	667.812	20	870	666	20	6	4	1		77.7261	40.5042	4.36203	2.5	15	9.16667	6.29153	6		250	325	0.732643		3.90796	7.81593	1570.8	1045.87	0
5	20	5	5	861.6	668.8	20	0.848	0.319	0.894	861.6	668.8	20	861	668	20	2	3	1		13.2921	25.5071	4.36203	2.5	7.5	5	2.5	3		78.125	125	0.877201		2.65196	5.30392	392.699	306.075	0
8	28	8	8	855.875	675.875	20	1.037	0.405	1.132	855.875	675.875	20	855	675	20	3	3	1		25.5071	25.5071	4.36203	2.5	7.5	5.83333	2.88675	3		125	175	0.857139		3.10175	6.2035	589.049	428.549	0
354	374	354	203	868.006	695.268	23.243	4.073	0.825	4.192	868.007	695.268	23.243	863	691	20	11	10	6		205.934	176.68	77.7261	15	27.5	22.5	6.61438	1.83333		5531.25	2337.5	0.80281		10.971	21.9419	43196.9	6325.09	0.941281
36	84	36	28	129.889	707.722	21.694	1.723	0.259	1.737	129.889	707.722	21.694	128	706	20	5	4	4		57.9806	40.5042	40.5042	10	12.5	10.8333	1.44338	1.25		562.5	525	0.778762		5.12088	10.2418	5235.99	1470.66	0
23	60	23	20	183.13	722	21.435	1.436	0.273	1.441	183.13	722	21.435	182	721	20	4	3	4		40.5042	25.5071	40.5042	7.5	10	9.16667	1.44338	1.33333		359.375	375	0.808754		4.41049	8.82097	3141.59	1053.47	0
71	122	71	51	744.085	731.62	22.225	2.197	0.277	2.186	744.085	731.62	22.225	742	730	20	5	5	5		57.9806	57.9806	57.9806	12.5	12.5	12.5	0	1		1109.38	762.5	0.84326		6.4219	12.8438	8181.23	1963.5	0
2734	1422	2734	724	987.426	747.004	28.353	8.263	0.274	8.275	987.437	747.016	28.353	979	739	20	18	17	18		454.505	414.606	454.505	42.5	45	44.1667	1.44338	1.05882		42718.8	8887.5	0.82499		21.6859	43.3717	360498	24509.9	0.999411
145	196	145	88	960.531	788.766	22.434	2.87	0.264	2.863	960.532	788.766	22.434	958	786	20	6	7	6		77.7261	99.5826	77.7261	15	17.5	15.8333	1.44338	1.16667		2265.62	1225	0.844899		8.14766	16.2953	16493.4	3146.39	0.995888
53	102	53	41	149.208	797.679	21.245	1.952	0.307	1.952	149.208	797.679	21.245	147	796	20	5	5	4		57.9806	57.9806	40.5042	10	12.5	11.6667	1.44338	1.25		828.125	637.5	0.829977		5.82553	11.6511	6544.98	1707.75	0
519	466	519	226	235.36	846.383	24.195	4.579	0.292	4.622	235.361	846.382	24.195	231	842	20	10	10	10		176.68	176.68	176.68	25	25	25	0	1		8109.38	2912.5	0.831524		12.4633	24.9266	65449.8	7853.98	1
15	46	15	13	115.467	870.2	21.067	1.242	0.191	1.289	115.467	870.2	21.067	114	869	20	4	3	3		40.5042	25.5071	25.5071	7.5	10	8.33333	1.44338	1.33333		234.375	287.5	0.793327		3.82479	7.64958	2356.19	868.326	0
123	180	123	80	12.203	896.276	22.455	2.692	0.272	2.707	12.203	896.277	22.455	10	894	20	6	6	6		77.7261	77.7261	77.7261	15	15	15	0	1		1921.88	1125	0.824416		7.7128	15.4256	14137.2	2827.43	1
134	186	134	86	971.157	917.396	22.075	2.777	0.359	2.764	971.157	917.395	22.075	968	915	20	7	6	5		99.5826	77.7261	57.9806	12.5	17.5	15	2.5	1.4		2093.75	1162.5	0.844707		7.93619	15.8724	13744.5	2817.39	0
148	206	148	87	51.48	939.757	22.736	2.91	0.29	2.886	51.48	939.757	22.736	49	937	20	6	7	6		77.7261	99.5826	77.7261	15	17.5	15.8333	1.44338	1.16667		2312.5	1287.5	0.814935		8.20347	16.4069	16493.4	3146.39	0.995888
31	74	31	25	422.484	947.226	21.677	1.629	0.236	1.647	422.484	947.226	21.677	421	946	20	4	4	4		40.5042	40.5042	40.5042	10	10	10	0	1		484.375	462.5	0.800126		4.87189	9.74379	4188.79	1256.64	0
4	18	4	4	466.25	953.25	20.25	0.73	0.198	0.829	466.25	953.25	20.25	466	953	20	2	2	2		13.2921	13.2921	13.2921	5	5	5	0	1		62.5	112.5	0.839943		2.46186	4.92373	523.599	314.159	0
120	172	120	77	52.45	974.35	21.983	2.67	0.285	2.663	52.45	974.35	21.983	50	972	20	6	6	5		77.7261	77.7261	57.9806	12.5	15	14.1667	1.44338	1.2		1875	1075	0.848675		7.64958	15.2992	11781	2519.19	0
49	96	49	39	994.571	988.102	21.592	1.885	0.275	1.899	994.571	988.102	21.592	993	986	20	4	5	4		40.5042	57.9806	40.5042	10	12.5	10.8333	1.44338	1.25		765.625	600	0.836903		5.67513	11.3503	5235.99	1470.66	0
80	128	80	55	93.088	990.075	22.075	2.294	0.204	2.322	93.088	990.075	22.075	91	988	20	5	5	5		57.9806	57.9806	57.9806	12.5	12.5	12.5	0	1		1250	800	0.870294		6.68252	13.365	8181.23	1963.5	0
20	54	20	20	807.35	1014.4	20.65	1.353	0.417	1.502	807.35	1014.4	20.65	806	1013	20	4	4	2		40.5042	40.5042	13.2921	5	10	8.33333	2.88675	2		312.5	337.5	0.81867		4.20973	8.41945	2094.4	868.418	0
7	26	7	7	203.857	1017.29	20.429	0.898	0.245	0.926	203.857	1017.29	20.429	203	1017	20	3	2	2		25.5071	13.2921	13.2921	5	7.5	5.83333	1.44338	1.5		109.375	162.5	0.844451		2.96672	5.93344	785.398	422.918	0
18	56	18	18	811.5	1019	20.889	1.447	0.519	1.504	811.5	1019	20.889	810	1017	20	4	5	2		40.5042	57.9806	13.2921	5	12.5	9.16667	3.81881	2.5		281.25	350	0.735884		4.06445	8.12889	2617.99	1044.73	0
31	68	31	28	824.581	1023.97	21.129	1.555	0.312	1.586	824.581	1023.97	21.129	823	1023	20	4	3	4		40.5042	25.5071	40.5042	7.5	10	9.16667	1.44338	1.33333		484.375	425	0.870726		4.87189	9.74379	3141.59	1053.47	0
9	30	9	9	508.556	1082.11	20.667	0.976	0.261	1.048	508.556	1082.11	20.667	508	1081	20	2	3	2		13.2921	25.5071	13.2921	5	7.5	5.83333	1.44338	1.5		140.625	187.5	0.865345		3.22595	6.45191	785.398	422.918	0
31	68	31	27	899.774	1123.36	20.871	1.58	0.29	1.626	899.774	1123.36	20.871	898	1122	20	4	4	3		40.5042	40.5042	25.5071	7.5	10	9.16667	1.44338	1.33333		484.375	425	0.870726		4.87189	9.74379	3141.59	1053.47	0
18	52	18	16	787.278	1143.17	21.167	1.302	0.23	1.341	787.278	1143.17	21.167	786	1142	20	4	3	3		40.5042	25.5071	25.5071	7.5	10	8.33333	1.44338	1.33333		281.25	325	0.792491		4.06445	8.12889	2356.19	868.326	0
270	302	270	143	934.604	1144.76	23.256	3.604	0.294	3.625	934.604	1144.76	23.256	931	1141	20	8	8	8		123.426	123.426	123.426	20	20	20	0	1		4218.75	1887.5	0.829949		10.0238	20.0476	33510.3	5026.55	1
173	224	173	102	383.624	1150.94	22.925	3.058	0.263	3.131	383.624	1150.94	22.925	381	1148	20	7	7	7		99.5826	99.5826	99.5826	17.5	17.5	17.5	0	1		2703.12	1400	0.831633		8.64157	17.2831	22449.3	3848.45	1
64	118	64	45	685.312	1159	21.938	2.129	0.239	2.174	685.312	1159	21.938	683	1157	20	5	5	5		57.9806	57.9806	57.9806	12.5	12.5	12.5	0	1		1000	737.5	0.813555		6.2035	12.407	8181.23	1963.5	0
12	32	12	12	1081	1162.5	20.5	1.052	0.255	1.225	1081	1162.5	20.5	1080	1162	20	3	2	2		25.5071	13.2921	13.2921	5	7.5	5.83333	1.44338	1.5		187.5	200	0.982773		3.55062	7.10124	785.398	422.918	0
4	16	4	4	371.5	1170.5	20	0.707	0	0.707	371.5	1170.5	20	371	1170	20	2	2	1		13.2921	13.2921	4.36203	2.5	5	4.16667	1.44338	2		62.5	100	0.944936		2.46186	4.92373	261.799	217.104	0
10	30	10	10	1047.5	1173.8	20.6	0.996	0.254	1.025	1047.5	1173.8	20.6	1047	1173	20	2	3	2		13.2921	25.5071	13.2921	5	7.5	5.83333	1.44338	1.5		156.25	187.5	0.928313		3.34126	6.68252	785.398	422.918	0
167	220	167	98	546.802	1179.68	22.467	3.024	0.265	3.014	546.803	1179.68	22.467	544	1177	20	7	7	6		99.5826	99.5826	77.7261	15	17.5	16.6667	1.44338	1.16667		2609.38	1375	0.827061		8.54049	17.081	19242.3	3487.75	0.995656
35	86	35	35	891.571	1194.49	20.343	1.72	0.584	1.68	891.571	1194.49	20.343	889	1192	20	6	6	2		77.7261	77.7261	13.2921	5	15	11.6667	5.7735	3		546.875	537.5	0.746499		5.07302	10.146	4712.39	1714.2	0
291	318	291	148	459.746	8.144	24.079	3.719	0.338	3.745	459.746	8.144	24.079	456	4	21	8	9	7		123.426	149.153	99.5826	17.5	22.5	20	2.5	1.28571		4546.88	1987.5	0.828547		10.2772	20.5544	32986.7	5016.4	0.991557
170	218	170	99	500.735	13.706	23.465	3.051	0.278	3.058	500.736	13.706	23.465	498	11	21	7	7	6		99.5826	99.5826	77.7261	15	17.5	16.6667	1.44338	1.16667		2656.25	1362.5	0.844615		8.59132	17.1826	19242.3	3487.75	0.995656
18	48	18	17	832	15.833	22.278	1.262	0.239	1.289	832	15.833	22.278	831	15	21	3	3	3		25.5071	25.5071	25.5071	7.5	7.5	7.5	0	1		281.25	300	0.858531		4.06445	8.12889	1767.15	706.858	0
62	112	62	47	1026.57	35.726	22.419	2.063	0.295	2.076	1026.57	35.726	22.419	1025	34	21	5	5	4		57.9806	57.9806	40.5042	10	12.5	11.6667	1.44338	1.25		968.75	700	0.839187		6.1382	12.2764	6544.98	1707.75	0
20	50	20	20	517.1	60.65	21.45	1.312	0.389	1.317	517.1	60.65	21.45	516	59	21	3	4	2		25.5071	40.5042	13.2921	5	10	7.5	2.5	2		312.5	312.5	0.884163		4.20973	8.41945	1570.8	697.525	0
5	20	5	5	273.4	115.6	21.8	0.79	0.143	0.748	273.4	115.6	21.8	273	115	21	2	2	2		13.2921	13.2921	13.2921	5	5	5	0	1		78.125	125	0.877201		2.65196	5.30392	523.599	314.159	0
537	618	537	317	955.812	146.335	27.35	5.236	1.517	5.133	955.812	146.335	27.35	948	141	21	15	13	10		339.043	269.372	176.68	25	37.5	31.6667	6.29153	1.5		8390.62	3862.5	0.641421		12.6057	25.2115	127627	12545.6	0.977132
60	126	60	51	943.5	156.333	24.567	2.284	0.788	2.254	943.5	156.333	24.567	942	154	21	4	6	7		40.5042	77.7261	99.5826	10	17.5	14.1667	3.81881	1.75		937.5	787.5	0.729815		6.07148	12.143	10995.6	2505.36	0.954464
75	128	75	55	94.12	168.907	23.173	2.236	0.308	2.254	94.12	168.907	23.173	92	166	21	5	6	5		57.9806	77.7261	57.9806	12.5	15	13.3333	1.44338	1.2		1171.88	800	0.833643		6.5403	13.0806	9817.48	2230.01	0
786	616	786	306	186.557	172.153	25.954	5.313	0.276	5.327	186.558	172.153	25.954	181	167	21	12	11	11		236.849	205.934	205.934	27.5	30	28.3333	1.44338	1.09091		12281.2	3850	0.829564		14.3126	28.6252	95033.2	10084.3	0.99867
80	140	80	53	938.688	176.738	22.913	2.327	0.257	2.334	938.688	176.738	22.913	936	174	21	6	6	5		77.7261	77.7261	57.9806	12.5	15	14.1667	1.44338	1.2		1250	875	0.795697		6.68252	13.365	11781	2519.19	0
1394	904	1394	454	1126.35	193.403	27.029	6.523	0.274	6.535	1126.36	193.403	27.029	1120	187	21	14	14	13		303.452	303.452	269.372	32.5	35	34.1667	1.44338	1.07692		21781.2	5650	0.828239		17.3247	34.6493	166766	14666.3	0.999007
10	36	10	9	588	219.7	22.1	1.087	0.179	1.14	588	219.7	22.1	587	219	21	3	3	3		25.5071	25.5071	25.5071	7.5	7.5	7.5	0	1		156.25	225	0.773594		3.34126	6.68252	1767.15	706.858	0
6	24	6	6	469.833	221.333	21.167	0.874	0.288	0.913	469.833	221.333	21.167	469	221	21	3	2	2		25.5071	13.2921	13.2921	5	7.5	5.83333	1.44338	1.5		93.75	150	0.825478		2.81813	5.63626	785.398	422.918	0
5	20	5	5	485.6	225.2	21.6	0.79	0.143	0.748	485.6	225.2	21.6	485	225	21	2	2	2		13.2921	13.2921	13.2921	5	5	5	0	1		78.125	125	0.877201		2.65196	5.30392	523.599	314.159	0
69	118	69	51	261.884	250.928	22.594	2.157	0.284	2.159	261.884	250.928	22.594	260	249	21	5	5	4		57.9806	57.9806	40.5042	10	12.5	11.6667	1.44338	1.25		1078.12	737.5	0.855395		6.36102	12.722	6544.98	1707.75	0
164	226	164	95	256.049	264.695	23.573	3.04	0.357	3.038	256.049	264.695	23.573	253	261	21	7	9	6		99.5826	149.153	77.7261	15	22.5	18.3333	3.81881	1.5		2562.5	1412.5	0.795432		8.48904	16.9781	24740	4196.02	0.978543
49	122	49	49	473.878	268.735	21.755	2.401	1.056	2.277	473.878	268.735	21.755	472	265	21	5	9	2		57.9806	149.153	13.2921	5	22.5	13.3333	8.77971	4.5		765.625	762.5	0.658547		5.67513	11.3503	5890.49	2119.17	0
6	22	6	6	85.667	270.667	21.5	0.827	0.109	0.898	85.667	270.667	21.5	85	270	21	2	2	2		13.2921	13.2921	13.2921	5	5	5	0	1		93.75	137.5	0.900521		2.81813	5.63626	523.599	314.159	0
954	704	954	349	797.104	279.113	26.951	5.691	0.289	5.732	797.101	279.113	26.951	792	273	21	12	13	12		236.849	269.372	236.849	30	32.5	30.8333	1.44338	1.08333		14906.2	4400	0.825928		15.2672	30.5344	122522	11943.1	0.998873
52	102	52	38	542	285.731	22.596	1.974	0.246	2.03	542	285.731	22.596	540	284	21	5	5	4		57.9806	57.9806	40.5042	10	12.5	11.6667	1.44338	1.25		812.5	637.5	0.819504		5.78866	11.5773	6544.98	1707.75	0
246	286	246	130	260.102	288.451	24.691	3.494	0.304	3.506	260.102	288.451	24.691	257	285	21	7	8	8		99.5826	123.426	123.426	17.5	20	19.1667	1.44338	1.14286		3843.75	1787.5	0.823644		9.71752	19.435	29321.5	4613.42	0.996749
541	474	541	233	745.028	292.745	25.555	4.645	0.28	4.649	745.029	292.745	25.555	741	288	21	9	11	10		149.153	205.934	176.68	22.5	27.5	25	2.5	1.22222		8453.12	2962.5	0.840431		12.637	25.2739	64795.3	7843.79	0.994613
18	48	18	17	252.778	306.111	21.778	1.26	0.237	1.247	252.778	306.111	21.778	252	305	21	3	3	3		25.5071	25.5071	25.5071	7.5	7.5	7.5	0	1		281.25	300	0.858531		4.06445	8.12889	1767.15	706.858	0
35	80	35	29	464.629	310.514	22.714	1.681	0.261	1.69	464.629	310.514	22.714	463	309	21	4	4	4		40.5042	40.5042	40.5042	10	10	10	0	1		546.875	500	0.802487		5.07302	10.146	4188.79	1256.64	0
16	46	16	14	448.5	325	21.75	1.25	0.194	1.346	448.5	325	21.75	447	324	21	4	3	3		40.5042	25.5071	25.5071	7.5	10	8.33333	1.44338	1.33333		250	287.5	0.828205		3.90796	7.81593	2356.19	868.326	0
50	94	50	38	87.68	326.12	22.5	1.918	0.247	1.961	87.68	326.12	22.5	86	324	21	4	5	4		40.5042	57.9806	40.5042	10	12.5	10.8333	1.44338	1.25		781.25	587.5	0.866299		5.71348	11.427	5235.99	1470.66	0
136	192	136	83	295.809	330.037	23.449	2.822	0.287	2.798	295.809	330.037	23.449	293	327	21	6	7	6		77.7261	99.5826	77.7261	15	17.5	15.8333	1.44338	1.16667		2125	1200	0.826432		7.97548	15.951	16493.4	3146.39	0.995888
18	50	18	16	546.611	329.889	22.167	1.304	0.221	1.3	546.611	329.889	22.167	545	329	21	4	3	3		40.5042	25.5071	25.5071	7.5	10	8.33333	1.44338	1.33333		281.25	312.5	0.82419		4.06445	8.12889	2356.19	868.326	0
6	26	6	6	197	337	21.167	0.843	0.339	1.014	197	337	21.167	196	336	21	3	3	2		25.5071	25.5071	13.2921	5	7.5	6.66667	1.44338	1.5		93.75	162.5	0.761979		2.81813	5.63626	1178.1	556.46	0
136	194	136	83	352.662	351.051	23.618	2.812	0.262	2.844	352.662	351.051	23.618	350	348	21	6	7	6		77.7261	99.5826	77.7261	15	17.5	15.8333	1.44338	1.16667		2125	1212.5	0.817912		7.97548	15.951	16493.4	3146.39	0.995888
15	40	15	15	302.067	355.2	21.467	1.148	0.304	1.209	302.067	355.2	21.467	301	354	21	3	3	2		25.5071	25.5071	13.2921	5	7.5	6.66667	1.44338	1.5		234.375	250	0.912326		3.82479	7.64958	1178.1	556.46	0
98	154	98	68	1159.17	359.265	22.745	2.46	0.294	2.489	1159.17	359.265	22.745	1157	357	21	6	6	5		77.7261	77.7261	57.9806	12.5	15	14.1667	1.44338	1.2		1531.25	962.5	0.828156		7.15022	14.3004	11781	2519.19	0
109	164	109	73	489.248	427.661	23.147	2.565	0.286	2.6	489.248	427.661	23.147	487	425	21	6	6	5		77.7261	77.7261	57.9806	12.5	15	14.1667	1.44338	1.2		1703.12	1025	0.834814		7.40831	14.8166	11781	2519.19	0
15	46	15	14	434.8	507.133	21.933	1.208	0.21	1.223	434.8	507.133	21.933	434	506	21	3	3	3		25.5071	25.5071	25.5071	7.5	7.5	7.5	0	1		234.375	287.5	0.793327		3.82479	7.64958	1767.15	706.858	0
82	136	82	55	525.098	522.305	23.183	2.332	0.248	2.34	525.098	522.305	23.183	523	520	21	5	6	5		57.9806	77.7261	57.9806	12.5	15	13.3333	1.44338	1.2		1281.25	850	0.832695		6.73775	13.4755	9817.48	2230.01	0
5	20	5	5	1103.4	528.8	21.6	0.79	0.143	0.748	1103.4	528.8	21.6	1103	528	21	2	2	2		13.2921	13.2921	13.2921	5	5	5	0	1		78.125	125	0.877201		2.65196	5.30392	523.599	314.159	0
238	282	238	128	1043.83	550.197	24.584	3.447	0.299	3.448	1043.83	550.198	24.584	1040	547	21	8	8	8		123.426	123.426	123.426	20	20	20	0	1		3718.75	1762.5	0.817118		9.61102	19.222	33510.3	5026.55	1
55	104	55	42	104.782	553.309	22.309	1.976	0.281	1.961	104.782	553.309	22.309	103	551	21	5	5	4		57.9806	57.9806	40.5042	10	12.5	11.6667	1.44338	1.25		859.375	650	0.834368		5.89791	11.7958	6544.98	1707.75	0
87	136	87	61	303.253	571.483	23.333	2.367	0.325	2.387	303.253	571.483	23.333	301	569	21	5	6	5		57.9806	77.7261	57.9806	12.5	15	13.3333	1.44338	1.2		1359.38	850	0.86621		6.87201	13.744	9817.48	2230.01	0
219	270	219	120	704.215	600.644	24.174	3.367	0.331	3.362	704.215	600.644	24.174	701	597	21	8	8	7		123.426	123.426	99.5826	17.5	20	19.1667	1.44338	1.14286		3421.88	1687.5	0.807386		9.34814	18.6963	29321.5	4613.42	0.996749
4	16	4	4	688.5	600.5	21	0.707	0	0.707	688.5	600.5	21	688	600	21	2	2	1		13.2921	13.2921	4.36203	2.5	5	4.16667	1.44338	2		62.5	100	0.944936		2.46186	4.92373	261.799	217.104	0
5	20	5	5	830.6	610.8	21	0.848	0.319	0.894	830.6	610.8	21	830	610	21	2	3	1		13.2921	25.5071	4.36203	2.5	7.5	5	2.5	3		78.125	125	0.877201		2.65196	5.30392	392.699	306.075	0
2358	1280	2358	657	1000.46	652.167	28.377	7.843	0.284	7.843	1000.47	652.176	28.377	993	644	21	16	17	16		376.107	414.606	376.107	40	42.5	40.8333	1.44338	1.0625		36843.8	8000	0.830427		20.6423	41.2846	284838	20949.1	0.999351
18	50	18	17	856.389	658.833	22.278	1.292	0.331	1.346	856.389	658.833	22.278	855	657	21	3	4	3		25.5071	40.5042	25.5071	7.5	10	8.33333	1.44338	1.33333		281.25	312.5	0.82419		4.06445	8.12889	2356.19	868.326	0
11	36	11	10	87.273	659.273	21.727	1.091	0.215	1.064	87.273	659.273	21.727	86	658	21	3	3	3		25.5071	25.5071	25.5071	7.5	7.5	7.5	0	1		171.875	225	0.824344		3.44912	6.89824	1767.15	706.858	0
12	40	12	12	884.917	663.167	21	1.33	0.553	1.303	884.917	663.167	21	884	661	21	3	5	1		25.5071	57.9806	4.36203	2.5	12.5	7.5	5	5		187.5	250	0.786218		3.55062	7.10124	981.748	682.095	0
38	80	38	30	69.289	680.421	22.368	1.735	0.189	1.74	69.289	680.421	22.368	68	679	21	4	4	4		40.5042	40.5042	40.5042	10	10	10	0	1		593.75	500	0.847712		5.21401	10.428	4188.79	1256.64	0
49	100	49	38	243.837	692.408	22.98	1.904	0.276	1.93	243.837	692.408	22.98	242	690	21	5	5	5		57.9806	57.9806	57.9806	12.5	12.5	12.5	0	1		765.625	625	0.803427		5.67513	11.3503	8181.23	1963.5	0
4	16	4	4	81.5	711	21.5	0.707	0	0.707	81.5	711	21.5	81	711	21	2	1	2		13.2921	4.36203	13.2921	2.5	5	4.16667	1.44338	2		62.5	100	0.944936		2.46186	4.92373	261.799	217.104	0
45	90	45	38	1167.78	728.444	22.933	1.81	0.339	1.849	1167.78	728.444	22.933	1166	727	21	5	4	4		57.9806	40.5042	40.5042	10	12.5	10.8333	1.44338	1.25		703.125	562.5	0.843428		5.5163	11.0326	5235.99	1470.66	0
393	386	393	184	1146.19	746.756	25.318	4.146	0.267	4.167	1146.19	746.756	25.318	1142	743	21	9	9	9		149.153	149.153	149.153	22.5	22.5	22.5	0	1		6140.62	2412.5	0.833982		11.3599	22.7198	47712.9	6361.73	1
20	54	20	18	970.3	764	22	1.349	0.227	1.373	970.3	764	22	969	763	21	4	3	3		40.5042	25.5071	25.5071	7.5	10	8.33333	1.44338	1.33333		312.5	337.5	0.81867		4.20973	8.41945	2356.19	868.326	0
26	68	26	23	96.692	791.808	22.577	1.508	0.313	1.495	96.692	791.808	22.577	95	790	21	4	4	4		40.5042	40.5042	40.5042	10	10	10	0	1		406.25	425	0.774383		4.59446	9.18893	4188.79	1256.64	0
4	16	4	4	1019.5	794.5	21	0.707	0	0.707	1019.5	794.5	21	1019	794	21	2	2	1		13.2921	13.2921	4.36203	2.5	5	4.16667	1.44338	2		62.5	100	0.944936		2.46186	4.92373	261.799	217.104	0
499	450	499	218	83.21	813.936	25.098	4.517	0.273	4.489	83.21	813.935	25.098	79	809	21	10	10	9		176.68	176.68	149.153	22.5	25	24.1667	1.44338	1.11111		7796.88	2812.5	0.838823		12.3011	24.6022	58904.9	7336.04	0.997984
88	146	88	59	799.057	828.352	23.58	2.388	0.26	2.437	799.057	828.352	23.58	797	826	21	5	6	6		57.9806	77.7261	77.7261	12.5	15	14.1667	1.44338	1.2		1375	912.5	0.813051		6.89824	13.7965	11781	2519.19	0.993904
35	84	35	35	1051.71	841.829	21.343	1.725	0.59	1.773	1051.71	841.829	21.343	1049	840	21	6	5	2		77.7261	57.9806	13.2921	5	15	10.8333	5.20416	3		546.875	525	0.764273		5.07302	10.146	3926.99	1466.75	0
147	198	147	92	999.694	842.204	23.748	2.884	0.327	2.889	999.694	842.204	23.748	997	840	21	7	6	6		99.5826	77.7261	77.7261	15	17.5	15.8333	1.44338	1.16667		2296.88	1237.5	0.844038		8.18495	16.3699	16493.4	3146.39	0.995888
184	282	184	154	1048.76	851.446	21.668	3.479	1.115	3.584	1048.76	851.446	21.668	1044	847	21	11	10	3		205.934	176.68	25.5071	7.5	27.5	20	10.8972	3.66667		2875	1762.5	0.688301		8.82097	17.6419	21598.4	5056.74	0
319	340	319	159	169.072	870.122	24.251	3.842	0.275	3.867	169.072	870.122	24.251	165	866	21	9	9	8		149.153	149.153	123.426	20	22.5	21.6667	1.44338	1.125		4984.38	2125	0.82388		10.5968	21.1936	42411.5	5896.18	0.997476
30	70	30	25	802.667	881.033	22.733	1.581	0.256	1.668	802.667	881.033	22.733	801	880	21	4	4	4		40.5042	40.5042	40.5042	10	10	10	0	1		468.75	437.5	0.827558		4.81893	9.63787	4188.79	1256.64	0
25	74	25	25	137.48	890.76	21.12	1.974	0.817	1.882	137.48	890.76	21.12	135	889	21	7	4	2		99.5826	40.5042	13.2921	5	17.5	10.8333	6.29153	3.5		390.625	462.5	0.69323		4.53479	9.06958	3665.19	1406	0
8	28	8	8	142.5	902.625	22.25	0.934	0.239	0.907	142.5	902.625	22.25	142	902	21	2	2	3		13.2921	13.2921	25.5071	5	7.5	5.83333	1.44338	1.5		125	175	0.857139		3.10175	6.2035	785.398	422.918	0
81	136	81	58	234.605	914.926	23.333	2.296	0.314	2.355	234.605	914.926	23.333	232	913	21	6	5	5		77.7261	57.9806	57.9806	12.5	15	13.3333	1.44338	1.2		1265.62	850	0.825912		6.71025	13.4205	9817.48	2230.01	0
8	32	8	7	889.875	970.875	22	1.043	0.133	1.016	889.875	970.875	22	889	970	21	3	3	3		25.5071	25.5071	25.5071	7.5	7.5	7.5	0	1		125	200	0.749996		3.10175	6.2035	1767.15	706.858	0
192	240	192	110	322.448	980.745	23.474	3.178	0.323	3.148	322.448	980.744	23.474	319	977	21	7	8	6		99.5826	123.426	77.7261	15	20	17.5	2.5	1.33333		3000	1500	0.832029		8.947	17.894	21991.1	3838.34	0.988945
99	158	99	68	1121.83	1029.53	23.202	2.5	0.366	2.519	1121.83	1029.53	23.202	1119	1027	21	7	6	5		99.5826	77.7261	57.9806	12.5	17.5	15	2.5	1.4		1546.88	987.5	0.812672		7.17445	14.3489	13744.5	2817.39	0
49	94	49	40	825.551	1041.39	22.776	1.872	0.281	1.886	825.551	1041.39	22.776	824	1040	21	5	4	4		57.9806	40.5042	40.5042	10	12.5	10.8333	1.44338	1.25		765.625	587.5	0.85471		5.67513	11.3503	5235.99	1470.66	0
74	126	74	54	464.068	1060.5	22.622	2.213	0.314	2.216	464.068	1060.5	22.622	462	1058	21	5	6	5		57.9806	77.7261	57.9806	12.5	15	13.3333	1.44338	1.2		1156.25	787.5	0.839331		6.5111	13.0222	9817.48	2230.01	0
41	82	41	36	30.488	1095.41	22.073	1.721	0.297	1.811	30.488	1095.41	22.073	29	1094	21	4	4	4		40.5042	40.5042	40.5042	10	10	10	0	1		640.625	512.5	0.87001		5.34776	10.6955	4188.79	1256.64	0
336993	41000	336993	22123	181.496	1098.41	64.454	43.443	6.985	43.313	181.386	1094.88	64.362	130	1043	21	98	101	85		6927.63	7271.69	5510.99	212.5	252.5	236.667	21.2623	1.18824		5.26552e+06	256250	0.708673		107.924	215.848	5.50649e+07	703214	0.995359
39	86	39	31	583.897	1100.56	22.179	1.752	0.268	1.812	583.897	1100.56	22.179	582	1099	21	5	4	4		57.9806	40.5042	40.5042	10	12.5	10.8333	1.44338	1.25		609.375	537.5	0.802344		5.25935	10.5187	5235.99	1470.66	0
18	46	18	17	967.944	1107.06	22.389	1.26	0.251	1.221	967.944	1107.06	22.389	967	1106	21	3	3	3		25.5071	25.5071	25.5071	7.5	7.5	7.5	0	1		281.25	287.5	0.895859		4.06445	8.12889	1767.15	706.858	0
1430	924	1430	466	659.913	1111.72	27.402	6.577	0.277	6.589	659.917	1111.71	27.402	653	1105	21	14	14	14		303.452	303.452	303.452	35	35	35	0	1		22343.8	5775	0.824204		17.4725	34.9451	179594	15393.8	1
7	24	7	7	888.571	1123.57	21.571	0.855	0.064	0.833	888.571	1123.57	21.571	888	1123	21	2	2	2		13.2921	13.2921	13.2921	5	5	5	0	1		109.375	150	0.914822		2.96672	5.93344	523.599	314.159	0
372	368	372	177	414.551	1153.11	24.554	4.053	0.277	4.061	414.552	1153.11	24.554	411	1149	21	8	9	8		123.426	149.153	123.426	20	22.5	20.8333	1.44338	1.125		5812.5	2300	0.843328		11.1538	22.3077	37699.1	5450.35	0.99758
47	96	47	36	858.383	1162.04	22.404	1.883	0.253	1.911	858.383	1162.04	22.404	857	1160	21	4	5	4		40.5042	57.9806	40.5042	10	12.5	10.8333	1.44338	1.25		734.375	600	0.813973		5.59684	11.1937	5235.99	1470.66	0
76	134	76	51	971.671	1161.91	22.934	2.282	0.244	2.28	971.671	1161.91	22.934	969	1160	21	6	5	5		77.7261	57.9806	57.9806	12.5	15	13.3333	1.44338	1.2		1187.5	837.5	0.803378		6.56924	13.1385	9817.48	2230.01	0
22	56	22	20	96.5	1168.09	21.818	1.39	0.267	1.387	96.5	1168.09	21.818	95	1167	21	4	3	3		40.5042	25.5071	25.5071	7.5	10	8.33333	1.44338	1.33333		343.75	350	0.84122		4.34562	8.69123	2356.19	868.326	0
306	330	306	153	911.314	1174.61	24.507	3.791	0.255	3.774	911.315	1174.61	24.507	908	1171	21	8	9	8		123.426	149.153	123.426	20	22.5	20.8333	1.44338	1.125		4781.25	2062.5	0.825625		10.4508	20.9017	37699.1	5450.35	0.99758
389	386	389	185	420.021	1175.84	24.671	4.123	0.266	4.158	420.022	1175.84	24.671	416	1172	21	9	9	9		149.153	149.153	149.153	22.5	22.5	22.5	0	1		6078.12	2412.5	0.828314		11.3212	22.6425	47712.9	6361.73	1
189	234	189	110	887.905	1178.41	24.005	3.154	0.273	3.204	887.906	1178.41	24.005	885	1175	21	7	7	7		99.5826	99.5826	99.5826	17.5	17.5	17.5	0	1		2953.12	1462.5	0.844451		8.90016	17.8003	22449.3	3848.45	1
25	62	25	21	878.48	1183.56	21.8	1.496	0.248	1.557	878.48	1183.56	21.8	877	1182	21	4	4	3		40.5042	40.5042	25.5071	7.5	10	9.16667	1.44338	1.33333		390.625	387.5	0.827404		4.53479	9.06958	3141.59	1053.47	0
73	124	73	54	243.767	1187.77	23.411	2.191	0.306	2.238	243.767	1187.77	23.411	241	1186	21	6	5	5		77.7261	57.9806	57.9806	12.5	15	13.3333	1.44338	1.2		1140.62	775	0.845167		6.48164	12.9633	9817.48	2230.01	0
31	72	31	26	513.645	1195.71	22.71	1.603	0.263	1.608	513.645	1195.71	22.71	512	1194	21	4	4	4		40.5042	40.5042	40.5042	10	10	10	0	1		484.375	450	0.822352		4.87189	9.74379	4188.79	1256.64	0
103	160	103	71	148.796	18.748	24.417	2.516	0.405	2.541	148.796	18.748	24.417	146	16	22	6	7	5		77.7261	99.5826	57.9806	12.5	17.5	15	2.5	1.4		1609.38	1000	0.823987		7.26981	14.5396	13744.5	2817.39	0
41	92	41	32	743.927	19.707	23.293	1.813	0.309	1.823	743.927	19.707	23.293	742	18	22	5	5	4		57.9806	57.9806	40.5042	10	12.5	11.6667	1.44338	1.25		640.625	575	0.775444		5.34776	10.6955	6544.98	1707.75	0
189	236	189	106	750.37	27.778	24.497	3.177	0.323	3.158	750.371	27.778	24.497	747	25	22	8	7	6		123.426	99.5826	77.7261	15	20	17.5	2.5	1.33333		2953.12	1475	0.837295		8.90016	17.8003	21991.1	3838.34	0.988945
35	80	35	27	649.629	33.714	23.6	1.711	0.232	1.701	649.629	33.714	23.6	648	32	22	4	5	4		40.5042	57.9806	40.5042	10	12.5	10.8333	1.44338	1.25		546.875	500	0.802487		5.07302	10.146	5235.99	1470.66	0
26	64	26	23	396.462	42.462	22.692	1.484	0.303	1.588	396.462	42.462	22.692	395	41	22	4	4	3		40.5042	40.5042	25.5071	7.5	10	9.16667	1.44338	1.33333		406.25	400	0.822782		4.59446	9.18893	3141.59	1053.47	0
70	128	70	52	1026.97	48.686	24.114	2.19	0.34	2.203	1026.97	48.686	24.114	1025	46	22	5	6	5		57.9806	77.7261	57.9806	12.5	15	13.3333	1.44338	1.2		1093.75	800	0.796168		6.3916	12.7832	9817.48	2230.01	0
321	334	321	160	779.455	79.022	25.156	3.842	0.333	3.869	779.456	79.022	25.156	776	75	22	8	9	8		123.426	149.153	123.426	20	22.5	20.8333	1.44338	1.125		5015.62	2087.5	0.842182		10.6189	21.2378	37699.1	5450.35	0.99758
9	32	9	9	1089.67	84	22.778	0.992	0.297	1.077	1089.67	84	22.778	1089	83	22	3	3	2		25.5071	25.5071	13.2921	5	7.5	6.66667	1.44338	1.5		140.625	200	0.811261		3.22595	6.45191	1178.1	556.46	0
14	46	14	12	1161.64	85.143	23.071	1.25	0.219	1.229	1161.64	85.143	23.071	1160	84	22	4	3	3		40.5042	25.5071	25.5071	7.5	10	8.33333	1.44338	1.33333		218.75	287.5	0.757664		3.73783	7.47566	2356.19	868.326	0
21	54	21	20	302.095	117	23	1.319	0.232	1.383	302.095	117	23	301	116	22	3	3	3		25.5071	25.5071	25.5071	7.5	7.5	7.5	0	1		328.125	337.5	0.845736		4.27875	8.5575	1767.15	706.858	0
46	92	46	38	519.609	161.652	23.783	1.838	0.298	1.864	519.609	161.652	23.783	518	160	22	4	5	4		40.5042	57.9806	40.5042	10	12.5	10.8333	1.44338	1.25		718.75	575	0.837272		5.55686	11.1137	5235.99	1470.66	0
177	312	177	137	973.989	165.847	30.723	4.014	1.602	3.778	973.99	165.847	30.723	969	161	22	9	9	13		149.153	149.153	269.372	22.5	32.5	25.8333	5.7735	1.44444		2765.62	1950	0.606238		8.70766	17.4153	68918.7	8313.06	0.97787
3248	1608	3248	816	668.555	189.192	30.882	8.78	0.287	8.789	668.552	189.191	30.882	660	180	22	18	19	19		454.505	495.775	495.775	45	47.5	46.6667	1.44338	1.05556		50750	10050	0.818352		22.9676	45.9352	425293	27363.5	0.999473
19	58	19	19	276.842	197.263	22	1.733	0.714	1.744	276.842	197.263	22	275	195	22	4	6	1		40.5042	77.7261	4.36203	2.5	15	9.16667	6.29153	6		296.875	362.5	0.736586		4.13836	8.27672	1570.8	1045.87	0
742	602	742	291	22.237	198.744	27.062	5.213	0.292	5.229	22.237	198.744	27.062	17	193	22	11	12	11		205.934	236.849	205.934	27.5	30	28.3333	1.44338	1.09091		11593.8	3762.5	0.816874		14.0404	28.0807	95033.2	10084.3	0.99867
9	28	9	9	600.556	210.333	22.444	0.945	0.225	0.916	600.556	210.333	22.444	600	209	22	2	3	2		13.2921	25.5071	13.2921	5	7.5	5.83333	1.44338	1.5		140.625	175	0.927156		3.22595	6.45191	785.398	422.918	0
9	34	9	8	702	216.222	23	1.079	0.166	1.024	702	216.222	23	701	215	22	3	3	3		25.5071	25.5071	25.5071	7.5	7.5	7.5	0	1		140.625	212.5	0.76354		3.22595	6.45191	1767.15	706.858	0
42	82	42	37	507.548	230.381	23.952	1.736	0.308	1.791	507.548	230.381	23.952	506	229	22	4	4	4		40.5042	40.5042	40.5042	10	10	10	0	1		656.25	512.5	0.8841		5.39089	10.7818	4188.79	1256.64	0
256	290	256	133	947.23	245.844	24.875	3.541	0.269	3.541	947.231	245.844	24.875	944	242	22	8	8	7		123.426	123.426	99.5826	17.5	20	19.1667	1.44338	1.14286		4000	1812.5	0.83415		9.84745	19.6949	29321.5	4613.42	0.996749
82	138	82	57	623.866	254.707	23.915	2.324	0.263	2.314	623.866	254.707	23.915	622	252	22	5	6	5		57.9806	77.7261	57.9806	12.5	15	13.3333	1.44338	1.2		1281.25	862.5	0.820627		6.73775	13.4755	9817.48	2230.01	0
21	58	21	17	419.429	257.476	22.952	1.427	0.206	1.507	419.429	257.476	22.952	418	256	22	4	4	3		40.5042	40.5042	25.5071	7.5	10	9.16667	1.44338	1.33333		328.125	362.5	0.787409		4.27875	8.5575	3141.59	1053.47	0
62	110	62	46	699.113	268.871	23.5	2.075	0.259	2.13	699.113	268.871	23.5	697	267	22	5	5	4		57.9806	57.9806	40.5042	10	12.5	11.6667	1.44338	1.25		968.75	687.5	0.854445		6.1382	12.2764	6544.98	1707.75	0
222	264	222	122	351.86	325.203	24.743	3.355	0.274	3.371	351.86	325.203	24.743	349	322	22	7	8	7		99.5826	123.426	99.5826	17.5	20	18.3333	1.44338	1.14286		3468.75	1650	0.83326		9.39063	18.7813	25656.3	4219.84	0.9969
64	122	64	45	629.781	331.016	24.141	2.131	0.235	2.174	629.781	331.016	24.141	628	329	22	5	5	5		57.9806	57.9806	57.9806	12.5	12.5	12.5	0	1		1000	762.5	0.786881		6.2035	12.407	8181.23	1963.5	0
21	52	21	20	410.095	331.952	23.19	1.32	0.244	1.345	410.095	331.952	23.19	409	331	22	3	3	3		25.5071	25.5071	25.5071	7.5	7.5	7.5	0	1		328.125	325	0.878264		4.27875	8.5575	1767.15	706.858	0
24	58	24	23	247	357.333	22.542	1.438	0.392	1.41	247	357.333	22.542	245	356	22	4	4	3		40.5042	40.5042	25.5071	7.5	10	9.16667	1.44338	1.33333		375	362.5	0.86072		4.4735	8.947	3141.59	1053.47	0
14	40	14	13	501	368.643	22.643	1.161	0.232	1.241	501	368.643	22.643	500	368	22	3	3	3		25.5071	25.5071	25.5071	7.5	7.5	7.5	0	1		218.75	250	0.871314		3.73783	7.47566	1767.15	706.858	0
12	40	12	12	767.917	375.833	22	1.33	0.553	1.303	767.917	375.833	22	767	374	22	3	5	1		25.5071	57.9806	4.36203	2.5	12.5	7.5	5	5		187.5	250	0.786218		3.55062	7.10124	981.748	682.095	0
6	24	6	6	180.333	380	22.667	0.853	0.247	0.844	180.333	380	22.667	180	379	22	2	3	2		13.2921	25.5071	13.2921	5	7.5	5.83333	1.44338	1.5		93.75	150	0.825478		2.81813	5.63626	785.398	422.918	0
15	46	15	15	1162.6	410.4	22	1.451	0.509	1.523	1162.6	410.4	22	1161	409	22	4	4	1		40.5042	40.5042	4.36203	2.5	10	7.5	4.33013	4		234.375	287.5	0.793327		3.82479	7.64958	1047.2	716.308	0
22	54	22	20	441.045	410.636	22.955	1.369	0.223	1.43	441.045	410.636	22.955	440	409	22	3	4	3		25.5071	40.5042	25.5071	7.5	10	8.33333	1.44338	1.33333		343.75	337.5	0.872376		4.34562	8.69123	2356.19	868.326	0
29	66	29	25	312.517	435.552	22.759	1.547	0.263	1.6	312.517	435.552	22.759	311	434	22	4	4	3		40.5042	40.5042	25.5071	7.5	10	9.16667	1.44338	1.33333		453.125	412.5	0.858099		4.76478	9.52957	3141.59	1053.47	0
28	68	28	23	591.464	474.464	23.679	1.551	0.243	1.636	591.464	474.464	23.679	590	473	22	4	4	4		40.5042	40.5042	40.5042	10	10	10	0	1		437.5	425	0.813602		4.70937	9.41875	4188.79	1256.64	0
29	66	29	25	663.897	510.966	23.034	1.523	0.274	1.467	663.897	510.966	23.034	662	509	22	4	5	3		40.5042	57.9806	25.5071	7.5	12.5	10	2.5	1.66667		453.125	412.5	0.858099		4.76478	9.52957	3926.99	1246.89	0
491	448	491	216	338.153	538.47	26.352	4.494	0.286	4.519	338.153	538.471	26.352	334	534	22	9	10	10		149.153	176.68	176.68	22.5	25	24.1667	1.44338	1.11111		7671.88	2800	0.833538		12.235	24.47	58904.9	7336.04	0.997984
51	112	51	46	866.941	590.412	23.922	1.967	0.543	1.978	866.941	590.412	23.922	865	588	22	5	6	4		57.9806	77.7261	40.5042	10	15	12.5	2.5	1.5		796.875	700	0.736735		5.75132	11.5026	7853.98	1953.55	0
107	166	107	67	1154.54	607.411	23.972	2.582	0.251	2.59	1154.54	607.411	23.972	1152	605	22	6	6	5		77.7261	77.7261	57.9806	12.5	15	14.1667	1.44338	1.2		1671.88	1037.5	0.814636		7.36272	14.7254	11781	2519.19	0
160	210	160	97	1065.26	633.444	24.425	2.969	0.285	2.964	1065.26	633.444	24.425	1062	631	22	7	6	6		99.5826	77.7261	77.7261	15	17.5	15.8333	1.44338	1.16667		2500	1312.5	0.84206		8.41945	16.8389	16493.4	3146.39	0.995888
116	170	116	76	1045.14	642.776	24.509	2.632	0.279	2.638	1045.14	642.776	24.509	1043	640	22	6	6	6		77.7261	77.7261	77.7261	15	15	15	0	1		1812.5	1062.5	0.839471		7.56362	15.1272	14137.2	2827.43	1
7	26	7	7	878	663.286	22	0.975	0.36	1.04	878	663.286	22	877	662	22	3	3	1		25.5071	25.5071	4.36203	2.5	7.5	5.83333	2.88675	3		109.375	162.5	0.844451		2.96672	5.93344	589.049	428.549	0
334	352	334	164	181.698	669.383	26.051	3.9	0.275	3.911	181.698	669.383	26.051	178	665	22	9	9	9		149.153	149.153	149.153	22.5	22.5	22.5	0	1		5218.75	2200	0.820548		10.7603	21.5207	47712.9	6361.73	1
7	28	7	7	753.429	675.857	22.429	0.918	0.254	0.821	753.429	675.857	22.429	753	675	22	2	3	2		13.2921	25.5071	13.2921	5	7.5	5.83333	1.44338	1.5		109.375	175	0.784133		2.96672	5.93344	785.398	422.918	0
63	112	63	48	291.952	689.651	23.429	2.085	0.3	2.068	291.952	689.651	23.429	290	688	22	5	5	4		57.9806	57.9806	40.5042	10	12.5	11.6667	1.44338	1.25		984.375	700	0.848187		6.17103	12.3421	6544.98	1707.75	0
530	474	530	230	896.394	715.374	26.851	4.615	0.269	4.649	896.395	715.373	26.851	892	711	22	10	10	10		176.68	176.68	176.68	25	25	25	0	1		8281.25	2962.5	0.829		12.5507	25.1015	65449.8	7853.98	1
70	146	70	70	153.514	746.3	22.343	2.394	0.874	2.444	153.514	746.3	22.343	150	743	22	8	8	2		123.426	123.426	13.2921	5	20	15	8.66025	4		1093.75	912.5	0.69801		6.3916	12.7832	8377.58	2865.23	0
24	58	24	22	38.917	830.708	23.292	1.43	0.307	1.417	38.917	830.708	23.292	38	829	22	3	4	3		25.5071	40.5042	25.5071	7.5	10	8.33333	1.44338	1.33333		375	362.5	0.86072		4.4735	8.947	2356.19	868.326	0
121	172	121	78	1097.65	836.405	24.041	2.683	0.307	2.671	1097.65	836.405	24.041	1095	834	22	6	6	5		77.7261	77.7261	57.9806	12.5	15	14.1667	1.44338	1.2		1890.62	1075	0.853383		7.67077	15.3415	11781	2519.19	0
4	16	4	4	694.5	845.5	22	0.707	0	0.707	694.5	845.5	22	694	845	22	2	2	1		13.2921	13.2921	4.36203	2.5	5	4.16667	1.44338	2		62.5	100	0.944936		2.46186	4.92373	261.799	217.104	0
46	92	46	37	527.543	862.587	23.848	1.835	0.269	1.88	527.543	862.587	23.848	526	861	22	4	5	4		40.5042	57.9806	40.5042	10	12.5	10.8333	1.44338	1.25		718.75	575	0.837272		5.55686	11.1137	5235.99	1470.66	0
16	48	16	14	705.75	863.375	22.938	1.265	0.22	1.282	705.75	863.375	22.938	705	862	22	3	4	3		25.5071	40.5042	25.5071	7.5	10	8.33333	1.44338	1.33333		250	300	0.793697		3.90796	7.81593	2356.19	868.326	0
124	180	124	81	89.024	878.306	24.823	2.695	0.322	2.705	89.024	878.307	24.823	86	876	22	7	6	6		99.5826	77.7261	77.7261	15	17.5	15.8333	1.44338	1.16667		1937.5	1125	0.828879		7.73365	15.4673	16493.4	3146.39	0.995888
41	120	41	41	119.854	894.659	23.78	2.633	0.852	2.653	119.854	894.659	23.78	116	893	22	9	4	5		149.153	40.5042	57.9806	10	22.5	15	6.61438	2.25		640.625	750	0.594507		5.34776	10.6955	11781	2720.79	0
28	70	28	28	120.321	900.214	22.393	1.607	0.585	1.552	120.321	900.214	22.393	118	898	22	5	5	2		57.9806	57.9806	13.2921	5	12.5	10	4.33013	2.5		437.5	437.5	0.790357		4.70937	9.41875	3272.49	1253.67	0
116	178	116	75	360.147	903.793	24.422	2.638	0.28	2.649	360.147	903.793	24.422	357	901	22	7	7	6		99.5826	99.5826	77.7261	15	17.5	16.6667	1.44338	1.16667		1812.5	1112.5	0.801742		7.56362	15.1272	19242.3	3487.75	0.995656
25	62	25	22	708.16	908.72	23.16	1.458	0.266	1.459	708.16	908.72	23.16	707	907	22	4	4	3		40.5042	40.5042	25.5071	7.5	10	9.16667	1.44338	1.33333		390.625	387.5	0.827404		4.53479	9.06958	3141.59	1053.47	0
12	32	12	12	435	910.5	22.5	1.052	0.255	1.225	435	910.5	22.5	434	910	22	3	2	2		25.5071	13.2921	13.2921	5	7.5	5.83333	1.44338	1.5		187.5	200	0.982773		3.55062	7.10124	785.398	422.918	0
24	60	24	21	332.958	927.208	23.625	1.445	0.254	1.391	332.958	927.208	23.625	332	926	22	3	4	4		25.5071	40.5042	40.5042	7.5	10	9.16667	1.44338	1.33333		375	375	0.832029		4.4735	8.947	3141.59	1053.47	0
52	100	52	42	371.673	955.558	23.75	1.914	0.282	1.911	371.673	955.558	23.75	370	954	22	4	5	5		40.5042	57.9806	57.9806	10	12.5	11.6667	1.44338	1.25		812.5	625	0.835894		5.78866	11.5773	6544.98	1707.75	0
190	236	190	106	166.037	970.963	25.026	3.2	0.242	3.181	166.037	970.964	25.026	163	968	22	7	7	7		99.5826	99.5826	99.5826	17.5	17.5	17.5	0	1		2968.75	1475	0.840245		8.91583	17.8317	22449.3	3848.45	1
4	18	4	4	774.25	1015.25	22.25	0.73	0.198	0.829	774.25	1015.25	22.25	774	1015	22	2	2	2		13.2921	13.2921	13.2921	5	5	5	0	1		62.5	112.5	0.839943		2.46186	4.92373	523.599	314.159	0
153	212	153	94	675.948	1031.87	24.124	2.917	0.333	2.998	675.948	1031.87	24.124	673	1029	22	7	7	6		99.5826	99.5826	77.7261	15	17.5	16.6667	1.44338	1.16667		2390.62	1325	0.809607		8.29483	16.5897	19242.3	3487.75	0.995656
52	104	52	37	145.269	1054.92	23.577	1.982	0.239	2.007	145.269	1054.92	23.577	143	1053	22	5	5	4		57.9806	57.9806	40.5042	10	12.5	11.6667	1.44338	1.25		812.5	650	0.803744		5.78866	11.5773	6544.98	1707.75	0
378	372	378	178	476.365	1061.01	25.542	4.082	0.265	4.09	476.366	1061.01	25.542	472	1057	22	9	9	8		149.153	149.153	123.426	20	22.5	21.6667	1.44338	1.125		5906.25	2325	0.843207		11.2135	22.427	42411.5	5896.18	0.997476
2869	1466	2869	749	571.698	1063.97	30.796	8.405	0.273	8.412	571.691	1063.95	30.796	563	1056	22	18	17	18		454.505	414.606	454.505	42.5	45	44.1667	1.44338	1.05882		44828.1	9162.5	0.826359		22.0371	44.0742	360498	24509.9	0.999411
25	62	25	22	86.64	1065.16	23.2	1.474	0.293	1.481	86.64	1065.16	23.2	85	1064	22	4	4	3		40.5042	40.5042	25.5071	7.5	10	9.16667	1.44338	1.33333		390.625	387.5	0.827404		4.53479	9.06958	3141.59	1053.47	0
13	42	13	12	397.308	1083.15	23	1.151	0.198	1.21	397.308	1083.15	23	396	1082	22	3	3	3		25.5071	25.5071	25.5071	7.5	7.5	7.5	0	1		203.125	262.5	0.789821		3.64663	7.29326	1767.15	706.858	0
7	26	7	7	526.571	1100.86	22.714	0.898	0.245	0.926	526.571	1100.86	22.714	526	1100	22	2	3	2		13.2921	25.5071	13.2921	5	7.5	5.83333	1.44338	1.5		109.375	162.5	0.844451		2.96672	5.93344	785.398	422.918	0
10	30	10	10	1153.2	1108.5	22.6	0.996	0.254	1.025	1153.2	1108.5	22.6	1152	1108	22	3	2	2		25.5071	13.2921	13.2921	5	7.5	5.83333	1.44338	1.5		156.25	187.5	0.928313		3.34126	6.68252	785.398	422.918	0
51	96	51	42	737.412	1113.33	23.235	1.893	0.289	1.898	737.412	1113.33	23.235	735	1112	22	5	4	4		57.9806	40.5042	40.5042	10	12.5	10.8333	1.44338	1.25		796.875	600	0.859524		5.75132	11.5026	5235.99	1470.66	0
64	118	64	47	245.859	1134.86	23.703	2.111	0.268	2.166	245.859	1134.86	23.703	244	1133	22	5	5	5		57.9806	57.9806	57.9806	12.5	12.5	12.5	0	1		1000	737.5	0.813555		6.2035	12.407	8181.23	1963.5	0
33	78	33	26	324.273	1142.27	23.667	1.661	0.21	1.697	324.273	1142.27	23.667	323	1141	22	4	4	4		40.5042	40.5042	40.5042	10	10	10	0	1		515.625	487.5	0.791402		4.97449	9.94898	4188.79	1256.64	0
65	118	65	47	537.092	1171.85	24.354	2.122	0.246	2.156	537.092	1171.85	24.354	535	1170	22	5	5	5		57.9806	57.9806	57.9806	12.5	12.5	12.5	0	1		1015.62	737.5	0.822008		6.23565	12.4713	8181.23	1963.5	0
165	218	165	96	629.273	40.739	25.497	3.022	0.289	3.046	629.273	40.739	25.497	626	38	23	7	7	6		99.5826	99.5826	77.7261	15	17.5	16.6667	1.44338	1.16667		2578.12	1362.5	0.827971		8.50626	17.0125	19242.3	3487.75	0.995656
215	256	215	120	130.209	56.46	25.451	3.313	0.352	3.348	130.209	56.46	25.451	127	53	23	7	8	6		99.5826	123.426	77.7261	15	20	17.5	2.5	1.33333		3359.38	1600	0.84114		9.29088	18.5818	21991.1	3838.34	0.988945
44	92	44	36	149.591	62.159	24.795	1.816	0.302	1.842	149.591	62.159	24.795	148	60	23	4	5	4		40.5042	57.9806	40.5042	10	12.5	10.8333	1.44338	1.25		687.5	575	0.812824		5.47513	10.9503	5235.99	1470.66	0
36	80	36	29	942.306	64.389	24.611	1.703	0.219	1.685	942.306	64.389	24.611	941	63	23	4	4	4		40.5042	40.5042	40.5042	10	10	10	0	1		562.5	500	0.8177		5.12088	10.2418	4188.79	1256.64	0
23	56	23	21	881.957	71.304	24.348	1.418	0.316	1.382	881.957	71.304	24.348	881	70	23	3	4	3		25.5071	40.5042	25.5071	7.5	10	8.33333	1.44338	1.33333		359.375	350	0.866522		4.41049	8.82097	2356.19	868.326	0
4	18	4	4	756.25	128	23	0.765	0.368	0.89	756.25	128	23	756	127	23	2	3	1		13.2921	25.5071	4.36203	2.5	7.5	5	2.5	3		62.5	112.5	0.839943		2.46186	4.92373	392.699	306.075	0
112	162	112	74	1169.18	130.839	25.241	2.598	0.328	2.579	1169.18	130.839	25.241	1167	128	23	6	6	5		77.7261	77.7261	57.9806	12.5	15	14.1667	1.44338	1.2		1750	1012.5	0.860557		7.47566	14.9513	11781	2519.19	0
28	68	28	24	755.643	136.321	24.179	1.536	0.269	1.562	755.643	136.321	24.179	754	135	23	4	4	3		40.5042	40.5042	25.5071	7.5	10	9.16667	1.44338	1.33333		437.5	425	0.813602		4.70937	9.41875	3141.59	1053.47	0
520	464	520	227	103.794	142.281	27.052	4.585	0.284	4.579	103.794	142.281	27.052	99	138	23	10	10	9		176.68	176.68	149.153	22.5	25	24.1667	1.44338	1.11111		8125	2900	0.83618		12.4713	24.9426	58904.9	7336.04	0.997984
46	92	46	38	1074	162.348	24.196	1.849	0.328	1.861	1074	162.348	24.196	1072	161	23	5	4	4		57.9806	40.5042	40.5042	10	12.5	10.8333	1.44338	1.25		718.75	575	0.837272		5.55686	11.1137	5235.99	1470.66	0
337	350	337	164	568.407	178.341	26.65	3.923	0.279	3.906	568.407	178.341	26.65	565	174	23	8	10	8		123.426	176.68	123.426	20	25	21.6667	2.88675	1.25		5265.62	2187.5	0.830171		10.7925	21.5849	41887.9	5882.65	0.991525
15	40	15	15	962.2	216.933	23.533	1.148	0.304	1.209	962.2	216.933	23.533	961	216	23	3	3	2		25.5071	25.5071	13.2921	5	7.5	6.66667	1.44338	1.5		234.375	250	0.912326		3.82479	7.64958	1178.1	556.46	0
10	36	10	9	31	228.7	23.9	1.087	0.179	1.14	31	228.7	23.9	30	228	23	3	3	3		25.5071	25.5071	25.5071	7.5	7.5	7.5	0	1		156.25	225	0.773594		3.34126	6.68252	1767.15	706.858	0
261	298	261	141	840.13	234.674	26.33	3.559	0.286	3.569	840.131	234.674	26.33	837	231	23	8	8	8		123.426	123.426	123.426	20	20	20	0	1		4078.12	1862.5	0.822293		9.91115	19.8223	33510.3	5026.55	1
270	300	270	142	185.204	240.126	26	3.602	0.312	3.611	185.204	240.126	26	182	236	23	8	9	7		123.426	149.153	99.5826	17.5	22.5	20	2.5	1.28571		4218.75	1875	0.835482		10.0238	20.0476	32986.7	5016.4	0.991557
103	162	103	69	1002.63	257.233	25.612	2.528	0.297	2.535	1002.63	257.233	25.612	1000	255	23	6	6	6		77.7261	77.7261	77.7261	15	15	15	0	1		1609.38	1012.5	0.813815		7.26981	14.5396	14137.2	2827.43	1
17	48	17	16	398.824	286.176	23.647	1.26	0.288	1.287	398.824	286.176	23.647	398	285	23	3	4	3		25.5071	40.5042	25.5071	7.5	10	8.33333	1.44338	1.33333		265.625	300	0.826432		3.98774	7.97548	2356.19	868.326	0
64	116	64	49	78.266	289.859	24.5	2.093	0.299	2.061	78.266	289.859	24.5	76	288	23	5	5	4		57.9806	57.9806	40.5042	10	12.5	11.6667	1.44338	1.25		1000	725	0.827582		6.2035	12.407	6544.98	1707.75	0
2659	1410	2659	715	1088.89	290.962	30.977	8.187	0.29	8.19	1088.89	290.965	30.977	1081	283	23	17	17	17		414.606	414.606	414.606	42.5	42.5	42.5	0	1		41546.9	8812.5	0.816724		21.4857	42.9714	321555	22698	1
90	140	90	61	423.033	318.822	24.944	2.398	0.242	2.369	423.033	318.822	24.944	421	316	23	5	6	5		57.9806	77.7261	57.9806	12.5	15	13.3333	1.44338	1.2		1406.25	875	0.860695		6.9501	13.9002	9817.48	2230.01	0
58	104	58	48	525.466	325.466	24.552	1.965	0.303	2.116	525.466	325.466	24.552	524	323	23	4	6	4		40.5042	77.7261	40.5042	10	15	11.6667	2.88675	1.5		906.25	650	0.864439		6.00325	12.0065	6283.19	1691.67	0
122	176	122	78	1030.42	325.967	25.082	2.683	0.31	2.701	1030.42	325.967	25.082	1028	323	23	6	7	5		77.7261	99.5826	57.9806	12.5	17.5	15	2.5	1.4		1906.25	1100	0.838577		7.69184	15.3837	13744.5	2817.39	0
200	248	200	112	142.025	372.925	26.435	3.227	0.286	3.259	142.025	372.925	26.435	139	369	23	7	8	7		99.5826	123.426	99.5826	17.5	20	18.3333	1.44338	1.14286		3125	1550	0.827404		9.06958	18.1392	25656.3	4219.84	0.9969
211	248	211	117	311.175	384.858	25.531	3.287	0.31	3.32	311.175	384.858	25.531	308	381	23	7	8	7		99.5826	123.426	99.5826	17.5	20	18.3333	1.44338	1.14286		3296.88	1550	0.85747		9.2329	18.4658	25656.3	4219.84	0.9969
198	240	198	112	689.712	389.101	25.485	3.214	0.323	3.233	689.713	389.101	25.485	687	386	23	7	8	6		99.5826	123.426	77.7261	15	20	17.5	2.5	1.33333		3093.75	1500	0.849274		9.03925	18.0785	21991.1	3838.34	0.988945
22	58	22	20	182	389.818	23.909	1.366	0.233	1.364	182	389.818	23.909	181	388	23	3	4	3		25.5071	40.5042	25.5071	7.5	10	8.33333	1.44338	1.33333		343.75	362.5	0.812212		4.34562	8.69123	2356.19	868.326	0
4124	1872	4124	970	518.115	401.55	32.745	9.533	0.284	9.549	518.128	401.547	32.745	509	392	23	20	20	20		538.387	538.387	538.387	50	50	50	0	1		64437.5	11700	0.824244		24.8704	49.7409	523599	31415.9	1
30607	7114	30607	3804	299.355	420.875	42.44	18.991	0.393	18.992	299.438	420.796	42.434	281	402	23	39	39	40		1575.16	1575.16	1640.59	97.5	100	98.3333	1.44338	1.02564		478234	44462.5	0.825244		48.5122	97.0243	3.98197e+06	121506	0.999886
31	72	31	26	310.71	452.581	24.29	1.608	0.27	1.613	310.71	452.581	24.29	309	451	23	4	4	4		40.5042	40.5042	40.5042	10	10	10	0	1		484.375	450	0.822352		4.87189	9.74379	4188.79	1256.64	0
24	60	24	21	752.292	453.083	24.042	1.432	0.242	1.476	752.292	453.083	24.042	751	452	23	4	4	3		40.5042	40.5042	25.5071	7.5	10	9.16667	1.44338	1.33333		375	375	0.832029		4.4735	8.947	3141.59	1053.47	0
7	28	7	7	934.857	510	23.286	0.906	0.299	1.05	934.857	510	23.286	934	509	23	3	3	2		25.5071	25.5071	13.2921	5	7.5	6.66667	1.44338	1.5		109.375	175	0.784133		2.96672	5.93344	1178.1	556.46	0
30	70	30	27	693.033	516.433	24.033	1.532	0.295	1.524	693.033	516.433	24.033	692	515	23	4	4	3		40.5042	40.5042	25.5071	7.5	10	9.16667	1.44338	1.33333		468.75	437.5	0.827558		4.81893	9.63787	3141.59	1053.47	0
4	16	4	4	394	533.5	23.5	0.707	0	0.707	394	533.5	23.5	394	533	23	1	2	2		4.36203	13.2921	13.2921	2.5	5	4.16667	1.44338	2		62.5	100	0.944936		2.46186	4.92373	261.799	217.104	0
196	270	196	139	601.842	554.684	24.041	3.366	0.878	3.422	601.842	554.684	24.041	598	550	23	9	10	4		149.153	176.68	40.5042	10	25	19.1667	8.03638	2.5		3062.5	1687.5	0.749818		9.00871	18.0174	23561.9	4594.23	0
306	366	306	205	15.703	589.788	24.376	4.001	1.129	4.119	15.703	589.788	24.376	9	585	23	13	11	4		269.372	205.934	40.5042	10	32.5	23.3333	11.8145	3.25		4781.25	2287.5	0.744416		10.4508	20.9017	37437.3	6825.02	0
74	142	74	74	845.108	591.635	23.432	2.401	0.842	2.543	845.108	591.635	23.432	842	588	23	7	8	2		99.5826	123.426	13.2921	5	20	14.1667	8.03638	4		1156.25	887.5	0.744758		6.5111	13.0222	7330.38	2540.03	0
4	16	4	4	894.5	596.5	23	0.707	0	0.707	894.5	596.5	23	894	596	23	2	2	1		13.2921	13.2921	4.36203	2.5	5	4.16667	1.44338	2		62.5	100	0.944936		2.46186	4.92373	261.799	217.104	0
91	148	91	62	1143.54	612.077	25.484	2.403	0.334	2.49	1143.54	612.077	25.484	1141	610	23	6	6	6		77.7261	77.7261	77.7261	15	15	15	0	1		1421.88	925	0.820191		6.97575	13.9515	14137.2	2827.43	1
11	36	11	11	1089.55	620.545	24.545	1.149	0.407	0.895	1089.55	620.545	24.545	1089	620	23	2	2	4		13.2921	13.2921	40.5042	5	10	6.66667	2.88675	2		171.875	225	0.824344		3.44912	6.89824	1047.2	536.641	0
128	196	128	99	912.305	635.648	23.93	2.822	0.715	2.878	912.305	635.649	23.93	909	632	23	8	8	4		123.426	123.426	40.5042	10	20	16.6667	5.7735	2		2000	1225	0.777499		7.81593	15.6319	16755.2	3473.67	0
4	16	4	4	867.5	633.5	23	0.707	0	0.707	867.5	633.5	23	867	633	23	2	2	1		13.2921	13.2921	4.36203	2.5	5	4.16667	1.44338	2		62.5	100	0.944936		2.46186	4.92373	261.799	217.104	0
53	102	53	38	145.925	635.189	24.491	1.986	0.233	2.004	145.925	635.189	24.491	144	633	23	5	5	4		57.9806	57.9806	40.5042	10	12.5	11.6667	1.44338	1.25		828.125	637.5	0.829977		5.82553	11.6511	6544.98	1707.75	0
18	50	18	16	256.778	638.389	23.944	1.299	0.219	1.326	256.778	638.389	23.944	256	637	23	3	4	3		25.5071	40.5042	25.5071	7.5	10	8.33333	1.44338	1.33333		281.25	312.5	0.82419		4.06445	8.12889	2356.19	868.326	0
263	300	263	138	70.517	647.525	26.281	3.575	0.272	3.63	70.517	647.525	26.281	67	644	23	8	8	8		123.426	123.426	123.426	20	20	20	0	1		4109.38	1875	0.820978		9.9364	19.8728	33510.3	5026.55	1
23	66	23	23	888.565	649.261	23.174	1.627	0.623	1.61	888.565	649.261	23.174	887	647	23	4	6	2		40.5042	77.7261	13.2921	5	15	10	5	3		359.375	412.5	0.735231		4.41049	8.82097	3141.59	1224.3	0
69	120	69	50	1025.03	661.377	25.058	2.172	0.26	2.199	1025.03	661.377	25.058	1023	659	23	5	5	5		57.9806	57.9806	57.9806	12.5	12.5	12.5	0	1		1078.12	750	0.841138		6.36102	12.722	8181.23	1963.5	0
50	100	50	50	883.06	665.28	23.5	2.001	0.688	2.081	883.06	665.28	23.5	881	662	23	5	7	2		57.9806	99.5826	13.2921	5	17.5	11.6667	6.29153	3.5		781.25	625	0.814321		5.71348	11.427	4581.49	1682.53	0
54	112	54	49	855.833	675.593	23.574	2.046	0.571	1.973	855.833	675.593	23.574	853	673	23	6	6	3		77.7261	77.7261	25.5071	7.5	15	12.5	4.33013	2		843.75	700	0.76535		5.86194	11.7239	7068.58	1953.94	0
23	56	23	21	1127.65	706.826	23.87	1.399	0.266	1.365	1127.65	706.826	23.87	1126	706	23	4	3	3		40.5042	25.5071	25.5071	7.5	10	8.33333	1.44338	1.33333		359.375	350	0.866522		4.41049	8.82097	2356.19	868.326	0
47	98	47	35	252.043	734.021	24.596	1.904	0.268	1.983	252.043	734.021	24.596	250	732	23	5	5	4		57.9806	57.9806	40.5042	10	12.5	11.6667	1.44338	1.25		734.375	612.5	0.797361		5.59684	11.1937	6544.98	1707.75	0
59	108	59	43	232.78	832.797	24.39	2.051	0.261	2.031	232.78	832.797	24.39	231	831	23	5	5	4		57.9806	57.9806	40.5042	10	12.5	11.6667	1.44338	1.25		921.875	675	0.841964		6.03756	12.0751	6544.98	1707.75	0
24	58	24	22	248.042	846.375	24.042	1.409	0.249	1.464	248.042	846.375	24.042	247	845	23	3	4	3		25.5071	40.5042	25.5071	7.5	10	8.33333	1.44338	1.33333		375	362.5	0.86072		4.4735	8.947	2356.19	868.326	0
53	98	53	43	957.792	854.245	24.547	1.935	0.306	1.925	957.792	854.245	24.547	956	853	23	5	4	4		57.9806	40.5042	40.5042	10	12.5	10.8333	1.44338	1.25		828.125	612.5	0.863854		5.82553	11.6511	5235.99	1470.66	0
5	20	5	5	1171.8	862.4	23.4	0.79	0.143	0.748	1171.8	862.4	23.4	1171	862	23	2	2	2		13.2921	13.2921	13.2921	5	5	5	0	1		78.125	125	0.877201		2.65196	5.30392	523.599	314.159	0
248	300	248	129	668.327	878.677	26.613	3.528	0.33	3.568	668.327	878.677	26.613	665	875	23	8	9	8		123.426	149.153	123.426	20	22.5	20.8333	1.44338	1.125		3875	1875	0.789458		9.74379	19.4876	37699.1	5450.35	0.99758
6	22	6	6	586.5	882	23	0.912	0.319	1.118	586.5	882	23	586	881	23	2	3	1		13.2921	25.5071	4.36203	2.5	7.5	5	2.5	3		93.75	137.5	0.900521		2.81813	5.63626	392.699	306.075	0
43	88	43	33	183.465	885.837	24.698	1.82	0.23	1.826	183.465	885.837	24.698	182	884	23	4	5	4		40.5042	57.9806	40.5042	10	12.5	10.8333	1.44338	1.25		671.875	550	0.836846		5.43334	10.8667	5235.99	1470.66	0
39	86	39	31	890.026	911.795	24.872	1.761	0.323	1.778	890.026	911.795	24.872	888	910	23	5	5	4		57.9806	57.9806	40.5042	10	12.5	11.6667	1.44338	1.25		609.375	537.5	0.802344		5.25935	10.5187	6544.98	1707.75	0
151	202	151	94	527.543	924.444	25.901	2.901	0.269	2.918	527.543	924.444	25.901	525	922	23	6	6	7		77.7261	77.7261	99.5826	15	17.5	15.8333	1.44338	1.16667		2359.38	1262.5	0.842265		8.25853	16.5171	16493.4	3146.39	0.995888
696	562	696	278	1133.12	956.092	27.626	5.093	0.277	5.116	1133.11	956.089	27.626	1128	951	23	11	11	10		205.934	205.934	176.68	25	27.5	26.6667	1.44338	1.1		10875	3512.5	0.838466		13.744	27.488	79194.3	8932.98	0.998352
15	44	15	14	517.267	976.067	24.267	1.196	0.222	1.256	517.267	976.067	24.267	516	975	23	3	3	3		25.5071	25.5071	25.5071	7.5	7.5	7.5	0	1		234.375	275	0.829387		3.82479	7.64958	1767.15	706.858	0
149	202	149	91	696.369	1002.72	25.711	2.894	0.284	2.894	696.369	1002.72	25.711	694	1000	23	6	7	6		77.7261	99.5826	77.7261	15	17.5	15.8333	1.44338	1.16667		2328.12	1262.5	0.834812		8.22191	16.4438	16493.4	3146.39	0.995888
32	74	32	26	250.656	1004.06	24.406	1.645	0.268	1.716	250.656	1004.06	24.406	249	1003	23	4	4	4		40.5042	40.5042	40.5042	10	10	10	0	1		500	462.5	0.817242		4.92373	9.84745	4188.79	1256.64	0
198	244	198	113	785.97	1005.19	26.53	3.207	0.268	3.25	785.97	1005.19	26.53	783	1002	23	7	7	8		99.5826	99.5826	123.426	17.5	20	18.3333	1.44338	1.14286		3093.75	1525	0.835352		9.03925	18.0785	25656.3	4219.84	0.9969
4	16	4	4	807.5	1014.5	23	0.707	0	0.707	807.5	1014.5	23	807	1014	23	2	2	1		13.2921	13.2921	4.36203	2.5	5	4.16667	1.44338	2		62.5	100	0.944936		2.46186	4.92373	261.799	217.104	0
38	86	38	38	811.421	1019.03	23.395	1.755	0.576	1.84	811.421	1019.03	23.395	809	1017	23	6	5	2		77.7261	57.9806	13.2921	5	15	10.8333	5.20416	3		593.75	537.5	0.788569		5.21401	10.428	3926.99	1466.75	0
4	18	4	4	349.75	1019.75	23.75	0.73	0.198	0.829	349.75	1019.75	23.75	349	1019	23	2	2	2		13.2921	13.2921	13.2921	5	5	5	0	1		62.5	112.5	0.839943		2.46186	4.92373	523.599	314.159	0
301	328	301	154	230.678	1026.86	26.399	3.755	0.27	3.77	230.678	1026.86	26.399	227	1023	23	8	9	8		123.426	149.153	123.426	20	22.5	20.8333	1.44338	1.125		4703.12	2050	0.821586		10.3936	20.7872	37699.1	5450.35	0.99758
258	290	258	138	1003.68	1034.91	26.035	3.543	0.292	3.535	1003.68	1034.91	26.035	1000	1032	23	8	8	7		123.426	123.426	99.5826	17.5	20	19.1667	1.44338	1.14286		4031.25	1812.5	0.838489		9.87303	19.7461	29321.5	4613.42	0.996749
1209	826	1209	408	35.536	1058.94	28.908	6.205	0.254	6.206	35.536	1058.94	28.908	29	1053	23	14	13	13		303.452	269.372	269.372	32.5	35	33.3333	1.44338	1.07692		18890.6	5162.5	0.824366		16.5216	33.0432	154854	13959	0.999033
374	382	374	180	446.906	1064.23	27.061	4.066	0.274	4.104	446.907	1064.24	27.061	443	1060	23	9	9	9		149.153	149.153	149.153	22.5	22.5	22.5	0	1		5843.75	2387.5	0.81533		11.1738	22.3476	47712.9	6361.73	1
48	94	48	38	1148.88	1065.29	24.458	1.888	0.282	1.92	1148.88	1065.29	24.458	1147	1064	23	5	4	4		57.9806	40.5042	40.5042	10	12.5	10.8333	1.44338	1.25		750	587.5	0.843041		5.63626	11.2725	5235.99	1470.66	0
136	188	136	85	34.434	1109.46	25.713	2.796	0.262	2.81	34.434	1109.46	25.713	32	1107	23	6	6	6		77.7261	77.7261	77.7261	15	15	15	0	1		2125	1175	0.844016		7.97548	15.951	14137.2	2827.43	1
4	16	4	4	681	1120.5	23.5	0.707	0	0.707	681	1120.5	23.5	681	1120	23	1	2	2		4.36203	13.2921	13.2921	2.5	5	4.16667	1.44338	2		62.5	100	0.944936		2.46186	4.92373	261.799	217.104	0
7	26	7	7	906.857	1135.43	23.714	0.898	0.245	0.926	906.857	1135.43	23.714	906	1135	23	3	2	2		25.5071	13.2921	13.2921	5	7.5	5.83333	1.44338	1.5		109.375	162.5	0.844451		2.96672	5.93344	785.398	422.918	0
9	28	9	9	723.444	1149.67	23.556	0.945	0.225	0.916	723.444	1149.67	23.556	723	1149	23	2	3	2		13.2921	25.5071	13.2921	5	7.5	5.83333	1.44338	1.5		140.625	175	0.927156		3.22595	6.45191	785.398	422.918	0
44	90	44	34	792.432	1165.8	24.705	1.835	0.244	1.864	792.432	1165.8	24.705	791	1164	23	4	5	4		40.5042	57.9806	40.5042	10	12.5	10.8333	1.44338	1.25		687.5	562.5	0.830886		5.47513	10.9503	5235.99	1470.66	0
110	164	110	74	45.9	1171.11	25.364	2.565	0.315	2.599	45.9	1171.11	25.364	43	1169	23	6	6	6		77.7261	77.7261	77.7261	15	15	15	0	1		1718.75	1025	0.839912		7.4309	14.8618	14137.2	2827.43	1
36	80	36	30	22.111	1178.08	24.028	1.692	0.356	1.672	22.111	1178.08	24.028	20	1176	23	5	5	3		57.9806	57.9806	25.5071	7.5	12.5	10.8333	2.88675	1.66667		562.5	500	0.8177		5.12088	10.2418	4908.74	1468.07	0
44	90	44	36	520.364	1183.14	24.682	1.803	0.267	1.828	520.364	1183.14	24.682	519	1181	23	4	5	4		40.5042	57.9806	40.5042	10	12.5	10.8333	1.44338	1.25		687.5	562.5	0.830886		5.47513	10.9503	5235.99	1470.66	0
63	110	63	45	970.063	9.984	25.571	2.102	0.245	2.108	970.063	9.984	25.571	968	8	24	5	5	4		57.9806	57.9806	40.5042	10	12.5	11.6667	1.44338	1.25		984.375	687.5	0.863608		6.17103	12.3421	6544.98	1707.75	0
321	332	321	160	636.623	13.508	27.517	3.846	0.253	3.833	636.624	13.508	27.517	633	10	24	8	8	8		123.426	123.426	123.426	20	20	20	0	1		5015.62	2075	0.847255		10.6189	21.2378	33510.3	5026.55	1
20	52	20	18	777.8	20.5	25.1	1.342	0.239	1.304	777.8	20.5	25.1	777	19	24	3	4	3		25.5071	40.5042	25.5071	7.5	10	8.33333	1.44338	1.33333		312.5	325	0.850157		4.20973	8.41945	2356.19	868.326	0
24278	7698	24278	4066	452.695	53.828	38.075	19.095	6.771	20.148	452.612	53.832	38.071	437	26	24	32	58	29		1146.09	2981.25	978.348	72.5	145	99.1667	39.8696	2		379344	48112.5	0.653501		44.9071	89.8142	3.52277e+06	119572	0.93636
42	86	42	35	688	61.714	25	1.791	0.378	1.911	688	61.714	25	686	60	24	5	5	3		57.9806	57.9806	25.5071	7.5	12.5	10.8333	2.88675	1.66667		656.25	537.5	0.842979		5.39089	10.7818	4908.74	1468.07	0
28	68	28	25	1120.5	64.75	25.286	1.543	0.338	1.547	1120.5	64.75	25.286	1119	63	24	4	4	3		40.5042	40.5042	25.5071	7.5	10	9.16667	1.44338	1.33333		437.5	425	0.813602		4.70937	9.41875	3141.59	1053.47	0
38	82	38	30	546.842	102.474	25.395	1.737	0.24	1.765	546.842	102.474	25.395	545	101	24	5	4	4		57.9806	40.5042	40.5042	10	12.5	10.8333	1.44338	1.25		593.75	512.5	0.827036		5.21401	10.428	5235.99	1470.66	0
79	136	79	56	328.177	142.646	25.759	2.292	0.329	2.291	328.177	142.646	25.759	326	140	24	5	6	5		57.9806	77.7261	57.9806	12.5	15	13.3333	1.44338	1.2		1234.38	850	0.81226		6.65456	13.3091	9817.48	2230.01	0
5	20	5	5	1082.4	174.6	24.2	0.79	0.143	0.748	1082.4	174.6	24.2	1082	174	24	2	2	2		13.2921	13.2921	13.2921	5	5	5	0	1		78.125	125	0.877201		2.65196	5.30392	523.599	314.159	0
372	374	372	178	621.336	190.038	28.159	4.061	0.299	4.073	621.337	190.038	28.159	617	186	24	9	9	9		149.153	149.153	149.153	22.5	22.5	22.5	0	1		5812.5	2337.5	0.829799		11.1538	22.3077	47712.9	6361.73	1
286	314	286	148	847.619	192.227	27.031	3.684	0.301	3.725	847.62	192.227	27.031	844	188	24	8	9	7		123.426	149.153	99.5826	17.5	22.5	20	2.5	1.28571		4468.75	1962.5	0.829463		10.218	20.436	32986.7	5016.4	0.991557
60	114	60	46	820.65	200.883	25.983	2.053	0.295	2.102	820.65	200.883	25.983	819	199	24	5	5	5		57.9806	57.9806	57.9806	12.5	12.5	12.5	0	1		937.5	712.5	0.806637		6.07148	12.143	8181.23	1963.5	0
86	138	86	61	470.279	241.5	25.698	2.354	0.316	2.372	470.279	241.5	25.698	468	239	24	5	6	5		57.9806	77.7261	57.9806	12.5	15	13.3333	1.44338	1.2		1343.75	862.5	0.847102		6.84558	13.6912	9817.48	2230.01	0
15	44	15	14	859.733	243	24.8	1.21	0.234	1.256	859.733	243	24.8	859	242	24	3	3	3		25.5071	25.5071	25.5071	7.5	7.5	7.5	0	1		234.375	275	0.829387		3.82479	7.64958	1767.15	706.858	0
46	92	46	36	907.696	244.174	25.391	1.857	0.26	1.875	907.696	244.174	25.391	906	242	24	5	5	4		57.9806	57.9806	40.5042	10	12.5	11.6667	1.44338	1.25		718.75	575	0.837272		5.55686	11.1137	6544.98	1707.75	0
23	58	23	21	549.87	246.043	25.13	1.382	0.249	1.427	549.87	246.043	25.13	548	245	24	4	3	3		40.5042	25.5071	25.5071	7.5	10	8.33333	1.44338	1.33333		359.375	362.5	0.836642		4.41049	8.82097	2356.19	868.326	0
340	360	340	164	285.176	256.103	27.668	3.939	0.302	3.955	285.177	256.103	27.668	281	252	24	9	9	8		149.153	149.153	123.426	20	22.5	21.6667	1.44338	1.125		5312.5	2250	0.811894		10.8244	21.6488	42411.5	5896.18	0.997476
19	52	19	17	152.579	258.053	24.684	1.326	0.261	1.324	152.579	258.053	24.684	151	257	24	4	3	3		40.5042	25.5071	25.5071	7.5	10	8.33333	1.44338	1.33333		296.875	325	0.821577		4.13836	8.27672	2356.19	868.326	0
134	190	134	82	509.448	262.754	26.149	2.796	0.301	2.809	509.448	262.754	26.149	507	260	24	6	7	6		77.7261	99.5826	77.7261	15	17.5	15.8333	1.44338	1.16667		2093.75	1187.5	0.826924		7.93619	15.8724	16493.4	3146.39	0.995888
28	64	28	26	693.036	299.393	25	1.481	0.287	1.504	693.036	299.393	25	692	298	24	3	4	3		25.5071	40.5042	25.5071	7.5	10	8.33333	1.44338	1.33333		437.5	400	0.864452		4.70937	9.41875	2356.19	868.326	0
131	190	131	83	103.183	312.282	25.893	2.763	0.358	2.78	103.183	312.282	25.893	100	309	24	7	7	5		99.5826	99.5826	57.9806	12.5	17.5	15.8333	2.88675	1.4		2046.88	1187.5	0.814535		7.87652	15.753	16035.2	3141.19	0
14	42	14	14	355.929	315.643	24.429	1.141	0.321	1.208	355.929	315.643	24.429	355	314	24	3	4	2		25.5071	40.5042	13.2921	5	10	7.5	2.5	2		218.75	262.5	0.829822		3.73783	7.47566	1570.8	697.525	0
54	100	54	45	293.537	315.704	25.704	1.937	0.317	1.91	293.537	315.704	25.704	292	314	24	4	5	4		40.5042	57.9806	40.5042	10	12.5	10.8333	1.44338	1.25		843.75	625	0.857192		5.86194	11.7239	5235.99	1470.66	0
50	96	50	40	625.72	322.42	25.38	1.905	0.298	1.871	625.72	322.42	25.38	624	321	24	5	5	4		57.9806	57.9806	40.5042	10	12.5	11.6667	1.44338	1.25		781.25	600	0.848251		5.71348	11.427	6544.98	1707.75	0
26	60	26	24	484.077	347.192	24.962	1.447	0.285	1.482	484.077	347.192	24.962	483	346	24	3	4	3		25.5071	40.5042	25.5071	7.5	10	8.33333	1.44338	1.33333		406.25	375	0.877634		4.59446	9.18893	2356.19	868.326	0
964	712	964	351	1072.91	362.047	29.339	5.721	0.283	5.719	1072.92	362.046	29.339	1067	356	24	13	13	12		269.372	269.372	236.849	30	32.5	31.6667	1.44338	1.08333		15062.5	4450	0.822344		15.3204	30.6408	132732	12598.1	0.998841
8974	3118	8974	1653	324.983	371	36.941	12.475	0.283	12.443	324.994	370.977	36.94	313	359	24	25	25	26		770.685	770.685	820.839	62.5	65	63.3333	1.44338	1.04		140219	19487.5	0.830992		32.2284	64.4569	1.06356e+06	50401.6	0.999727
170	220	170	98	997.776	374.859	26.541	3.052	0.267	3.07	997.777	374.859	26.541	995	372	24	7	7	6		99.5826	99.5826	77.7261	15	17.5	16.6667	1.44338	1.16667		2656.25	1375	0.836936		8.59132	17.1826	19242.3	3487.75	0.995656
40	86	40	33	115.675	394.25	25.85	1.749	0.321	1.786	115.675	394.25	25.85	114	392	24	4	5	4		40.5042	57.9806	40.5042	10	12.5	10.8333	1.44338	1.25		625	537.5	0.816001		5.30392	10.6078	5235.99	1470.66	0
27	78	27	27	11.852	398.296	24	1.961	0.714	2.054	11.852	398.296	24	9	396	24	6	6	1		77.7261	77.7261	4.36203	2.5	15	10.8333	7.21688	6		421.875	487.5	0.692304		4.65263	9.30526	2356.19	1525.18	0
16	50	16	16	9.75	406.438	24	1.509	0.547	1.602	9.75	406.438	24	8	405	24	5	4	1		57.9806	40.5042	4.36203	2.5	12.5	8.33333	5.20416	5		250	312.5	0.761949		3.90796	7.81593	1309	880.433	0
126	182	126	76	387.238	426.952	26.484	2.747	0.257	2.749	387.238	426.952	26.484	385	424	24	6	7	6		77.7261	99.5826	77.7261	15	17.5	15.8333	1.44338	1.16667		1968.75	1137.5	0.828561		7.775	15.55	16493.4	3146.39	0.995888
10	34	10	10	213.3	434.9	24.7	1.017	0.288	1.087	213.3	434.9	24.7	212	434	24	3	3	2		25.5071	25.5071	13.2921	5	7.5	6.66667	1.44338	1.5		156.25	212.5	0.8191		3.34126	6.68252	1178.1	556.46	0
18	50	18	18	237.667	445.278	24.611	1.277	0.387	1.396	237.667	445.278	24.611	236	444	24	4	4	2		40.5042	40.5042	13.2921	5	10	8.33333	2.88675	2		281.25	312.5	0.82419		4.06445	8.12889	2094.4	868.418	0
27	64	27	23	1002.56	476.333	24.741	1.528	0.284	1.589	1002.56	476.333	24.741	1001	475	24	4	4	3		40.5042	40.5042	25.5071	7.5	10	9.16667	1.44338	1.33333		421.875	400	0.843746		4.65263	9.30526	3141.59	1053.47	0
5	22	5	5	130.8	516	24.2	0.802	0.309	0.825	130.8	516	24.2	130	515	24	2	3	2		13.2921	25.5071	13.2921	5	7.5	5.83333	1.44338	1.5		78.125	137.5	0.797455		2.65196	5.30392	785.398	422.918	0
18	48	18	17	599.889	523.778	24.778	1.26	0.237	1.247	599.889	523.778	24.778	599	523	24	3	3	3		25.5071	25.5071	25.5071	7.5	7.5	7.5	0	1		281.25	300	0.858531		4.06445	8.12889	1767.15	706.858	0
37	78	37	29	787.378	549.622	25.595	1.733	0.184	1.714	787.378	549.622	25.595	786	548	24	4	4	4		40.5042	40.5042	40.5042	10	10	10	0	1		578.125	487.5	0.854127		5.16786	10.3357	4188.79	1256.64	0
36	102	36	36	857.611	586.694	24	2.483	1.046	2.558	857.611	586.694	24	854	584	24	9	6	1		149.153	77.7261	4.36203	2.5	22.5	13.3333	10.1036	9		562.5	637.5	0.641333		5.12088	10.2418	3534.29	2253.23	0
19	50	19	17	375.474	593.053	24.947	1.317	0.197	1.421	375.474	593.053	24.947	374	592	24	4	3	3		40.5042	25.5071	25.5071	7.5	10	8.33333	1.44338	1.33333		296.875	312.5	0.85444		4.13836	8.27672	2356.19	868.326	0
132	176	132	88	768.394	601.455	26.189	2.74	0.325	2.754	768.394	601.455	26.189	766	599	24	6	6	5		77.7261	77.7261	57.9806	12.5	15	14.1667	1.44338	1.2		2062.5	1100	0.883797		7.89651	15.793	11781	2519.19	0
30	72	30	24	528.667	603.567	25.6	1.606	0.218	1.641	528.667	603.567	25.6	527	602	24	4	4	4		40.5042	40.5042	40.5042	10	10	10	0	1		468.75	450	0.80457		4.81893	9.63787	4188.79	1256.64	0
287	310	287	148	1068.18	643.233	27.118	3.691	0.292	3.697	1068.18	643.234	27.118	1065	640	24	8	8	8		123.426	123.426	123.426	20	20	20	0	1		4484.38	1937.5	0.842123		10.2299	20.4598	33510.3	5026.55	1
26	64	26	23	149.654	646.308	25.231	1.485	0.289	1.531	149.654	646.308	25.231	148	645	24	4	4	3		40.5042	40.5042	25.5071	7.5	10	9.16667	1.44338	1.33333		406.25	400	0.822782		4.59446	9.18893	3141.59	1053.47	0
311	326	311	157	111.029	649.563	27.055	3.794	0.308	3.84	111.029	649.563	27.055	107	646	24	9	8	8		149.153	123.426	123.426	20	22.5	20.8333	1.44338	1.125		4859.38	2037.5	0.844835		10.5074	21.0149	37699.1	5450.35	0.99758
25	60	25	22	845.96	670.24	24.92	1.451	0.261	1.492	845.96	670.24	24.92	844	669	24	4	4	3		40.5042	40.5042	25.5071	7.5	10	9.16667	1.44338	1.33333		390.625	375	0.854984		4.53479	9.06958	3141.59	1053.47	0
97	154	97	64	846.866	679.433	25.876	2.474	0.264	2.494	846.866	679.433	25.876	844	677	24	6	6	5		77.7261	77.7261	57.9806	12.5	15	14.1667	1.44338	1.2		1515.62	962.5	0.822513		7.12581	14.2516	11781	2519.19	0
14	38	14	14	745	700.714	24.5	1.113	0.281	1.154	745	700.714	24.5	744	700	24	3	3	2		25.5071	25.5071	13.2921	5	7.5	6.66667	1.44338	1.5		218.75	237.5	0.917172		3.73783	7.47566	1178.1	556.46	0
9	32	9	9	168.889	706.333	24	1.128	0.423	1.16	168.889	706.333	24	168	705	24	3	4	1		25.5071	40.5042	4.36203	2.5	10	6.66667	3.81881	4		140.625	200	0.811261		3.22595	6.45191	785.398	554.475	0
5	20	5	5	173.2	707.4	24	0.848	0.319	0.894	173.2	707.4	24	172	707	24	3	2	1		25.5071	13.2921	4.36203	2.5	7.5	5	2.5	3		78.125	125	0.877201		2.65196	5.30392	392.699	306.075	0
61	114	61	45	81.656	716.328	26.18	2.073	0.294	2.06	81.656	716.328	26.18	80	714	24	5	5	5		57.9806	57.9806	57.9806	12.5	12.5	12.5	0	1		953.125	712.5	0.815575		6.10502	12.21	8181.23	1963.5	0
92	154	92	60	834.446	728.326	26.174	2.443	0.273	2.482	834.446	728.326	26.174	832	726	24	6	6	5		77.7261	77.7261	57.9806	12.5	15	14.1667	1.44338	1.2		1437.5	962.5	0.794		7.00121	14.0024	11781	2519.19	0
16	46	16	16	1128.94	736.375	24.938	1.218	0.355	1.181	1128.94	736.375	24.938	1128	735	24	3	3	3		25.5071	25.5071	25.5071	7.5	7.5	7.5	0	1		250	287.5	0.828205		3.90796	7.81593	1767.15	706.858	0
11	36	11	11	1123.36	737.909	24	1.253	0.468	1.263	1123.36	737.909	24	1122	737	24	4	3	1		40.5042	25.5071	4.36203	2.5	10	6.66667	3.81881	4		171.875	225	0.824344		3.44912	6.89824	785.398	554.475	0
26	66	26	22	1095.46	771.192	25.077	1.514	0.271	1.514	1095.46	771.192	25.077	1094	770	24	4	4	3		40.5042	40.5042	25.5071	7.5	10	9.16667	1.44338	1.33333		406.25	412.5	0.797849		4.59446	9.18893	3141.59	1053.47	0
8	28	8	8	225.625	786.25	24.375	0.927	0.233	0.919	225.625	786.25	24.375	225	785	24	2	3	2		13.2921	25.5071	13.2921	5	7.5	5.83333	1.44338	1.5		125	175	0.857139		3.10175	6.2035	785.398	422.918	0
13835	4194	13835	2219	1118.9	788.985	38.707	14.478	0.302	14.482	1119.04	789.049	38.706	1104	775	24	30	29	30		1033.14	978.348	1033.14	72.5	75	74.1667	1.44338	1.03448		216172	26212.5	0.824467		37.2309	74.4618	1.70824e+06	69120.5	0.999794
29	72	29	24	50.828	819.103	25.414	1.563	0.263	1.593	50.828	819.103	25.414	49	818	24	4	4	4		40.5042	40.5042	40.5042	10	10	10	0	1		453.125	450	0.78659		4.76478	9.52957	4188.79	1256.64	0
234608	27672	234608	15118	750.25	829.149	60.198	37.944	1.721	37.689	748.769	826.605	60.134	712	792	24	78	75	75		4799.88	4506.61	4506.61	187.5	195	190	4.33013	1.04		3665750	172950	0.824778		95.6514	191.303	2.87161e+07	453614	0.999727
40	78	40	36	1093.58	824.425	24.975	1.693	0.304	1.792	1093.58	824.425	24.975	1092	823	24	4	4	3		40.5042	40.5042	25.5071	7.5	10	9.16667	1.44338	1.33333		625	487.5	0.899693		5.30392	10.6078	3141.59	1053.47	0
36	76	36	32	1099.72	871.361	24.972	1.651	0.31	1.712	1099.72	871.361	24.972	1098	870	24	4	4	3		40.5042	40.5042	25.5071	7.5	10	9.16667	1.44338	1.33333		562.5	475	0.860737		5.12088	10.2418	3141.59	1053.47	0
205	254	205	116	658.932	877.278	27.195	3.269	0.305	3.276	658.932	877.278	27.195	656	874	24	7	8	7		99.5826	123.426	99.5826	17.5	20	18.3333	1.44338	1.14286		3203.12	1587.5	0.821267		9.14454	18.2891	25656.3	4219.84	0.9969
10	34	10	10	133.9	890.5	25.2	1.09	0.352	1.137	133.9	890.5	25.2	133	890	24	3	2	3		25.5071	13.2921	25.5071	5	7.5	6.66667	1.44338	1.5		156.25	212.5	0.8191		3.34126	6.68252	1178.1	556.46	0
23	56	23	21	129.13	894.087	25.043	1.398	0.274	1.393	129.13	894.087	25.043	128	893	24	3	4	3		25.5071	40.5042	25.5071	7.5	10	8.33333	1.44338	1.33333		359.375	350	0.866522		4.41049	8.82097	2356.19	868.326	0
14	42	14	14	136.857	896.286	24.643	1.186	0.401	1.201	136.857	896.286	24.643	135	895	24	4	3	2		40.5042	25.5071	13.2921	5	10	7.5	2.5	2		218.75	262.5	0.829822		3.73783	7.47566	1570.8	697.525	0
23	60	23	21	61.348	913.609	25.304	1.421	0.327	1.51	61.348	913.609	25.304	60	912	24	4	4	3		40.5042	40.5042	25.5071	7.5	10	9.16667	1.44338	1.33333		359.375	375	0.808754		4.41049	8.82097	3141.59	1053.47	0
75	128	75	54	884.067	929.267	25.613	2.238	0.296	2.24	884.067	929.267	25.613	882	927	24	5	6	5		57.9806	77.7261	57.9806	12.5	15	13.3333	1.44338	1.2		1171.88	800	0.833643		6.5403	13.0806	9817.48	2230.01	0
121	174	121	80	319.264	939.397	26.438	2.675	0.279	2.72	319.264	939.397	26.438	317	937	24	6	6	6		77.7261	77.7261	77.7261	15	15	15	0	1		1890.62	1087.5	0.843574		7.67077	15.3415	14137.2	2827.43	1
283	312	283	145	1012.18	942.071	27.141	3.673	0.292	3.682	1012.18	942.07	27.141	1009	939	24	8	8	8		123.426	123.426	123.426	20	20	20	0	1		4421.88	1950	0.828932		10.1821	20.3643	33510.3	5026.55	1
37	76	37	32	100.486	962.054	24.946	1.674	0.323	1.763	100.486	962.054	24.946	99	960	24	4	5	3		40.5042	57.9806	25.5071	7.5	12.5	10	2.5	1.66667		578.125	475	0.876604		5.16786	10.3357	3926.99	1246.89	0
56	108	56	41	148.089	987.696	25.625	2.03	0.281	2.033	148.089	987.696	25.625	146	986	24	5	5	4		57.9806	57.9806	40.5042	10	12.5	11.6667	1.44338	1.25		875	675	0.813175		5.93344	11.8669	6544.98	1707.75	0
1175	820	1175	404	600.091	1004.34	30.408	6.14	0.29	6.148	600.092	1004.34	30.408	594	998	24	13	13	14		269.372	269.372	303.452	32.5	35	33.3333	1.44338	1.07692		18359.4	5125	0.814755		16.3653	32.7305	154854	13959	0.999033
47	92	47	37	1146.17	1027.4	25.723	1.885	0.294	1.894	1146.17	1027.4	25.723	1144	1026	24	5	4	4		57.9806	40.5042	40.5042	10	12.5	10.8333	1.44338	1.25		734.375	575	0.849363		5.59684	11.1937	5235.99	1470.66	0
4	18	4	4	741.75	1029.25	24.75	0.73	0.198	0.829	741.75	1029.25	24.75	741	1029	24	2	2	2		13.2921	13.2921	13.2921	5	5	5	0	1		62.5	112.5	0.839943		2.46186	4.92373	523.599	314.159	0
1465	932	1465	469	1042.49	1033.32	30.61	6.637	0.273	6.652	1042.49	1033.33	30.61	1036	1027	24	14	14	14		303.452	303.452	303.452	35	35	35	0	1		22890.6	5825	0.830408		17.6139	35.2279	179594	15393.8	1
885	670	885	326	307.849	1076.84	29.688	5.553	0.257	5.555	307.85	1076.84	29.688	302	1071	24	12	12	12		236.849	236.849	236.849	30	30	30	0	1		13828.1	4187.5	0.825473		14.8899	29.7798	113097	11309.7	1
21	54	21	20	42.095	1090.33	24.619	1.359	0.342	1.364	42.095	1090.33	24.619	41	1089	24	3	4	3		25.5071	40.5042	25.5071	7.5	10	8.33333	1.44338	1.33333		328.125	337.5	0.845736		4.27875	8.5575	2356.19	868.326	0
31	74	31	25	621.323	1094.48	25.355	1.627	0.231	1.65	621.323	1094.48	25.355	620	1093	24	4	4	4		40.5042	40.5042	40.5042	10	10	10	0	1		484.375	462.5	0.800126		4.87189	9.74379	4188.79	1256.64	0
68	126	68	50	1171.19	1130.31	25.529	2.175	0.397	2.152	1171.19	1130.31	25.529	1169	1128	24	6	6	4		77.7261	77.7261	40.5042	10	15	13.3333	2.88675	1.5		1062.5	787.5	0.793325		6.33014	12.6603	9424.78	2225.84	0
14	44	14	13	151.214	1136.79	25	1.181	0.205	1.233	151.214	1136.79	25	150	1136	24	3	3	3		25.5071	25.5071	25.5071	7.5	7.5	7.5	0	1		218.75	275	0.792103		3.73783	7.47566	1767.15	706.858	0
[truncated: 49,269 more rows]

## Sheet: Histogram
Bin	Frequency	Freq. Norm	Cum. Ves.	Cum. VND
[truncated: 84 more rows]
