# Supplementary material for: 3D X-ray tomographic analysis reveals how coesite is preserved in Muong Nong-type tektites
Source: Sci Rep. 2020 Nov 26;10:20608. doi: 10.1038/s41598-020-76727-6 (PMC7691353; doi:10.1038/s41598-020-76727-6)
Supplement: Supplementary file 1 — Supplementary Information 1. [file 41598_2020_76727_MOESM1_ESM.zip › Object Analysis/SR-┬╡CT_2.5um_inclusions.xlsm]

## Sheet: SR-µCT 2.5µm MP26b incl. 1-920
Volume (pixel^3)	Surface (pixel^2)	Nb of obj. voxels	Nb of surf. voxels	Center_X	Center_Y	Center_Z	Mean DtS (pxl)	SD DtS (pxl)	Median DtS (pxl)	Mass_X	Mass_Y	Mass_Z	Box_X	Box_Y	Box_Z	Box_W	Box_H	Box_D		a^p (µm)	b^p (µm)	c^p (µm)	Min	Max	Average	St.Dev	A/R		Volume (µm^3)	Surface (µm^2)	Sphericity		Eq. Sph.Rad. (µm)	Eq. Sph.Dia. (µm)	Eq. Ell.Vol (µm^2)	Eq. Sph.Surf (µm^2)	Sphericity		Info Volume	pixels		Bin_diam = 5µm
5778	3174	5778	1924	39.168	141.784	5.991	14.085	6.693	12.198	39.169	141.782	5.991	6	132	1	56	20	15		2817.74	538.387	339.043	37.5	140	75.8333	55.9203	3.73333		90281.2	19837.5	0.608687		27.8293	55.6587	1.09956e+06	62906.9	0.818963		Width	1180		5
3396	2550	3396	1358	610.758	227.661	14.482	11.859	5.662	10.258	610.774	227.664	14.482	584	219	1	41	20	26		1707.02	538.387	820.839	50	102.5	72.5	27.0416	2.05		53062.5	15937.5	0.531603		23.3113	46.6226	1.39539e+06	64475.9	0.936592		Depth	1200		10
47165	39018	47165	20707	933.299	635.937	21.895	32.952	14.333	32.528	933.596	635.989	21.896	868	612	1	132	50	56		11181.8	2348.46	2817.74	125	330	198.333	114.273	2.64		736953	243862	0.200738		56.0338	112.068	2.41903e+07	457213	0.884693		Height	920		15
28330	17342	28330	9640	1002.23	683.515	14.638	19.628	5.437	19.531	1002.54	683.433	14.638	973	662	1	60	46	39		3148.23	2053.86	1575.16	97.5	150	120.833	26.7317	1.53846		442656	108388	0.321525		47.278	94.5561	7.04502e+06	182113	0.975884		scale pxl:µm	2.5		20
146356	87396	146356	50881	418.258	785.94	22.339	35.239	12.754	33.613	417.717	784.125	22.276	365	739	1	115	100	60		8959.02	7156.3	3148.23	150	287.5	229.167	71.078	1.91667		2.28681e+06	546225	0.190662		81.7298	163.46	4.51604e+07	655352	0.935797		scale pxl:mm	0.0025		25
25364	15010	25364	8131	284.629	156.638	27.51	20.598	7.255	20.721	284.693	156.654	27.511	253	131	7	62	68	41		3318.63	3849.88	1707.02	102.5	170	142.5	35.4436	1.65854		396312	93812.5	0.345075		45.5669	91.1338	1.13134e+07	253911	0.959838		VOI (mm3)	20.355		30
14164	8718	14164	4712	662.621	286.562	29.27	16.294	5.432	16.484	662.627	286.573	29.27	644	262	8	37	42	41		1447.35	1774.44	1707.02	92.5	105	100	6.61438	1.13514		221312	54487.5	0.402893		37.5237	75.0474	4.17007e+06	125599	0.997534		Vol_Incl. (mm3)	0.0812426		35
8358	7928	8358	4097	593.69	776.366	23.946	20.636	11.211	18.623	593.669	776.389	23.946	538	764	13	101	28	28		7271.69	924.688	924.688	70	252.5	130.833	105.366	3.60714		130594	49550	0.311688		31.4735	62.9469	5.18258e+06	179341	0.807549		N_Incl.	200		40
1782	1334	1782	906	781.759	48.481	17.041	8.967	3.556	8.869	781.762	48.481	17.041	773	32	15	20	30	5		538.387	1033.14	57.9806	12.5	75	45.8333	31.4576	6		27843.8	8337.5	0.661097		18.8024	37.6048	196350	27843.7	0.586736		Vol_incl. (mm3)	0.399129		45
2056	2610	2056	1329	592.804	737.418	21.974	11.858	5.774	11.184	592.805	737.42	21.974	576	712	16	30	46	13		1033.14	2053.86	269.372	32.5	115	74.1667	41.2563	3.53846		32125	16312.5	0.371698		19.7205	39.441	1.17417e+06	32125	1.67544		VND (mm-3)	9.8256		50
1519	1298	1519	664	1129.27	16.136	27.473	7.663	2.214	8.058	1129.28	16.136	27.473	1121	9	17	20	14	22		538.387	303.452	627.528	35	55	46.6667	10.4083	1.57143		23734.4	8112.5	0.61082		17.8277	35.6555	403171	23734.4	1.11199					55
5374	5664	5374	2836	1022.91	645.215	31.509	15.472	6.92	14.893	1022.92	645.225	31.509	988	631	17	62	29	27		3318.63	978.348	872.179	67.5	155	98.3333	49.1384	2.2963		83968.8	35400	0.325006		27.165	54.33	3.17733e+06	83968.7	1.24473					60
5973	4462	5973	2557	141.293	237.436	32.741	14.388	5.659	14.052	141.294	237.432	32.74	117	220	21	48	39	26		2199.3	1575.16	820.839	65	120	94.1667	27.6511	1.84615		93328.1	27887.5	0.442671		28.139	56.2779	3.18557e+06	93328.1	1.12184		Threshold	1500-inf		65
29190	16018	29190	9461	1160.01	963.776	45.976	17.471	5.867	17.441	1160.17	963.81	45.975	1134	943	21	46	42	48		2053.86	1774.44	2199.3	105	120	113.333	7.63763	1.14286		456094	100112	0.355111		47.7517	95.5033	6.06956e+06	456094	0.352805					70
28216	17396	28216	9481	1152.48	177.877	54.547	19.02	6.263	18.688	1152.7	177.887	54.55	1116	157	31	64	42	47		3492.39	1774.44	2126.11	105	160	127.5	28.8314	1.52381		440875	108725	0.319666		47.2145	94.429	8.26867e+06	440875	0.448531					75
2836	2124	2836	1237	986.744	667.295	35.249	11.159	5.069	10.22	986.745	667.287	35.25	960	655	31	48	23	8		2199.3	674.01	123.426	20	120	65.8333	50.5181	6		44312.5	13275	0.565977		21.9523	43.9045	578053	44312.5	0.757303					80
22986	12558	22986	6840	154.734	1087.07	48.023	18.771	7.105	17.909	154.74	1087.08	48.025	126	1056	34	58	58	30		2981.25	2981.25	1033.14	75	145	121.667	40.4145	1.93333		359156	78487.5	0.386252		44.0959	88.1918	6.6052e+06	359156	0.474014					85
3971	2424	3971	1441	1000.4	666.398	48.318	11.902	4.937	10.818	1000.38	666.411	48.318	981	657	44	47	21	15		2126.11	582.312	339.043	37.5	117.5	69.1667	42.5245	3.13333		62046.9	15150	0.620702		24.559	49.118	968985	62046.9	0.763207					90
208188	126222	208188	71805	225.954	367.69	86.291	35.65	8.515	35.805	225.728	366.673	86.178	172	320	46	108	96	80		8098.74	6701.77	4999.26	200	270	236.667	35.1188	1.35		3.25294e+06	788888	0.166975		91.917	183.834	5.42867e+07	3.25294e+06	0.213143					95
38296	27836	38296	14831	930.61	669.002	81.78	25.161	10.054	24.263	930.849	668.943	81.761	879	634	51	88	60	67		5826.99	3148.23	3759.27	150	220	179.167	36.4292	1.46667		598375	173975	0.244894		52.2751	104.55	2.31535e+07	598375	0.656532					100
130907	79752	130907	44758	488.719	322.022	104.984	31.132	9.4	30.676	488.195	321.303	104.76	433	284	57	108	69	95		8098.74	3941.29	6589.91	172.5	270	226.667	49.6446	1.56522		2.04542e+06	498450	0.193962		78.7465	157.493	4.63346e+07	2.04542e+06	0.305003					105
4667	3528	4667	1881	82.05	1000.99	83.309	12.66	5.672	11.912	82.051	1000.95	83.308	61	992	67	43	21	30		1842.85	582.312	1033.14	52.5	107.5	78.3333	27.6511	2.04762		72921.9	22050	0.474948		25.9173	51.8346	1.77304e+06	72921.9	0.971489					110
4612	2690	4612	1558	189.813	211.898	81.007	11.56	3.634	11.091	189.812	211.897	81.007	170	201	75	37	25	14		1447.35	770.685	303.452	35	92.5	63.3333	28.7591	2.64286		72062.5	16812.5	0.618002		25.8151	51.6302	847576	72062.5	0.601027					115
82856	50566	82856	27511	295.355	381.617	121.281	28.948	9.57	29.308	295.216	381.295	121.129	254	351	80	86	67	88		5615.58	3759.27	5826.99	167.5	220	200.833	28.9756	1.31343		1294625	316038	0.225514		67.6112	135.222	3.31867e+07	1.29463e+06	0.385759					120
1727	1250	1727	814	152.206	236.589	86.564	8.748	3.422	8.826	152.207	236.589	86.564	142	219	84	22	31	6		627.528	1089.06	77.7261	15	77.5	49.1667	31.6557	5.16667		26984.4	7812.5	0.69093		18.6069	37.2138	267821	26984.4	0.74462					125
88438	65670	88438	35777	654.004	682.283	123.297	28.565	8.986	28.768	653.61	681.693	123.092	611	657	84	90	59	83		6041.34	3064.31	5304.04	147.5	225	193.333	40.6458	1.52542		1.38184e+06	410438	0.18136		69.0966	138.193	2.88457e+07	1.38184e+06	0.329164					130
3764	2588	3764	1372	601.009	750.992	91.304	11.127	4.338	10.027	601.007	750.976	91.304	581	738	84	48	24	15		2199.3	721.736	339.043	37.5	120	72.5	42.6468	3.2		58812.5	16175	0.560985		24.1246	48.2492	1.13097e+06	58812.5	0.892585					135
5135	4236	5135	2276	94.755	269.56	102.45	11.721	4.636	11.14	94.756	269.561	102.45	78	255	91	39	31	26		1575.16	1089.06	820.839	65	97.5	80	16.3936	1.5		80234.4	26475	0.421587		26.7562	53.5123	2.05735e+06	80234.4	0.97498					140
5697	4218	5697	2340	982.441	208.428	110.635	10.666	3.24	10.653	982.425	208.426	110.631	968	198	96	26	23	29		820.839	674.01	978.348	57.5	72.5	65	7.5	1.26087		89015.6	26362.5	0.45374		27.6987	55.3974	1.13503e+06	89015.6	0.591139					145
1650	1724	1650	1058	403.461	181.034	102.845	11.166	5.363	10.513	403.461	181.034	102.846	380	169	100	35	26	10		1323.66	820.839	176.68	25	87.5	59.1667	31.6557	3.5		25781.2	10775	0.485961		18.3262	36.6523	595594	25781.2	1.32784					150
2165	1688	2165	936	99.884	1003.72	106.813	9.355	3.625	8.541	99.885	1003.74	106.813	84	998	100	32	13	19		1146.09	269.372	495.775	32.5	80	53.3333	24.2813	2.46154		33828.1	10550	0.594861		20.063	40.1261	517316	33828.1	0.921248					155
20417	18176	20417	9408	917.484	457.839	137.141	20.427	7.541	20.117	917.359	457.765	137.146	894	441	103	46	40	81		2053.86	1640.59	5100.09	100	202.5	139.167	55.3587	2.025		319016	113600	0.246592		42.3878	84.7756	9.75465e+06	319016	0.692064					160
9206	6408	9206	3452	384.754	98.916	133.34	14.933	6.717	13.914	384.751	98.917	133.339	370	86	106	30	25	55		1033.14	770.685	2737.29	62.5	137.5	91.6667	40.1819	2.2		143844	40050	0.411283		32.5038	65.0076	2.69981e+06	143844	0.651851					165
17063	12446	17063	6695	1083.73	443.269	149.224	20.097	8.954	18.672	1083.88	443.285	149.213	1068	428	107	35	31	83		1323.66	1089.06	5304.04	77.5	207.5	124.167	72.3418	2.67742		266609	77787.5	0.319514		39.9266	79.8532	5.89409e+06	266609	0.591861					170
16438	13212	16438	7209	838.9	839.371	129.706	18.653	7.796	17.068	838.99	839.447	129.722	794	822	112	81	33	36		5100.09	1204.2	1384.98	82.5	202.5	125	67.2216	2.45455		256844	82575	0.293594		39.433	78.8661	6.29811e+06	256844	0.642128					175
38869	28416	38869	15541	386.893	158.261	145.248	24.21	8.167	24.062	386.86	158.295	145.316	349	123	115	80	60	58		4999.26	3148.23	2981.25	145	200	165	30.4138	1.37931		607328	177600	0.242282		52.5345	105.069	1.82212e+07	607328	0.551374					180
1610	1474	1610	767	446.131	449.246	130.896	9.119	4.127	8.18	446.133	449.25	130.896	429	443	122	35	12	19		1323.66	236.849	495.775	30	87.5	55	29.4746	2.91667		25156.2	9212.5	0.559159		18.1769	36.3537	522290	25156.3	1.24675					185
12781	8938	12781	4914	870.891	290.567	141.713	17.327	8.905	15.285	870.935	290.547	141.694	825	280	125	81	24	36		5100.09	721.736	1384.98	60	202.5	117.5	75.1249	3.375		199703	55862.5	0.36696		36.2604	72.5207	4.58044e+06	199703	0.667889					190
18432	12804	18432	7043	82.438	186.032	147.77	24.038	12.447	21.729	82.437	186.017	147.766	23	169	131	117	35	35		9210.8	1323.66	1323.66	87.5	292.5	155.833	118.357	3.34286		288000	80025	0.326978		40.967	81.9341	9.3806e+06	288000	0.746871					195
6522	4858	6522	2643	700.277	315.398	150.329	15.568	6.779	14.828	700.284	315.384	150.323	670	307	136	61	17	27		3233	414.606	872.179	42.5	152.5	87.5	57.6628	3.58824		101906	30362.5	0.431134		28.9759	57.9519	1.83253e+06	101906	0.710642					200
12054	9688	12054	5163	361.045	807.472	151.787	16.081	7.133	14.554	361.029	807.558	151.787	313	785	137	78	42	31		4799.88	1774.44	1089.06	77.5	195	125.833	61.458	2.51613		188344	60550	0.325589		35.5594	71.1188	6.64682e+06	188344	0.9077					205
21535	17042	21535	9372	57.841	834.846	166.119	18.547	6.75	18.139	57.843	834.93	166.109	32	813	137	53	43	53		2579.06	1842.85	2579.06	107.5	132.5	124.167	14.4338	1.23256		336484	106512	0.272516		43.1478	86.2956	7.90549e+06	336484	0.570346					210
148685	94676	148685	51844	209.007	748.464	240.46	40.449	17.318	39.282	208.82	747.09	239.83	164	717	157	100	70	171		7156.3	4033.51	16952.3	175	427.5	284.167	129.671	2.44286		2.3232e+06	591725	0.177864		82.1611	164.322	7.83435e+07	2.3232e+06	0.381123					215
1801	1356	1801	1035	40.615	859.981	164.512	8.776	3.106	9.212	40.615	859.978	164.511	30	845	163	23	28	4		674.01	924.688	40.5042	10	70	45.8333	31.6557	7		28140.6	8475	0.654986		18.869	37.738	168599	28140.6	0.524469					220
9460	6874	9460	3738	1099.76	911.123	180.734	13.008	4.29	12.885	1099.74	911.158	180.733	1086	891	163	33	36	36		1204.2	1384.98	1384.98	82.5	90	87.5	4.33013	1.09091		147812	42962.5	0.390421		32.8	65.6001	2.79916e+06	147812	0.649817					225
4636	3134	4636	1719	910.885	624.265	193.021	11.766	4.609	11.171	910.912	624.247	193.027	893	611	183	44	22	22		1912.22	627.528	627.528	55	110	73.3333	31.7543	2		72437.5	19587.5	0.532287		25.8598	51.7196	1.39382e+06	72437.5	0.833026					230
28196	18912	28196	10351	1082.54	565.171	222.113	20.149	8.053	19.517	1082.67	565.283	222.103	1054	545	186	49	41	79		2273.42	1707.02	4899.19	102.5	197.5	140.833	50.0833	1.92683		440562	118200	0.293903		47.2034	94.4067	1.03876e+07	440562	0.522581					235
19573	14214	19573	8108	133.863	295.31	211.365	15.724	4.89	16.001	133.869	295.34	211.384	110	280	190	50	30	46		2348.46	1033.14	2053.86	75	125	105	26.4575	1.66667		305828	88837.5	0.306576		41.7955	83.591	4.51604e+06	305828	0.432028					240
43421	32026	43421	17183	239.731	439.44	229.029	26.873	9.545	26.897	239.709	439.359	228.983	193	417	190	94	45	70		6478.76	1982.57	4033.51	112.5	235	174.167	61.2543	2.08889		678453	200162	0.231444		54.5101	109.02	1.93797e+07	678453	0.514275					245
72042	50088	72042	28260	440.455	55.292	228.616	27.936	10.797	27.133	440.526	55.26	228.487	384	25	199	113	69	59		8709.88	3941.29	3064.31	147.5	282.5	200.833	71.8215	1.91525		1.12566e+06	313050	0.207399		64.5316	129.063	3.01084e+07	1.12566e+06	0.415787					250
8508	7972	8508	4112	1066.07	832.496	231.091	15.123	5.16	14.876	1066.14	832.499	231.094	1055	806	206	30	44	52		1033.14	1912.22	2501.29	75	130	105	27.8388	1.73333		132938	49825	0.313666		31.6606	63.3213	4.49248e+06	132937	0.990438					255
39916	24354	39916	14016	19.31	815.682	239.655	21.644	7.894	21.392	19.311	815.604	239.622	0	798	207	61	42	79		3233	1774.44	4899.19	105	197.5	151.667	46.2556	1.88095		623688	152212	0.287747		53.0021	106.004	1.32469e+07	623687	0.434104					260
44527	30784	44527	17375	1146.73	655.508	241.479	23.813	8.91	23.525	1147.01	655.451	241.45	1102	624	214	78	58	68		4799.88	2981.25	3849.88	145	195	170	25	1.34483		695734	192400	0.244854		54.9691	109.938	2.01345e+07	695734	0.514439					265
37273	26664	37273	14753	443.387	291.595	246.054	20.393	7.501	19.59	443.24	291.672	246.046	402	270	219	76	43	55		4603.59	1842.85	2737.29	107.5	190	145	41.7582	1.76744		582391	166650	0.251085		51.8054	103.611	1.1764e+07	582391	0.429509					270
6033	3532	6033	2121	650.118	250.355	230.124	14.708	6.415	14.693	650.12	250.353	230.142	623	236	223	49	28	19		2273.42	924.688	495.775	47.5	122.5	80	38.487	2.57895		94265.6	22075	0.562968		28.2329	56.4657	1.70615e+06	94265.6	0.732501					275
28036	22860	28036	12104	181.906	704.247	266.913	22.89	8.917	21.528	181.917	704.189	266.967	154	687	226	57	35	89		2899.06	1323.66	5933.8	87.5	222.5	150.833	67.8847	2.54286		438062	142875	0.242224		47.1139	94.2278	1.16209e+07	438062	0.566382					280
26226	24998	26226	12909	675.696	760.832	257.398	21.843	7.412	22.392	675.589	760.793	257.416	639	736	228	66	51	63		3669.49	2424.42	3405.09	127.5	165	150	19.8431	1.29412		409781	156238	0.211868		46.0774	92.1548	1.38792e+07	409781	0.681565					285
9717	9870	9717	4945	901.525	636.789	260.149	22.266	10.538	20.761	901.547	636.788	260.167	867	607	233	70	56	60		4033.51	2817.74	3148.23	140	175	155	18.0278	1.25		151828	61687.5	0.276813		33.0944	66.1888	1.53938e+07	151828	1.97104					290
12680	6538	12680	3572	667.345	672.689	248.594	15.133	5.004	15.243	667.407	672.737	248.587	641	650	235	45	45	28		1982.57	1982.57	924.688	70	112.5	98.3333	24.5374	1.60714		198125	40862.5	0.499019		36.1646	72.3292	3.71101e+06	198125	0.585068					295
20251	15092	20251	8538	18.61	1036.01	258.317	16.606	6.123	16.323	18.611	1035.96	258.338	0	1018	235	43	43	49		1842.85	1842.85	2273.42	107.5	122.5	112.5	8.66025	1.13953		316422	94325	0.29537		42.2726	84.5453	5.92982e+06	316422	0.500701					300
3720	2990	3720	1587	248.83	827.189	257.827	10.628	3.991	10.357	248.832	827.177	257.828	235	821	239	30	14	38		1033.14	303.452	1510.74	35	95	68.3333	30.5505	2.71429		58125	18687.5	0.48177		24.0302	48.0605	1.04458e+06	58125	0.856542					305
53447	42660	53447	23482	1162.81	290.285	314.961	26.84	11.829	24.894	1163.05	290.386	315.153	1137	265	248	43	49	119		1842.85	2273.42	9465.21	107.5	297.5	175.833	105.633	2.76744		835109	266625	0.199562		58.4187	116.837	1.64104e+07	835109	0.373956					310
59242	42390	59242	23187	278.516	194.778	292.529	25.068	9.044	24.043	278.573	194.697	292.657	239	168	252	75	51	84		4506.61	2424.42	5407.14	127.5	210	175	42.6468	1.64706		925656	264938	0.215099		60.458	120.916	2.1029e+07	925656	0.398028					315
38408	32520	38408	17525	617.003	861.532	288.098	23.345	8.356	22.941	617.195	861.555	288.221	579	839	252	71	47	77		4126.54	2126.11	4701.35	117.5	192.5	162.5	39.6863	1.6383		600125	203250	0.210029		52.326	104.652	1.68173e+07	600125	0.528948					320
9075	10342	9075	5273	349.426	902.969	267.657	20.76	8.57	19.262	349.424	902.995	267.674	304	889	252	85	29	31		5510.99	978.348	1089.06	72.5	212.5	120.833	79.425	2.93103		141797	64637.5	0.252411		32.3489	64.6978	5.00135e+06	141797	0.997414					325
23110	25466	23110	12788	854.156	610.942	304.833	36.045	12.223	33.097	854.341	611.072	304.76	817	579	254	107	64	105		7978.53	3492.39	7740.17	160	267.5	230	60.6733	1.67188		361094	159162	0.191156		44.1751	88.3501	4.70611e+07	361094	1.74571					330
1969	1510	1969	774	257.237	814.14	265.335	8.811	3.328	7.976	257.238	814.134	265.334	242	808	254	32	13	21		1146.09	269.372	582.312	32.5	80	55	23.8485	2.46154		30765.6	9437.5	0.624218		19.4383	38.8767	571770	30765.6	1.08284					335
1656	1518	1656	769	702.586	817.345	265.318	8.764	3.518	8.163	702.581	817.339	265.317	690	810	255	26	14	22		820.839	303.452	627.528	35	65	51.6667	15.2753	1.85714		25875	9487.5	0.553245		18.3484	36.6967	524122	25875	1.21495					340
2285	2434	2285	1257	1060.92	830.818	266.933	9.045	2.749	8.96	1060.92	830.82	266.933	1050	816	259	24	29	21		721.736	978.348	582.312	52.5	72.5	61.6667	10.1036	1.38095		35703.1	15212.5	0.427648		20.4271	40.8541	956615	35703.1	1.31503					345
1775	1966	1775	999	917.572	627.972	278.229	10.044	4.574	9.459	917.564	627.973	278.228	911	612	267	17	36	25		414.606	1384.98	770.685	42.5	90	65	23.8485	2.11765		27734.4	12287.5	0.447402		18.7777	37.5555	1.00138e+06	27734.4	1.74528					350
2222	1800	2222	943	69.173	962.298	291.345	7.931	2.699	7.852	69.174	962.306	291.346	58	955	283	28	18	17		924.688	454.505	414.606	42.5	70	52.5	15.2069	1.64706		34718.8	11250	0.567596		20.2376	40.4752	560774	34718.7	0.947208					355
19433	14230	19433	7879	745.236	618.572	323.295	17.508	8.01	15.805	745.175	618.649	323.24	716	589	294	58	51	57		2981.25	2424.42	2899.06	127.5	145	138.333	9.46485	1.13725		303641	88937.5	0.304769		41.6956	83.3912	1.10352e+07	303641	0.789427					360
5108	3850	5108	1968	134.801	898.14	309.888	11.62	3.615	11.692	134.801	898.145	309.886	117	885	294	34	25	31		1263.4	770.685	1089.06	62.5	85	75	11.4564	1.36		79812.5	24062.5	0.462227		26.7092	53.4184	1.7246e+06	79812.5	0.871377					365
4589	3222	4589	1804	12.447	584.713	313.258	10.84	3.335	11.043	12.447	584.736	313.25	0	577	300	31	19	23		1089.06	495.775	674.01	47.5	77.5	60.8333	15.2753	1.63158		71703.1	20137.5	0.514244		25.7721	51.5442	886649	71703.1	0.622463					370
1654	1962	1654	949	904.813	633.43	313.849	9.939	4.055	9.597	904.821	633.426	313.849	893	617	302	27	27	23		872.179	872.179	674.01	57.5	67.5	64.1667	5.7735	1.17391		25843.8	12262.5	0.427701		18.341	36.6819	1.0974e+06	25843.7	1.99085					375
36315	27206	36315	14797	1144.67	398.531	348.426	25.439	11.512	23.314	1144.86	398.458	348.535	1107	358	303	73	71	74		4314.99	4126.54	4410.41	177.5	185	181.667	3.81881	1.04225		567422	170038	0.241848		51.3577	102.715	2.51028e+07	567422	0.730678					380
3449	2696	3449	1389	144.002	740.809	321.499	12.368	5.653	11.527	144.003	740.829	321.503	120	729	310	42	25	28		1774.44	770.685	924.688	62.5	105	79.1667	22.6844	1.68		53890.6	16850	0.508032		23.4319	46.8639	1.92423e+06	53890.6	1.38827					385
28710	22730	28710	12553	679.125	847.905	339	18.418	6.125	18.286	679.089	847.93	339.001	649	828	315	60	42	47		3148.23	1774.44	2126.11	105	150	124.167	23.2289	1.42857		448594	142062	0.247498		47.4885	94.9769	7.75188e+06	448594	0.422249					390
6221	4354	6221	2295	222.438	455.878	329.091	12.065	3.794	12.273	222.437	455.897	329.112	209	442	318	37	31	23		1447.35	1089.06	674.01	57.5	92.5	75.8333	17.5594	1.6087		97203.1	27212.5	0.466123		28.5231	57.0463	1.72663e+06	97203.1	0.71604					395
2921	2398	2921	1242	91.801	922.024	331.823	9.477	2.837	9.595	91.802	922.036	331.824	75	911	320	29	22	24		978.348	627.528	721.736	55	72.5	62.5	9.01388	1.31818		45640.6	14987.5	0.511275		22.1694	44.3388	1.00217e+06	45640.6	1.06111					400
2715	2366	2715	1265	953.894	158.86	333.305	11.925	4.307	12.591	953.89	158.86	333.301	940	143	321	35	35	18		1323.66	1323.66	454.505	45	87.5	73.3333	24.5374	1.94444		42421.9	14787.5	0.493531		21.6355	43.271	1.44317e+06	42421.9	1.45581					405
26415	15604	26415	8827	1117.7	737.909	359.106	18.104	5.374	17.85	1117.91	737.882	359.11	1092	722	327	50	31	60		2348.46	1089.06	3148.23	77.5	150	117.5	36.8273	1.93548		412734	97525	0.341046		46.1878	92.3756	6.08684e+06	412734	0.390608					410
1752	1718	1752	899	235.527	960.244	342.539	8.576	3.264	8.752	235.529	960.242	342.539	222	952	333	24	19	25		721.736	495.775	770.685	47.5	62.5	56.6667	8.03638	1.31579		27375	10737.5	0.507554		18.6963	37.3926	746128	27375	1.45325					415
1618	1294	1618	724	948.779	162.367	344.834	7.124	2.051	7.161	948.767	162.367	344.833	939	152	341	19	20	10		495.775	538.387	176.68	25	50	40.8333	13.7689	2		25281.2	8087.5	0.639048		18.2069	36.4139	248709	25281.2	0.756508					420
4770	3766	4770	2039	217.777	969.44	362.498	10.396	3.688	10.01	217.777	969.445	362.487	201	957	345	32	22	31		1146.09	627.528	1089.06	55	80	70.8333	13.7689	1.45455		74531.2	23537.5	0.451455		26.1066	52.2132	1.42838e+06	74531.2	0.822952					425
2418	2392	2418	1223	706.335	881.582	364.568	11.307	5.035	10.636	706.34	881.568	364.571	697	867	348	30	26	29		1033.14	820.839	978.348	65	75	70.8333	5.20416	1.15385		37781.2	14950	0.451882		20.8159	41.6319	1.48048e+06	37781.2	1.66268					430
41722	29028	41722	15573	409.681	1111.87	392.995	24.826	7.66	24.603	409.568	1111.83	392.8	372	1088	358	80	49	73		4999.26	2273.42	4314.99	122.5	200	168.333	40.6458	1.63265		651906	181425	0.248643		53.7897	107.579	1.87291e+07	651906	0.523171					435
1503	1192	1503	869	542.713	18.4	366.44	8.009	2.734	8.527	542.714	18.4	366.437	532	4	365	22	26	4		627.528	820.839	40.5042	10	65	43.3333	29.2973	6.5		23484.4	7450	0.660458		17.7649	35.5299	149749	23484.4	0.580695					440
3033	2428	3033	1279	97.366	546.277	380.981	9.008	2.487	8.971	97.367	546.281	380.984	88	537	371	20	21	24		538.387	582.312	721.736	50	60	54.1667	5.20416	1.2		47390.6	15175	0.517784		22.4492	44.8984	659734	47390.6	0.773341					445
7653	4026	7653	2145	810.908	794.4	383.13	12.184	3.021	12.066	810.942	794.451	383.134	793	784	371	33	22	29		1204.2	627.528	978.348	55	82.5	70	13.9194	1.5		119578	25162.5	0.578757		30.5624	61.1248	1.37798e+06	119578	0.500796					450
1577	1238	1577	911	1151.7	147.907	381.448	8.223	2.843	8.642	1151.7	147.907	381.445	1141	132	380	22	28	4		627.528	924.688	40.5042	10	70	45	31.225	7		24640.6	7737.5	0.656623		18.0518	36.1036	161268	24640.6	0.581476					455
54680	38586	54680	20833	445.137	1060.15	452.491	36.991	19.451	34.046	445.206	1059.94	452.55	379	1037	381	124	53	119		10112.6	2579.06	9465.21	132.5	310	246.667	99.0686	2.33962		854375	241162	0.224012		58.8645	117.729	5.11862e+07	854375	0.780317					460
20476	14604	20476	8069	819.18	622.968	425.69	16.344	5.862	16.381	819.3	623.085	425.75	795	607	397	46	34	55		2053.86	1263.4	2737.29	85	137.5	112.5	26.3391	1.61765		319938	91275	0.307497		42.4286	84.8572	5.63e+06	319938	0.478363					465
98322	55404	98322	31051	955.333	68.313	441.161	28.116	10.601	27.559	954.56	68.242	440.745	905	38	399	102	73	82		7387.77	4314.99	5201.69	182.5	255	214.167	37.1091	1.39726		1.53628e+06	346275	0.230697		71.5804	143.161	3.99618e+07	1.53628e+06	0.36794					470
7918	6734	7918	3544	170.666	887.99	415.521	14.195	4.812	13.544	170.665	887.969	415.48	142	873	401	59	28	28		3064.31	924.688	924.688	70	147.5	95.8333	44.7446	2.10714		123719	42087.5	0.353959		30.9112	61.8224	3.02745e+06	123719	0.818025					475
26661	25416	26661	13169	346.367	495.445	442.514	24.69	8.399	23.752	346.336	495.392	442.455	319	465	402	48	53	85		2199.3	2579.06	5510.99	120	212.5	155	50.1871	1.77083		416578	158850	0.210681		46.3307	92.6615	1.41529e+07	416578	0.679231					480
16636	11254	16636	6123	831.64	881.039	432.599	17.481	8.134	15.787	831.746	881.202	432.643	784	868	410	76	29	47		4603.59	978.348	2126.11	72.5	190	126.667	59.2839	2.62069		259938	70337.5	0.347436		39.5907	79.1814	6.77982e+06	259938	0.666439					485
4358	4680	4358	2401	11.728	1132.4	429.261	11.622	3.771	11.834	11.728	1132.36	429.241	0	1116	415	32	32	28		1146.09	1146.09	924.688	70	80	76.6667	5.7735	1.14286		68093.8	29250	0.342054		25.3322	50.6644	1.87658e+06	68093.7	1.08049					490
5076	3866	5076	2018	896.616	787.038	430.874	16.002	8.179	15.26	896.635	787.071	430.854	868	778	417	62	21	31		3318.63	582.312	1089.06	52.5	155	95	53.4439	2.95238		79312.5	24162.5	0.45839		26.6533	53.3066	2.64169e+06	79312.5	1.16519					495
642233	495028	642233	273900	628.725	190.154	491.445	57.179	19.988	55.832	626.723	189.656	489.615	531	115	418	213	168	142		24130.1	16476.8	12574.5	355	532.5	435.833	89.803	1.5		1.00349e+07	3093925	0.0902224		133.806	267.611	3.32572e+08	1.00349e+07	0.231328					500
12324	9790	12324	5143	693.252	908.568	447.971	15.925	6.382	15.022	693.326	908.487	447.928	680	893	420	32	30	64		1146.09	1033.14	3492.39	75	160	105	47.697	2.13333		192562	61187.5	0.32699		35.8229	71.6458	4.02124e+06	192562	0.635066					505
47050	31964	47050	18153	980.37	760.235	445.61	21.604	6.895	21.269	980.795	760.232	445.624	950	731	422	64	65	46		3492.39	3580.53	2053.86	115	162.5	145.833	26.7317	1.41304		735156	199775	0.24464		55.9883	111.977	1.25245e+07	735156	0.354768					510
5411	4180	5411	2220	89.562	393.419	431.23	15.269	7.543	14.278	89.563	393.428	431.207	54	379	424	66	32	17		3669.49	1146.09	414.606	42.5	165	95.8333	62.7661	3.88235		84546.9	26125	0.44241		27.2272	54.4544	2.34991e+06	84546.9	1.01101					515
10770	6962	10770	3788	447.657	848.998	450.381	14.652	7.033	13.196	447.646	848.945	450.362	417	836	432	58	32	36		2981.25	1146.09	1384.98	80	145	105	35	1.8125		168281	43512.5	0.420299		34.2491	68.4982	4.3731e+06	168281	0.768495					520
18679	16160	18679	8888	1166.14	651.378	471.131	18.375	8.373	16.501	1166.09	651.261	471.095	1145	637	442	35	35	72		1323.66	1323.66	4220.37	87.5	180	118.333	53.4049	2.05714		291859	101000	0.261383		41.1492	82.2985	5.77268e+06	291859	0.533206					525
19398	14240	19398	7685	77.492	977.717	469.224	16.884	6.093	16.436	77.496	977.642	469.176	63	959	442	30	38	65		1033.14	1510.74	3580.53	75	162.5	110.833	45.8485	2.16667		303094	89000	0.304189		41.6706	83.3411	4.84983e+06	303094	0.45715					530
20137	12928	20137	7060	177.169	669.334	461.21	19.735	6.811	19.651	177.154	669.239	461.127	145	641	445	64	58	45		3492.39	2981.25	1982.57	112.5	160	139.167	24.2813	1.42222		314641	80800	0.343516		42.1932	84.3863	1.09327e+07	314641	0.757104					535
1681	1542	1681	787	1120.98	299.748	460.876	9.863	4.421	9.306	1120.98	299.746	460.878	1106	294	450	31	14	24		1089.06	303.452	721.736	35	77.5	57.5	21.36	2.21429		26265.6	9637.5	0.550102		18.4402	36.8805	681726	26265.6	1.42616					540
2245	2188	2245	1133	450.257	189.918	461.68	11.655	6.174	10.374	450.258	189.918	461.679	430	179	454	48	26	16		2199.3	820.839	376.107	40	120	75	40.9268	3		35078.1	13675	0.47016		20.3072	40.6143	1.3069e+06	35078.1	1.64795					545
70664	57738	70664	30453	809.198	615.979	507.002	33.344	9.819	32.338	809.034	615.836	506.687	756	585	454	100	68	99		7156.3	3849.88	7041.61	170	250	222.5	45.4835	1.47059		1104125	360862	0.177618		64.1175	128.235	4.40608e+07	1.10412e+06	0.546388					550
23066	12822	23066	7099	316.851	763.745	472.332	22.222	12.135	18.853	316.895	763.725	472.263	300	717	457	54	92	33		2657.73	6258.6	1204.2	82.5	230	149.167	74.7635	2.78788		360406	80137.5	0.379177		44.147	88.294	1.07301e+07	360406	0.652772					555
1658	1956	1658	978	136.733	654.789	467.578	10.831	2.92	10.916	136.734	654.791	467.579	128	636	460	21	33	16		582.312	1204.2	376.107	40	82.5	58.3333	21.8422	2.0625		25906.2	12225	0.429705		18.3557	36.7115	725708	25906.3	1.50749					560
1732	1402	1732	1022	1115.14	593.911	467.499	9.914	4.095	10.082	1115.14	593.911	467.51	1100	583	466	34	22	4		1263.4	627.528	40.5042	10	85	50	37.7492	8.5		27062.5	8762.5	0.61721		18.6249	37.2497	195826	27062.5	0.602601					565
23295	11990	23295	6587	1148.95	286.972	491.475	18.057	6.355	17.418	1149.11	287.02	491.42	1114	273	467	66	29	45		3669.49	978.348	1982.57	72.5	165	116.667	46.3906	2.27586		363984	74937.5	0.408167		44.2926	88.5852	5.6372e+06	363984	0.420833					570
39226	27476	39226	15003	847.142	665.644	507.211	22.342	9.115	21.466	847.338	665.573	507.127	816	651	467	60	31	92		3148.23	1089.06	6258.6	77.5	230	152.5	76.2807	2.96774		612906	171725	0.252103		52.6949	105.39	1.11998e+07	612906	0.394969					575
1841	1502	1841	858	557.212	5.09	476.674	7.846	2.21	8.283	557.208	5.09	476.677	544	0	469	22	14	17		627.528	303.452	414.606	35	55	44.1667	10.1036	1.57143		28765.6	9387.5	0.600042		19.0076	38.0153	342695	28765.6	0.823283					580
2090	1978	2090	1016	216.435	667.474	479.429	9.156	3.315	8.979	216.435	667.47	479.432	202	660	470	28	18	23		924.688	454.505	674.01	45	70	57.5	12.5	1.55556		32656.2	12362.5	0.495854		19.8286	39.6572	758695	32656.3	1.23186					585
15293	11222	15293	6097	1036.8	188.291	510.327	19.328	8.535	18.036	1036.84	188.283	510.35	1020	175	471	44	36	76		1912.22	1384.98	4603.59	90	190	130	52.915	2.11111		238953	70137.5	0.329413		38.4953	76.9907	7.87911e+06	238953	0.801351					590
140636	98686	140636	54917	1141.87	728.813	521.425	30.978	9.826	31.472	1139.76	727.588	520.056	1093	686	478	87	91	86		5720.92	6149.61	5615.58	215	227.5	220	6.61438	1.05814		2.19744e+06	616788	0.164421		80.6509	161.302	4.45623e+07	2.19744e+06	0.276617					595
2558	1970	2558	1044	337.386	492.168	491.517	8.751	1.947	8.641	337.389	492.172	491.504	324	482	486	26	22	15		820.839	627.528	339.043	37.5	65	52.5	13.9194	1.73333		39968.8	12312.5	0.569661		21.2102	42.4203	561560	39968.7	0.823558					600
81216	56124	81216	31628	430.966	408.065	513.987	28.617	10.515	27.431	430.888	407.727	513.347	371	377	491	120	66	51		9593.4	3669.49	2424.42	127.5	300	197.5	90.7262	2.35294		1269000	350775	0.200491		67.1621	134.324	2.64365e+07	1.269e+06	0.338188					605
2551	2518	2551	1258	739.06	698.659	506.425	17.639	10.458	16.345	739.057	698.656	506.424	700	688	491	71	26	32		4126.54	820.839	1146.09	65	177.5	107.5	61.084	2.73077		39859.4	15737.5	0.444871		21.1908	42.3816	3.86625e+06	39859.4	2.98869					610
3813	3672	3813	2032	373.377	194.622	501.897	12.189	4.923	11.357	373.381	194.625	501.893	353	183	494	44	21	20		1912.22	582.312	538.387	50	110	70.8333	33.9424	2.2		59578.1	22950	0.398802		24.2288	48.4577	1.20951e+06	59578.1	0.921448					615
21965	20270	21965	10520	215.635	799.421	519.552	18.329	6.205	18.285	215.628	799.499	519.583	188	769	503	58	64	38		2981.25	3492.39	1510.74	95	160	133.333	34.0343	1.68421		343203	126688	0.232158		43.4331	86.8662	9.23209e+06	343203	0.620107					620
11289	7278	11289	4130	578.209	688.626	527.239	14.713	6.389	13.304	578.167	688.693	527.292	537	675	516	68	32	24		3849.88	1146.09	721.736	60	170	103.333	58.5947	2.83333		176391	45487.5	0.414866		34.7906	69.5813	3.41805e+06	176391	0.622101					625
8473	5778	8473	3123	702.512	986.385	535.75	16.059	7.31	14.459	702.548	986.329	535.777	671	977	516	61	20	37		3233	538.387	1447.35	50	152.5	98.3333	51.4984	3.05		132391	36112.5	0.431582		31.6172	63.2343	2.95441e+06	132391	0.752097					630
6326	4448	6326	2327	280.085	499.089	530.751	13.448	5.565	12.119	280.083	499.061	530.774	255	490	518	55	19	26		2737.29	495.775	820.839	47.5	137.5	83.3333	47.7188	2.89474		98843.8	27800	0.461392		28.6827	57.3654	1.77827e+06	98843.8	0.718126					635
11759	10374	11759	5301	546.374	719.681	542.339	17.883	7.982	16.839	546.404	719.628	542.42	521	697	520	53	50	51		2579.06	2348.46	2424.42	125	132.5	128.333	3.81881	1.06		183734	64837.5	0.299077		35.2669	70.5338	8.84555e+06	183734	1.12575					640
27887	16122	27887	9230	755.208	663.112	554.552	20.167	8.528	18.587	755.344	662.964	554.693	716	649	525	85	38	55		5510.99	1510.74	2737.29	95	212.5	148.333	59.4944	2.23684		435734	100762	0.34224		47.0303	94.0606	1.16272e+07	435734	0.569611					645
1832	1488	1832	810	1114.43	681.024	538.238	7.579	2.271	7.804	1114.42	681.03	538.235	1108	671	531	16	19	17		376.107	495.775	414.606	40	47.5	43.3333	3.81881	1.1875		28625	9300	0.603712		18.9766	37.9532	338245	28625	0.820149					650
1559	1450	1559	791	939.407	164.484	547.291	9.446	4.972	8.496	939.406	164.484	547.305	913	157	541	40	16	11		1640.59	376.107	205.934	27.5	100	55.8333	38.7567	3.63636		24359.4	9062.5	0.556346		17.9829	35.9658	460767	24359.4	1.18433					655
1574	2240	1574	1112	592.118	767.751	552.241	8.841	1.747	8.768	592.12	767.752	552.236	581	758	543	21	18	19		582.312	454.505	495.775	45	52.5	48.3333	3.81881	1.16667		24593.8	14000	0.362441		18.0404	36.0807	470061	24593.7	1.18876					660
2553	1702	2553	973	914.541	1180.25	550.669	9.938	3.946	9.571	914.549	1180.27	550.686	899	1174	546	36	13	11		1384.98	269.372	205.934	27.5	90	50	34.7311	3.27273		39890.6	10637.5	0.658501		21.1963	42.3927	336936	39890.6	0.587009					665
14324	10382	14324	5683	659.757	216.131	572.672	14.328	4.773	14.385	659.759	216.153	572.607	643	200	551	34	35	47		1263.4	1323.66	2126.11	85	117.5	96.6667	18.0854	1.38235		223812	64887.5	0.340861		37.6645	75.3289	3.66061e+06	223812	0.513218					670
5767	5856	5767	3018	284.501	906.872	570.067	15.194	5.936	15.273	284.498	906.908	570.065	261	886	553	51	44	34		2424.42	1912.22	1263.4	85	127.5	107.5	21.36	1.5		90109.4	36600	0.329494		27.8117	55.6233	4.99356e+06	90109.4	1.56791					675
18660	10754	18660	5929	504.87	196.729	578.571	16.145	5.575	16.047	504.853	196.743	578.569	484	179	555	44	37	47		1912.22	1447.35	2126.11	92.5	117.5	106.667	12.829	1.27027		291562	67212.5	0.392512		41.1353	82.2705	5.00796e+06	291562	0.485504					680
1706	1278	1706	681	282.802	881.845	560.8	7.581	2.166	7.372	282.803	881.84	560.806	273	875	555	25	16	12		770.685	376.107	236.849	30	62.5	44.1667	16.6458	2.08333		26656.2	7987.5	0.670303		18.5312	37.0624	314159	26656.3	0.838401					685
16329	12526	16329	6849	523.555	740.555	619.552	23.209	12.35	20.563	523.593	740.462	619.449	506	722	557	41	36	102		1707.02	1384.98	7387.77	90	255	149.167	91.8672	2.83333		255141	78287.5	0.308302		39.3457	78.6914	9.85361e+06	255141	0.871167					690
26889	19958	26889	11036	126.216	119.353	582.13	21.849	10.392	20.172	126.211	119.333	582.227	75	104	559	109	32	48		8219.62	1146.09	2199.3	80	272.5	157.5	101.581	3.40625		420141	124738	0.269825		46.4624	92.9249	1.09579e+07	420141	0.567859					695
2029	2018	2029	1024	788.774	1010.06	586.276	10.922	5.212	10.224	788.77	1010.05	586.268	766	1003	572	42	14	25		1774.44	303.452	770.685	35	105	67.5	35.2668	3		31703.1	12612.5	0.476522		19.6338	39.2676	962113	31703.1	1.48662					700
96087	62358	96087	34919	290.37	932.906	613.146	40.113	16.187	39.675	290.263	931.834	612.384	204	905	574	159	58	88		15081.1	2981.25	5826.99	145	397.5	254.167	129.671	2.74138		1.50136e+06	389738	0.201852		71.0338	142.068	5.31149e+07	1.50136e+06	0.455139					705
14211	14056	14211	7077	819.644	673.073	593.62	18.039	6.317	18.318	819.751	673.103	593.566	796	646	575	52	52	45		2501.29	2501.29	1982.57	112.5	130	124.167	10.1036	1.15556		222047	87850	0.25044		37.5652	75.1303	7.96394e+06	222047	0.868543					710
16167	8358	16167	4990	185.587	406.891	593.493	16.493	5.025	16.082	185.578	406.942	593.479	164	392	577	52	31	30		2501.29	1089.06	1033.14	75	130	94.1667	31.0577	1.73333		252609	52237.5	0.458986		39.2151	78.4303	3.16515e+06	252609	0.412697					715
9631	5492	9631	2981	974.232	124.473	601.349	13.298	4.689	13.321	974.145	124.471	601.346	950	109	589	45	30	29		1982.57	1033.14	978.348	72.5	112.5	86.6667	22.4072	1.55172		150484	34325	0.494538		32.9965	65.993	2.56236e+06	150484	0.601755					720
4112	3904	4112	2001	818.817	1004.6	615.869	15.25	8.091	13.472	818.812	1004.57	615.873	793	996	599	55	18	41		2737.29	454.505	1707.02	45	137.5	95	46.7039	3.05556		64250	24400	0.394465		24.8463	49.6926	2.65661e+06	64250	1.44376					725
6071	4770	6071	2609	580.653	259.43	616.949	13.028	5.956	11.986	580.653	259.437	616.932	560	244	600	50	27	35		2348.46	872.179	1323.66	67.5	125	93.3333	29.1905	1.85185		94859.4	29812.5	0.418605		28.292	56.584	3.09251e+06	94859.4	1.08213					730
4059	3466	4059	1808	606.291	868.847	625.494	11.077	4.327	10.711	606.283	868.838	625.468	590	857	612	37	22	26		1447.35	627.528	820.839	55	92.5	70.8333	19.4186	1.68182		63421.9	21662.5	0.440487		24.7391	49.4782	1.38518e+06	63421.9	0.947507					735
2349	2100	2349	1057	1010.49	689.569	623.959	10.746	4.744	9.881	1010.48	689.564	623.948	992	680	614	39	21	19		1575.16	582.312	495.775	47.5	97.5	65.8333	27.5379	2.05263		36703.1	13125	0.504876		20.616	41.232	1.01847e+06	36703.1	1.33376					740
3348	2996	3348	1536	775.543	670.438	628.547	9.826	3.115	9.92	775.555	670.432	628.536	763	660	617	26	23	26		820.839	674.01	820.839	57.5	65	62.5	4.33013	1.13043		52312.5	18725	0.448192		23.2009	46.4019	1.01761e+06	52312.5	0.935264					745
11127	6992	11127	3808	410.808	610.761	641.625	13.884	4.249	14.135	410.832	610.709	641.639	393	595	623	36	32	40		1384.98	1146.09	1640.59	80	100	90	10	1.25		173859	43700	0.427694		34.6234	69.2468	3.01593e+06	173859	0.580631					750
2340	1560	2340	1150	1005.64	658.776	629.999	9.471	3.465	9.58	1005.64	658.768	629.997	995	640	628	23	32	5		674.01	1146.09	57.9806	12.5	80	50	34.3693	6.4		36562.5	9750	0.677904		20.5897	41.1793	240855	36562.5	0.512019					755
1514	1306	1514	680	321.099	972.86	645.617	7.127	1.901	7.282	321.1	972.868	645.619	314	965	639	15	17	18		339.043	414.606	454.505	37.5	45	41.6667	3.81881	1.2		23656.2	8162.5	0.605745		17.8082	35.6163	300415	23656.2	0.916964					760
3691	3166	3691	1662	633.005	864.074	659.676	10.697	4.014	10.622	633	864.078	659.674	616	850	648	33	26	23		1204.2	820.839	674.01	57.5	82.5	68.3333	12.829	1.43478		57671.9	19787.5	0.45262		23.9676	47.9353	1.29159e+06	57671.9	0.994495					765
134443	40504	134443	21704	105.575	310.308	692.89	31.46	10.986	31.337	105.479	309.573	691.815	53	275	656	111	66	76		8463.41	3669.49	4603.59	165	277.5	210.833	59.0727	1.68182		2.10067e+06	253150	0.388756		79.4493	158.899	3.64409e+07	2.10067e+06	0.253038					770
9810	6892	9810	3677	1031.78	322.219	670.181	15.645	6.919	14.408	1031.79	322.227	670.263	1002	310	657	63	33	29		3405.09	1204.2	978.348	72.5	157.5	104.167	46.4579	2.17241		153281	43075	0.398948		33.1996	66.3993	3.94604e+06	153281	0.787836					775
117523	104186	117523	54161	440.542	873.796	709.014	41.321	13.496	40.051	440.108	872.217	707.974	393	817	657	114	113	114		8834.12	8709.88	8834.12	282.5	285	284.167	1.44338	1.00885		1.8363e+06	651162	0.138173		75.9658	151.932	9.61162e+07	1.8363e+06	0.552593					780
24271	16420	24271	9091	583.599	1187.87	697.175	19.09	6.965	18.451	583.683	1187.83	697.107	563	1162	666	44	38	65		1912.22	1510.74	3580.53	95	162.5	122.5	35.4436	1.71053		379234	102625	0.306315		44.9028	89.8055	7.11309e+06	379234	0.471645					785
3486	3360	3486	1744	62.985	866.13	677.997	10.478	3.644	10.397	62.986	866.124	678.007	46	859	668	34	17	25		1263.4	414.606	770.685	42.5	85	63.3333	21.2623	2		54468.8	21000	0.410546		23.5154	47.0309	945750	54468.7	0.855436					790
2375	1998	2375	1055	636.977	709.68	675.723	11.16	5.311	10.189	636.975	709.695	675.738	615	702	669	50	15	16		2348.46	339.043	376.107	37.5	125	67.5	49.8121	3.33333		37109.4	12487.5	0.534559		20.6918	41.3836	785398	37109.4	1.10933					795
3130	2884	3130	1490	662.747	1170.33	689.301	9.925	3.582	9.757	662.744	1170.35	689.28	646	1159	678	32	22	24		1146.09	627.528	721.736	55	80	65	13.2288	1.45455		48906.2	18025	0.445161		22.686	45.3721	1.10584e+06	48906.2	1.05742					800
14470	11434	14470	6218	245.168	1090.06	705.312	15.933	4.871	15.77	245.142	1090.16	705.208	224	1075	680	43	30	50		1842.85	1033.14	2348.46	75	125	102.5	25.3722	1.66667		226094	71462.5	0.311599		37.792	75.584	4.22152e+06	226094	0.558695					805
5041	3472	5041	1833	982.537	772.37	698.661	11.703	4.158	11.374	982.536	772.386	698.66	969	765	681	30	16	40		1033.14	376.107	1640.59	40	100	71.6667	30.1386	2.5		78765.6	21700	0.508059		26.5919	53.1838	1.25664e+06	78765.6	0.714969					810
6696	5474	6696	2843	817.52	826.026	707.259	17.729	9.99	15.228	817.495	826.062	707.249	781	816	688	80	22	33		4999.26	627.528	1204.2	55	200	112.5	77.0146	3.63636		104625	34212.5	0.389393		29.2314	58.4627	3.80133e+06	104625	1.12583					815
15023	9152	15023	5057	19.95	239.628	716.564	15.43	6.098	14.615	19.951	239.605	716.464	0	226	692	49	29	46		2273.42	978.348	2053.86	72.5	122.5	103.333	26.9645	1.68966		234734	57200	0.399151		38.2674	76.5349	4.27819e+06	234734	0.542935					820
445299	355824	445299	195963	574.639	965.702	788.453	48.945	16.522	47.788	572.69	962.71	786.182	509	911	700	127	112	172		10508.8	8586.31	17112	280	430	342.5	78.0625	1.53571		6.9578e+06	2223900	0.098329		118.43	236.86	1.60125e+08	6.9578e+06	0.204952					825
17943	9942	17943	5428	760.467	103.022	727.721	15.8	4.59	16.429	760.442	103.019	727.641	745	82	712	36	45	37		1384.98	1982.57	1447.35	90	112.5	98.3333	12.3322	1.25		280359	62137.5	0.413624		40.6015	81.203	3.92306e+06	280359	0.429061					830
14133	7672	14133	4106	1097.49	43.521	736.011	18.199	8.031	16.373	1097.59	43.52	735.969	1064	21	716	67	36	44		3759.27	1384.98	1912.22	90	167.5	122.5	40.2337	1.86111		220828	47950	0.457155		37.4963	74.9926	6.94606e+06	220828	0.79724					835
2256	1636	2256	1059	792.056	817.714	727.765	8.83	2.711	9.231	792.048	817.704	727.749	781	806	718	22	24	14		627.528	721.736	303.452	35	60	50	13.2288	1.71429		35250	10225	0.630849		20.3403	40.6806	483805	35250	0.845484					840
63739	57168	63739	29914	566.962	757.366	768.854	32.17	10.897	31.844	567.084	757.469	768.622	520	727	723	110	62	95		8341.18	3318.63	6589.91	155	275	222.5	61.3901	1.77419		995922	357300	0.167468		61.9506	123.901	4.2405e+07	995922	0.590477					845
60879	45144	60879	24774	583.938	870.549	811.833	27.567	12.681	24.921	584.074	870.548	811.708	543	849	743	73	48	129		4314.99	2199.3	10776.1	120	322.5	208.333	103.692	2.6875		951234	282150	0.205681		61.0098	122.02	2.95844e+07	951234	0.486301					850
10437	7148	10437	3766	429.27	856.85	778.22	18.51	8.202	17.865	429.264	856.828	778.261	401	839	760	63	35	41		3405.09	1323.66	1707.02	87.5	157.5	115.833	36.8556	1.8		163078	44675	0.400881		33.8924	67.7848	5.91699e+06	163078	0.970113					855
1732	1590	1732	1053	719.415	299.467	772.544	10.039	4.165	10.138	719.414	299.467	772.559	704	284	771	31	31	4		1089.06	1089.06	40.5042	10	77.5	55	38.9711	7.75		27062.5	9937.5	0.544232		18.6249	37.2497	251589	27062.5	0.71216					860
20607	8878	20607	4958	1029.55	656.302	800.102	16.6	5.921	16.441	1029.61	656.162	800.224	1012	643	771	40	30	58		1640.59	1033.14	2981.25	75	145	106.667	35.473	1.93333		321984	55487.5	0.507977		42.5189	85.0378	4.55531e+06	321984	0.412725					865
23976	17288	23976	9360	265.07	409.046	797.269	20.209	8.312	19.715	265.075	409.051	797.314	222	386	776	79	44	44		4899.19	1912.22	1912.22	110	197.5	139.167	50.5181	1.79545		374625	108050	0.288573		44.7201	89.4402	1.00102e+07	374625	0.599581					870
5420	4688	5420	2613	189.618	827.756	792.625	12.821	5.516	11.997	189.619	827.744	792.638	166	812	779	47	29	24		2126.11	978.348	721.736	60	117.5	83.3333	30.2421	1.95833		84687.5	29300	0.394907		27.2423	54.4846	2.141e+06	84687.5	0.948583					875
9660	5310	9660	2837	1112.22	988.507	803.402	15.124	5.702	14.282	1112.24	988.442	803.475	1092	969	785	44	37	38		1912.22	1447.35	1510.74	92.5	110	99.1667	9.46485	1.18919		150938	33187.5	0.512514		33.0296	66.0591	4.04899e+06	150938	0.813926					880
25619	22810	25619	11760	530.931	742.906	817.32	21.177	7.322	20.561	530.99	742.892	817.399	498	718	786	66	50	67		3669.49	2348.46	3759.27	125	167.5	152.5	23.8485	1.34		400297	142562	0.228594		45.7191	91.4382	1.4471e+07	400297	0.717409					885
4798	2982	4798	1815	1175.52	211.54	811.076	12.272	4.216	12.032	1175.57	211.54	811.063	1163	196	794	17	37	38		414.606	1447.35	1510.74	42.5	95	76.6667	29.6156	2.23529		74968.8	18637.5	0.572376		26.1576	52.3151	1.56438e+06	74968.7	0.869292					890
6052	3990	6052	2095	443.644	429.544	807.881	12.47	4.205	12.359	443.638	429.534	807.875	424	418	798	42	27	20		1774.44	872.179	538.387	50	105	74.1667	28.0995	2.1		94562.5	24937.5	0.499393		28.2625	56.5249	1.4844e+06	94562.5	0.665477					895
3224	2858	3224	1477	404.27	883.559	828.425	10.153	3.39	10.094	404.269	883.536	828.424	388	876	813	34	15	27		1263.4	339.043	872.179	37.5	85	63.3333	24.0226	2.26667		50375	17862.5	0.45816		22.9109	45.8218	901244	50375	0.895703					900
19233	11148	19233	6205	1006.85	193.324	836.888	15.728	4.065	16.108	1006.91	193.327	837.01	990	176	814	34	35	44		1263.4	1323.66	1912.22	85	110	94.1667	13.7689	1.29412		300516	69675	0.386352		41.5521	83.1042	3.42695e+06	300516	0.365782					905
27782	20734	27782	10865	934.26	985.51	856.128	23.602	7.78	22.391	934.374	985.583	856.177	907	968	825	61	43	79		3233	1842.85	4899.19	107.5	197.5	152.5	45	1.83721		434094	129588	0.265445		46.9712	93.9424	1.35623e+07	434094	0.633563					910
1500	1348	1500	717	962.689	1005.56	845.063	7.184	1.976	7.153	962.694	1005.55	845.053	950	996	838	22	18	15		627.528	454.505	339.043	37.5	55	45.8333	8.77971	1.46667		23437.5	8425	0.583248		17.7531	35.5062	388772	23437.5	1.0991					915
2362	1530	2362	1065	723.483	859.156	843.497	9.897	3.821	10.04	723.477	859.154	843.517	715	844	841	18	33	6		454.505	1204.2	77.7261	15	82.5	47.5	33.8194	5.5		36906.2	9562.5	0.695522		20.654	41.308	233263	36906.2	0.496533					920
2242	2378	2242	1335	520.026	680.095	862.946	11.216	4.492	11.246	520.027	680.104	862.948	501	669	855	37	21	13		1447.35	582.312	269.372	32.5	92.5	59.1667	30.5505	2.84615		35031.2	14862.5	0.432209		20.2981	40.5962	661109	35031.2	1.04764					925
40118	25112	40118	14038	547.771	30.009	891.179	26.941	7.805	27.081	547.88	30.009	891.244	511	3	856	79	59	65		4899.19	3064.31	3580.53	147.5	197.5	169.167	25.658	1.33898		626844	156950	0.280002		53.0913	106.183	1.9829e+07	626844	0.565187					930
25466	18222	25466	9832	397.136	322.833	893.832	26.461	15.079	23.083	397.124	322.851	893.811	316	304	861	131	38	60		11045.9	1510.74	3148.23	95	327.5	190.833	121.51	3.44737		397906	113888	0.28501		45.6279	91.2558	1.95486e+07	397906	0.881955					935
24380	18082	24380	9544	142.751	517.826	891.012	19.999	6.529	20.014	142.765	517.847	891.066	108	502	864	69	32	57		3941.29	1146.09	2899.06	80	172.5	131.667	47.192	2.15625		380938	113012	0.278992		44.9699	89.9398	8.23726e+06	380937	0.517788					940
24386	18824	24386	10128	513.528	680.122	893.612	23.364	9.73	22.017	513.524	679.99	893.617	468	660	869	83	49	52		5304.04	2273.42	2501.29	122.5	207.5	153.333	47.0594	1.69388		381031	117650	0.268039		44.9736	89.9471	1.38416e+07	381031	0.731668					945
11072	5992	11072	3252	220.713	749.473	887.79	13.84	4.374	14.059	220.722	749.416	887.701	199	737	871	45	26	33		1982.57	820.839	1204.2	65	112.5	86.6667	24.0226	1.73077		173000	37450	0.497425		34.5663	69.1325	2.52702e+06	173000	0.518613					950
1817	2124	1817	1064	10.421	1146.98	883.019	9.623	3.465	9.474	10.421	1146.96	883.012	0	1138	875	28	24	21		924.688	721.736	582.312	52.5	70	60.8333	8.77971	1.33333		28390.6	13275	0.420628		18.9247	37.8494	923628	28390.6	1.6155					955
41510	23840	41510	13318	959.584	988.268	904.926	22.736	7.522	22.957	959.91	988.433	904.825	923	959	877	77	59	44		4701.35	3064.31	1912.22	110	192.5	150	41.3068	1.75		648594	149000	0.301725		53.6984	107.397	1.30829e+07	648594	0.413981					960
6729	5412	6729	2900	484.683	385.161	892.559	13.246	6.23	12.02	484.684	385.166	892.556	456	376	880	67	20	26		3759.27	538.387	820.839	50	167.5	94.1667	63.9499	3.35		105141	33825	0.395147		29.2793	58.5586	2.28027e+06	105141	0.796841					965
4948	4226	4948	2688	560.472	18.309	891.448	17.728	7.714	17.329	560.473	18.309	891.434	528	3	886	62	36	9		3318.63	1384.98	149.153	22.5	155	89.1667	66.2539	6.88889		77312.5	26412.5	0.412261		26.4274	52.8547	1.31476e+06	77312.5	0.750697					970
1622	1192	1622	828	995.814	170.458	889.039	8.301	3.147	8.21	995.816	170.458	889.023	984	162	887	29	18	5		978.348	454.505	57.9806	12.5	72.5	43.3333	30.0347	5.8		25343.8	7450	0.694875		18.2219	36.4438	170824	25343.7	0.587461					975
13317	7586	13317	4304	1090.43	190.537	908.754	15.755	6.647	14.955	1090.52	190.531	908.653	1055	178	892	69	24	29		3941.29	721.736	978.348	60	172.5	101.667	61.661	2.875		208078	47412.5	0.444366		36.7603	73.5206	3.14316e+06	208078	0.498696					980
4944	5536	4944	2935	801.301	706.212	907.15	13.187	4.67	13.177	801.277	706.221	907.194	778	693	894	44	33	26		1912.22	1204.2	820.839	65	110	85.8333	22.6844	1.69231		77250	34600	0.314537		26.4202	52.8405	2.47086e+06	77250	1.14415					985
13395	11762	13395	6483	510.479	963.794	913.499	19.571	9.298	18.008	510.458	963.69	913.409	473	941	897	86	46	24		5615.58	2053.86	721.736	60	215	130	78.5812	3.58333		209297	73512.5	0.287715		36.8319	73.6639	6.21407e+06	209297	0.780978					990
1531	1208	1531	798	131.907	131.255	906.794	7.933	2.824	8.188	131.908	131.255	906.8	118	121	905	30	21	5		1033.14	582.312	57.9806	12.5	75	46.6667	31.6557	6		23921.9	7550	0.65978		17.8746	35.7491	206167	23921.9	0.705508					995
2501	2504	2501	1361	522.12	556.397	916.927	11.732	4.155	11.438	522.124	556.396	916.923	506	537	911	33	43	10		1204.2	1842.85	176.68	25	107.5	71.6667	42.3035	4.3		39078.1	15650	0.441493		21.0514	42.1029	928733	39078.1	1.178					1000
																																										1005
																																										1010
																																										1015
																																										1020
																																										1025
																																										1030
																																										1035
																																										1040
																																										1045
																																										1050
																																										1055
																																										1060
																																										1065
																																										1070
																																										1075
																																										1080
																																										1085
																																										1090
																																										1095
																																										1100
																																										1105
																																										1110
																																										1115
																																										1120
																																										1125
																																										1130
																																										1135
																																										1140
																																										1145
																																										1150
																																										1155
																																										1160
																																										1165
																																										1170
																																										1175
																																										1180
																																										1185
																																										1190
																																										1195
																																										1200
																																										1205
																																										1210
																																										1215
																																										1220
																																										1225
																																										1230
																																										1235
																																										1240
																																										1245
																																										1250
																																										1255
																																										1260
																																										1265
																																										1270
																																										1275
																																										1280
																																										1285
																																										1290
																																										1295
																																										1300
																																										1305
																																										1310
																																										1315
																																										1320
																																										1325
																																										1330
																																										1335
																																										1340
																																										1345
																																										1350
																																										1355
																																										1360
																																										1365
																																										1370
																																										1375
																																										1380
																																										1385
																																										1390
																																										1395
																																										1400
																																										1405
																																										1410
																																										1415
																																										1420
																																										1425
																																										1430
																																										1435
																																										1440
																																										1445
																																										1450
																																										1455
																																										1460
																																										1465
																																										1470
																																										1475
																																										1480
																																										1485
																																										1490
																																										1495
																																										1500
																																										1505
																																										1510
																																										1515
																																										1520
																																										1525
																																										1530
																																										1535
																																										1540
																																										1545
																																										1550
																																										1555
																																										1560
																																										1565
																																										1570
																																										1575
																																										1580
																																										1585
																																										1590
																																										1595
																																										1600
																																										1605
																																										1610
																																										1615
																																										1620
																																										1625
																																										1630
																																										1635
																																										1640
																																										1645
																																										1650
																																										1655
																																										1660
																																										1665
																																										1670
																																										1675
																																										1680
																																										1685
																																										1690
																																										1695
																																										1700
																																										1705
																																										1710
																																										1715
																																										1720
																																										1725
																																										1730
																																										1735
																																										1740
																																										1745
																																										1750
																																										1755
																																										1760
																																										1765
																																										1770
																																										1775
																																										1780
																																										1785
																																										1790
																																										1795
																																										1800
																																										1805
																																										1810
																																										1815
																																										1820
																																										1825
																																										1830
																																										1835
																																										1840
																																										1845
																																										1850
																																										1855
																																										1860
																																										1865
																																										1870
																																										1875
																																										1880
																																										1885
																																										1890
																																										1895
																																										1900
																																										1905
																																										1910
																																										1915
																																										1920
																																										1925
																																										1930
																																										1935
																																										1940
																																										1945
																																										1950
																																										1955
																																										1960
																																										1965
																																										1970
																																										1975
																																										1980
																																										1985
																																										1990
																																										1995
																																										2000

## Sheet: Histogram
Bin	Frequency	Freq. Norm	Cum. Ves.	Cum. VND
5	0	0	200
10	0	0	200
15	0	0	200
20	0	0	200
25	0	0	200
30	0	0	200
35	0	0	200
40	31	1	200	9.8256
45	19	0.612903	169	8.30263
50	13	0.419355	150	7.3692
55	16	0.516129	137	6.73053
60	12	0.387097	121	5.94449
65	6	0.193548	109	5.35495
70	11	0.354839	103	5.06018
75	8	0.258065	92	4.51977
80	11	0.354839	84	4.12675
85	12	0.387097	73	3.58634
90	11	0.354839	61	2.99681
95	14	0.451613	50	2.4564
100	1	0.0322581	36	1.76861
105	4	0.129032	35	1.71948
110	8	0.258065	31	1.52297
115	2	0.0645161	23	1.12994
120	2	0.0645161	21	1.03169
125	3	0.0967742	19	0.933432
130	2	0.0645161	16	0.786048
135	1	0.0322581	14	0.687792
140	2	0.0645161	13	0.638664
145	2	0.0645161	11	0.540408
150	0	0	9	0.442152
155	1	0.0322581	9	0.442152
160	2	0.0645161	8	0.393024
165	3	0.0967742	6	0.294768
170	0	0	3	0.147384
175	0	0	3	0.147384
180	0	0	3	0.147384
185	1	0.0322581	3	0.147384
190	0	0	2	0.098256
195	0	0	2	0.098256
200	0	0	2	0.098256
205	0	0	2	0.098256
210	0	0	2	0.098256
215	0	0	2	0.098256
220	0	0	2	0.098256
225	0	0	2	0.098256
230	0	0	2	0.098256
235	0	0	2	0.098256
240	1	0.0322581	2	0.098256
245	0	0	1
250	0	0	1
255	0	0	1
260	0	0	1
265	0	0	1
270	1	0.0322581	1
275	0	0	0
280	0	0	0
285	0	0	0
290	0	0	0
295	0	0	0
300	0	0	0
More
total	200
max	31
VOI (mm3)	20.355
